# Supplementary material for: Open reading frame dominance indicates protein‐coding potential of RNAs
Source: EMBO Rep. 2022 Apr 19;23(6):e54321. doi: 10.15252/embr.202154321 (PMC9171421; doi:10.15252/embr.202154321)
Supplement: Supplementary file 2 — Dataset EV1 [file EMBR-23-e54321-s016.xlsx]

## Sheet: Legend of Dataset EV1
Dataset EV1. Studied organisms official names, taxonomic IDs, lineage information, and numbers of coding/noncoding transcripts.

## Sheet: Dataset EV1
No.	species	Taxonomy ID	Lineage	IUCN Red list	status	Odom	File name (coding)	File name (noncoding)	Ensemble (Coding RNA)	Ensemble (Noncoding RNA)	Ensemble (Coding RNA with ORF)	Ensemble (lncRNA with PTI)	File name (Refseq)	RefSeq (Coding RNA)	RefSeq (Noncoding RNA)	Refseq(Coding RNA with ORF)	Refseq (lncRNA with PTI)	RefSeq (Coding RNA)	RefSeq (Noncoding RNA)
1	Escherichia coli HUSEC2011	NCBI:txid1109442	cellular organisms; Bacteria; Proteobacteria; Gammaproteobacteria; Enterobacterales; Enterobacteriaceae; Escherichia; Escherichia coli			0.00110254	Escherichia_coli.HUSEC2011CHR1.cdna.all.fa.gz	Escherichia_coli.HUSEC2011CHR1.ncrna.fa.gz	5494	113	5442	14	GCF_000981485.1_EcoliK12AG100_rna_from_genomic.fna.gz	4651	122	4618	15
2	Streptococcus pneumoniae R6	NCBI:txid171101	cellular organisms; Bacteria; Terrabacteria group; Firmicutes; Bacilli; Lactobacillales; Streptococcaceae; Streptococcus; Streptococcus pneumoniae			0.0932645	Streptococcus_pneumoniae_r6.ASM704v1.cdna.all.fa.gz	Streptococcus_pneumoniae_r6.ASM704v1.ncrna.fa.gz	2043	185	2034	20
3	Staphylococcus aureus	NCBI:txid1280	cellular organisms; Bacteria; Terrabacteria group; Firmicutes; Bacilli; Bacillales; Staphylococcaceae; Staphylococcus			0.00040016	Staphylococcus_aureus.ASM59796v1.cdna.all.fa.gz	Staphylococcus_aureus.ASM59796v1.ncrna.fa.gz	2500	78	2499	12
4	Mycobacterium tuberculosis	NCBI:txid1773	cellular organisms; Bacteria; Terrabacteria group; Actinobacteria; Actinobacteria; Corynebacteriales; Mycobacteriaceae; Mycobacterium; Mycobacterium tuberculosis complex				Mycobacterium_tuberculosis.7414_6_20.cdna.all.fa.gz	Mycobacterium_tuberculosis.7414_6_20.ncrna.fa.gz	4040	56	3982	3
5	Salmonella enterica subsp. enterica serovar Typhimurium	NCBI:txid90371	cellular organisms; Bacteria; Proteobacteria; Gammaproteobacteria; Enterobacterales; Enterobacteriaceae; Salmonella; Salmonella enterica; Salmonella enterica subsp. Enterica			0.000219925	Salmonella_enterica_subsp_enterica_serovar_typhimurium.ASM63613v1.cdna.all.fa.gz	Salmonella_enterica_subsp_enterica_serovar_typhimurium.ASM63613v1.ncrna.fa.gz	4548	113	4547	14
6	Methanopyrus kandleri AV19	NCBI:txid190192	cellular organisms; Archaea; Euryarchaeota; Methanopyri; Methanopyrales; Methanopyraceae; Methanopyrus; Methanopyrus kandleri			0.183585	Methanopyrus_kandleri_av19.ASM718v1.cdna.all.fa.gz	Methanopyrus_kandleri_av19.ASM718v1.ncrna.fa.gz	1691	78	1655	6
7	Picrophilus torridus DSM 9790	NCBI:txid263820	cellular organisms; Archaea; Euryarchaeota; Diaforarchaea group; Thermoplasmata; Thermoplasmatales; Picrophilaceae; Picrophilus; Picrophilus torridus			0.146114	Picrophilus_torridus_dsm_9790.ASM826v1.cdna.all.fa.gz	Picrophilus_torridus_dsm_9790.ASM826v1.ncrna.fa.gz	1535	98	1535	7
8	Nanoarchaeum equitans Kin4-M	NCBI:txid228908	cellular organisms; Archaea; DPANN group; Nanoarchaeota; Nanoarchaeales; Nanoarchaeaceae; Nanoarchaeum; Nanoarchaeum equitans			0.123364	Nanoarchaeum_equitans_kin4_m.ASM808v1.cdna.all.fa.gz	Nanoarchaeum_equitans_kin4_m.ASM808v1.ncrna.fa.gz	536	62	535	5
9	Methanobrevibacter smithii DSM 2375	NCBI:txid483214	cellular organisms; Archaea; Euryarchaeota; Methanomada group; Methanobacteria; Methanobacteriales; Methanobacteriaceae; Methanobrevibacter; Methanobrevibacter smithii			0.007034	Methanobrevibacter_smithii_dsm_2375.ASM15124v1.cdna.all.fa.gz	Methanobrevibacter_smithii_dsm_2375.ASM15124v1.ncrna.fa.gz	1709	38	1706	3
10	Pyrococcus furiosus COM1	NCBI:txid1185654	cellular organisms; Archaea; Euryarchaeota; Thermococci; Thermococcales; Thermococcaceae; Pyrococcus; Pyrococcus furiosus			0.00485201	Pyrococcus_furiosus_com1.ASM27560v1.cdna.all.fa.gz	Pyrococcus_furiosus_com1.ASM27560v1.ncrna.fa.gz	2064	49	2061	2
11	Aeropyrum pernix K1	NCBI:txid272557	cellular organisms; Archaea; TACK group; Crenarchaeota; Thermoprotei; Desulfurococcales; Desulfurococcaceae; Aeropyrum; Aeropyrum pernix			0	Aeropyrum_pernix_k1.ASM1112v1.cdna.all.fa.gz	Aeropyrum_pernix_k1.ASM1112v1.ncrna.fa.gz	1700	109	1679	6
12	Halobacterium salinarum R1	NCBI:txid478009	cellular organisms; Archaea; Euryarchaeota; Stenosarchaea group; Halobacteria; Halobacteriales; Halobacteriaceae; Halobacterium; Halobacterium salinarum			0.00756212	Halobacterium_salinarum_r1.ASM6902v1.cdna.all.fa.gz	Halobacterium_salinarum_r1.ASM6902v1.ncrna.fa.gz	2845	99	2777	6
13	Pyrococcus yayanosii CH1	NCBI:txid529709	cellular organisms; Archaea; Euryarchaeota; Thermococci; Thermococcales; Thermococcaceae; Pyrococcus; Pyrococcus yayanosii			0.0951351	Pyrococcus_yayanosii_ch1.ASM21599v1.cdna.all.fa.gz	Pyrococcus_yayanosii_ch1.ASM21599v1.ncrna.fa.gz	1865	153	1850	6
14	Thermococcus gammatolerans EJ3	NCBI:txid593117	cellular organisms; Archaea; Euryarchaeota; Thermococci; Thermococcales; Thermococcaceae; Thermococcus; Thermococcus gammatolerans			0.311281	Thermococcus_gammatolerans_ej3.ASM2236v1.cdna.all.fa.gz	Thermococcus_gammatolerans_ej3.ASM2236v1.ncrna.fa.gz	2157	139	2154	8
15	Nitrososphaera viennensis EN76	NCBI:txid926571	cellular organisms; Archaea; TACK group; Thaumarchaeota; Nitrososphaeria; Nitrososphaerales; Nitrososphaeraceae; Nitrososphaera; Nitrososphaera viennensis			0.0109713	Nitrososphaera_viennensis_en76.ASM69878v1.cdna.all.fa.gz	Nitrososphaera_viennensis_en76.ASM69878v1.ncrna.fa.gz	3124	47	3099	3
16	Plasmodium falciparum	NCBI:txid5833	cellular organisms; Eukaryota; Sar; Alveolata; Apicomplexa; Aconoidasida; Haemosporida; Plasmodiidae; Plasmodium; Plasmodium (Laverania)			0.132532	Plasmodium_falciparum.ASM276v2.cdna.all.fa.gz	Plasmodium_falciparum.ASM276v2.ncrna.fa.gz	5515	252	5512	62
17	Dictyostelium discoideum	NCBI:txid44689	cellular organisms; Eukaryota; Amoebozoa; Evosea; Eumycetozoa; Dictyostelia; Dictyosteliales; Dictyosteliaceae; Dictyostelium				Dictyostelium_discoideum.dicty_2.7.cdna.all.fa.gz	Dictyostelium_discoideum.dicty_2.7.ncrna.fa.gz	13267	488	13262	4
18	Phytophthora infestans	NCBI:txid4787	cellular organisms; Eukaryota; Sar; Stramenopiles; Oomycota; Peronosporales; Peronosporaceae; Phytophthora			0.0852096	Phytophthora_infestans.ASM14294v1.cdna.all.fa.gz	Phytophthora_infestans.ASM14294v1.ncrna.fa.gz	23970	1668	19528	153
19	Leishmania major	NCBI:txid5664	cellular organisms; Eukaryota; Discoba; Euglenozoa; Kinetoplastea; Metakinetoplastina; Trypanosomatida; Trypanosomatidae; Leishmaniinae; Leishmania; Leishmania; Leishmania major species complex			0.234395	Leishmania_major.ASM272v2.cdna.all.fa.gz	Leishmania_major.ASM272v2.ncrna.fa.gz	8409	1621	8409	70
20	Amborella trichopoda	NCBI:txid13333	cellular organisms; Eukaryota; Viridiplantae; Streptophyta; Streptophytina; Embryophyta; Tracheophyta; Euphyllophyta; Spermatophyta; Magnoliopsida; Amborellales; Amborellaceae; Amborella	LC	Unkown	0.35392	Amborella_trichopoda.AMTR1.0.cdna.all.fa.gz	Amborella_trichopoda.AMTR1.0.ncrna.fa.gz	27313	1040	27202	72
21	Arabidopsis thaliana	NCBI:txid3702	cellular organisms; Eukaryota; Viridiplantae; Streptophyta; Streptophytina; Embryophyta; Tracheophyta; Euphyllophyta; Spermatophyta; Magnoliopsida; Mesangiospermae; eudicotyledons; Gunneridae; Pentapetalae; rosids; malvids; Brassicales; Brassicaceae; Camelineae; Arabidopsis			0.386863	Arabidopsis_thaliana.TAIR10.cdna.all.fa.gz	Arabidopsis_thaliana.TAIR10.ncrna.fa.gz	48359	5654	48333	3129	GCF_000001735.4_TAIR10.1_rna.fna.gz	48148	5680	48124	3639
22	Chlamydomonas reinhardtii	NCBI:txid3055	cellular organisms; Eukaryota; Viridiplantae; Chlorophyta; core chlorophytes; Chlorophyceae; Chlamydomonadales; Chlamydomonadaceae; Chlamydomonas			0.326915	Chlamydomonas_reinhardtii.Chlamydomonas_reinhardtii_v5.5.cdna.all.fa.gz	Chlamydomonas_reinhardtii.Chlamydomonas_reinhardtii_v5.5.ncrna.fa.gz	19528	200	19527	9
23	Ostreococcus sp. 'lucimarinus'	NCBI:txid242159	cellular organisms; Eukaryota; Viridiplantae; Chlorophyta; Mamiellophyceae; Mamiellales; Bathycoccaceae; Ostreococcus; unclassified Ostreococcus			0.24556	Ostreococcus_lucimarinus.ASM9206v1.cdna.all.fa.gz	Ostreococcus_lucimarinus.ASM9206v1.ncrna.fa.gz	7640	24	7432	1
24	Zea mays	NCBI:txid4577	cellular organisms; Eukaryota; Viridiplantae; Streptophyta; Streptophytina; Embryophyta; Tracheophyta; Euphyllophyta; Spermatophyta; Magnoliopsida; Mesangiospermae; Liliopsida; Petrosaviidae; commelinids; Poales; Poaceae; PACMAD clade; Panicoideae; Andropogonodae; Andropogoneae; Tripsacinae; Zea	LC	Decreasing	0.73782	Zea_mays.B73_RefGen_v4.cdna.all.fa.gz	Zea_mays.B73_RefGen_v4.ncrna.fa.gz	131612	6812	131534	2358
25	Marchantia polymorpha	NCBI:txid3197	cellular organisms; Eukaryota; Viridiplantae; Streptophyta; Streptophytina; Embryophyta; Marchantiophyta; Marchantiopsida; Marchantiidae; Marchantiales; Marchantiaceae; Marchantia				Marchantia_polymorpha.Marchanta_polymorpha_v1.cdna.all.fa.gz		24674	0	24666	0
26	Physcomitrium patens	NCBI:txid3218	cellular organisms; Eukaryota; Viridiplantae; Streptophyta; Streptophytina; Embryophyta; Bryophyta; Bryophytina; Bryopsida; Funariidae; Funariales; Funariaceae; Physcomitrium			0.623201	Physcomitrella_patens.Phypa_V3.cdna.all.fa.gz	Physcomitrella_patens.Phypa_V3.ncrna.fa.gz	86669	440	86505	9
27	Selaginella moellendorffii	NCBI:txid88036	cellular organisms; Eukaryota; Viridiplantae; Streptophyta; Streptophytina; Embryophyta; Tracheophyta; Lycopodiopsida; Selaginellales; Selaginellaceae; Selaginella			0.299111	Selaginella_moellendorffii.v1.0.cdna.all.fa.gz	Selaginella_moellendorffii.v1.0.ncrna.fa.gz	34891	1221	34307	145
28	Chondrus crispus	NCBI:txid2769	cellular organisms; Eukaryota; Rhodophyta; Florideophyceae; Rhodymeniophycidae; Gigartinales; Gigartinaceae; Chondrus				Chondrus_crispus.ASM35022v2.cdna.all.fa.gz	Chondrus_crispus.ASM35022v2.ncrna.fa.gz	9807	34	9802	3
29	Cyanidioschyzon merolae	NCBI:txid45157	cellular organisms; Eukaryota; Rhodophyta; Bangiophyceae; Cyanidiales; Cyanidiaceae; Cyanidioschyzon				Cyanidioschyzon_merolae.ASM9120v1.cdna.all.fa.gz		5009	0	4967	0
30	Oryza sativa	NCBI:txid4530	cellular organisms; Eukaryota; Viridiplantae; Streptophyta; Streptophytina; Embryophyta; Tracheophyta; Euphyllophyta; Spermatophyta; Magnoliopsida; Mesangiospermae; Liliopsida; Petrosaviidae; commelinids; Poales; Poaceae; BOP clade; Oryzoideae; Oryzeae; Oryzinae; Oryza	LC		0.546527	Oryza_sativa.IRGSP-1.0.cdna.all.fa.gz	Oryza_sativa.IRGSP-1.0.ncrna.fa.gz	44761	1011	44295	35
31	Populus trichocarpa	NCBI:txid3694	cellular organisms; Eukaryota; Viridiplantae; Streptophyta; Streptophytina; Embryophyta; Tracheophyta; Euphyllophyta; Spermatophyta; Magnoliopsida; Mesangiospermae; eudicotyledons; Gunneridae; Pentapetalae; rosids; fabids; Malpighiales; Salicaceae; Saliceae; Populus	LC	Stable	0.60214	Populus_trichocarpa.Pop_tri_v3.cdna.all.fa.gz	Populus_trichocarpa.Pop_tri_v3.ncrna.fa.gz	73012	1012	72965	96
32	Solanum lycopersicum	NCBI:txid4081	cellular organisms; Eukaryota; Viridiplantae; Streptophyta; Streptophytina; Embryophyta; Tracheophyta; Euphyllophyta; Spermatophyta; Magnoliopsida; Mesangiospermae; eudicotyledons; Gunneridae; Pentapetalae; asterids; lamiids; Solanales; Solanaceae; Solanoideae; Solaneae; Solanum; Solanum subgen. Lycopersicon			0.519011	Solanum_lycopersicum.SL3.0.cdna.all.fa.gz	Solanum_lycopersicum.SL3.0.ncrna.fa.gz	34658	1167	34537	100
33	Glycine max	NCBI:txid3847	cellular organisms; Eukaryota; Viridiplantae; Streptophyta; Streptophytina; Embryophyta; Tracheophyta; Euphyllophyta; Spermatophyta; Magnoliopsida; Mesangiospermae; eudicotyledons; Gunneridae; Pentapetalae; rosids; fabids; Fabales; Fabaceae; Papilionoideae; 50 kb inversion clade; NPAAA clade; indigoferoid/millettioid clade; Phaseoleae; Glycine; Glycine subgen. Soja			0.314785	Glycine_max.Glycine_max_v2.1.cdna.all.fa.gz	Glycine_max.Glycine_max_v2.1.ncrna.fa.gz	88412	1250	88404	175
34	Saccharomyces cerevisiae	NCBI:txid4932	cellular organisms; Eukaryota; Opisthokonta; Fungi; Dikarya; Ascomycota; saccharomyceta; Saccharomycotina; Saccharomycetes; Saccharomycetales; Saccharomycetaceae; Saccharomyces			0.153748	Saccharomyces_cerevisiae.R64-1-1.cdna.all.fa.gz	Saccharomyces_cerevisiae.R64-1-1.ncrna.fa.gz	6612	424	6612	42	GCF_000146045.2_R64_rna.fna.gz	5983	123	5983	40
35	Schizosaccharomyces pombe	NCBI:txid4896	cellular organisms; Eukaryota; Opisthokonta; Fungi; Dikarya; Ascomycota; Taphrinomycotina; Schizosaccharomycetes; Schizosaccharomycetales; Schizosaccharomycetaceae; Schizosaccharomyces			0.231983	Schizosaccharomyces_pombe.ASM294v2.cdna.all.fa.gz	Schizosaccharomyces_pombe.ASM294v2.ncrna.fa.gz	5175	2094	5175	1378	GCF_000002945.1_ASM294v2_rna.fna.gz	5122	1614	5122	1388
36	Aspergillus nidulans	NCBI:txid162425	cellular organisms; Eukaryota; Opisthokonta; Fungi; Dikarya; Ascomycota; saccharomyceta; Pezizomycotina; leotiomyceta; Eurotiomycetes; Eurotiomycetidae; Eurotiales; Aspergillaceae; Aspergillus; Aspergillus subgen. Nidulantes				Aspergillus_nidulans.ASM1142v1.cdna.all.fa.gz	Aspergillus_nidulans.ASM1142v1.ncrna.fa.gz	10597	231	10597	7
37	Puccinia graminis f. sp. tritici	NCBI:txid56615	cellular organisms; Eukaryota; Opisthokonta; Fungi; Dikarya; Basidiomycota; Pucciniomycotina; Pucciniomycetes; Pucciniales; Pucciniaceae; Puccinia; Puccinia graminis			0.352034	Puccinia_graminis.ASM14992v1.cdna.all.fa.gz	Puccinia_graminis.ASM14992v1.ncrna.fa.gz	16135	890	16024	8
38	Pyricularia oryzae	NCBI:txid318829	cellular organisms; Eukaryota; Opisthokonta; Fungi; Dikarya; Ascomycota; saccharomyceta; Pezizomycotina; leotiomyceta; sordariomyceta; Sordariomycetes; Sordariomycetidae; Magnaporthales; Pyriculariaceae; Pyricularia				Magnaporthe_oryzae.MG8.cdna.all.fa.gz	Magnaporthe_oryzae.MG8.ncrna.fa.gz	13307	327	13205	5
39	Zymoseptoria tritici	NCBI:txid1047171	cellular organisms; Eukaryota; Opisthokonta; Fungi; Dikarya; Ascomycota; saccharomyceta; Pezizomycotina; leotiomyceta; dothideomyceta; Dothideomycetes; Dothideomycetidae; Mycosphaerellales; Mycosphaerellaceae; Zymoseptoria			0.410826	Zymoseptoria_tritici.MG2.cdna.all.fa.gz	Zymoseptoria_tritici.MG2.ncrna.fa.gz	10967	232	10843	12
40	Caenorhabditis elegans	NCBI:txid6239	cellular organisms; Eukaryota; Opisthokonta; Metazoa; Eumetazoa; Bilateria; Protostomia; Ecdysozoa; Nematoda; Chromadorea; Rhabditida; Rhabditina; Rhabditomorpha; Rhabditoidea; Rhabditidae; Peloderinae; Caenorhabditis			0.567672	Caenorhabditis_elegans.WBcel235.cdna.all.fa.gz	Caenorhabditis_elegans.WBcel235.ncrna.fa.gz	36172	25279	35920	1026	GCF_000002985.6_WBcel235_rna.fna.gz	28298	24848	28257	1665
41	Octopus bimaculoides	NCBI:txid37653	cellular organisms; Eukaryota; Opisthokonta; Metazoa; Eumetazoa; Bilateria; Protostomia; Spiralia; Lophotrochozoa; Mollusca; Cephalopoda; Coleoidea; Octopodiformes; Octopoda; Incirrata; Octopodidae; Octopus	LC	Unkown	0.798966	Octopus_bimaculoides.PRJNA270931.cdna.all.fa.gz	Octopus_bimaculoides.PRJNA270931.ncrna.fa.gz	38556	1771	38556	85
42	Drosophila melanogaster	NCBI:txid7227	cellular organisms; Eukaryota; Opisthokonta; Metazoa; Eumetazoa; Bilateria; Protostomia; Ecdysozoa; Panarthropoda; Arthropoda; Mandibulata; Pancrustacea; Hexapoda; Insecta; Dicondylia; Pterygota; Neoptera; Holometabola; Diptera; Brachycera; Muscomorpha; Eremoneura; Cyclorrhapha; Schizophora; Acalyptratae; Ephydroidea; Drosophilidae; Drosophilinae; Drosophilini; Drosophila; Sophophora; melanogaste…			0.434162	Drosophila_melanogaster.BDGP6.28.cdna.all.fa.gz		30944	3976	30925	2762	GCF_000001215.4_Release_6_plus_ISO1_MT_rna.fna.gz	30480	3634	30480	2754
43	Aedes aegypti	NCBI:txid7159	cellular organisms; Eukaryota; Opisthokonta; Metazoa; Eumetazoa; Bilateria; Protostomia; Ecdysozoa; Panarthropoda; Arthropoda; Mandibulata; Pancrustacea; Hexapoda; Insecta; Dicondylia; Pterygota; Neoptera; Holometabola; Diptera; Nematocera; Culicomorpha; Culicoidea; Culicidae; Culicinae; Aedini; Aedes; Stegomyia			0.440503	Aedes_aegypti_lvpagwg.AaegL5.cdna.all.fa.gz	Aedes_aegypti_lvpagwg.AaegL5.ncrna.fa.gz	29371	5068	29351	3606
44	Culex quinquefasciatus	NCBI:txid7176	cellular organisms; Eukaryota; Opisthokonta; Metazoa; Eumetazoa; Bilateria; Protostomia; Ecdysozoa; Panarthropoda; Arthropoda; Mandibulata; Pancrustacea; Hexapoda; Insecta; Dicondylia; Pterygota; Neoptera; Holometabola; Diptera; Nematocera; Culicomorpha; Culicoidea; Culicidae; Culicinae; Culicini; Culex; Culex; Culex pipiens complex			0.221069	Culex_quinquefasciatus.CpipJ2.cdna.all.fa.gz	Culex_quinquefasciatus.CpipJ2.ncrna.fa.gz	19031	828	19002	24
45	Apis mellifera	NCBI:txid7460	cellular organisms; Eukaryota; Opisthokonta; Metazoa; Eumetazoa; Bilateria; Protostomia; Ecdysozoa; Panarthropoda; Arthropoda; Mandibulata; Pancrustacea; Hexapoda; Insecta; Dicondylia; Pterygota; Neoptera; Holometabola; Hymenoptera; Apocrita; Aculeata; Apoidea; Apidae; Apinae; Apini; Apis				Apis_mellifera.Amel_4.5.cdna.all.fa.gz	Apis_mellifera.Amel_4.5.ncrna.fa.gz	15314	539	15300	4
46	Strongylocentrotus purpuratus	NCBI:txid7668	cellular organisms; Eukaryota; Opisthokonta; Metazoa; Eumetazoa; Bilateria; Deuterostomia; Echinodermata; Eleutherozoa; Echinozoa; Echinoidea; Euechinoidea; Echinacea; Echinoida; Strongylocentrotidae; Strongylocentrotus										GCF_000002235.4_Spur_4.2_rna.fna.gz	351	65	351	0	NI
47	Ciona intestinalis	NCBI:txid7719	cellular organisms; Eukaryota; Opisthokonta; Metazoa; Eumetazoa; Bilateria; Deuterostomia; Chordata; Tunicata; Ascidiacea; Enterogona; Phlebobranchia; Cionidae; Ciona			0.483911	Ciona_intestinalis.KH.cdna.all.fa.gz	Ciona_intestinalis.KH.ncrna.fa.gz	17329	455	17255	9	GCF_000224145.3_KH_rna.fna.gz	847	328	847	0	NI
48	Petromyzon marinus	NCBI:txid7757	cellular organisms; Eukaryota; Opisthokonta; Metazoa; Eumetazoa; Bilateria; Deuterostomia; Chordata; Craniata; Vertebrata; Cyclostomata; Hyperoartia; Petromyzontiformes; Petromyzontidae; Petromyzon	LC	Stable	0.372923	Petromyzon_marinus.Pmarinus_7.0.cdna.all.fa.gz	Petromyzon_marinus.Pmarinus_7.0.ncrna.fa.gz	11489	2652	11487	46
49	Eptatretus burgeri	NCBI:txid7764	cellular organisms; Eukaryota; Opisthokonta; Metazoa; Eumetazoa; Bilateria; Deuterostomia; Chordata; Craniata; Vertebrata; Cyclostomata; Myxini; Myxiniformes; Myxinidae; Eptatretinae; Eptatretus	NT	Decreasing	0.784611	Eptatretus_burgeri.Eburgeri_3.2.cdna.all.fa.gz	Eptatretus_burgeri.Eburgeri_3.2.ncrna.fa.gz	27960	1089	27916	808
50	Callorhinchus milii	NCBI:txid7868	cellular organisms; Eukaryota; Opisthokonta; Metazoa; Eumetazoa; Bilateria; Deuterostomia; Chordata; Craniata; Vertebrata; Gnathostomata; Chondrichthyes; Holocephali; Chimaeriformes; Callorhinchidae; Callorhinchus	LC	Stable	0.630731	Callorhinchus_milii.Callorhinchus_milii-6.1.3.cdna.all.fa.gz	Callorhinchus_milii.Callorhinchus_milii-6.1.3.ncrna.fa.gz	49610	380	49321	21
51	Danio rerio	NCBI:txid7955	cellular organisms; Eukaryota; Opisthokonta; Metazoa; Eumetazoa; Bilateria; Deuterostomia; Chordata; Craniata; Vertebrata; Gnathostomata; Teleostomi; Euteleostomi; Actinopterygii; Actinopteri; Neopterygii; Teleostei; Osteoglossocephalai; Clupeocephala; Otomorpha; Ostariophysi; Otophysi; Cypriniphysae; Cypriniformes; Cyprinoidei; Danionidae; Danioninae; Danio	LC	Decreasing	0.579234	Danio_rerio.GRCz11.cdna.all.fa.gz		57775	8115	57501	4432	zebrafish.1.rna.fna.gz	15748	497	15748	152
52	Oryzias latipes	NCBI:txid8090	cellular organisms; Eukaryota; Opisthokonta; Metazoa; Eumetazoa; Bilateria; Deuterostomia; Chordata; Craniata; Vertebrata; Gnathostomata; Teleostomi; Euteleostomi; Actinopterygii; Actinopteri; Neopterygii; Teleostei; Osteoglossocephalai; Clupeocephala; Euteleosteomorpha; Neoteleostei; Eurypterygia; Ctenosquamata; Acanthomorphata; Euacanthomorphacea; Percomorphaceae; Ovalentaria; Atherinomorphae; …	LC		0.708466	Oryzias_latipes_hsok.ASM223469v1.cdna.all.fa.gz	Oryzias_latipes_hsok.ASM223469v1.ncrna.fa.gz	36076	499	35992	25
53	Latimeria chalumnae	NCBI:txid7897	cellular organisms; Eukaryota; Opisthokonta; Metazoa; Eumetazoa; Bilateria; Deuterostomia; Chordata; Craniata; Vertebrata; Gnathostomata; Teleostomi; Euteleostomi; Sarcopterygii; Coelacanthimorpha; Coelacanthiformes; Coelacanthidae; Latimeria	CR	Unkown	0.683764	Latimeria_chalumnae.LatCha1.cdna.all.fa.gz	Latimeria_chalumnae.LatCha1.ncrna.fa.gz	23742	2918	23638	33
54	Xenopus laevis	NCBI:txid8355	cellular organisms; Eukaryota; Opisthokonta; Metazoa; Eumetazoa; Bilateria; Deuterostomia; Chordata; Craniata; Vertebrata; Gnathostomata; Teleostomi; Euteleostomi; Sarcopterygii; Dipnotetrapodomorpha; Tetrapoda; Amphibia; Batrachia; Anura; Pipoidea; Pipidae; Xenopodinae; Xenopus; Xenopus	LC									GCF_001663975.1_Xenopus_laevis_v2_rna.fna.gz	10699	15	10699	1	NI
55	Xenopus tropicalis	NCBI:txid8364	cellular organisms; Eukaryota; Opisthokonta; Metazoa; Eumetazoa; Bilateria; Deuterostomia; Chordata; Craniata; Vertebrata; Gnathostomata; Teleostomi; Euteleostomi; Sarcopterygii; Dipnotetrapodomorpha; Tetrapoda; Amphibia; Batrachia; Anura; Pipoidea; Pipidae; Xenopodinae; Xenopus; Silurana	LC	Stable	0.592546	Xenopus_tropicalis.Xenopus_tropicalis_v9.1.cdna.all.fa.gz	Xenopus_tropicalis.Xenopus_tropicalis_v9.1.ncrna.fa.gz	54933	1390	54844	84	frog.1.rna.fna.gz	8621	193	8621	10
56	Anolis carolinensis	NCBI:txid28377	cellular organisms; Eukaryota; Opisthokonta; Metazoa; Eumetazoa; Bilateria; Deuterostomia; Chordata; Craniata; Vertebrata; Gnathostomata; Teleostomi; Euteleostomi; Sarcopterygii; Dipnotetrapodomorpha; Tetrapoda; Amniota; Sauropsida; Sauria; Lepidosauria; Squamata; Bifurcata; Unidentata; Episquamata; Toxicofera; Iguania; Dactyloidae; Anolis	LC	Stable	0.797779	Anolis_carolinensis.AnoCar2.0.cdna.all.fa.gz	Anolis_carolinensis.AnoCar2.0.ncrna.fa.gz	19333	7839	18924	4081	GCF_000090745.1_AnoCar2.0_rna.fna.gz	48	268	48	0	NI
57	Gallus gallus	NCBI:txid9031	cellular organisms; Eukaryota; Opisthokonta; Metazoa; Eumetazoa; Bilateria; Deuterostomia; Chordata; Craniata; Vertebrata; Gnathostomata; Teleostomi; Euteleostomi; Sarcopterygii; Dipnotetrapodomorpha; Tetrapoda; Amniota; Sauropsida; Sauria; Archelosauria; Archosauria; Dinosauria; Saurischia; Theropoda; Coelurosauria; Aves; Neognathae; Galloanserae; Galliformes; Phasianidae; Phasianinae; Gallus	LC	Decreasing	0.296107	Gallus_gallus.GRCg6a.cdna.all.fa.gz	Gallus_gallus.GRCg6a.ncrna.fa.gz	28756	10532	28702	8697	GCF_000002315.5_GRCg6a_rna.fna.gz	6401	776	6401	56
58	Ornithorhynchus anatinus	NCBI:txid9258	cellular organisms; Eukaryota; Opisthokonta; Metazoa; Eumetazoa; Bilateria; Deuterostomia; Chordata; Craniata; Vertebrata; Gnathostomata; Teleostomi; Euteleostomi; Sarcopterygii; Dipnotetrapodomorpha; Tetrapoda; Amniota; Mammalia; Prototheria; Monotremata; Ornithorhynchidae; Ornithorhynchus	NT	Decreasing	0.888438	Ornithorhynchus_anatinus.OANA5.cdna.all.fa.gz	Ornithorhynchus_anatinus.OANA5.ncrna.fa.gz	24131	7878	22876	3267
59	Monodelphis domestica	NCBI:txid13616	cellular organisms; Eukaryota; Opisthokonta; Metazoa; Eumetazoa; Bilateria; Deuterostomia; Chordata; Craniata; Vertebrata; Gnathostomata; Teleostomi; Euteleostomi; Sarcopterygii; Dipnotetrapodomorpha; Tetrapoda; Amniota; Mammalia; Theria; Metatheria; Didelphimorphia; Didelphidae; Didelphinae; Monodelphis	LC	Stable	0.427404	Monodelphis_domestica.ASM229v1.cdna.all.fa.gz	Monodelphis_domestica.ASM229v1.ncrna.fa.gz	37423	21460	37310	17600
60	Loxodonta africana	NCBI:txid9785	cellular organisms; Eukaryota; Opisthokonta; Metazoa; Eumetazoa; Bilateria; Deuterostomia; Chordata; Craniata; Vertebrata; Gnathostomata; Teleostomi; Euteleostomi; Sarcopterygii; Dipnotetrapodomorpha; Tetrapoda; Amniota; Mammalia; Theria; Eutheria; Afrotheria; Proboscidea; Elephantidae; Loxodonta			0.674366	Loxodonta_africana.loxAfr3.cdna.all.fa.gz	Loxodonta_africana.loxAfr3.ncrna.fa.gz	26203	2644	25763	47
61	Sus scrofa	NCBI:txid9823	cellular organisms; Eukaryota; Opisthokonta; Metazoa; Eumetazoa; Bilateria; Deuterostomia; Chordata; Craniata; Vertebrata; Gnathostomata; Teleostomi; Euteleostomi; Sarcopterygii; Dipnotetrapodomorpha; Tetrapoda; Amniota; Mammalia; Theria; Eutheria; Boreoeutheria; Laurasiatheria; Artiodactyla; Suina; Suidae; Sus	LC	Unkown	0.390928	Sus_scrofa.Sscrofa11.1.cdna.all.fa.gz	Sus_scrofa.Sscrofa11.1.ncrna.fa.gz	51483	11558	51423	9230
62	Tursiops truncatus	NCBI:txid9739	cellular organisms; Eukaryota; Opisthokonta; Metazoa; Eumetazoa; Bilateria; Deuterostomia; Chordata; Craniata; Vertebrata; Gnathostomata; Teleostomi; Euteleostomi; Sarcopterygii; Dipnotetrapodomorpha; Tetrapoda; Amniota; Mammalia; Theria; Eutheria; Boreoeutheria; Laurasiatheria; Artiodactyla; Whippomorpha; Cetacea; Odontoceti; Delphinidae; Tursiops	LC	Unkown	0.612771	Tursiops_truncatus.turTru1.cdna.all.fa.gz	Tursiops_truncatus.turTru1.ncrna.fa.gz	17536	3790	17536	75
63	Physeter catodon	NCBI:txid9755	cellular organisms; Eukaryota; Opisthokonta; Metazoa; Eumetazoa; Bilateria; Deuterostomia; Chordata; Craniata; Vertebrata; Gnathostomata; Teleostomi; Euteleostomi; Sarcopterygii; Dipnotetrapodomorpha; Tetrapoda; Amniota; Mammalia; Theria; Eutheria; Boreoeutheria; Laurasiatheria; Artiodactyla; Whippomorpha; Cetacea; Odontoceti; Physeteridae; Physeter	VU	Unkown	0.554984	Physeter_catodon.ASM283717v2.cdna.all.fa.gz	Physeter_catodon.ASM283717v2.ncrna.fa.gz	32966	2380	32830	181
64	Ovis aries	NCBI:txid9940	cellular organisms; Eukaryota; Opisthokonta; Metazoa; Eumetazoa; Bilateria; Deuterostomia; Chordata; Craniata; Vertebrata; Gnathostomata; Teleostomi; Euteleostomi; Sarcopterygii; Dipnotetrapodomorpha; Tetrapoda; Amniota; Mammalia; Theria; Eutheria; Boreoeutheria; Laurasiatheria; Artiodactyla; Ruminantia; Pecora; Bovidae; Caprinae; Ovis			0.474627	Ovis_aries.Oar_v3.1.cdna.all.fa.gz	Ovis_aries.Oar_v3.1.ncrna.fa.gz	23113	6005	22547	2069
65	Bos taurus	NCBI:txid9913	cellular organisms; Eukaryota; Opisthokonta; Metazoa; Eumetazoa; Bilateria; Deuterostomia; Chordata; Craniata; Vertebrata; Gnathostomata; Teleostomi; Euteleostomi; Sarcopterygii; Dipnotetrapodomorpha; Tetrapoda; Amniota; Mammalia; Theria; Eutheria; Boreoeutheria; Laurasiatheria; Artiodactyla; Ruminantia; Pecora; Bovidae; Bovinae; Bos			0.490219	Bos_taurus.ARS-UCD1.2.cdna.all.fa.gz	Bos_taurus.ARS-UCD1.2.ncrna.fa.gz	38030	5954	37990	2126
66	Felis catus	NCBI:txid9685	cellular organisms; Eukaryota; Opisthokonta; Metazoa; Eumetazoa; Bilateria; Deuterostomia; Chordata; Craniata; Vertebrata; Gnathostomata; Teleostomi; Euteleostomi; Sarcopterygii; Dipnotetrapodomorpha; Tetrapoda; Amniota; Mammalia; Theria; Eutheria; Boreoeutheria; Laurasiatheria; Carnivora; Feliformia; Felidae; Felinae; Felis			0.401351	Felis_catus.Felis_catus_9.0.cdna.all.fa.gz	Felis_catus.Felis_catus_9.0.ncrna.fa.gz	40797	13660	40679	10260
67	Canis lupus familiaris	NCBI:txid9615	cellular organisms; Eukaryota; Opisthokonta; Metazoa; Eumetazoa; Bilateria; Deuterostomia; Chordata; Craniata; Vertebrata; Gnathostomata; Teleostomi; Euteleostomi; Sarcopterygii; Dipnotetrapodomorpha; Tetrapoda; Amniota; Mammalia; Theria; Eutheria; Boreoeutheria; Laurasiatheria; Carnivora; Caniformia; Canidae; Canis; Canis lupus			0.380453	Canis_familiaris.CanFam3.1.cdna.all.fa.gz	Canis_familiaris.CanFam3.1.ncrna.fa.gz	45707	15287	45607	11425
68	Ursus americanus	NCBI:txid9643	cellular organisms; Eukaryota; Opisthokonta; Metazoa; Eumetazoa; Bilateria; Deuterostomia; Chordata; Craniata; Vertebrata; Gnathostomata; Teleostomi; Euteleostomi; Sarcopterygii; Dipnotetrapodomorpha; Tetrapoda; Amniota; Mammalia; Theria; Eutheria; Boreoeutheria; Laurasiatheria; Carnivora; Caniformia; Ursidae; Ursus	LC	Increasing	0.507458	Ursus_americanus.ASM334442v1.cdna.all.fa.gz	Ursus_americanus.ASM334442v1.ncrna.fa.gz	33546	3899	33489	1016
69	Myotis lucifugus	NCBI:txid59463	cellular organisms; Eukaryota; Opisthokonta; Metazoa; Eumetazoa; Bilateria; Deuterostomia; Chordata; Craniata; Vertebrata; Gnathostomata; Teleostomi; Euteleostomi; Sarcopterygii; Dipnotetrapodomorpha; Tetrapoda; Amniota; Mammalia; Theria; Eutheria; Boreoeutheria; Laurasiatheria; Chiroptera; Microchiroptera; Vespertilionidae; Myotis	EN	Decreasing	0.693254	Myotis_lucifugus.Myoluc2.0.cdna.all.fa.gz	Myotis_lucifugus.Myoluc2.0.ncrna.fa.gz	22432	4408	21982	242
70	Equus caballus	NCBI:txid9796	cellular organisms; Eukaryota; Opisthokonta; Metazoa; Eumetazoa; Bilateria; Deuterostomia; Chordata; Craniata; Vertebrata; Gnathostomata; Teleostomi; Euteleostomi; Sarcopterygii; Dipnotetrapodomorpha; Tetrapoda; Amniota; Mammalia; Theria; Eutheria; Boreoeutheria; Laurasiatheria; Perissodactyla; Equidae; Equus; Equus			0.366213	Equus_caballus.EquCab3.0.cdna.all.fa.gz	Equus_caballus.EquCab3.0.ncrna.fa.gz	45336	13751	45230	11286
71	Equus asinus asinus	NCBI:txid83772	cellular organisms; Eukaryota; Opisthokonta; Metazoa; Eumetazoa; Bilateria; Deuterostomia; Chordata; Craniata; Vertebrata; Gnathostomata; Teleostomi; Euteleostomi; Sarcopterygii; Dipnotetrapodomorpha; Tetrapoda; Amniota; Mammalia; Theria; Eutheria; Boreoeutheria; Laurasiatheria; Perissodactyla; Equidae; Equus; Asinus; Equus asinus			0.417862	Equus_asinus_asinus.ASM303372v1.cdna.all.fa.gz	Equus_asinus_asinus.ASM303372v1.ncrna.fa.gz	34012	2863	33979	1106
72	Otolemur garnettii	NCBI:txid30611	cellular organisms; Eukaryota; Opisthokonta; Metazoa; Eumetazoa; Bilateria; Deuterostomia; Chordata; Craniata; Vertebrata; Gnathostomata; Teleostomi; Euteleostomi; Sarcopterygii; Dipnotetrapodomorpha; Tetrapoda; Amniota; Mammalia; Theria; Eutheria; Boreoeutheria; Euarchontoglires; Primates; Strepsirrhini; Lorisiformes; Galagidae; Otolemur	LC	Decreasing	0.589171	Otolemur_garnettii.OtoGar3.cdna.all.fa.gz	Otolemur_garnettii.OtoGar3.ncrna.fa.gz	21289	7276	21082	559
73	Propithecus coquereli	NCBI:txid379532	cellular organisms; Eukaryota; Opisthokonta; Metazoa; Eumetazoa; Bilateria; Deuterostomia; Chordata; Craniata; Vertebrata; Gnathostomata; Teleostomi; Euteleostomi; Sarcopterygii; Dipnotetrapodomorpha; Tetrapoda; Amniota; Mammalia; Theria; Eutheria; Boreoeutheria; Euarchontoglires; Primates; Strepsirrhini; Lemuriformes; Indriidae; Propithecus	CR	Decreasing	0.682451	Propithecus_coquereli.Pcoq_1.0.cdna.all.fa.gz	Propithecus_coquereli.Pcoq_1.0.ncrna.fa.gz	32618	5294	32410	222
74	Callithrix jacchus	NCBI:txid9483	cellular organisms; Eukaryota; Opisthokonta; Metazoa; Eumetazoa; Bilateria; Deuterostomia; Chordata; Craniata; Vertebrata; Gnathostomata; Teleostomi; Euteleostomi; Sarcopterygii; Dipnotetrapodomorpha; Tetrapoda; Amniota; Mammalia; Theria; Eutheria; Boreoeutheria; Euarchontoglires; Primates; Haplorrhini; Simiiformes; Platyrrhini; Cebidae; Callitrichinae; Callithrix; Callithrix	LC	Decreasing	0.62758	Callithrix_jacchus.ASM275486v1.cdna.all.fa.gz	Callithrix_jacchus.ASM275486v1.ncrna.fa.gz	44190	21905	44078	12021
75	Saimiri boliviensis boliviensis	NCBI:txid39432	cellular organisms; Eukaryota; Opisthokonta; Metazoa; Eumetazoa; Bilateria; Deuterostomia; Chordata; Craniata; Vertebrata; Gnathostomata; Teleostomi; Euteleostomi; Sarcopterygii; Dipnotetrapodomorpha; Tetrapoda; Amniota; Mammalia; Theria; Eutheria; Boreoeutheria; Euarchontoglires; Primates; Haplorrhini; Simiiformes; Platyrrhini; Cebidae; Saimiriinae; Saimiri; Saimiri boliviensis			0.714525	Saimiri_boliviensis_boliviensis.SaiBol1.0.cdna.all.fa.gz	Saimiri_boliviensis_boliviensis.SaiBol1.0.ncrna.fa.gz	41134	7937	40955	1973
76	Papio anubis	NCBI:txid9555	cellular organisms; Eukaryota; Opisthokonta; Metazoa; Eumetazoa; Bilateria; Deuterostomia; Chordata; Craniata; Vertebrata; Gnathostomata; Teleostomi; Euteleostomi; Sarcopterygii; Dipnotetrapodomorpha; Tetrapoda; Amniota; Mammalia; Theria; Eutheria; Boreoeutheria; Euarchontoglires; Primates; Haplorrhini; Simiiformes; Catarrhini; Cercopithecoidea; Cercopithecidae; Cercopithecinae; Papio	LC	Stable	0.437599	Papio_anubis.Panu_3.0.cdna.all.fa.gz	Papio_anubis.Panu_3.0.ncrna.fa.gz	45604	7889	45445	1795
77	Macaca mulatta	NCBI:txid9544	cellular organisms; Eukaryota; Opisthokonta; Metazoa; Eumetazoa; Bilateria; Deuterostomia; Chordata; Craniata; Vertebrata; Gnathostomata; Teleostomi; Euteleostomi; Sarcopterygii; Dipnotetrapodomorpha; Tetrapoda; Amniota; Mammalia; Theria; Eutheria; Boreoeutheria; Euarchontoglires; Primates; Haplorrhini; Simiiformes; Catarrhini; Cercopithecoidea; Cercopithecidae; Cercopithecinae; Macaca	LC	Unkown	0.449697	Macaca_mulatta.Mmul_10.cdna.all.fa.gz	Macaca_mulatta.Mmul_10.ncrna.fa.gz	49524	14667	49461	6740
78	Colobus angolensis palliatus	NCBI:txid336983	cellular organisms; Eukaryota; Opisthokonta; Metazoa; Eumetazoa; Bilateria; Deuterostomia; Chordata; Craniata; Vertebrata; Gnathostomata; Teleostomi; Euteleostomi; Sarcopterygii; Dipnotetrapodomorpha; Tetrapoda; Amniota; Mammalia; Theria; Eutheria; Boreoeutheria; Euarchontoglires; Primates; Haplorrhini; Simiiformes; Catarrhini; Cercopithecoidea; Cercopithecidae; Colobinae; Colobus; Colobus angole…			0.717831	Colobus_angolensis_palliatus.Cang.pa_1.0.cdna.all.fa.gz	Colobus_angolensis_palliatus.Cang.pa_1.0.ncrna.fa.gz	40896	6138	40753	608
79	Pongo abelii	NCBI:txid9601	cellular organisms; Eukaryota; Opisthokonta; Metazoa; Eumetazoa; Bilateria; Deuterostomia; Chordata; Craniata; Vertebrata; Gnathostomata; Teleostomi; Euteleostomi; Sarcopterygii; Dipnotetrapodomorpha; Tetrapoda; Amniota; Mammalia; Theria; Eutheria; Boreoeutheria; Euarchontoglires; Primates; Haplorrhini; Simiiformes; Catarrhini; Hominoidea; Hominidae; Ponginae; Pongo	CR	Decreasing	0.841398	Pongo_abelii.PPYG2.cdna.all.fa.gz	Pongo_abelii.PPYG2.ncrna.fa.gz	22451	6996	21854	240
80	Gorilla gorilla gorilla	NCBI:txid9595	cellular organisms; Eukaryota; Opisthokonta; Metazoa; Eumetazoa; Bilateria; Deuterostomia; Chordata; Craniata; Vertebrata; Gnathostomata; Teleostomi; Euteleostomi; Sarcopterygii; Dipnotetrapodomorpha; Tetrapoda; Amniota; Mammalia; Theria; Eutheria; Boreoeutheria; Euarchontoglires; Primates; Haplorrhini; Simiiformes; Catarrhini; Hominoidea; Hominidae; Homininae; Gorilla; Gorilla gorilla	CR	Decreasing	0.708231	Gorilla_gorilla.gorGor4.cdna.all.fa.gz	Gorilla_gorilla.gorGor4.ncrna.fa.gz	45716	7989	45616	1229
81	Pan paniscus	NCBI:txid9597	cellular organisms; Eukaryota; Opisthokonta; Metazoa; Eumetazoa; Bilateria; Deuterostomia; Chordata; Craniata; Vertebrata; Gnathostomata; Teleostomi; Euteleostomi; Sarcopterygii; Dipnotetrapodomorpha; Tetrapoda; Amniota; Mammalia; Theria; Eutheria; Boreoeutheria; Euarchontoglires; Primates; Haplorrhini; Simiiformes; Catarrhini; Hominoidea; Hominidae; Homininae; Pan	EN	Decreasing	0.526923	Pan_paniscus.panpan1.1.cdna.all.fa.gz	Pan_paniscus.panpan1.1.ncrna.fa.gz	43781	9579	43695	3103
82	Pan troglodytes	NCBI:txid9598	cellular organisms; Eukaryota; Opisthokonta; Metazoa; Eumetazoa; Bilateria; Deuterostomia; Chordata; Craniata; Vertebrata; Gnathostomata; Teleostomi; Euteleostomi; Sarcopterygii; Dipnotetrapodomorpha; Tetrapoda; Amniota; Mammalia; Theria; Eutheria; Boreoeutheria; Euarchontoglires; Primates; Haplorrhini; Simiiformes; Catarrhini; Hominoidea; Hominidae; Homininae; Pan	EN	Decreasing	0.551044	Pan_troglodytes.Pan_tro_3.0.cdna.all.fa.gz	Pan_troglodytes.Pan_tro_3.0.ncrna.fa.gz	50434	11023	50357	3692
83	Homo sapiens	NCBI:txid9606	cellular organisms; Eukaryota; Opisthokonta; Metazoa; Eumetazoa; Bilateria; Deuterostomia; Chordata; Craniata; Vertebrata; Gnathostomata; Teleostomi; Euteleostomi; Sarcopterygii; Dipnotetrapodomorpha; Tetrapoda; Amniota; Mammalia; Theria; Eutheria; Boreoeutheria; Euarchontoglires; Primates; Haplorrhini; Simiiformes; Catarrhini; Hominoidea; Hominidae; Homininae; Homo			0.578689	Homo_sapiens.GRCh38.cdna.all.fa.gz	Homo_sapiens.GRCh38.ncrna.fa.gz	190432	58028	187542	49044		36787(2015_data)	9045(2015_data)	36787 (2015_2 data)	6620 (2015_data)	50052 (2018_data)	15544(2018_data)
84	Nomascus leucogenys	NCBI:txid61853	cellular organisms; Eukaryota; Opisthokonta; Metazoa; Eumetazoa; Bilateria; Deuterostomia; Chordata; Craniata; Vertebrata; Gnathostomata; Teleostomi; Euteleostomi; Sarcopterygii; Dipnotetrapodomorpha; Tetrapoda; Amniota; Mammalia; Theria; Eutheria; Boreoeutheria; Euarchontoglires; Primates; Haplorrhini; Simiiformes; Catarrhini; Hominoidea; Hylobatidae; Nomascus	CR	Decreasing	0.692438	Nomascus_leucogenys.Nleu_3.0.cdna.all.fa.gz	Nomascus_leucogenys.Nleu_3.0.ncrna.fa.gz	41094	6465	40956	688
85	Carlito syrichta	NCBI:txid1868482	cellular organisms; Eukaryota; Opisthokonta; Metazoa; Eumetazoa; Bilateria; Deuterostomia; Chordata; Craniata; Vertebrata; Gnathostomata; Teleostomi; Euteleostomi; Sarcopterygii; Dipnotetrapodomorpha; Tetrapoda; Amniota; Mammalia; Theria; Eutheria; Boreoeutheria; Euarchontoglires; Primates; Haplorrhini; Tarsiiformes; Tarsiidae; Carlito	NT	Decreasing	0.641059	Carlito_syrichta.Tarsius_syrichta-2.0.1.cdna.all.fa.gz	Carlito_syrichta.Tarsius_syrichta-2.0.1.ncrna.fa.gz	32328	5986	32102	511
86	Tupaia belangeri	NCBI:txid37347	cellular organisms; Eukaryota; Opisthokonta; Metazoa; Eumetazoa; Bilateria; Deuterostomia; Chordata; Craniata; Vertebrata; Gnathostomata; Teleostomi; Euteleostomi; Sarcopterygii; Dipnotetrapodomorpha; Tetrapoda; Amniota; Mammalia; Theria; Eutheria; Boreoeutheria; Euarchontoglires; Scandentia; Tupaiidae; Tupaia	LC	Stable	0.764495	Tupaia_belangeri.TREESHREW.cdna.all.fa.gz	Tupaia_belangeri.TREESHREW.ncrna.fa.gz	17788	3073	17099	71
87	Oryctolagus cuniculus	NCBI:txid9986	cellular organisms; Eukaryota; Opisthokonta; Metazoa; Eumetazoa; Bilateria; Deuterostomia; Chordata; Craniata; Vertebrata; Gnathostomata; Teleostomi; Euteleostomi; Sarcopterygii; Dipnotetrapodomorpha; Tetrapoda; Amniota; Mammalia; Theria; Eutheria; Boreoeutheria; Euarchontoglires; Glires; Lagomorpha; Leporidae; Oryctolagus	EN	Decreasing	0.478598	Oryctolagus_cuniculus.OryCun2.0.cdna.all.fa.gz	Oryctolagus_cuniculus.OryCun2.0.ncrna.fa.gz	41711	10142	41548	7336
88	Chinchilla lanigera	NCBI:txid34839	cellular organisms; Eukaryota; Opisthokonta; Metazoa; Eumetazoa; Bilateria; Deuterostomia; Chordata; Craniata; Vertebrata; Gnathostomata; Teleostomi; Euteleostomi; Sarcopterygii; Dipnotetrapodomorpha; Tetrapoda; Amniota; Mammalia; Theria; Eutheria; Boreoeutheria; Euarchontoglires; Glires; Rodentia; Hystricomorpha; Chinchillidae; Chinchilla	EN	Decreasing	0.694621	Chinchilla_lanigera.ChiLan1.0.cdna.all.fa.gz	Chinchilla_lanigera.ChiLan1.0.ncrna.fa.gz	26265	13073	26135	8360
89	Castor canadensis	NCBI:txid51338	cellular organisms; Eukaryota; Opisthokonta; Metazoa; Eumetazoa; Bilateria; Deuterostomia; Chordata; Craniata; Vertebrata; Gnathostomata; Teleostomi; Euteleostomi; Sarcopterygii; Dipnotetrapodomorpha; Tetrapoda; Amniota; Mammalia; Theria; Eutheria; Boreoeutheria; Euarchontoglires; Glires; Rodentia; Castorimorpha; Castoridae; Castor	LC	Stable	0.589664	Castor_canadensis.C.can_genome_v1.0.cdna.all.fa.gz	Castor_canadensis.C.can_genome_v1.0.ncrna.fa.gz	30887	7627	30800	1401
90	Jaculus jaculus	NCBI:txid51337	cellular organisms; Eukaryota; Opisthokonta; Metazoa; Eumetazoa; Bilateria; Deuterostomia; Chordata; Craniata; Vertebrata; Gnathostomata; Teleostomi; Euteleostomi; Sarcopterygii; Dipnotetrapodomorpha; Tetrapoda; Amniota; Mammalia; Theria; Eutheria; Boreoeutheria; Euarchontoglires; Glires; Rodentia; Myomorpha; Dipodoidea; Dipodidae; Dipodinae; Jaculus	LC	Unkown	0.591119	Jaculus_jaculus.JacJac1.0.cdna.all.fa.gz	Jaculus_jaculus.JacJac1.0.ncrna.fa.gz	25501	6267	25390	705
91	Mus musculus	NCBI:txid10090	cellular organisms; Eukaryota; Opisthokonta; Metazoa; Eumetazoa; Bilateria; Deuterostomia; Chordata; Craniata; Vertebrata; Gnathostomata; Teleostomi; Euteleostomi; Sarcopterygii; Dipnotetrapodomorpha; Tetrapoda; Amniota; Mammalia; Theria; Eutheria; Boreoeutheria; Euarchontoglires; Glires; Rodentia; Myomorpha; Muroidea; Muridae; Murinae; Mus; Mus	LC	Stable	0.620751	Mus_musculus.GRCm38.cdna.all.fa.gz	Mus_musculus.GRCm38.ncrna.fa.gz	119353	22045	117805	15255	mouse.1.rna.fna.gz, mouse.2.rna.fna.gz	35343	6171	35343	4751
92	Rattus norvegicus	NCBI:txid10116	cellular organisms; Eukaryota; Opisthokonta; Metazoa; Eumetazoa; Bilateria; Deuterostomia; Chordata; Craniata; Vertebrata; Gnathostomata; Teleostomi; Euteleostomi; Sarcopterygii; Dipnotetrapodomorpha; Tetrapoda; Amniota; Mammalia; Theria; Eutheria; Boreoeutheria; Euarchontoglires; Glires; Rodentia; Myomorpha; Muroidea; Muridae; Murinae; Rattus	LC	Stable	0.681743	Rattus_norvegicus.Rnor_6.0.cdna.all.fa.gz	Rattus_norvegicus.Rnor_6.0.ncrna.fa.gz	31715	9331	31418	3291
93	Nannospalax galili	NCBI:txid1026970	cellular organisms; Eukaryota; Opisthokonta; Metazoa; Eumetazoa; Bilateria; Deuterostomia; Chordata; Craniata; Vertebrata; Gnathostomata; Teleostomi; Euteleostomi; Sarcopterygii; Dipnotetrapodomorpha; Tetrapoda; Amniota; Mammalia; Theria; Eutheria; Boreoeutheria; Euarchontoglires; Glires; Rodentia; Myomorpha; Muroidea; Spalacidae; Spalacinae; Nannospalax			0.716391	Nannospalax_galili.S.galili_v1.0.cdna.all.fa.gz	Nannospalax_galili.S.galili_v1.0.ncrna.fa.gz	27238	5623	27122	696
94	Entamoeba histolytica	NCBI:txid5759	cellular organisms; Eukaryota; Amoebozoa; Evosea; Archamoebae; Mastigamoebida; Entamoebidae; Entamoeba				Entamoeba_histolytica.JCVI-ESG2-1.0.cdna.all.fa.gz	Entamoeba_histolytica.JCVI-ESG2-1.0.ncrna.fa.gz	8303	97	8302	2
95	Giardia lamblia	NCBI:txid5741	cellular organisms; Eukaryota; Metamonada; Fornicata; Diplomonadida; Hexamitidae; Giardiinae; Giardia			0.382389	Giardia_lamblia.GL2.cdna.all.fa.gz	Giardia_lamblia.GL2.ncrna.fa.gz	7366	90	7364	11
96	Brugia malayi	NCBI:txid6279	cellular organisms; Eukaryota; Opisthokonta; Metazoa; Eumetazoa; Bilateria; Protostomia; Ecdysozoa; Nematoda; Chromadorea; Rhabditida; Spirurina; Spiruromorpha; Filarioidea; Onchocercidae; Brugia			0.318014	Brugia_malayi.Bmal-4.0.cdna.all.fa.gz	Brugia_malayi.Bmal-4.0.ncrna.fa.gz	14237	556	14162	14
97	Lingula anatina	NCBI:txid7574	cellular organisms; Eukaryota; Opisthokonta; Metazoa; Eumetazoa; Bilateria; Protostomia; Spiralia; Lophotrochozoa; Brachiopoda; Linguliformea; Lingulata; Lingulida; Linguloidea; Lingulidae; Lingula			0.291899	Lingula_anatina.LinAna1.0.cdna.all.fa.gz	Lingula_anatina.LinAna1.0.ncrna.fa.gz	34105	788	34018	22
98	Strigamia maritima	NCBI:txid126957	cellular organisms; Eukaryota; Opisthokonta; Metazoa; Eumetazoa; Bilateria; Protostomia; Ecdysozoa; Panarthropoda; Arthropoda; Mandibulata; Myriapoda; Chilopoda; Pleurostigmophora; Epimorpha; Geophilomorpha; Linotaeniidae; Strigamia				Strigamia_maritima.Smar1.cdna.all.fa.gz	Strigamia_maritima.Smar1.ncrna.fa.gz	15008	469	14968	4
99	Bombyx mori	NCBI:txid7091	cellular organisms; Eukaryota; Opisthokonta; Metazoa; Eumetazoa; Bilateria; Protostomia; Ecdysozoa; Panarthropoda; Arthropoda; Mandibulata; Pancrustacea; Hexapoda; Insecta; Dicondylia; Pterygota; Neoptera; Holometabola; Amphiesmenoptera; Lepidoptera; Glossata; Neolepidoptera; Heteroneura; Ditrysia; Obtectomera; Bombycoidea; Bombycidae; Bombycinae; Bombyx			0.558311	Bombyx_mori.ASM15162v1.cdna.all.fa.gz	Bombyx_mori.ASM15162v1.ncrna.fa.gz	14623	1122	14622	16
100	Chelonoidis abingdonii	NCBI:txid106734	cellular organisms; Eukaryota; Opisthokonta; Metazoa; Eumetazoa; Bilateria; Deuterostomia; Chordata; Craniata; Vertebrata; Gnathostomata; Teleostomi; Euteleostomi; Sarcopterygii; Dipnotetrapodomorpha; Tetrapoda; Amniota; Sauropsida; Sauria; Archelosauria; Testudines; Cryptodira; Durocryptodira; Testudinoidea; Testudinidae; Chelonoidis; Chelonoidis nigra species complex	EX		0.480154	Chelonoidis_abingdonii.ASM359739v1.cdna.all.fa.gz	Chelonoidis_abingdonii.ASM359739v1.ncrna.fa.gz	31892	2954	31831	368
