# Supplementary material for: Open reading frame dominance indicates protein‐coding potential of RNAs
Source: EMBO Rep. 2022 Apr 19;23(6):e54321. doi: 10.15252/embr.202154321 (PMC9171421; doi:10.15252/embr.202154321)
Supplement: Supplementary file 3 — Dataset EV2 [file EMBR-23-e54321-s015.xlsx]

## Sheet: Legend to Dataset EV2
Dataset EV2. Human NR transcripts reassigned as NM during the past 3 years.

## Sheet: Dataset EV2
ID	Gene_name	Length_of_transcript	Whole_sequence	pORF_sequence	ORF dominance
NR_002166.1	Homo sapiens trafficking protein particle complex 2 pseudogene 1 (TRAPPC2P1), non-coding RNA	755	GTGACGGAGCGGAAAAGCGCGAGAAGCGGCTTGGTTCCTTGTACGCAGAGGCGGTAGTGACACAGGCACAACTGACAGTGGCAGAAGCTCAGCTGACAAGGACTGGGGACGGCGGTGTCCTTGTCTTGCCTTTGTCGCCCCCGCCCCTCTCTTCCCTGGCTGGACTTGCGGAGTCCCCGCCGAAGAACCCGAGGAGCCATATATTGAAGACCATGTCTGGAAGCTTCTACTTTGTAATTGTTGGTCACCATGATAATCCAGTTTTTGAAATGGAGTTTTTGCCAGCTGGGAAGGCAGAATCCAAAGACGACCATCGTCATCTGAACCAGTTCATAGCTCATGCTGCTCTCGACCTCGTAGATGAGAACATGTGGCTGTCGAACAACATGTACTTGAAAA…	ATGTCTGGAAGCTTCTACTTTGTAATTGTTGGTCACCATGATAATCCAGTTTTTGAAATGGAGTTTTTGCCAGCTGGGAAGGCAGAATCCAAAGACGACCATCGTCATCTGAACCAGTTCATAGCTCATGCTGCTCTCGACCTCGTAGATGAGAACATGTGGCTGTCGAACAACATGTACTTGAAAACTGTGGACAAGTTCAACGAGTGGTTTGTGTCAGCATTTGTCACCGCGGGGCATATGAGGTTTATTATGCTTCATGACATAAGACAAGAAGATGGAATAAAGAACTTCTTTACTGATGTTTATGATTTATATATAAAATTTTCAATGAATCCATTTTATGAACCCAATTCTCCTATTCGATCAAGTGCATTTGACAGAAAAGTTCAGTTTCTT…	0.585774
NR_002191.2	Homo sapiens protein phosphatase 1, regulatory (inhibitor) subunit 2 pseudogene 9 (PPP1R2P9), non-coding RNA	894	CGTCATACGCAGCGCCCTTTGTGACACCAGGGCCCTGGTGCTTTAACTAGGGCGTTGGGACCTGTTGCCCACACAGACCGCCCTGCAGTTTCAGACTGGAGGGCGGTGGACGGCTACTCAGCGGCCCAACTCTCTCGCAGCCCTTCTCTCCGCAAAATGTCAGCCTCCACCTCCTCGCACCGGCCCATCAAGGGGATCCTGAAAAACAAAAGCTCGTCGGGTTCCTCGGTGGCGACTTCCGGTCAGCAGTCTGGAGGGACTATTCAAGATGTGAAGAGAAAGAAATCCCAAAAGTGGGACGAATCAAGCATCCTTGCGGCACACCGCGCAACGTACAGAGATTACGATTTAATGAAGGCAAATGAGCCCGGCACTTCCTACATGAGTGTGCAAGATAAT…	ATGTCAGCCTCCACCTCCTCGCACCGGCCCATCAAGGGGATCCTGAAAAACAAAAGCTCGTCGGGTTCCTCGGTGGCGACTTCCGGTCAGCAGTCTGGAGGGACTATTCAAGATGTGAAGAGAAAGAAATCCCAAAAGTGGGACGAATCAAGCATCCTTGCGGCACACCGCGCAACGTACAGAGATTACGATTTAATGAAGGCAAATGAGCCCGGCACTTCCTACATGAGTGTGCAAGATAATGGGGAAGATTCAGTGCGCGATGTCGAAGGAGAAGATTCAGTGCGTGGTGTCGAAGGAAAGGAAGCCACCGATGCTTCCGACCACAGCTGTGAGGTGGACGAGCAAGAGAGCAGTGAGGCCTACATGAGAAAAATCCTCCTCCACAAACAGGAGAAA…	0.633229
NR_002212.4	Homo sapiens nudix (nucleoside diphosphate linked moiety X)-type motif 4 pseudogene 1 (NUDT4P1), non-coding RNA	3802	GTCTCCGCGTGGCGCGCGCCTCTAGCCGCCCTTCCCCTGGCGGCTACGGCTGGAGGGAGCGGAGGCGAGCGGGAGTCGGGCTCCATGGAGAGCGGCGGACAACTGGGCAGAGGCGGAGCTTTCATCTCGGCACCCTGGTTCCAGTGACCCGCGCTAGCGTCCCGTCCCGCCCGCGTCGGAGCGGCCGCCGGCCCCGGGACTGACCGGCCTCGCCGCACCTCCCGCACCGACTAGCGCTCCCGGGCGCTCCTGCGCCCGACTCGCCCTCGCCCCCACTCCCCGGCGGGGTGGCGGCGGCCGGGCCCCCACGGCGGCGGCCGGAGCAGCAGCAGCAGCAGCAGGAGCCCGCCTCTATGATGAAGTTCAAGCCCAACCAGACGCGGACCTACGACCGCGAGG…	ATGATGAAGTTCAAGCCCAACCAGACGCGGACCTACGACCGCGAGGGCTTCAAGAAGCGGGCGGCGTGCCTGTGCTTCCGGAGCGAGCAGGAGGACGAGGTGCTGCTGGTGAGTAGCAGCCGGTACCCAGACCAGTGGATTGTCCCAGGAGGAGGAATGGAACCCGAGGAGGAACCTGGCGGTGCTGCCGTGAGGGAAGTTTATGAGGAGGCTGGAGTCAAAGGAAAACTAGGCAGACTTCTGGGCATATTTGAGCAGAACCAAGACCGAAAGCACAGAACATATGTTTATGTTCTAACAGTCACTGAAATATTAGAAGATTGGGAAGATTCTGTTAATATTGGAAGGAAGAGAGAGTGGTTCAAAGTAGAAGATGCTATCAAAGTTCTCCAGTGTCAT…	0.193998
NR_002555.2	Homo sapiens nuclear pore complex interacting protein pseudogene (LOC613037), non-coding RNA	3455	GTTGGCACTCATCATGAGCCCCTGTTCTCATTCTGCAAATGGTGAAGCTCTCTATTGTCCTGACCCCACAGTTCCTGTCCCATGACCAGGGCCAGCTCACCAAGGAGCTGCAGCAGCATGTAAAGTCAGTGACATGCCCATGCGAGTACCTGAGGAAGGTTATCAATACTCTGGCTGACCATCATCATCGTGGGACTGACTTTGGTGGAAGTCCTTGGTTACATGTCATTATTGCGTTTCCGACAAGTTATAAAGTTGTCATTACCCTCTGGATAGTTTACCTTTGGGTGTCTCTCCTGAAGACTATCTTCTGGTCTCGAAATGGACATGATGGATCCACGGATGTACAGCAGAGAGCCTGGAGGTCCAACCGCCGTAGACAGGAAGGGCTGAGGTCCA…	ATGGTGAAGCTCTCTATTGTCCTGACCCCACAGTTCCTGTCCCATGACCAGGGCCAGCTCACCAAGGAGCTGCAGCAGCATGTAAAGTCAGTGACATGCCCATGCGAGTACCTGAGGAAGGTTATCAATACTCTGGCTGACCATCATCATCGTGGGACTGACTTTGGTGGAAGTCCTTGGTTACATGTCATTATTGCGTTTCCGACAAGTTATAAAGTTGTCATTACCCTCTGGATAGTTTACCTTTGGGTGTCTCTCCTGAAGACTATCTTCTGGTCTCGAAATGGACATGATGGATCCACGGATGTACAGCAGAGAGCCTGGAGGTCCAACCGCCGTAGACAGGAAGGGCTGAGGTCCATTTGTATGCACACAAAGAAAAGAGTTTCTTCCTTTCGA…	0.577372
NR_002780.1	Homo sapiens HIG1 hypoxia inducible domain family, member 2B (HIGD2B), non-coding RNA	1210	GGAGGACTGTGAGGAAGCGGGGGAAGGAAGTAAATCGCCGAGTGACCTAAGGAATCAGGGGGAGGATTAGGGTCTGCTCCACAGAAGGCTTACCTCTGAAAGAGTCGGGGAGGGAATGCGCAGCCACTCGCTGCCTTTATCCCGAGAAGCCCCTAACACCCCTCGCCGTGGTCTGTACATGGTCTGTACCTCCGGCCGCGCTGGCTGGTAGGCCAGCCACCTGGGATGGCAGCCTAGTTCTCCCGCCACCTTACCCTGCCCTGACTCTAATCTGCATTTAATTCAGTCCTTCTTCCGGGAGATTTCGGCGGAGAATTTCTTTCTCGCCTTAGCTACTGAGGTCAAACCTGAAATAGGCTGTAGACTCCACCAGCTGGGTAAGAATGGGAAGAAGATCAG…	ATGGCGACTCTCGGCTTTGTGACTCCGGAGGCCCCCTTTGAATCATCGAAGCCCCCCATCTTTGAGGGGCTTAGCCCCACTGTTTACAGCAATCCAGAGGGTTTCAAGGAAAAGTTCCTTCGCAAGACCCGCGAGAATCCGGTGGTACCCATAGGTTTCCTGTGCACGGCGGCCGTCCTCACCAACGGCCTCTACTGCTTCCACCAGGGCAACAGCCAATGTTCACGGCTTATGATGCACACCCAGATCGCCGCCCAGGGCTTCACCATTGCAGCCATCTTGCTGGGTCTAGCTGCCACCGCTATGAAGTCTCCACCC	0.4
NR_002784.1	Homo sapiens SMEK homolog 3, suppressor of mek1 (Dictyostelium) pseudogene (SMEK3P), non-coding RNA	3133	AGTGCCGTGGAGAACAGACCTGACGGGGCGAGGCCAGAGGACGCTATGGCAGGCCTGAGGTACAGTGTAAAAGTCTATGTCCTGAACGAAGACGAGGAATGGAACAATCTAGGCACCGGTCAGGTCTCATCCACCTATGACGAGCAGTTCCAGGGCATGTCGCTGCTTGTTCGGTCAGATTCAGATGGGTCGGTCATCCTGCGGTCACAGATACCTCCAGACAGGCCCTATGGGAAATACCAAGAGACACTAATTGTTTGGTATGAAGCTGAGAACCAGGGTTTGGTGCTAAAATTCCAGGACCCAGCCGGCTGCCAGGATATTTGGAAAGAAATTTGCCAAGCTCAAGGTAAGGATCCGTCTATCCAAACCACAGTGAACATTTCAGATGAACCAGAG…	ATGGCAGGCCTGAGGTACAGTGTAAAAGTCTATGTCCTGAACGAAGACGAGGAATGGAACAATCTAGGCACCGGTCAGGTCTCATCCACCTATGACGAGCAGTTCCAGGGCATGTCGCTGCTTGTTCGGTCAGATTCAGATGGGTCGGTCATCCTGCGGTCACAGATACCTCCAGACAGGCCCTATGGGAAATACCAAGAGACACTAATTGTTTGGTATGAAGCTGAGAACCAGGGTTTGGTGCTAAAATTCCAGGACCCAGCCGGCTGCCAGGATATTTGGAAAGAAATTTGCCAAGCTCAAGGTAAGGATCCGTCTATCCAAACCACAGTGAACATTTCAGATGAACCAGAGGAAGACTTTAATGAAATGTCAGTAATTAGTAATATGGTTGTGCTG…	0.567918
NR_002894.1	Homo sapiens hippocampus abundant transcript-like 2 (HIATL2), non-coding RNA	802	GCGGTTTGCTAAGTGGTCGGTTCCTGGAGCTGCGGTCTTCTGCTAGCCTGATCCGCAGCTTCAGCCTCCGCCGCCTCCTCAGCCCTCGGCGCCGCCGCCTGACCCGCAGGCCGCCGCGGGCCGCAGAGCCCATGAGGGCGCGGGCACCGCCGCCGCCTCCGCGGCGTCGCCGTCGTCCCGGAGCGCCCCGAGCTGGCGCGGGCATGGCCGCGGCATGAGCGTGGAGCCGCCGCCGGAGCTGGAGGAGAAGGCGGCGTCGGAGCCCGAGGCGGGAGCCATGCCGGAGAAGCGCGCGGGCGCGCAGGCCGCGGGGAGCACCTGGCTACAAGGCTTTGGCCCACCAAGTGTGTACCATGCTGCTATTGTCATCTTCCTTGAATTCTTTGCGTGGGGCCTTTT…	ATGAGCGTGGAGCCGCCGCCGGAGCTGGAGGAGAAGGCGGCGTCGGAGCCCGAGGCGGGAGCCATGCCGGAGAAGCGCGCGGGCGCGCAGGCCGCGGGGAGCACCTGGCTACAAGGCTTTGGCCCACCAAGTGTGTACCATGCTGCTATTGTCATCTTCCTTGAATTCTTTGCGTGGGGCCTTTTGACAACTCCAATGTTGACTGTTCTACATGAAACATTTTCTCAACACACATTCCTCATGAATGGTCTCATTCAAGGTGTAAAGGGCCTGCTCTCTTTTTTGAGTGCCCCACTCATTGGTGCCCTGTCTGATGTGTGGGGGAGGAAGCCCTTTCTCCTCGGCACTGTATTCTTTACCTGCTTCCCAATCCCACTGATGAGGATCAGCCCATGCCGG…	0.559701
NR_003063.1	Homo sapiens tubulin, alpha 4b (pseudogene) (TUBA4B), non-coding RNA	1380	GTCTCTGCCCATCCGCGCACCCGGGCTTCGGCTGGAGAGGGCCAGCTCGCTTCAGGAGGCCGAACCCCGTTCCCACCAACCCTCTCAGCTCAGACGCGGGGTGCTGAGTCACGGGGGGGGGGTGGTTCTGTGGATAGTTGGAATGCATACACAGAGGAAAGGGGGATGCGGCACCAGCAGACAGAGAGACAAGACCCCAGCCAGCCCCTGTCCAGGCAGCATGGCACATACCGCCAGATCTTCCATCCAGAGCAGCTCATCACAGGCAAGGAAGATGCTGCCAATAACTATGCCTGGGGCCACTACACCATTGGGAAGGAGTTCATCGACCTGCTACTGGACCGGATTCGGAAGCTGGCTGACCAGTGCACAGGACTTCAGGGCTTCCTGGTGTTCCAC…	ATGCGGCACCAGCAGACAGAGAGACAAGACCCCAGCCAGCCCCTGTCCAGGCAGCATGGCACATACCGCCAGATCTTCCATCCAGAGCAGCTCATCACAGGCAAGGAAGATGCTGCCAATAACTATGCCTGGGGCCACTACACCATTGGGAAGGAGTTCATCGACCTGCTACTGGACCGGATTCGGAAGCTGGCTGACCAGTGCACAGGACTTCAGGGCTTCCTGGTGTTCCACAGCCTTGGTCGGGGCACTGGCTCTGACGTCACCTCATTCCTGATGGAGTGGCTTTCTGTTAACTATGGCAAGAAATCCAAGCTGGGATTCTCCATCTACCCAGCCCCCCAGGTGTCTACAGCCATGGTCCAGCCCTACAACTCTATCCTGACCACCCACACCACC…	0.395082
NR_003085.2	Homo sapiens PMS2 postmeiotic segregation increased 2 (S. cerevisiae) (PMS2), transcript variant 2, long non-coding RNA	2846	AGCCAATGGGAGTTCAGGAGGCGGAGCGCCTGTGGGAGCCCTGGAGGGAACTTTCCCAGTCCCCGAGGCGGATCGGGTGTTGCATCCATGGAGCGAGCTGAGAGCTCGAGAACCTGCTAAGGCCATCAAACCTATTGATCGGAAGTCAGTCCATCAGATTTGCTCTGGGCAGGTGGTACTGAGTCTAAGCACTGCGGTAAAGGAGTTAGTAGAAAACAGTCTGGATGCTGGTGCCACTAATATTGATCTAAAGCTTAAGGACTATGGAGTGGATCTTATTGAAGTTTCAGACAATGGATGTGGGGTAGAAGAAGAAAACTTCGAAGGCTTAACTCTGAAACATCACACATCTAAGATTCAAGAGTTTGCCGACCTAACTCAGGTTGAAACTTTTGGCTT…	ATGTTTGATCACAATGGGAAAATTATCCAGAAAACCCCCTACCCCCGCCCCAGAGGGACCACAGTCAGCGTGCAGCAGTTATTTTCCACACTACCTGTGCGCCATAAGGAATTTCAAAGGAATATTAAGAAGGAGTATGCCAAAATGGTCCAGGTCTTACATGCATACTGTATCATTTCAGCAGGCATCCGTGTAAGTTGCACCAATCAGCTTGGACAAGGAAAACGACAGCCTGTGGTATGCACAGGTGGAAGCCCCAGCATAAAGGAAAATATCGGCTCTGTGTTTGGGCAGAAGCAGTTGCAAAGCCTCATTCCTTTTGTTCAGCTGCCCCCTAGTGACTCCGTGTGTGAAGAGTACGGTTTGAGCTGTTCCGATGCTCTGCATAATCTTTTTTAC…	0.592502
NR_003259.1	Homo sapiens GNAS complex locus (GNAS), transcript variant 8, long non-coding RNA	1638	AGGCTGGGGCGTCATCGGGGCCGGTTAGAAGCTCTGCTCCCCGGCGGGGACACTCAGTCGCGTCGGCACCGCGGAGCGGGCTGCGTCAGGTGGCTGGCCGGCGCGGCGCTCCCCTGCTCTCTGGCTCCGGGCTGCGGCGCGGCGGCTGGAGCGAGCCCCTGTCCCGGCGCGGGGCGGCGGCGGGCGGCCGGCAGGCGCTGCCTTGCGTGTGAGTGCACCTCACTCACATGTGCTGGAGAATCTGGTAAAAGCACCATTGTGAAGCAGATGAGGATCCTGCATGTTAATGGGTTTAATGGAGAGGGCGGCGAAGAGGACCCGCAGGCTGCAAGGAGCAACAGCGATGGTGAGAAGGCAACCAAAGTGCAGGACATCAAAAACAACCTGAAAGAGGCGATT…	ATGAGGATCCTGCATGTTAATGGGTTTAATGGAGAGGGCGGCGAAGAGGACCCGCAGGCTGCAAGGAGCAACAGCGATGGTGAGAAGGCAACCAAAGTGCAGGACATCAAAAACAACCTGAAAGAGGCGATTGAAACCATTGTGGCCGCCATGAGCAACCTGGTGCCCCCCGTGGAGCTGGCCAACCCCGAGAACCAGTTCAGAGTGGACTACATCCTGAGTGTGATGAACGTGCCTGACTTTGACTTCCCTCCCGAATTCTATGAGCATGCCAAGGCTCTGTGGGAGGATGAAGGAGTGCGTGCCTGCTACGAACGCTCCAACGAGTACCAGCTGATTGACTGTGCCCAGTACTTCCTGGACAAGATCGACGTGATCAAGCAGGCTGACTATGTGCCG…	0.59292
NR_003281.1	Homo sapiens germ cell-less, spermatogenesis associated 1 pseudogene 1 (GMCL1P1), non-coding RNA	2923	GCAACGGTTGGGGCTGCGCGTGAGAAGGTGGCGGTGTAGGCACCTGTGCTCGGGGAAGGCTGGCGGCGGCGGCCGGGCCATGGCCAGAGACCCCCTCCTCTGGGCTCCCTGAAGTCCTGGGGAGCCGTGACCCATGGGATCGTCGAGCAGCCGGGTGCTGGGCCAGCCGAGGCGAGCCCTTGCCCAGCAGGAACAGGGTGCCAGGGCCAGGGGCTCGGCCCGGAGGCCGGACACTGGAGACGATGCGGCGAGCTACGGCTTCTGTTACTGCCCGGGCAGTCACAAGCGCAAGCGGAGCAGCGGGGCCTGCCGCTACTGTGACCCGGACTCGCACAGGGAGGAGCATGAGGAGGAGGGGGACAAGCAGCAGCCGCTCCTCAACACCCCTGCAAGGAAAAA…	ATGGGATCGTCGAGCAGCCGGGTGCTGGGCCAGCCGAGGCGAGCCCTTGCCCAGCAGGAACAGGGTGCCAGGGCCAGGGGCTCGGCCCGGAGGCCGGACACTGGAGACGATGCGGCGAGCTACGGCTTCTGTTACTGCCCGGGCAGTCACAAGCGCAAGCGGAGCAGCGGGGCCTGCCGCTACTGTGACCCGGACTCGCACAGGGAGGAGCATGAGGAGGAGGGGGACAAGCAGCAGCCGCTCCTCAACACCCCTGCAAGGAAAAAATTAAGGAGTACATCCAAATATATTTATCAAACATTATTTTTGAATGGTGAAAACAGTGACATTAAGATTTGTGCTCTAGGAGAAGAATGGCGATTACACAAAATATATTTATGTCAATCTGGCTACTTTTCT…	0.5
NR_003587.2	Homo sapiens myosin XVB pseudogene (MYO15B), non-coding RNA	9424	ATGGGCAGGAACCAGCGCAAAGCGCCCCAGCGCCTGGAGAGGCCCGGGAGGCCGGCCTCAGGGGAGCAGGAGTCGGGGTCGGCCAGCGCGGATGGCGCGCCCAGCCGGGAACGCCGTTCCGACCGCGGGCAGGCGGACAGGGCGAAACCGGCGGCCGAGCCTGCCACCGCCGGGGGCCAGGGAACCCCTGGTGGCCGCAGGAAGCCCACTGCAGAGGGGAACGGCGGCTGCAGACGCCCAGGGGCTGGGCTGTCCCCGAAAGCCCAGGAGAGGCAAAGCAACGCGCAGCGTCAGGGACGCGGGCCCAGGGGCGGCCGCGGGGGGCGCCTGGAGGAGGGAAGCCTCTCCGGAGGAGAAGAGCTGGGCGGCCGCCGTAGGAGGAAGCGGAAAGATAAGGGG…	ATGGGCAGGAACCAGCGCAAAGCGCCCCAGCGCCTGGAGAGGCCCGGGAGGCCGGCCTCAGGGGAGCAGGAGTCGGGGTCGGCCAGCGCGGATGGCGCGCCCAGCCGGGAACGCCGTTCCGACCGCGGGCAGGCGGACAGGGCGAAACCGGCGGCCGAGCCTGCCACCGCCGGGGGCCAGGGAACCCCTGGTGGCCGCAGGAAGCCCACTGCAGAGGGGAACGGCGGCTGCAGACGCCCAGGGGCTGGGCTGTCCCCGAAAGCCCAGGAGAGGCAAAGCAACGCGCAGCGTCAGGGACGCGGGCCCAGGGGCGGCCGCGGGGGGCGCCTGGAGGAGGGAAGCCTCTCCGGAGGAGAAGAGCTGGGCGGCCGCCGTAGGAGGAAGCGGAAAGATAAGGGG…	0.327949
NR_003595.1	Homo sapiens cell division cycle 14C (CDC14C), non-coding RNA	2893	CTGACTGGCCGCGGCGGCCTCCAGGAAGCGGAAAAGCAAGGGGCGGTCGAGCTGGGCCGCCGCGCCCCACTGCTCGCCGCGCTGCTCTTTGACCTCGCAGGGTGTGAAGAAGATGCGCAGCTCCACGCTGCAGGACCCGCGCCGCCGGGACCCCCAGGACGACGTGTACGTGGACATCACCGATCGCCTTCGTTTTGCCATTCTCTACAGCAGACCAAAGAGTGCATCAAATGTACATTATTTCAGCATAGATAATGAACTCGAATATGAGAACTTCTCCGAAGACTTTGGACCACTCAATCTGGCAATGGTTTACAGATATTGTTGCAAGATAAATAAGAAATTAAAGTCCATTACAATGTTAAGGAAGAAAATTGTTCATTTTACTGGCTCTGATCA…	ATGCGCAGCTCCACGCTGCAGGACCCGCGCCGCCGGGACCCCCAGGACGACGTGTACGTGGACATCACCGATCGCCTTCGTTTTGCCATTCTCTACAGCAGACCAAAGAGTGCATCAAATGTACATTATTTCAGCATAGATAATGAACTCGAATATGAGAACTTCTCCGAAGACTTTGGACCACTCAATCTGGCAATGGTTTACAGATATTGTTGCAAGATAAATAAGAAATTAAAGTCCATTACAATGTTAAGGAAGAAAATTGTTCATTTTACTGGCTCTGATCAGAGAAAACAAGCAAATGCTGCCTTCCTTGTTGGATGCTACATGGTTATATACTTGGGGAGAACCCCAGAAGCAGCATATAGAATATTAATCTTTGGAGATACACCCTATATT…	0.451972
NR_003662.3	Homo sapiens ribosomal protein SA pseudogene 58 (RPSAP58), non-coding RNA	1397	ATCGGTCTCTTCTGTTCCGCGTCCTCCACCTCGGTAGCCCCTGGTGACTCTGTTACAGCCTCTGTTGACCTATGATCTGCAGGGAGACGCACAGCCAGGACATCCTGGAACCTGGGAAAGGGGACTCTTGACGTTTAGGTATGTGGCCATAGAATTCTCTCTGGAGGAGTAGCAGTGCCTGGACACTGCACAGCAGAATTTATAGAGGAATGTTATGAAAACCTGGCCTTCCTGGGTATTACTGTCTCTAAGCCAGACCTGATCACCTATCTGGAGCGAGAAAAAGAGCCCTGGAATATGAAGTGACATGAGATGGTGGATGAACCCCCAGTAACAATGCTGCAGCTTTTCCGCGCTACCTGCAGAGGGGTCCATACGGCGTTGTTCTGGATTCCCGTC…	ATGTCCGGAGCCCTTGATGTCCTGCAAATGAAGGAGGAGGATGTCCTTAAGTTCCTTGCAGCAGGAACCCACTTAGGTGGCACCAATCTTGACTTCCAGATGGAACACTACATCTATAAAAGGAAAAGTGATGGCATCTATATCATAAATCTCAAGAGGACCTGGGAGAAGCTTCTGCTGGCAGCTCGTGCTATTGTTGCCATTGAAAACCCTGCTGATGTCAGTGTTATATCCTCCAGGAATACTGGCCAGAGGGCTGTGCTGAAGTTTGCTGCTGCCACTGGAGCCACTCCAATTGCTGGCCGCTTCACTCCTGGAACCTTCACTAACCAGATCCAGGCAGCCTTCTGGGAGCCACGGCTTCTTGTGGTTACTGACCCCAGGGCTGACCACCAGCCT…	0.59596
NR_003699.1	Homo sapiens zinc finger protein 525 (ZNF525), non-coding RNA	6105	AAACCCGGAAGCAGATCGCGTGGAGTGAAGGTCCCTCAGCGGCGCAAATGCTGACCTTGGAGTTGGGAATCTTCTAAGTCTGAAGCTTCCTGCCTGACAGGGTCTATTGACATTCAGGGATGTGGCCATAGAATTCTCTCAGGAGGAGTGGAAATGCCTGGACCCTGCTCAGAGGACTCTATACAGGGACGTGATGCTGGAGAATTATAGGAACCTGGTCTCCCTGGGTATCTCTTCCAAATGCACAATGAAGGAGTTCTCATCAACAGCACAAGGCAATACAGAAGTGATCCACACAGGGACATTGCAAAGACATGAACGTCATCACATTGGAGATTTTTCCTTCCAGGAAATTGAGAAAGATATTCATAACTTTGAGTTTCAGTGGCAAGAAGATGA…	ATGCTGGAGAATTATAGGAACCTGGTCTCCCTGGGTATCTCTTCCAAATGCACAATGAAGGAGTTCTCATCAACAGCACAAGGCAATACAGAAGTGATCCACACAGGGACATTGCAAAGACATGAACGTCATCACATTGGAGATTTTTCCTTCCAGGAAATTGAGAAAGATATTCATAACTTTGAGTTTCAGTGGCAAGAAGATGAAAGAAATGGCCATGAAGCACCCATGACAAAAATCAAAAAATTGATGGGTAGTACAGAGCAATATGATCACAGGCATGCTGGAAACAAGCCTATTAAATATCAGCTTGGATCAAGCTTTCATTCACATCTGTCTGAACTCCACATATTTCAGCCCAAAGGGAAAATTAATAATCAAGTGGAGAAGTCTATCAAC…	0.184969
NR_003715.1	Homo sapiens maltase-glucoamylase (alpha-glucosidase) pseudogene (LOC93432), non-coding RNA	1637	AGTGCTCCCTATGAATTGCTGAGGGAGAGATACAGCATAGAAAAAAACAAGGTGATGCGATGGCGAGGAAGCTCAGTGTATTGGAAGTCCTTCTGATCATCTTCTGCTTAATTGTGGTGACCATAGATATCCTCTTGCTGCTTCTTGTGTTGGAGGAAACTTCAGATACTTCATTTACTCCAGAGTGCCCAGAGATTCCCCAGTCGGAAAGGATAGACTGCACACCTGACCAGGAGGTGACCGAGGATATCTGCAGATGGCAATATAAGTGCTGCTGGTCGCCTGTGGCAGATGCCAATGTCCCTAGGTGCTTCTTCCCCTGGAACTGGGGCTATGAAGCCAGCAATGGCCATACAAATACAAGCACAGGATTTACTGCCCAGTTGAAAAGGTTGCCAT…	ATGGCGAGGAAGCTCAGTGTATTGGAAGTCCTTCTGATCATCTTCTGCTTAATTGTGGTGACCATAGATATCCTCTTGCTGCTTCTTGTGTTGGAGGAAACTTCAGATACTTCATTTACTCCAGAGTGCCCAGAGATTCCCCAGTCGGAAAGGATAGACTGCACACCTGACCAGGAGGTGACCGAGGATATCTGCAGATGGCAATATAAGTGCTGCTGGTCGCCTGTGGCAGATGCCAATGTCCCTAGGTGCTTCTTCCCCTGGAACTGGGGCTATGAAGCCAGCAATGGCCATACAAATACAAGCACAGGATTTACTGCCCAGTTGAAAAGGTTGCCATCACCATCTCTGTTTGGAAATGATGTCGCCACCACCCTTTTCACAGCTGAATATCAGACA…	0.639257
NR_003935.2	Homo sapiens exocyst complex component 1 pseudogene (LOC644145), non-coding RNA	388	GCCACTCTCGCAGAATCTGTACGAGTTTATTGAAATAGAGTTCTCCGTCCAGGACAGGTATTACCTCTGTGTGTCAGTGACCAAAAAGGAAGAAGTAAAAATAGTCATGGTGAAACACTACAGAATAGGTTTAGATGAAAAATATGAAGTAACAAAAAAGTGGTCTTTGAACGATCTGCAGATGATTGATGGAAAAGAAGCAGATACTGACAATCCATTTTTTGATCTGCACTTCAAGAAAGTGTACAGTTTGGAAGCATATAGCTGTGCTTCTAAATATGCCTTTGCTCGAACTGTAAATAAGCTGAATCATGCATATCTTAAAAAGGACTTACAGATCGTGAACTTTGAATCTACATACATTAACGATGATTCCATTTGGTCCTCC	ATGGAAAAGAAGCAGATACTGACAATCCATTTTTTGATCTGCACTTCAAGAAAGTGTACAGTTTGGAAGCATATAGCTGTGCTTCTAAATATGCCTTTGCTCGAACTG	0.705882
NR_015367.2	Homo sapiens uncharacterized LOC550643 (LOC550643), long non-coding RNA	722	GCCATCTCAGGTCTCTTGGCTTTGCCAGGGCCCACCGGAGAAAACTGACGACCCGTTTCTGTAATCCTTATGGGAGACCAACCTTGTGCCTCCGGGAGATCCACTCTCCCACCTGGAAACGCACGGGAAGCCAAGCCTCCAAAAAAGCGCTGCCTCCTCGCTCCGCGTTGGGATTATCCGGAAGGAACTCCCAACGGAGGTAGTACCACTCTACCCTCCGCACCTCCTCCTGCATCAGCCGGCCTGAAGTCGCACCCTCCTCCTCCGGAGAAGTAGAGAAATAAATTTCTCCCACCCTAAACCAGTCTTTGAGTGATTGCAGTATGACTCCATTTCCCTGGTGCATTCATATAATAGTTCACCTGGTGAAAACAATGAAGATTATTTACAATGCTACCC…	ATGGGAGACCAACCTTGTGCCTCCGGGAGATCCACTCTCCCACCTGGAAACGCACGGGAAGCCAAGCCTCCAAAAAAGCGCTGCCTCCTCGCTCCGCGTTGGGATTATCCGGAAGGAACTCCCAACGGAGGTAGTACCACTCTACCCTCCGCACCTCCTCCTGCATCAGCCGGCCTGAAGTCGCACCCTCCTCCTCCGGAGAAG	0.356021
NR_015427.2	Homo sapiens long intergenic non-protein coding RNA 94 (LINC00094), long non-coding RNA	5734	GCTGCCATGGAGACACGGCCCAGCGGCCGCCGGCCCCGCCCTGGGAGCCCCGCAGTGCGTCGCGCCGCTGCCCGCATCTCCGAGGCCCGCGACGAGCGGGGCCTCACGGGAGCTGGATGCTCGGAGCAGCAAGGCGGCCCTGGGGGCCCCTTCCGGTCCCGGGGCTGACGCCTGGCGGCGTCTCCGGGAACCCGCGCCCTTTCAAGCGCCGCTGGCTCCTGTTTCACAGATGGAGACCCTGAAGCCCCAACAAGCAGCCTCCCCAGCACCTCCCAGTGACTGAAAAAGCTGGCACTGGGCGCCCGTCTCACTCTCCACCCAGCTCCCAGGCTGCCCCACGGGACCAGCACCTTTGGGGAGAGACGAGACCTGAACAAACGCTGGGGCTGGATCCCCAGG…	ATGTTGTCCAGGCTGGAGTGCAGTGATGCAATCATGGCTTACTGCAGCCTCAAACTCCTGGCCTCAGGCCATCCTCCTGCCTCAGCCTCCCAAAGTGCTGTGATCACAGGCACGAGCCACTGCATCCTGCCTTTAAATGGTTTTTTGGGGCCCCTTTTGGATGCTCTGGGTGTTTTTGCCAAGAGTTACAGGATGTCAAGTGTGGGGAGCTCAGCACCCTTGCTGTGGACCAGTGAAGGCTGTTCCAGACCAGGTGCTTCCAGACATTTCCAGGCTCCAGGAGAGAGGCTGGGAGCCCCCACAGAAAGCACAGGAAAATGCAAAAAAAAAAAACAGTCTTTTTTTTTTTTTTTTTTTTTGCTTTTTATTATGAAAACAAAACAAATGCCCCAGGAGAAG…	0.0706067
NR_015432.1	Homo sapiens long intergenic non-protein coding RNA 493 (LINC00493), long non-coding RNA	561	CCCGCCTCTGCCGTGGGCCTGCGAGAATCGAGGCACTCGCTGGCGTACCCATGTATCGAAATGAGTTCACGGCCTGGTACCGGCGGATGTCGGTGGTCTACGGGATCGGCACCTGGTCTGTGTTGGGCTCACTGCTTTACTATAGCCGGACAATGGCGAAGTCGTCAGTAGACCAAAAGGATGGCTCAGCAAGTGAAGTACCCAGTGAACTCTCTGAACGCCCAAAAGGATTTTATGTGGAAACAGTTGTCACATATAAAGAAGATTTTGTTCCAAATACAGAAAAGATCCTCAACTATTGGAAATCATGGACTGGTGGCCCTGGTACAGAACCATGACTGGCTGCTGAATTCTGAAAACCAGGACTTGGTTCAACATTTAAATTTGATAGTTGCCCTG…	ATGTATCGAAATGAGTTCACGGCCTGGTACCGGCGGATGTCGGTGGTCTACGGGATCGGCACCTGGTCTGTGTTGGGCTCACTGCTTTACTATAGCCGGACAATGGCGAAGTCGTCAGTAGACCAAAAGGATGGCTCAGCAAGTGAAGTACCCAGTGAACTCTCTGAACGCCCAAAAGGATTTTATGTGGAAACAGTTGTCACATATAAAGAAGATTTTGTTCCAAATACAGAAAAGATCCTCAACTATTGGAAATCATGGACTGGTGGCCCTGGTACAGAACCA	0.411255
NR_015442.1	Homo sapiens long intergenic non-protein coding RNA 998 (LINC00998), transcript variant 2, long non-coding RNA	1055	GTAGTTTGGAGACTCCGCCCTCCTCGCCATTCCTGTAATGGCTGCTTCCTAGAAGGTCGTGTCACGTGGAACCTCTTAATCTCAGCATCCGGAGCTCCAGGAAGGGAAAATTTCAAGTCAGATAGAATTCTATATATACCATTTCTTTGGAACCTTCAGCCCTCAAGATTCCAACATCATGACCTCAGTTTCAACACAGTTGTCCTTAGTCCTCATGTCACTGCTTTTGGTGCTGCCTGTTGTGGAAGCAGTAGAAGCCGGTGATGCAATCGCCCTTTTGTTAGGTGTGGTTCTCAGCATTACAGGCATTTGTGCCTGCTTGGGGGTATATGCACGAAAAAGAAATGGACAGATGTGACTTTGAAAGGCCTACTGAGTCAAACCTCACCCTGAAAACCT…	ATGACCTCAGTTTCAACACAGTTGTCCTTAGTCCTCATGTCACTGCTTTTGGTGCTGCCTGTTGTGGAAGCAGTAGAAGCCGGTGATGCAATCGCCCTTTTGTTAGGTGTGGTTCTCAGCATTACAGGCATTTGTGCCTGCTTGGGGGTATATGCACGAAAAAGAAATGGACAGATG	0.29064
NR_023342.1	Homo sapiens keratin associated protein 20-4 (KRTAP20-4), long non-coding RNA	224	TCCACAACTGAAACATCCACTTCTGAACACCATGTCCTACTACAGCCATCTTTCTGGTGGCCTGGGCTGCGGCTTGGCTGTGGCTGTGACTATGGGAAGGACTGTGGCTGTGGCTGAGTATGGCAGGTGCAGACATGGCTGCCACTCATCTTACTCTGCCAGGTAATGACACCATGGATTCCACTGAGGAACACCTAGAGCAGTTCAGTCTACTGCACTCCTCC	ATGTCCTACTACAGCCATCTTTCTGGTGGCCTGGGCTGCGGCTTGGCTGTGGCTGTGACTATGGGAAGGACTGTGGCTGTGGCTGAGTATGGCAGGTGCAGACATGGCTGCCACTCATCTTACTCTGCCAGG	0.814815
NR_023352.1	Homo sapiens nicotinamide riboside kinase 1 (NMRK1), transcript variant 3, non-coding RNA	1476	CAACGGGGGCTGGAACCCGGCGCCGAGAGTAGAGAAAAGGGGCCTCTGGTGACCGCCCCTACCTGGCATCCCTCTAACCCAGGAGGAGCGTGGGGAAAGGGGCTGTGGGCCTCTCGGGGAGCGAGCTGCGGGTAGCGGCGCACTGGGTACAGGCGCGCGCTTGGCTGTCGCCTCTGCCGCTGTGTTTGGGAGGACTCGAACTGGCGCCAGGAAATATTAGGAAGCTGTGATTTTCAAAGCTAATTATGAAAACATTTATCATTGGAATCAGTGGACATGAGCCCCAGGTTAAAACACGCTTTCAATAAATGACTGAATCGAGAAGTGCCTCCCTCCCGTGTGATCTCCTCGATGCTGCAAAACTAGATCTAAAGAGGAGTAACTCAGTGCCCCTTCTCC…	ATGGGGAAAAGGAGGCATCGCAGAGGAAATGTGATTTCATGTGTGACAAACAGTGGCAAAACAACACTGGCTAAGAATTTGCAGAAACACCTCCCAAATTGCAGTGTCATATCTCAGGATGATTTCTTCAAGCCAGAGTCTGAGATAGAGACAGATAAAAATGGATTTTTGCAGTACGATGTGCTTGAAGCACTTAACATGGAAAAAATGATGTCAGCCATTTCCTGCTGGATGGAAAGCGCAAGACACTCTGTGGTATCAACAGACCAGGAAAGTGCTGAGGAAATTCCCATTTTAATCATCGAAGGTTTTCTTCTTTTTAATTATAAGCCCCTTGACACTATATGGAATAGAAGCTATTTCCTGACTATTCCATATGAAGAATGTAAAAGGAGGAGG…	0.378731
NR_024011.1	Homo sapiens FP944 (LOC286367), long non-coding RNA	3413	AGCTTAAACAGACATACCTCCTCAGCATTCTTTTCCATGCAGAGTTCAAAGAGGCCTAAGACATCTCACATTTATGTGAAATAGTTGAGGCACAAGTATGTGGTTAACTACACATAAATTACCAATAAAATTAAAAGTTAACTAAAATACTACAGAAGACATTTAATATTTTGCTTCAGACTGTTATAGTACCTTAGGGTTATGAACATCAATTACCTTTGAGCCTTACTATATTTAAAGGGAAGGGGAAGCTGACATTTTTATCTTTTTTAATGGGTACACTCTACGTTACCTTAAAGGCTTCCCCGGTTTAAGCAAAAATAGAATTATGTGGTTTAAATCATATACCTTATTCTTCATACTTAGCTCCAAGTAGATTATGACTTTTCCTAAAACTTA…	ATGTCATCCTCAGAGTTATTGTCCAAGCCTCTAACTGTGGTCTACAAGTCTTTACATGATCTGTCCTGTTACATTTTCCACTCTCGCTCCAGACCTGACCTAAGAGGCTTTTCTCTGAACTTGCTAAACATGCTCTTACCTGAGGGTCCATTCCCACTGCCTCTGCCTGGAATGCTCTTCCCCAGACATGCATCTGCGTGGATCATTTCCATGCCTCCTCAGGTCTTTGCCCTCATGAAGCCTTCCCTGACAACCCTATTTAAGATTGTAATCCCCTCCCACAGTGGCCCCTATCTGCTAGAGACTGAATGTTTTTGTCCCCCCAAAATTCCTATGTTGAAGCCT	0.131279
NR_024015.1	Homo sapiens testis development related 1 (non-protein coding) (TDRG1), long non-coding RNA	1197	AAGATCAGGACTGCTGAAAGAATGAAGAAGAACTTACTTGGCCTAGGATGTGGCTAGAGAACGGAGCGCACTTTCACTTACCTGGCAAGGTGGTTTTGGAAGTTTCCACGGAAGCCTTCCCAGGGCCGCTGCTGCCCGTCCTCGCCTAGGTGTGGAGCTTCCCGACCGGCTGGGGAGGGAATGTCCTGCGGGAGCCGCCGAGGACCCTCTTTAGCCTCTTCCCTGGCTTGGCTGCAGCTGCAGTCTGGTACTCGCCCATTCTGCTCTTCTTCACCTCCGTATTTTCTCTCTCACGGAAGAAGAATTCCATTCTCCCATCCCAGGAAGGAGAGTGCCCTGCGTGCCACGAAAGAGCCCAGGACCCACAGGACAAATACGTCACTGGCAGACCTGCCTTCG…	ATGAAGAGGAGGGAGGCAGTCTGCGCGCACCGCCATTTTCTAGGAACTGGGAAGCCCCCCCACCCCTTAGGAAGATCCATCCCTGTGGAACCTTGCCCAGGCTTACCAGCCTTTGCTGAGGTTGATCTATTGTCCCTCCTTGTCCCCATCAAAATATCCAGCACTCCACCTTCAGGGAGTAGACTTGACCCTCAAATAGCAAGTTCAGCCTTCCCAGGTCTAGGTTCCCTGGGAGGTCAAGATTCGTCTGGTTCCTTAGTACAGAGGGCTAGCTGTGAGTTGGAATCCCCCTATGAGCTT	0.359712
NR_024108.1	Homo sapiens phosphofructokinase, liver (PFKL), transcript variant 1, non-coding RNA	3401	GCGGGGACGGCGACGCGGCGCAGGCGGCGGGAGTGCGAGCTGGGCCCGTGTTTCGGCCGCCGCCATGGCCGCGGTGGACCTGGAGAAGCTGCGGGCGTCGGGCGCGGGCAAGGCCATCGGCGTCCTGACCAGCGGCGGCGACGCGCAAGGTCCCCTGACAAGCCCACCAGGCCCCCTGCTGAGATGGCTGTGACCCTGGGCTGACCCGCCCAGTGGCACATTGACTCCGCCTGGAGCTGGGGAGACCAGAGAGGCCCTGTGGTTGGACGGTGGCCTGGGTGCGCTGCTCCTGCCCTCTCCTTGCCCTGCCTCAGCTGCTGCCTGCCAGAGGCGTGGCACCTCACCTCACACCTGCTCCCTGCTGCTGAGCCCCACGCCAAGCTGGAGAGCGGATGAGAA…	ATGAGAAGCATGTGTAACCAGGGTAGAGGTCGAGAGTCCTCTCGTGGGGGTCTCCATGTTCAAGGGAGCTGCCGAGGCTTGAGCAGGAGCCCCCAGCAGGAAACTGGCTTTGCCAAGGCCCCCGCTGGGACAGACTGTTTCTTTCACTGCAGTCCTGGGAGCCGAGGGCAAGGGGACAGGAAAGAGGAAGTGACCTCAGAGCCTGGTGGCACCAGCATCATGTCCAGGCTGGGGGGCATGAACGCTGCTGTCCGGGCTGTGACGCGCATGGGCATTTATGTGGGTGCCAAAGTCTTCCTCATCTACGAGGGCTATGAGGGCCTCGTGGAGGGAGGTGAGAACATCAAGCAGGCCAACTGGCTGAGCGTCTCCAACATCATCCAGCTGGGCGGCACTATC…	0.592434
NR_024132.1	Homo sapiens ghrelin/obestatin prepropeptide (GHRL), transcript variant 6, long non-coding RNA	1374	AGTTCCCCAAAGATAACACAGCTTTGCACAGTGGATGTTTACTTGCTGGTGGTCTTATCTAAGATCAACATTGGCAGCTGTGCCCGGAGAGGCCTCCAGGGTCCAGGTCCAATGCACTTCCCTCTCAGAAGAGGCATCCGCTAAAATAGGGACCAAAGCTGCTGGAGGGAGGCAAGGCAAGCTGCTATGTGAAAAAACGCCAGGCCAGGCAGTCATGTCACACCTGGCAGAAATGACTGAAGCATAGCCACTGGCTGAAGTTATCCCCACACCCACTCTCTGGAGAGGATGATCAGGAGCAGTCTGCTCAACCGGGAGGTGGGACTCCTCCTCGGGAAGGTGTAGAATCACCAGCCTGGCTCCCTGCGGACTCCCGGGGCTCACAGAGGCCAGAGCAGC…	ATGCCCTCCCCAGGGACCGTCTGCAGCCTCCTGCTCCTCGGCATGCTCTGGCTGGACTTGGCCATGGCAGGCTCCAGCTTCCTGAGCCCTGAACACCAGAGAGTCCAGCAGAGAAAGGAGTCGAAGAAGCCACCAGCCAAGCTGCAGCCCCGAGCTCTAGCAGGCTGGCTCCGCCCGGAAGATGGAGGTCAAGCAGAAGGGGCAGAGGATGAACTGGAAGTCCGGTTCAACGCCCCCTTTGATGTTGGAATCAAGCTGTCAGGGGTTCAGTACCAGCAGCACAGCCAGGCCCTGGGGAAGTTTCTTCAGGACATCCTCTGGGAAGAGGCCAAAGAGGCCCCAGCCGACAAG	0.282609
NR_024133.1	Homo sapiens ghrelin/obestatin prepropeptide (GHRL), transcript variant 8, long non-coding RNA	1125	AGTTCCCCAAAGATAACACAGCTTTGCACAGTGGATGTTTACTTGCTGGTGGTCTTATCTAAGATCAACATTGGCAGCTGTGCCCGGAGAGGCCTCCAGGGTCCAGGTCCAATGCACTTCCCTCTCAGAAGAGGCATCCGCTAAAATAGGGACCAAAGCTGCTGGAGGGAGGCAAGGCAAGCTGCTATGTGAAAAAACGCCAGGCCAGGCAGTCATGTCACACCTGGCAGAAATGACTGAAGCATAGCCACTGGCTGAAGTTATCCCCACACCCACTCTCTGGAGAGGATGATCAGGAGCAGTCTGCTCAACCGGGAGGGCCATGCCCACTTGGGGCACCCCGCCACCGTGTTCCAGGGACAGCTGGAGCACATGCTTCTTCCCTCGCCAACCCAGCAA…	ATGCCCTCCCCAGGGACCGTCTGCAGCCTCCTGCTCCTCGGCATGCTCTGGCTGGACTTGGCCATGGCAGGCTCCAGCTTCCTGAGCCCTGAACACCAGAGAGTCCAGCAGAGAAAGGAGTCGAAGAAGCCACCAGCCAAGCTGCAGCCCCGAGCTCTAGCAGGCTGGCTCCGCCCGGAAGATGGAGGTCAAGCAGAAGGGGCAGAGGATGAACTGGAAGTCCGGTTCAACGCCCCCTTTGATGTTGGAATCAAGCTGTCAGGGGTTCAGTACCAGCAGCACAGCCAGGCCCTGGGGAAGTTTCTTCAGGACATCCTCTGGGAAGAGGCCAAAGAGGCCCCAGCCGACAAG	0.296203
NR_024134.1	Homo sapiens ghrelin/obestatin prepropeptide (GHRL), transcript variant 9, long non-coding RNA	913	AGTTCCCCAAAGATAACACAGCTTTGCACAGTGGATGTTTACTTGCTGGTGGTCTTATCTAAGATCAACATTGGCAGCTGTGCCCGGAGAGGCCTCCAGGGTCCAGGGCCATGCCCACTTGGGGCACCCCGCCACCGTGTTCCAGGGACAGCTGGAGCACATGCTTCTTCCCTCGCCAACCCAGCAATTCCGCAGGGCATCTGACCTCCACTGTTGACTTCTACCCAGAGGACAAGAACATTTTTAGTTCCCAAGGAATGTACATCAGCCCCACGGAAGCTAGGCCACCTCTGGGATGGGGTTGCTGGTTTAGAACAAACGCCAGTCATCCTATATAAGGACCTGACAGCCACCAGGCACCACCTCCGCCAGGAACTGCAGGCCCACCTGTCTGCAACC…	ATGCCCTCCCCAGGGACCGTCTGCAGCCTCCTGCTCCTCGGCATGCTCTGGCTGGACTTGGCCATGGCAGGCTCCAGCTTCCTGAGCCCTGAACACCAGAGAGTCCAGCAGAGAAAGGAGTCGAAGAAGCCACCAGCCAAGCTGCAGCCCCGAGCTCTAGCAGGCTGGCTCCGCCCGGAAGATGGAGGTCAAGCAGAAGGGGCAGAGGATGAACTGGAAGTCCGGTTCAACGCCCCCTTTGATGTTGGAATCAAGCTGTCAGGGGTTCAGTACCAGCAGCACAGCCAGGCCCTGGGGAAGTTTCTTCAGGACATCCTCTGGGAAGAGGCCAAAGAGGCCCCAGCCGACAAG	0.356707
NR_024135.1	Homo sapiens ghrelin/obestatin prepropeptide (GHRL), transcript variant 11, long non-coding RNA	835	AGTTCCCCAAAGATAACACAGCTTTGCACAGTGGATGTTTACTTGCTGGTGGTCTTATCTAAGATCAACATTGGCAGCTGTGCCCGGAGAGGCCTCCAGGGTCCAGCAATTCCGCAGGGCATCTGACCTCCACTGTTGACTTCTACCCAGAGGACAAGAACATTTTTAGTTCCCAAGGAATGTACATCAGCCCCACGGAAGCTAGGCCACCTCTGGGATGGGGTTGCTGGTTTAGAACAAACGCCAGTCATCCTATATAAGGACCTGACAGCCACCAGGCACCACCTCCGCCAGGAACTGCAGGCCCACCTGTCTGCAACCCAGCTGAGGCCATGCCCTCCCCAGGGACCGTCTGCAGCCTCCTGCTCCTCGGCATGCTCTGGCTGGACTTGGCCATGG…	ATGCCCTCCCCAGGGACCGTCTGCAGCCTCCTGCTCCTCGGCATGCTCTGGCTGGACTTGGCCATGGCAGGCTCCAGCTTCCTGAGCCCTGAACACCAGAGAGTCCAGCAGAGAAAGGAGTCGAAGAAGCCACCAGCCAAGCTGCAGCCCCGAGCTCTAGCAGGCTGGCTCCGCCCGGAAGATGGAGGTCAAGCAGAAGGGGCAGAGGATGAACTGGAAGTCCGGTTCAACGCCCCCTTTGATGTTGGAATCAAGCTGTCAGGGGTTCAGTACCAGCAGCACAGCCAGGCCCTGGGGAAGTTTCTTCAGGACATCCTCTGGGAAGAGGCCAAAGAGGCCCCAGCCGACAAG	0.462451
NR_024136.1	Homo sapiens ghrelin/obestatin prepropeptide (GHRL), transcript variant 12, long non-coding RNA	638	AGTTCCCCAAAGATAACACAGCTTTGCACAGTGGATGTTTACTTGCTGGTGGTCTTATCTAAGATCAACATTGGCAGCTGTGCCCGGAGAGGCCTCCAGGGTCCAGGCCCACCTGTCTGCAACCCAGCTGAGGCCATGCCCTCCCCAGGGACCGTCTGCAGCCTCCTGCTCCTCGGCATGCTCTGGCTGGACTTGGCCATGGCAGGCTCCAGCTTCCTGAGCCCTGAACACCAGAGAGTCCAGCAGAGAAAGGAGTCGAAGAAGCCACCAGCCAAGCTGCAGCCCCGAGCTCTAGCAGGCTGGCTCCGCCCGGAAGATGGAGGTCAAGCAGAAGGGGCAGAGGATGAACTGGAAGTCCGGTTCAACGCCCCCTTTGATGTTGGAATCAAGCTGTCAGGG…	ATGCCCTCCCCAGGGACCGTCTGCAGCCTCCTGCTCCTCGGCATGCTCTGGCTGGACTTGGCCATGGCAGGCTCCAGCTTCCTGAGCCCTGAACACCAGAGAGTCCAGCAGAGAAAGGAGTCGAAGAAGCCACCAGCCAAGCTGCAGCCCCGAGCTCTAGCAGGCTGGCTCCGCCCGGAAGATGGAGGTCAAGCAGAAGGGGCAGAGGATGAACTGGAAGTCCGGTTCAACGCCCCCTTTGATGTTGGAATCAAGCTGTCAGGGGTTCAGTACCAGCAGCACAGCCAGGCCCTGGGGAAGTTTCTTCAGGACATCCTCTGGGAAGAGGCCAAAGAGGCCCCAGCCGACAAG	0.46988
NR_024137.1	Homo sapiens ghrelin/obestatin prepropeptide (GHRL), transcript variant 7, long non-coding RNA	1371	AGTTCCCCAAAGATAACACAGCTTTGCACAGTGGATGTTTACTTGCTGGTGGTCTTATCTAAGATCAACATTGGCAGCTGTGCCCGGAGAGGCCTCCAGGGTCCAGGTCCAATGCACTTCCCTCTCAGAAGAGGCATCCGCTAAAATAGGGACCAAAGCTGCTGGAGGGAGGCAAGGCAAGCTGCTATGTGAAAAAACGCCAGGCCAGGCAGTCATGTCACACCTGGCAGAAATGACTGAAGCATAGCCACTGGCTGAAGTTATCCCCACACCCACTCTCTGGAGAGGATGATCAGGAGCAGTCTGCTCAACCGGGAGGTGGGACTCCTCCTCGGGAAGGTGTAGAATCACCAGCCTGGCTCCCTGCGGACTCCCGGGGCTCACAGAGGCCAGAGCAGC…	ATGCCCTCCCCAGGGACCGTCTGCAGCCTCCTGCTCCTCGGCATGCTCTGGCTGGACTTGGCCATGGCAGGCTCCAGCTTCCTGAGCCCTGAACACCAGAGAGTCCAGAGAAAGGAGTCGAAGAAGCCACCAGCCAAGCTGCAGCCCCGAGCTCTAGCAGGCTGGCTCCGCCCGGAAGATGGAGGTCAAGCAGAAGGGGCAGAGGATGAACTGGAAGTCCGGTTCAACGCCCCCTTTGATGTTGGAATCAAGCTGTCAGGGGTTCAGTACCAGCAGCACAGCCAGGCCCTGGGGAAGTTTCTTCAGGACATCCTCTGGGAAGAGGCCAAAGAGGCCCCAGCCGACAAG	0.280872
NR_024138.1	Homo sapiens ghrelin/obestatin prepropeptide (GHRL), transcript variant 10, long non-coding RNA	910	AGTTCCCCAAAGATAACACAGCTTTGCACAGTGGATGTTTACTTGCTGGTGGTCTTATCTAAGATCAACATTGGCAGCTGTGCCCGGAGAGGCCTCCAGGGTCCAGGGCCATGCCCACTTGGGGCACCCCGCCACCGTGTTCCAGGGACAGCTGGAGCACATGCTTCTTCCCTCGCCAACCCAGCAATTCCGCAGGGCATCTGACCTCCACTGTTGACTTCTACCCAGAGGACAAGAACATTTTTAGTTCCCAAGGAATGTACATCAGCCCCACGGAAGCTAGGCCACCTCTGGGATGGGGTTGCTGGTTTAGAACAAACGCCAGTCATCCTATATAAGGACCTGACAGCCACCAGGCACCACCTCCGCCAGGAACTGCAGGCCCACCTGTCTGCAACC…	ATGCCCTCCCCAGGGACCGTCTGCAGCCTCCTGCTCCTCGGCATGCTCTGGCTGGACTTGGCCATGGCAGGCTCCAGCTTCCTGAGCCCTGAACACCAGAGAGTCCAGAGAAAGGAGTCGAAGAAGCCACCAGCCAAGCTGCAGCCCCGAGCTCTAGCAGGCTGGCTCCGCCCGGAAGATGGAGGTCAAGCAGAAGGGGCAGAGGATGAACTGGAAGTCCGGTTCAACGCCCCCTTTGATGTTGGAATCAAGCTGTCAGGGGTTCAGTACCAGCAGCACAGCCAGGCCCTGGGGAAGTTTCTTCAGGACATCCTCTGGGAAGAGGCCAAAGAGGCCCCAGCCGACAAG	0.35474
NR_024150.1	Homo sapiens acyl-CoA binding domain containing 5 (ACBD5), transcript variant 3, non-coding RNA	3747	CATTTCCCATAAGCCCGCGGGGCAGGGCGAGGGGCGGGCGTCGGGGACATTACCGGACAGGCCTTGTCCGGCAATACCAAGTTTCATGCAGGCTCTTGGGAAAGCTGGTGCTGCTGCTGCCTGATTCCCGCCGACAGACCTTGGGACCGGGGCCAACACTGGCAGCTGGAGATGGCGGACACGAGATCCGTGCACGAGACTAGGTTTGAGGCGGCCGTGAAGGTGATCCAGAGTTTGCCGAAGAATGGGATGCTTGGAGTTCACTGGGTGATATGACCAAAGAGGAAGCCATGATTGCATATGTTGAAGAAATGAAAAAGATTATTGAAACTATGCCAATGACTGAGAAAGTTGAAGAATTGCTGCGTGTCATAGGTCCATTTTATGAAATTGTCGAGG…	ATGACCAAAGAGGAAGCCATGATTGCATATGTTGAAGAAATGAAAAAGATTATTGAAACTATGCCAATGACTGAGAAAGTTGAAGAATTGCTGCGTGTCATAGGTCCATTTTATGAAATTGTCGAGGACAAAAAGAGTGGCAGGAGTTCTGATATAACCTCAGATCTTGGTAATGTTCTCACTTCTACTCCAAACGCCAAAACCGTTAATGGTAAAGCTGAAAGCAGTGACAGTGGAGCCGAGTCTGAGGAAGAAGAGGCCCAAGAAGAAGTGAAAGGAGCAGAACAAAGTGATAATGATAAGAAAATGATGAAGAAGTCAGCAGACCATAAGAATTTGGAAGTCATTGTCACTAATGGCTATGATAAAGATGGCTTTGTTCAGGATATACAGAATGAC…	0.337115
NR_024191.1	Homo sapiens atlastin GTPase 2 (ATL2), transcript variant 3, non-coding RNA	2722	AGTGGGGAGTTAATTTTAAATCGGTACAAGATGGCGGAGGGGGACGAGGCAGCGCGAGGGCAGCAACCGCACCAGGGGCTGTGGCGCCGGCGACGGACCAGCGACCCAAGCGCCGCGGTTAACCACGTCTCGTCCACGACCTCCCTAGGATTCTCAAAGTTGGATTGGTGGAAACAATGAACCATTGACAGGCTTTACATGGCGAGGTGGCTGTGAAAGAGAAACAACAGGCATACAAGTTTGGAATGAAGTATTTGTGATTGACAGACCTAATGGAACTAAAGTTGCTGTGCTGCTTATGGATACCCAGGGTGCCTTTGATAGCCAGTCAACTATCAAAGACTGTGCAACGGTGTTTGCTCTGAGCACTATGACTAGCTCTGTCCAGGTATATAATCT…	ATGGATACCCAGGGTGCCTTTGATAGCCAGTCAACTATCAAAGACTGTGCAACGGTGTTTGCTCTGAGCACTATGACTAGCTCTGTCCAGGTATATAATCTGTCTCAGAATATTCAAGAAGATGATCTTCAACATTTGCAATTATTTACAGAGTATGGAAGACTTGCGATGGAAGAAATCTACCAGAAACCATTTCAGACATTAATGTTTTTGATTCGAGATTGGAGCTATCCTTATGAACATTCATATGGTTTGGAAGGTGGAAAGCAATTTCTTGAAAAGAGATTACAGGTAAAACAAAATCAACATGAAGAGCTTCAGAATGTAAGGAAGCACATACACAATTGTTTCTCAAATCTTGGTTGCTTCCTTTTGCCACATCCTGGTCTTAAAGTTGCA…	0.389046
NR_024207.1	Homo sapiens KIAA1875 (KIAA1875), long non-coding RNA	7119	GGGCTCTGGGACCGCAGTTGCTGAAATGGAGGCAGAGGTGTGGGAGGCAGAAGGCTACAACCTAGTTCTGGACTCGGACCTGTATGATGCGGATGGCTATGATGTCCCAGACCCTGGGCTGCTCACCGAAAAGAATGAGTTGACTTTCACGGAGCCGTCGCAGGTCCTGCCCTTTTTGACCAGCAGCCAACAGTGGCAAAGCCTGACCCCGCGCGCCCGCGCCCGCCGGCTGTGGCTGCTTCTGCGCACCAGCCTCCACGAAGTCGTGGAAAAGGAGAAGAGAGCCGAGCTGCGCGCGGCGCGCCTGACGCATGGGCTGGAACCACTGCGCCGCCTGGAGGTGGCAGCCGGGCTGCGCTCGGTGGCGCAGGACCCGGTGGGTGGACGCTTCGTGGTGCT…	ATGGAGGCAGAGGTGTGGGAGGCAGAAGGCTACAACCTAGTTCTGGACTCGGACCTGTATGATGCGGATGGCTATGATGTCCCAGACCCTGGGCTGCTCACCGAAAAGAATGAGTTGACTTTCACGGAGCCGTCGCAGGTCCTGCCCTTTTTGACCAGCAGCCAACAGTGGCAAAGCCTGACCCCGCGCGCCCGCGCCCGCCGGCTGTGGCTGCTTCTGCGCACCAGCCTCCACGAAGTCGTGGAAAAGGAGAAGAGAGCCGAGCTGCGCGCGGCGCGCCTGACGCATGGGCTGGAACCACTGCGCCGCCTGGAGGTGGCAGCCGGGCTGCGCTCGGTGGCGCAGGACCCGGTGGGTGGACGCTTCGTGGTGCTGGACGGCGCGGGCCGCCTGCACCTG…	0.294926
NR_024222.1	Homo sapiens kelch repeat and BTB (POZ) domain containing 4 (KBTBD4), transcript variant 3, non-coding RNA	2405	AAGTGTGCAGCAGATCTTCTTCCGGGCGGACGTGGAGCCGGAAGCGGAGGTTCCGGGCTCCGGGATGAAAGGAGGGAACGCAGCTGGCAGAGAGAGAAGTTGGCTAGCATGGAATCACCAGAGGAGCCTGGAGCATCCATGGATGAGAACTACTTTGTGAACTACACTTTCAAAGATCGGTCACATTCAGGCCGTGTGGCTCAAGGCATCATGAAACTGTGTCTAGAGGAGGAGCTCTTTGCTGATGTCACCATTTCGGTGGAAGGCCGGGAGTTTCAGCTCCATCGGCTGGTCCTCTCAGCTCAGAGCTGCTTCTTCCGATCCATGTTCACTTCCAACCTGAAGGAGGCCCACAACCGGGTGATTGTGCTGCAGGATGTCAGCGAGTCTGTTTTCCAG…	ATGGAATCACCAGAGGAGCCTGGAGCATCCATGGATGAGAACTACTTTGTGAACTACACTTTCAAAGATCGGTCACATTCAGGCCGTGTGGCTCAAGGCATCATGAAACTGTGTCTAGAGGAGGAGCTCTTTGCTGATGTCACCATTTCGGTGGAAGGCCGGGAGTTTCAGCTCCATCGGCTGGTCCTCTCAGCTCAGAGCTGCTTCTTCCGATCCATGTTCACTTCCAACCTGAAGGAGGCCCACAACCGGGTGATTGTGCTGCAGGATGTCAGCGAGTCTGTTTTCCAGCTCCTGGTTGATTATATCTACCATGGGACTGTGAAACTTCGAGCTGAGGAGTTGCAGGAAATTTATGAGGTGTCAGACATGTATCAGCTGACATCTCTCTTTGAGGAA…	0.530738
NR_024282.1	Homo sapiens uncharacterized LOC113230 (LOC113230), long non-coding RNA	1329	CACCGAGGTCCCCAAGCCCTCCGCAAAGGACGTGGAGATCCTGGAGCAAGAGAGCGAAGTCCTCGAGCCATCAGTCGAGCAGGACGCAGAGAGCCCCGGGCTGTCCACAGCTGCGGGCTTTGAGAGTCCTGAGCCAGGCAGAGACGACCCTGGGCCGTCCGAAGCGCAAAGGGCGGAGGTCCAGGGGCAGCATCCCCCTCCAGGCCCTAAGACCTCCTCCTCCAGGTCAGGCTCGGAAGCCCCCCACCTGCGTTTTCCGCCGTGCCCCGAGGCTCCCCAGCGTCCCCCGGAGGAGCGGTTCATGGAGACGCCCATCGAGCGCGAAATCCGCCGCAGCTGCGAACGCGAGGAGAGCCTGCGCCGGAGCCGGGGCCTGAGCCCGGGCCGCGCAGGCCGTGA…	ATGGAGACGCCCATCGAGCGCGAAATCCGCCGCAGCTGCGAACGCGAGGAGAGCCTGCGCCGGAGCCGGGGCCTGAGCCCGGGCCGCGCAGGCCGTGAACTCGTCGAGCTGCGCGTGCGGCCGGTGCTCAACCTGCCGGGTCCTGGCCCCGCGCTCCCGCGCGCCCTGGAGCGGGCGCGGGCGGGCGCGCAGATGCAGCGGGACATCGAGCGGGAGGCCCACCGGCAGGCGGCGCTGGCGCGCCCCGCGGTCCCCGAGCCGCGCGCCCGGTCGCCGCCGCAGCCGCTGGGCGAACTCAAGCGCTTCTTCGAGGCCGCGGCGGGGAGCGGCTCCTCGGCGGGGGCGGGGGACGGCGCGGGCCCGCAGAGGCTGCCAGAGCCTGGGGGACGGCCGCGCTCG…	0.855469
NR_024283.1	Homo sapiens long intergenic non-protein coding RNA 961 (LINC00961), long non-coding RNA	1546	AACCAGGACAGAGGCTGCAGCACCCAGGGAGGAACGCCGTGGTCCCTGGGACGGCCACCAGGCCAGGAGGCTGCAGCACCAGGGAATCTGTGCTCACGTCTTCCAGGACAGTGCTTCTTCTAGAAGCTGACATGGAGCTGACCACAGCTCTTGGAGGCATGGCCTGAGGCTTAGAAAATAGACAGAGATCATCTGAGATTTCAGCAGTGGGGCCACGTGGCAGCGCCCGAAGGCCTGGAGCAGGAGCGACCCAGGGACTCAGAGCAGCATCTTCTTAGGAGACGGAAGGAGAGCCGCCGGAGGAGCACGGGGCACCTGCGATCGCGAAGAGCCTCCTGTTCTGGATGGGAGCGAAGGCTCCGAGAGGACCTAAGGTTGCTCAGTGGGCCATGGAAACGG…	ATGCCCAGCCAGTGCCAAGTGCCCAGGACTTCTGGACCTTCATGTGACGCCCGAGTCCCCAGGATTTGCTGTGCTGATGGGTCAGACTCACCCGCTCCTCAGCAAGCCTTCCCTGGCCTTCCCCTCCTCCCAGGGCCTTCTCCCTGTCCTTCCCCTCCAGTAACCTGTGAACTTCCCGTCTCCTCCCATTCCAGCCTTCTGTGCCCTCCAGCCTCAGGGATCCTTGTTATTGGGACAGCCCAGCTGGGGTTGACCCACAGGATGGGGCTTAGGAGAGCTCTGAGGAGTGAG	0.295732
NR_024349.1	Homo sapiens uncharacterized LOC284023 (LOC284023), long non-coding RNA	2525	CTCGCAGCTCCCTCGCGGCGGCCTCACGGAGATGGCTCTTGACTCGGACTTGTGGTCGCGATTGGAGGAAAAAGCGCGGGCCAAGTGCGAACGAGATGAGGCTGGGAACCCGGCCAAGGAAAGCAGCGACGCTGACGGAGAGGCGGAGGAAGAAGGGGAGAGCGAGAAGGGGGCGGGGCCTAGGAGTGCTGGGTGGCGCGCGCTCCGGCGGCTCTGGGACAGGGTCCTGGGGCCTGCGCGGCGCTGGCGGCGTCCGCTGCCTAGCAACGTGCTCTACTGTGCGGAGATCAAGGACATTGGCCACCTGACCCGTTGCACGTTGTAACCGAGGAACTCGGAAGCTACAGCCGAAGGAAGGTGGGAGCTGCAGCCTCGCGGGGGCTGATGTCAAGACTACTC…	ATGGCTCTTGACTCGGACTTGTGGTCGCGATTGGAGGAAAAAGCGCGGGCCAAGTGCGAACGAGATGAGGCTGGGAACCCGGCCAAGGAAAGCAGCGACGCTGACGGAGAGGCGGAGGAAGAAGGGGAGAGCGAGAAGGGGGCGGGGCCTAGGAGTGCTGGGTGGCGCGCGCTCCGGCGGCTCTGGGACAGGGTCCTGGGGCCTGCGCGGCGCTGGCGGCGTCCGCTGCCTAGCAACGTGCTCTACTGTGCGGAGATCAAGGACATTGGCCACCTGACCCGTTGCACGTTG	0.149923
NR_024356.2	Homo sapiens fibrillarin-like 1 (FBLL1), non-coding RNA	1064	GGGGGCCGAGGCGGCGGCGGCGGCGCGGGCAAGGGCGGCGGGGGCGACGGCGGCGGCCAGGGGGGCAAGGGCGGCTTCGGGGCGCGGGCGCGCGGCTTCGGCGGGGGCGGCCGGGGCCGGGGGCGCGGCGGCGGCGACGGCAAGGATCGCGGCGGCGGTGGACAGCGGCGGGGCGGCGTGGCCAAGAGCAAGAGCCGCCGCAGGAAGGGCGCCATGGTGGTGTCGGTGGAGCCGCACCGGCACGAGGGCGTCTTCATCTACCGCGGGGCGGAGGACGCGCTGGTCACGCTGAACATGGTGCCGGGCCAGTCTGTGTACGGCGAGAGGCGCGTCACGGTGACCGAGGGCGGCGTGAAGCAGGAGTACCGCACGTGGAACCCGTTCCGCTCTAAGCTGGCC…	ATGGTGGTGTCGGTGGAGCCGCACCGGCACGAGGGCGTCTTCATCTACCGCGGGGCGGAGGACGCGCTGGTCACGCTGAACATGGTGCCGGGCCAGTCTGTGTACGGCGAGAGGCGCGTCACGGTGACCGAGGGCGGCGTGAAGCAGGAGTACCGCACGTGGAACCCGTTCCGCTCTAAGCTGGCCGCGGCCATCCTGGGCGGGGTGGACCAGATCCACATCAAGCCCAAGTCCAAGGTGCTGTACCTGGGCGCCGCGTCGGGCACCACCGTCTCCCATGTCTCCGACATCATTGGCCCAGACGGCCTGGTCTACGCCGTCGAGTTCTCCCACCGCGCCGGCCGCGATCTGGTCAACGTGGCCAAGAAGCGCACCAACATCATTCCGGTCCTGGAGGAC…	0.632275
NR_024388.1	Homo sapiens NCBP2 antisense RNA 2 (head to head) (NCBP2-AS2), long non-coding RNA	1391	GTCATCAAGCTGCGCGGGGGCATAGACGTCCGGGTCGGGCGCCGCGGGGCGGAAGACGAGGGCGGCGAGGTCGGGTTCCGGGCGCTTGGAGAAGATGGTGCTGCGGCGGCTGCTGGCCGCCCTGCTGCACAGCCCGCAGCTGGTGGAACGTCTGTCAGAGTCGCGGCCTATCCGACGTGCGGCGCAGCTCACGGCCTTCGCACTGCTGCAGGCCCAGCTGCGGGGCCAGGACGCGGCCCGCCGCCTGCAGGACCTCGCGGCTGGGCCCGTGGGCTCCCTGTGCCGCCGCGCTGAGCGATTTAGAGACGCCTTCACCCAGGAGCTACGCCGCGGCCTCCGAGGCCGCTCGGGGCCACCACCAGGTAGCCAGAGGGGCCCTGGCGCAAACATTTAATCCTG…	ATGGTGCTGCGGCGGCTGCTGGCCGCCCTGCTGCACAGCCCGCAGCTGGTGGAACGTCTGTCAGAGTCGCGGCCTATCCGACGTGCGGCGCAGCTCACGGCCTTCGCACTGCTGCAGGCCCAGCTGCGGGGCCAGGACGCGGCCCGCCGCCTGCAGGACCTCGCGGCTGGGCCCGTGGGCTCCCTGTGCCGCCGCGCTGAGCGATTTAGAGACGCCTTCACCCAGGAGCTACGCCGCGGCCTCCGAGGCCGCTCGGGGCCACCACCAGGTAGCCAGAGGGGCCCTGGCGCAAACATT	0.266129
NR_024412.1	Homo sapiens long intergenic non-protein coding RNA 998 (LINC00998), transcript variant 1, long non-coding RNA	1143	GTAGTTTGGAGACTCCGCCCTCCTCGCCATTCCTGTAATGGCTGCTTCCTAGAAGGTAATGTACGAACTCGTCTCCAAAGGATACTTAGGTTGCACCAGTGTATTTGTAAAACAGGAGCAAATTTGGACCTTGCCGGGCCAAAGTCGTGTCACGTGGAACCTCTTAATCTCAGCATCCGGAGCTCCAGGAAGGGAAAATTTCAAGTCAGATAGAATTCTATATATACCATTTCTTTGGAACCTTCAGCCCTCAAGATTCCAACATCATGACCTCAGTTTCAACACAGTTGTCCTTAGTCCTCATGTCACTGCTTTTGGTGCTGCCTGTTGTGGAAGCAGTAGAAGCCGGTGATGCAATCGCCCTTTTGTTAGGTGTGGTTCTCAGCATTACAGGCATTT…	ATGTACGAACTCGTCTCCAAAGGATACTTAGGTTGCACCAGTGTATTTGTAAAACAGGAGCAAATTTGGACCTTGCCGGGCCAAAGTCGTGTCACGTGGAACCTCTTAATCTCAGCATCCGGAGCTCCAGGAAGGGAAAATTTCAAGTCAGATAGAATTCTATATATACCATTTCTTTGGAACCTTCAGCCCTCAAGATTCCAACATCATGACCTCAGTTTCAACACAGTTGTCCTTAGTCCTCATGTCACTGCTTTTGGTGCTGCCTGTTGTGGAAGCAGTAGAAGCCGG	0.323333
NR_024418.1	Homo sapiens uncharacterized LOC389332 (LOC389332), long non-coding RNA	1722	CGCCAGAAAGCTCAGTCTCCTGCTCAAAACAGGAGCGCAGCAGCCGGAGGGAGTGGGGACAAGCTCGCTGAACACTGGGCGTCTCGACAGGGACCAGAGCCTGCAGGACTGTTCCGAGACGCTGCGGTGGCGGCGGCGCCGGAGGACGCGGAGGACTCCCTGGCCACCCGCCCTCCGTGCGCTCTGCCACCGGGCGCTCAGCAGAGACCCCGGGCTGCGGCTGCACTTGCTGAGTGCCTCTCCCCGCCGCCGCAGCCCAGAGGCGCCCAGCACCTGGAGCTCACTGGAGCTGAGGGTCCGAGCTGAGCGGGCTGTTGTAAAGCCGAAAGGCGAGTCAGTGACTGGGACCTCTGTCCTGGTGGCGACGGAGAGAAACAGTGAGCCCGAGGGGCGCGGGCA…	ATGTACGGCGACATATTCAACGCCACGGGCGGCCCCGAGGCGGCGGTAGGCAGCGCGCTGGCCCCAGGAGCCACGGTCAAGGCAGAAGGCGCTTTGCCGCTGGAGCTGGCCACTGCGCGCGGTATGAGGGACGGCGCGGCCACAAAGCCCGACCTGCCCACCTACCTGCTGCTCTTCTTCCTGCTGCTGCTCTCGGTGGCGCTCGTCGTCCTCTTCATCGGTTGCCAGCTGCGCCATTCGGCCTTCGCCGCGCTGCCCCACGACCGCTCGCTGCGCGACGCCCGCGCGCCCTGGAAGACGCGGCCGGTG	0.79845
NR_024518.1	Homo sapiens lectin, mannose-binding 2-like (LMAN2L), transcript variant 3, non-coding RNA	2375	GGGCGGGCTTTTGATGAAGGGTCGTTGGTGGGAAAGATGGCGGCGACTCTGGGACCCCTTGGGTCGTGGCAGCAGTGGCGGCGATGTTTGTCGGCTCGGGATGGGTCCAGGATGTTACTCCTTCTTCTTTTGTTGGGGTCTGGGCAGGGGCCACAGCAAGTCGGGGCGGGTCAAACGTTCGAGTACTTGAAACGGGAGCACTCGCTGTCGAAGCCCTACCAGGGTGTGGGCACAGGCAGTTCCTCACTGTGGAATCTGATGGGCAATGCCATGGTGATGACCCAGTATATCCGCCTTACCCCAGATATGCAAAGTAAACAGGGTGCCTTGTGGAACCGGGTGCCATGTTTCCTGAGAGACTGGGAGTTGCAGGTGCACTTCAAAATCCATGGACAAGGA…	ATGGACAAGGAAAGAAGAATCTGCATGGGGATGGCTTGGCAATCTGGTACACAAAGGATCGGATGCAGCCAGGCCCAGAAGAGGCGATATTCTCCAGGAGTCCAGCGGGTATTCCCCTACATCTCAGCCATGGTGAACAACGGCTCCCTCAGCTATGATCATGAGCGGGATGGGCGGCCTACAGAGCTGGGAGGCTGCACAGCCATTGTCCGCAATCTTCATTACGACACCTTCCTGGTGATTCGCTACGTCAAGAGGCATTTGACGATAATGATGGATATTGATGGCAAGCATGAGTGGAGGGACTGCATTGAAGTGCCCGGAGTCCGCCTGCCCCGCGGCTACTACTTCGGCACCTCCTCCATCACTGGGGATCTCTCAGATAATCATGATGTCATT…	0.190391
NR_024519.1	Homo sapiens lectin, mannose-binding 2-like (LMAN2L), transcript variant 4, non-coding RNA	2339	GGGCGGGCTTTTGATGAAGGGTCGTTGGTGGGAAAGATGGCGGCGACTCTGGGACCCCTTGGGTCGTGGCAGCAGTGGCGGCGATGTTTGTCGGCTCGGGATGGGTCCAGGATGTTACTCCTTCTTCTTTTGTTGGGGTCTGGGCAGGGGCCACAGCAAGTCGGGGCGGGTCAAACGTTCGAGTACTTGAAACGGGAGCACTCGCTGTCGAAGCCCTACCAGGCCATGTTTCCTGAGAGACTGGGAGTTGCAGGTGCACTTCAAAATCCATGGACAAGGAAAGAAGAATCTGCATGGGGATGGCTTGGCAATCTGGTACACAAAGGATCGGATGCAGCCAGGGCCTGTGTTTGGAAACATGGACAAATTTGTGGGGCTGGGAGTATTTGTAGACACCTA…	ATGCAGCCAGGGCCTGTGTTTGGAAACATGGACAAATTTGTGGGGCTGGGAGTATTTGTAGACACCTACCCCAATGAGGAGAAGCAGCAAGAGGCCCAGAAGAGGCGATATTCTCCAGGAGTCCAGCGGGTATTCCCCTACATCTCAGCCATGGTGAACAACGGCTCCCTCAGCTATGATCATGAGCGGGATGGGCGGCCTACAGAGCTGGGAGGCTGCACAGCCATTGTCCGCAATCTTCATTACGACACCTTCCTGGTGATTCGCTACGTCAAGAGGCATTTGACGATAATGATGGATATTGATGGCAAGCATGAGTGGAGGGACTGCATTGAAGTGCCCGGAGTCCGCCTGCCCCGCGGCTACTACTTCGGCACCTCCTCCATCACTGGGGATCTC…	0.207902
NR_024520.1	Homo sapiens lectin, mannose-binding 2-like (LMAN2L), transcript variant 5, non-coding RNA	2306	GGGCGGGCTTTTGATGAAGGGTCGTTGGTGGGAAAGATGGCGGCGACTCTGGGACCCCTTGGGTCGTGGCAGCAGTGGCGGCGATGTTTGTCGGCTCGGGATGGGTCCAGGATGTTACTCCTTCTTCTTTTGTTGGGGTCTGGGCAGGGGCCACAGCAAGTCGGGGCGGGTCAAACGTTCGAGTACTTGAAACGGGAGCACTCGCTGTCGAAGCCCTACCAGGCCATGTTTCCTGAGAGACTGGGAGTTGCAGGTGCACTTCAAAATCCATGGACAAGGAAAGAAGAATCTGCATGGGGATGGCTTGGCAATCTGGTACACAAAGGATCGGATGCAGCCAGGGCCTGTGTTTGGAAACATGGACAAATTTGTGGGGCTGGGAGTATTTGTAGACACCTA…	ATGCAGCCAGGGCCTGTGTTTGGAAACATGGACAAATTTGTGGGGCTGGGAGTATTTGTAGACACCTACCCCAATGAGGAGAAGCAGCAAGAGCGGGTATTCCCCTACATCTCAGCCATGGTGAACAACGGCTCCCTCAGCTATGATCATGAGCGGGATGGGCGGCCTACAGAGCTGGGAGGCTGCACAGCCATTGTCCGCAATCTTCATTACGACACCTTCCTGGTGATTCGCTACGTCAAGAGGCATTTGACGATAATGATGGATATTGATGGCAAGCATGAGTGGAGGGACTGCATTGAAGTGCCCGGAGTCCGCCTGCCCCGCGGCTACTACTTCGGCACCTCCTCCATCACTGGGGATCTCTCAGATAATCATGATGTCATTTCCTTGAAGTTG…	0.201729
NR_024521.1	Homo sapiens lectin, mannose-binding 2-like (LMAN2L), transcript variant 6, non-coding RNA	2223	GGGCGGGCTTTTGATGAAGGGTCGTTGGTGGGAAAGATGGCGGCGACTCTGGGACCCCTTGGGTCGTGGCAGCAGTGGCGGCGATGTTTGTCGGCTCGGGATGGGTCCAGGATGTTACTCCTTCTTCTTTTGTTGGGGTCTGGGCAGGGGCCACAGCAAGTCGGGGCGGGTCAAACGTTCGAGTACTTGAAACGGGAGCACTCGCTGTCGAAGCCCTACCAGGCCATGTTTCCTGAGAGACTGGGAGTTGCAGGTGCACTTCAAAATCCATGGACAAGGAAAGAAGAATCTGCATGGGGATGGCTTGGCAATCTGGTACACAAAGGATCGGATGCAGCCAGCGGGTATTCCCCTACATCTCAGCCATGGTGAACAACGGCTCCCTCAGCTATGATCATG…	ATGGACAAGGAAAGAAGAATCTGCATGGGGATGGCTTGGCAATCTGGTACACAAAGGATCGGATGCAGCCAGCGGGTATTCCCCTACATCTCAGCCATGGTGAACAACGGCTCCCTCAGCTATGATCATGAGCGGGATGGGCGGCCTACAGAGCTGGGAGGCTGCACAGCCATTGTCCGCAATCTTCATTACGACACCTTCCTGGTGATTCGCTACGTCAAGAGGCATTTGACGATAATGATGGATATTGATGGCAAGCATGAGTGGAGGGACTGCATTGAAGTGCCCGGAGTCCGCCTGCCCCGCGGCTACTACTTCGGCACCTCCTCCATCACTGGGGATCTCTCAGATAATCATGATGTCATTTCCTTGAAGTTGTTTGAACTGACAGTGGAGAGA…	0.205882
NR_024554.2	Homo sapiens Rho-related BTB domain containing 1 (RHOBTB1), transcript variant 2, long non-coding RNA	4389	AATCTGGGCTGGACGTGCCACACTGGGGTCTTCTGAAAGTAGGCGCAGCATCTGCAGCTCCTCATGCCCGGCCCTAAGGTTTTATAATAATCAAGAAGCACATGAAAGAGGCCTCTTCATCAAGCATTCTTGACTAAGTTATGAAAATGGAATTGAAGTTTATTTTCCCCCTTCATATGGTAAGTCCAGCTGTGAGCAGAGTGTTCTGTTCTTCACTTCCAGCAAGCCAGAGTTTCATAAATGGACGCTGACATGGACTACGAAAGACCCAACGTTGAAACTATCAAATGTGTGGTCGTGGGTGACAATGCCGTGGGGAAGACGCGCTTGATCTGTGCCAGGGCGTGCAACACCACACTCACGCAGTATCAGCTGCTGGCCACCCACGTGCCAACAGTG…	ATGGACGCTGACATGGACTACGAAAGACCCAACGTTGAAACTATCAAATGTGTGGTCGTGGGTGACAATGCCGTGGGGAAGACGCGCTTGATCTGTGCCAGGGCGTGCAACACCACACTCACGCAGTATCAGCTGCTGGCCACCCACGTGCCAACAGTGTGGGCGATTGACCAGTACCGCGTGTGCCAGGAGGTCTTGGAGCGTTCTCGGGATGTTGTTGATGAAGTGAGTGTTTCTCTCAGGCTTTGGGATACTTTTGGTGATCATCACAAAGACAGACGCTTTGCATATGGCAGGTCTGATGTTGTGGTCCTCTGTTTTTCGATTGCTAATCCCAATTCCCTAAATCATGTGAAAAGCATGTGGTATCCAGAAATCAAGCACTTTTGCCCTCGAACA…	0.445298
NR_024555.1	Homo sapiens Rho-related BTB domain containing 1 (RHOBTB1), transcript variant 3, long non-coding RNA	4353	GGCGGGACCCAGAGCCGCCGCGGGAGCTTCCAGCGTCCCCAGGTTTTATAATAATCAAGAAGCACATGAAAGAGGCCTCTTCATCAAGCATTCTTGACTAAGTTATGAAAATGGAATTGAAGTTTATTTTCCCCCTTCATATGGTAAGTCCAGCTGTGAGCAGAGTGTTCTGTTCTTCACTTCCAGCAAGCCAGAGTTTCATAAATGGACGCTGACATGGACTACGAAAGACCCAACGTTGAAACTATCAAATGTGTGGTCGTGGGTGACAATGCCGTGGGGAAGACGCGCTTGATCTGTGCCAGGGCGTGCAACACCACACTCACGCAGTATCAGCTGCTGGCCACCCACGTGCCAACAGTGTGGGCGATTGACCAGTACCGCGTGTGCCAGGAGGTC…	ATGGACGCTGACATGGACTACGAAAGACCCAACGTTGAAACTATCAAATGTGTGGTCGTGGGTGACAATGCCGTGGGGAAGACGCGCTTGATCTGTGCCAGGGCGTGCAACACCACACTCACGCAGTATCAGCTGCTGGCCACCCACGTGCCAACAGTGTGGGCGATTGACCAGTACCGCGTGTGCCAGGAGGTCTTGGAGCGTTCTCGGGATGTTGTTGATGAAGTGAGTGTTTCTCTCAGGCTTTGGGATACTTTTGGTGATCATCACAAAGACAGACGCTTTGCATATGGCAGGTCTGATGTTGTGGTCCTCTGTTTTTCGATTGCTAATCCCAATTCCCTAAATCATGTGAAAAGCATGTGGTATCCAGAAATCAAGCACTTTTGCCCTCGAACA…	0.447301
NR_024557.2	Homo sapiens WW domain containing adaptor with coiled-coil (WAC), transcript variant 2, non-coding RNA	5924	GGTGGCGCGCGGCGTCCGGTGAGGGGCAGCGGCCCGGGCTCGGTTCCGGCTTCCAGCAGCGGCCCGAAGGCGCCGGAGCACGCTCCCCGCTCCCCAGAACGCAGCTTCCGCGGCTGCAGCCCAGGCAGCTCTTCGGGAAGCGTCCGCCCGTGGTCTCGCCAGGGGGTTTCCGACCTCCCCGCCCGACAGCGCAGGGGCGGGGGCCGCGGCCGGAGAGCTCGCCCGAGAGCACCCCCTCCCGCTGCGCCTCTGGGCGCACGCGCAGCCGCTGCAGCCTCCCTTATTTAGTCCGCGATGGCTTCCCTCGCGCCCCACCGTCCTCTTCCGGAAGGCGGCTCCCTCCCTGCGCAGCCCGGAGCCCCTGAGATCAGCCTCGAGCAGGCGCCCGAGCGAGACTAT…	ATGCGAGACGCCGGAGATCCTTCACCACCAAATAAAATGTTGCGGAGATCTGATAGTCCTGAAAACAAATACAGTGACAGCACAGGTCACAGTAAGGCCAAAAATGTGCATACTCACAGAGTTAGAGAGAGGGATGGTGGGACCAGTTACTCTCCACAAGAAAATTCACACAACCACAGTGCTCTTCATAGTTCAAATTCACATTCTTCTAATCCAAGCAATAACCCAAGCAAAACTTCAGATGCACCTTATGATTCTGCAGATGACTGGTCTGAGCATATTAGCTCTTCTGGGAAAAAGTACTACTACAATTGTCGAACAGAAGTTTCACAATGGGAAAAACCAAAAGAGTGGCTTGAAAGAGAACAGAGACAAAAAGAAGCAAACAAGATGGCAGTC…	0.303275
NR_024621.1	Homo sapiens chromosome 11 open reading frame 21 (C11orf21), transcript variant 2, non-coding RNA	2177	AGCCCAAGACACCAGGGCATTTGCTGACATCTGAGGCCCTTCCCAGGAAGACATGGCCTCGTTCTTGGTGTGGCCACTGAGGACGGCGCTGAGAGGGGGAAAGTCATGGGCAGGACCTGGTGTGGGATGTGGAGGAGACGGCGCCCGGGGAGGAGGAGCGCTGTGCCCAGGTGGCCTCACTTGTCATCTCAAAGTGGCGTCGAACCCCCTGACAGGTGGACGGGAACCCCCGGCTGGCCCTCCAGAGACCAGGAGGCCCCTGGCTCAATGATGCCACCTGCAGCTGCCCAACCCTCCGCCCATGGTGCCCTTGTTCCACCTGCCACCGCTCATGAACCTGTGGATCACCCAGCTCTGCACTGGCTTGCCTGCTGCTGCTGTCTCAGTTTACCTGGGCAG…	ATGGGCAGGACCTGGTGTGGGATGTGGAGGAGACGGCGCCCGGGGAGGAGGAGCGCTGTGCCCAGGTGGCCTCACTTGTCATCTCAAAGTGGCGTCGAACCCCCTGACAGGTGGACGGGAACCCCCGGCTGGCCCTCCAGAGACCAGGAGGCCCCTGGCTCAATGATGCCACCTGCAGCTGCCCAACCCTCCGCCCATGGTGCCCTTGTTCCACCTGCCACCGCTCATGAACCTGTGGATCACCCAGCTCTGCACTGGCTTGCCTGCTGCTGCTGTCTCAGTTTACCTGGGCAGTTGCCCCTGGCTATCCGGCTGGGATGGGACTTGGACTTAGAAGCAGGCCCCTCCTCTGGAAAGCTGTGTCCTCGGGCCAGGAGGTGGCAGCCTCTACCTTCC	0.217463
NR_026559.1	Homo sapiens leucine rich repeat containing 27 (LRRC27), transcript variant 5, non-coding RNA	1699	ATTCATTTTAATGATTGAGTTGGGCTGAGTCCCCCAGACCAGACATGGCTCTGGCTATTTGCTCAGTAAGCAGGCGATTTCGGGGGCTGCCGAGGGCCAGGTGCTGCGGCAGGCACTGGAGAAACGGCCGAGACACTGAGTGTGGGGCCCCGGAATTCAGACCATGTCAAAGGCTTTGGGATAGAAACAGTGGTGTGCTGGGTCAGCAGCAGAGTGCCGGCTCTTCAGGAAGTCAGTTCCGGCTCCAAAGGCCGCCGGAAGGAGTCCTGGTTCTTTTCTTTCTGATTCTTTTGTCTACTGTTTACATCTTTTAAGGCAATTGCATCTGCAAAGGAATGCCCTGTGTGTGATTCCTCAAGATTTCTTTCAGTTGCTTCCGAACCTGACTTGGCTGGACCT…	ATGTTACCTGTGGAGCTGGGGAGCGTAACCACGCTGAAAGCACTGAACCTAAGACACTGCCCTCTGGAATTCCCTCCTCAGCTCGTTGTGCAGAAGGGATTGGTGGCTATCCAGCGCTTCCTGCGGATGTGGGCAGTAGAACACTCTCTCCCCAGAAATCCAACTTCTCAAGAGGCTCCACCGGTTAGAGAGATGACCCTCCGTGACCTCCCGAGCCCAGGACTGGAGTTGTCTGGAGACCACGCGTCTAACCAAGGAGCTGTGAACGCTCAGGACCCAGAGGGGGCTGTGATGAAAGAGAAGGCCAGCTTTCTCCCACCTGTGGAAAAGCCAGACCTGAGTGAACTCAGGAAGTCTGCGGACTCCTCAGAGAACTGGCCCAGCGAGGAGGAGATCAGG…	0.706334
NR_026571.1	Homo sapiens NADPH oxidase 4 (NOX4), transcript variant 4, long non-coding RNA	4386	TGAGTGGGCAGAGCTGACCCGGTGCGGGTGGGAGTCAGGGCGCCCGGAAAACCCGGCTCTGGGTAGCAGACCCCGCCCGGGCTGGCTCGGCGCCGGGCCTTCGGGCTTCCACTCAGTCTTTGACCCTCGGTCCTCGCTCAGCGGCCCGGCAGGCCGCACAACTGTAACCGCTGCCCCGGCCGCCGCCCGCTCCTTCTCGGTCCGGCGGGCACAGAGCGCAGCGCGGCGGGGCCGGCGGCATGGCTGTGTCCTGGAGGAGCTGGCTCGCCAACGAAGGGGTTAAACACCTCTGCCTGTTCATCTGGCTCTCCATGAATGTCCTGCTTTTCTGGAAAACCTTCTTGCTGTATAACCAAGGGCCAGAGTATCACTACCTCCACCAGATGTTGGGGGATTGTG…	ATGTGCCGAACACTCTTGGCTTACCTCCGAGGATCACAGAAGGTTCCAAGCAGGAGAACCAGGAGATTGTTGGATAAAAGCAGAACATTCCATATTACCTGTGGTGTTACTATCTGTATTTTCTCAGGCGTGCATGTGGCTGCCCATCTGGTGAATGCCCTCAACTTCTCAGTGAATTACAGTGAAGACTTTGTTGAACTGAATGCAGCAAGATACCGAGATGAGGATCCTAGAAAACTTCTCTTCACAACTGTTCCTGGCCTGACAGGGGTCTGCATGGTGGTGGTGCTATTCCTCATGATCACAGCCTCTACATATGCAATAAGAGTTTCTAACTATGATATCTTCTGGTATACTCATAACCTCTTCTTTGTCTTCTACATGCTGCTGACGTTGCAT…	0.328125
NR_026588.1	Homo sapiens EF-hand calcium binding domain 2 (EFCAB2), transcript variant 5, non-coding RNA	1177	GCCAGGCTCGCCGCGGGGCGCTGAGCAGGCCGGGACACCGCGGCCGAGGTTATCGTTAGGCATCTCCCAGGCGACCGGCTCCGCAGCAAGATGGCGGACGAGAAGGACAGGGAAGGGCCTGGGATACAACAGTGATGAGATAAGGCCTCGGACTTTACTGATCGAACATCTAATGGAAGGTGGAAGAAGAGACCATCACACAATGACGGTGTTATGGGGAACACAGGAGATAATAGTAGCAGAATTTCACAAAAAAATCAAAGAGGCATTTGAAGTCTTTGACCATGAGTCGAATAATACAGTGGATGTGAGAGAGATTGGAACAATTATCAGGTCATTAGGATGCTGTCCTACGGAAGGAGAGCTGCATGATCTGATTGCAGAGGTAGAGGAAGAAGA…	ATGGAAGGTGGAAGAAGAGACCATCACACAATGACGGTGTTATGGGGAACACAGGAGATAATAGTAGCAGAATTTCACAAAAAAATCAAAGAGGCATTTGAAGTCTTTGACCATGAGTCGAATAATACAGTGGATGTGAGAGAGATTGGAACAATTATCAGGTCATTAGGATGCTGTCCTACGGAAGGAGAGCTGCATGATCTGATTGCAGAGGTAGAGGAAGAAGAACCCACTGGATACATTCGATTCGAAAAATTTCTTCCGGTGATGACAGAAATACTACTAGAAAGAAAATACAGACCAATTCCAGAAGATGTCCTTCTTCGAGCTTTTGAGGTTTTAGATTCAGCTAAACGTGGGTTTCTTACTAAGGACGAGCTGATCAAGTATATGACTGAA…	0.532508
NR_026593.2	Homo sapiens thioredoxin-related transmembrane protein 2 (TMX2), transcript variant 3, non-coding RNA	1818	GTACGTTTGCGATATAGCCCAATAGCAGTCGTTATGGTGGGGGAGGCGGGGCGAGACCTACGACGCCGGCGAGCAGTGGCCGTTACGGCCGAAAAGATGGCGGTCTTGGCACCTCTAATTGCTCTCGTGTATTCGGTGCCGCGACTTTCACGATGGCTCGCCCAACCTTACTACCTTCTGTCGGCCCTGCTCTCTGCTGCCTTCCTACTCGTGAGGAAACTGCCGCCGCTCTGCCACGGTCTGCCCACCCAACGCGAAGACGGTAACCCGTGTGACTTTGACTGGAGAGAAGTGGAGATCCTGATGTTTCTCAGTGCCATTGTGATGATGAAGAACCGCAGATCCATGCCCCATGAAGAGGGACAAAGAATGGGATATAGGAGTGCACAGCCCAGCCTG…	ATGTTTAGTAAAGTGGCCAACACAATTCTTTTCTTCCGCTTGGATATTCGCATGGGCCTACTTTACATCACACTCTGCATAGTGTTCCTGATGACGTGCAAACCCCCCCTATATATGGGCCCTGAGTATATCAAGTACTTCAATGATAAAACCATTGATGAGGAACTAGAACGGGACAAGAGGGTCACTTGGATTGTGGAGTTCTTTGCCAATTGGTCTAATGACTGCCAATCATTTGCCCCTATCTATGCTGACCTCTCCCTTAAATACAACTGTACAGGGCTAAATTTTGGGAAGGTGGATGTTGGACGCTATACTGATGTTAGTACGCGGTACAAAGTGAGCACATCACCCCTCACCAAGCAACTCCCTACCCTGATCCTGTTCCAAGGTGGCAAG…	0.282517
NR_026641.1	Homo sapiens integrator complex subunit 2 (INTS2), transcript variant 2, non-coding RNA	6162	CTCTGCCTTTCCTCTCGCAGCCACCCTTCCTCTCAGACCAGTACGGTGGCCGACGGGAGTCAGACGCTGGGGATGAATGAAGGTGCTGGGTGCAGGTTGAAAAAGTCTCCCGCTTTTCCGTTCCTACAGTCCCGGTTCTGCCTTTGTGTGGTGCCCCCATCCTTCCCACTTTGTATCGACAACCCGGTTGGTCCCGGCGTCTGAGTTCTTGGTGTCCGAGTCGACTCGAGGCACAACTAGGGTTTGGGGTTCCGGATATCGCCTAGGCCCAACATCGGACCGCGCTCTCGATTTCTGCCGCGTCCCGCCTCTAGGACGCGGAGTCCGTGTGCGGTTCCGTGAGGCTGGAGGGTAGATCTTAAGGATCAACAAACAGTAATAATGACTGAATGTACAAGT…	ATGACTGAATGTACAAGTCTTCAGTTTGTCAGCCCTTTTGCTTTTGAGGCAATGCAGAAGGTGGATGTTGTTTGCCTGGCATCTTTAAGTGATCCAGAATTAAGACTTCTTCTGCCCTGTTTGGTACGGATGGCACTTTGTGCACCTGCTGACCAGAGCCAAAGCTGGGCTCAGGATAAGAAACTCATCCTTCGCCTTCTTTCTGGAGTGGAAGCTGTCAACTCCATTGTTGCATTGTTGTCCGTGGACTTTCATGCTTTAGAACAAGATGCCAGCAAAGAACAGCAGCTTAGGCATAAACTTGGAGGAGGCAGTGGAGAGAGCATCCTGGTATCACAGCTTCAGCATGGACTGACGTTAGAGTTTGAACACAGTGATTCACCTCGTCGATTGCGTCTT…	0.568982
NR_026650.1	Homo sapiens biphenyl hydrolase-like (serine hydrolase) (BPHL), transcript variant 3, non-coding RNA	1776	GCTTGGTCTTAGCGCATGCGCACTCCCGGCAGCTACGCGACCTGTGACCATGGTGGCTGTGCTGGGCGGCCGGGGCGTGTTGCGCCTGCGGCTGCTTCTCTCAGCGCTGAAGCCCGGGATCCACGTCCCACGGGCCGGACCCGCGGCCGCGTTCGGAAATCAGCCTGAGCCTGAGTACCGCTAAGGCTTTAATCACGGGTCCCGAGAGCCCTAAGTCTTCTCTTTGCTTGCTGATCTCGTACCTTAATGTGCAAAAGAATCACGTTGGGAACTGAAAATTCAGAATCCTGGGCCTCACTCCCAGAGGATCTGATCTACATGTGTGGAGATGCCCAGGAATCTGCTTTATTCTCTTTTGTCCTCCCACCTGTCCCCCCATTTCAGCACCTCGGTAACCTC…	ATGCCCAGGAATCTGCTTTATTCTCTTTTGTCCTCCCACCTGTCCCCCCATTTCAGCACCTCGGTAACCTCTGCCAAAGTGGCTGTGAATGGCGTTCAGCTGCATTACCAGCAGACTGGAGAGGGAGATCACGCAGTCCTGCTACTTCCTGGGATGTTAGGAAGTGGAGAGACTGATTTTGGACCTCAGCTCAAGAACCTCAATAAGAAGCTCTTCACGGTGGTCGCCTGGGATCCTCGAGGCTATGGACATTCCAGGCCCCCAGATCGCGATTTCCCAGCAGACTTTTTTGAAAGGGATGCAAAAGATGCTGTTGATTTGATGAAGGCGCTGAAGTTTAAGAAGGTTTCTCTGCTGGGGTGGAGTGATGGGGGCATAACCGCACTCATTGCTGCTGCA…	0.439807
NR_026693.1	Homo sapiens zinc finger protein 487 (ZNF487), non-coding RNA	1491	AGTTTCCATGGTGAGATGGTCAACAAGCCTGTAAGTTCCTCAGCTACGACTACCAGGTACCTCGGGTTCCTCCCTCCTCCGAGAGACCGCCGAGGTGCGGGCTGTGAGAGGGGGAGCGTGGAGCCTCCGAGGCCGAGGGATCAGTGTCCTTCAGTGATGTGGCTGTGGGCTTCACCCAGGAGGAGTGGCAGCATCTGGACTCTGCTCAGAGGACCCCGTACAGAGACATGATGCTGGAGAACTACAGCCTCCTCCTCTCAGTGGGATATTGCATTACCAAACCAGAGGTGGTTTGCAAGTTGGAGCATGGACAGGTGCTGTGGATATTAGAGGAAGAGTCCCCAAGTCAGAGCCACCTAGACTGCTGCATAGATGATGACCTGATGGAGAAGAGACAGG…	ATGATGCTGGAGAACTACAGCCTCCTCCTCTCAGTGGGATATTGCATTACCAAACCAGAGGTGGTTTGCAAGTTGGAGCATGGACAGGTGCTGTGGATATTAGAGGAAGAGTCCCCAAGTCAGAGCCACCTAGACTGCTGCATAGATGATGACCTGATGGAGAAGAGACAGGAAAATCAAGACCAGCATTTGCAGAAAGTTGATTTTGTCAACAATAAAACACTGACTATGGACAGAAATGGTGTATTAGGAAAAACATTTTCTCTTGACACAAACCCCATTCTATCAAGAAAAATACGTGGCAACTGTGACTCATCTGGAATGAATTTGAATAATATTTCAGAATTAATTATTAGTAATAGAAGCTCCTTTGTAAGGAACCCTGCTGAGTGTAATGTA…	0.326019
NR_026736.1	Homo sapiens chromosome 6 open reading frame 52 (C6orf52), transcript variant 2, non-coding RNA	701	GATTTTCCAAGAAGAGAATAAGTAAAGATGCCACATGAGGAGGTTCTCACTGCAAGGAGAAAAAAATCGGGGGCAAGCAGGCATATCTCAGGAAGTCTCCCCTCTGCTATTAGAGTGAAGCAGGAGTTCCAGCCCAGCCAGAGTTACCGCTATGGCAACTGGTATGCGCGACAGCACGGCTCTTACCTTCTTTCTGGCTACAGCTATGGCTGTGCAGTGGATGGAAATGGAAAGGACTGTTTTTCTGCGCATGAGACCCCTGAACACACAGCTGGAACTCTGGTTATGCCTAAGTGACCCCCTGTGCCATCTGCCTGCCATCCTGCTGGGTGTCCCCTGTTGGGAAGCTGCTGAGTGAAATTAAAGATGGAAACCACACCTCTAGCTGAAAACCAAGAT…	ATGGAAACCACACCTCTAGCTGAAAACCAAGATGAAGACCCACTAGAAGTGACGTCTCAGTATGTTGCCCAGGCTGATCTCAAACTCCCAGATTTAAGCAATTCACTGGTCTCAGCTTCCCAAAGTGTTGGGGTTACAGATCCACATCTTCATTTGAATATTGAGGAATCAAACCAAGAGTTTATGGTGAAAAGTGAAGAACTCTACGACTCCCTCATGAATTGCCACTGGCAGCCTCTGGACACAGTTCACTCCGAAATCCCAGATGAGACCCCGAAG	0.318493
NR_026766.1	Homo sapiens MYCN opposite strand (MYCNOS), transcript variant 2, long non-coding RNA	770	AGGGGGTGGTGGCGAGGCTCCGCAACTTTGGAAACTGCCATTTCATTCACACAAGGCACTGCCTGGGGGAGGGGGCTGTTCCTGGCTGCAGAATTCTAGCTCTCACGAGCACGCAGACAACCGCACTCGCAGCGGTGTGGGGCCGGCTGCTCAGGGGAAGCCCCAGGCTCTCCGACCCAGCTACCGGGAATGGGGCACCCTTTGGAGAAGAACCCCAGCCTGGGGTGGGGACGCACCGGCTCTCCGACAGCTCAAACACAGACAGATCTTCTAGAGCCGAGGGAATTTCTTTTCGCAGAAGCCATTACTCCCCCCGAGAGAAGGCTGCAAAGCTGGGAAGCCCAGGGTGTGCTCCTCCCGCCCTTTTGGACCCCCGGGCTTGCACCGGCTGCACTCTGA…	ATGCAGCACCCACCCTGCGAGCCTGGCAATTGCTTGTCATTAAAAGAAAAAAAAATTACGGAGGGCTCCGGGGGTGTGTGTTGGGGAGGGGAGACCGATGCTTCTAACCCAGCCCCCGCTTTGACTGCGTGTTGTGCAGCTGAGCGCGAGGCCAACGTTGAGCAAGGCCTTGCAGGGAGGTTGCTCCTGTGTAATTACGAAAGAAGGGTAGTCCGAAGGTGCAAAATAGCAGGGAGAGGACGCGCCCCCTTAGGAACAAGACCTCTGGATGTTTCCAGTTTCAAATTGAAAGAAGAGGGGCGCCCCCCTTGTTTGAAAATAAATAAA	0.567708
NR_026779.1	Homo sapiens long intergenic non-protein coding RNA 341 (LINC00341), long non-coding RNA	2840	GTTTTTGTGCAGGAACAGCCCCTCCCGTCTTTGTCCTGGCGGTGAGCACCCAGGGCTAAGCTTTTGAACACTTTCTTTGTGTTTGGATTCAGCCCAGGCAATGCATATTTGCTTTCATTTCTTCTTGAGCTTGAGGAGCTCCTGGGTGCAAATCTTGGAAAATGAGGATCTCTGAGCCTTTCCAGGCCAGCTCTTTGTTTTGTAGCAGACAATTGAGGCTTTGAAAAGGAAAGTGGGTGGGGGCACCCCACAGGTGGCCCTCATCACCCAATTGCCAGTGCCTGCAGGCTGCTTCAGCAGAGGCCCAGAGTCAAAGAGGACTTAAAACCAGCTGTCGTTTCTCCCTTAGCTTCTGTGTATGAGAGAAACGACTTCTGTTTTTCAAAGTAAGAACAAGGA…	ATGGTTCAGCAGGATGTTCAGGGCCTTAAAGCACAGTCAGCAGGACTCAGCATCTCCCAGCACCTGCTCTCCGGTTGTCATGGTAACATCATCCCCAACCCAACCACCTTGTCCAGCCGAGAGACAGCAATCATAAGGAGGGACCTCGGTTTCCCCCGAGGATCCTGGGCTTCCTTTCTGAAACGCTTGCTTCTGAGCTCAGCAACCAGGAACACCAGGCCAGCCCATCCCCAGCACCTCTGTGGAGATGAGGGACAAAGTCCTACAGTCCCTCTTCCTGTTCTGATGAGAAAGGGAGGGAAGAAAACATACCCCGAGCGCCTGCAATATGGTCATGACACTTTCAAAAAGCCTGTGCTATGGAGTCATGATCAGAAACCAGAGTGTGGAGAGGGTCAG…	0.167401
NR_026799.1	Homo sapiens SH3-domain GRB2-like 3 (SH3GL3), transcript variant 2, non-coding RNA	1785	GCAGTGTTGCCATCGGCGTGCGCGCGTGTGTGCGAGTGTGACAGCGGCTGTGGCTGTGGCCGTGGCCGTGGGAGGCGGGCCCGGCGGAGCCCAGCCGCGGGGGGACCGGCCCGGGCTCCCGCTCCCCGAGCGCGTCGCGGCCGCGTGGCCCAGCCGAGCCTTGAGACCACCCCGCCCCTGCCGGTCGCAGTCGCGATGTCGGTGGCCGGGCTGAAGAAGCAGTTCCACAAAGCCAGCCAGCTATTTAGTGAAAAAATAAGTGGTGCTGAAGGAACTAAACTAGACGATGAATTTCTTGACATGGAAAGGAAAATAGATGTTACCAATAAAGTTGTTGCAGAAATTCTTTCAAAAACCACTGAATATCTTCAGCCAAATCCAGAGCTAAGCTAGGAATGC…	ATGCTGAACACTGTGTCGAAGATCCGAGGGCAGGTGAAGACCACAGGATACCCGCAGACGGAAGGCTTGCTGGGGGACTGTATGCTGAAATACGGGAAGGAGCTCGGGGAAGACTCCACCTTTGGCAATGCATTGATAGAAGTTGGTGAATCCATGAAGCTAATGGCTGAGGTGAAAGACTCTCTTGATATTAATGTAAAGCAAACTTTTATTGATCCACTTCAGTTACTACAAGATAAAGATTTAAAAGAGATCGGGCATCACCTGAAAAAGCTGGAAGGCCGCCGCCTGGATTACGATTATAAAAAGAAACGAGTAGGTAAGATACCAGACGAAGAAGTCAGACAAGCGGTAGAAAAATTTGAAGAGTCAAAGGAGTTGGCTGAAAGAAGCATGTTT…	0.469595
NR_026809.1	Homo sapiens family with sequence similarity 106, member A (FAM106A), long non-coding RNA	2281	ACAACTGGCCTGACCTTCAAAGGCCTTCACAGCTCCTGCCTTCATGTTACCGTCTACTATGTTCCTCGTGCACCTTCCACTCAGCACAAACAGGCTGCACTGCCTCCGAAACACATCACTTGAATCCTACCTCTGCTCCTTTGTCCATCTGAATCACCCTCTCCACATTTCTGACCGTGTAATCCTGATCTCACTTCATGAGGCAGTTCGCTTCTCTTTTGCATTTAGCTTTCCCCGGGGTACACTGTCAATAGCCTACTGTCTGATGTCATCAGTCAGCACTTCATCAGAGGCAATTATGTCCACAGAGCTTTTGGCTAATTACTGTCACTCCTCTTTACATGTGTGCATATGCATATCATCTTTCCCTAATGAGACTGGAAATCATGATTCATTCCC…	ATGTTACCGTCTACTATGTTCCTCGTGCACCTTCCACTCAGCACAAACAGGCTGCACTGCCTCCGAAACACATCACTTGAATCCTACCTCTGCTCCTTTGTCCATCTGAATCACCCTCTCCACATTTCTGACCGTGTAATCCTGATCTCACTTCATGAGGCAGTTCGCTTCTCTTTTGCATTTAGCTTTCCCCGGGGTACACTGTCAATAGCCTACTGTCTGATGTCATCAGTCAGCACTTCATCAGAGGCAATTATGTCCACAGAGCTTTTGGCTAATTACTGTCACTCCTCTTTACATGTGTGCATATGCATATCATCTTTCCCTAATGAGACTGGAAATCATGATTCATTCCCTGGAGCAGTGGTTTCCATAAGTGACCAACCCACAGACCAGTGC…	0.233425
NR_026810.1	Homo sapiens family with sequence similarity 106, member C, pseudogene (FAM106CP), non-coding RNA	1759	AATAAATACATAAAATAAATAAATACATAAATAAAATAGATATGTATTTATGCAAACCATAGAAAAATGTTTGGCAACCATCGCAAGATACCTGACAATGTGAAATAGTTTTATTACAACTGGCCTGACCTTCAAAGGCCTTCACAGCTCCTGCCTTCATGTTACCGTCTACTATGTTCCTCGTGCACCTTCCACTCAGCACAAACAGGCTGCACTGCCTCCGAAACACATCACTTGAATCCTGCCTCTGCTCCTTTGTCCATCTGAATCACCCTCTCCACATTTCTGACCCTGTAATCCTGATCTCACTTCATGAGGCAGTTCGCTTCTCTTTTGCATTTAGCTTTCCCCGGGGTACACTGTCAATAGCCTACTGTCTGATGTCATCAGTCAGCACTT…	ATGTTACCGTCTACTATGTTCCTCGTGCACCTTCCACTCAGCACAAACAGGCTGCACTGCCTCCGAAACACATCACTTGAATCCTGCCTCTGCTCCTTTGTCCATCTGAATCACCCTCTCCACATTTCTGACCCTGTAATCCTGATCTCACTTCATGAGGCAGTTCGCTTCTCTTTTGCATTTAGCTTTCCCCGGGGTACACTGTCAATAGCCTACTGTCTGATGTCATCAGTCAGCACTTCATCAGAGGCAATTATGTCCACAGAGCTTTTGGCTAATTACTGTCACTCCTCTTTACATGTGTGCATATGCATATCATCTTTCCCTAATGAGACTGGAAATCATGATTCATTCCCTGGAGCAGTGGTTTCCATAAGTGACCAACCCACAGACCAGTGC…	0.342799
NR_026866.1	Homo sapiens chromosome 3 open reading frame 49 (C3orf49), long non-coding RNA	1289	CCCACACCTTGACAGTACATTCAGTCACTGGATGATTTTGTATTGAAGTCTGTAAGTTCAAGAACTAAAACAATCCAAAACGGCTACTACAGGTGAAGTTGAGAGCAATGGCCCAACCTCAGCTGTATCTACCAGAACCCTTTAAGATTGCCTACAGAAAAGTTGGACAGTGCCGAAGATTCCAGCAACTCAAGAAGAAAAATGGCTCATTCAAAAGGAAGGGGATAGAAAGATGGCATAGAGCTGTGTCTACCAACTTACTAAAACAAAATGTATTGGTCCCTAAAGAGGAATCATCCAGTGATAGTGACATGGGATTTCATGAAAGCCAGCAAAATCAGAAAAGTAATTTGAAGACGAAAGTGAAGACTGCTTTTGGGAGGATGCTGTCCTACAAGT…	ATGGCCCAACCTCAGCTGTATCTACCAGAACCCTTTAAGATTGCCTACAGAAAAGTTGGACAGTGCCGAAGATTCCAGCAACTCAAGAAGAAAAATGGCTCATTCAAAAGGAAGGGGATAGAAAGATGGCATAGAGCTGTGTCTACCAACTTACTAAAACAAAATGTATTGGTCCCTAAAGAGGAATCATCCAGTGATAGTGACATGGGATTTCATGAAAGCCAGCAAAATCAGAAAAGTAATTTGAAGACGAAAGTGAAGACTGCTTTTGGGAGGATGCTGTCCTACAAGTATAGAAGCAAGCCAGCATGTGCCAGCCAAGAGGGCTCCACTGACCATAAAGAAGCCCTCCTGTCAAACACGCAGAGCCTTCTCCCTAGGATTGTCAAGGAGTTTTCA…	0.63895
NR_026909.1	Homo sapiens serine/threonine kinase 16 (STK16), transcript variant 2, non-coding RNA	3118	AGCACTGCTTCCGGTCGGTGGCGCTTCTCTCTGGCCCGAGCCAGGTCAGTCCGGCAGTGCAGATGGCCCATCCCGGGCTCTGGGCTCCTAGACCGGGGTGGGCCCTGCCAGGAGTGGGCCTGAGCCTCGCACGTCCTCTGAAACTACGCTATGCTCTGCTTTTGCGGCGCGATGGGCGTGGGAGCGGGGGCTGCCCAAAGATGGGCTGGGGTTGGAGGAAGTGGCCCGGTAGCCGCTGTGTGTCCTGAGGCCGTAAGGCGCCTGACCCCACCCCTGAAGCTGGCGACGGAGCAGGGCCTGTTTTCTCTACACTATAGTCATGATCCGCTGGGCCCCCAGCGCATCTCCTGGAAGAGCCCACTCACCCTGGACGAGCTCTTCGGTAGCCTCAGACCGTCC…	ATGGGCCACGCGCTGTGTGTCTGCTCTCGGGGAACTGTCATCATTGACAATAAGCGCTACCTCTTCATCCAGAAACTGGGGGAGGGTGGGTTCAGCTATGTGGACCTAGTGGAAGGGTTACATGATGGACACTTCTACGCCCTGAAGCGAATCCTGTGTCACGAGCAGCAGGACCGGGAGGAGGCCCAGCGAGAAGCCGACATGCATCGCCTCTTCAATCACCCCAACATCCTTCGCCTCGTGGCTTACTGTCTGAGGGAACGGGGTGCTAAGCATGAGGCCTGGCTGCTGCTACCATTCTTCAAGAGAGGTACGCTGTGGAATGAGATAGAAAGGCTGAAGGACAAAGGCAACTTCCTGACCGAGGATCAAATCCTTTGGCTGCTGCTGGGGATCTGC…	0.263841
NR_026910.1	Homo sapiens abhydrolase domain containing 11 (ABHD11), transcript variant 5, non-coding RNA	1462	GGGCGGGGCTGCGAGCTAGGGCGGGAGAAGGAGCGCGGGGAGGACGTACCTTGTGAGATGCGAGCCGGCCAACAGCTTGCAAGCATGCTCCGCTGGACCCGAGCCTGGAGGCTCCCGCGTGAGGGACTCGGCCCCCACGGCCCTAGCTTCGCGAGGGTGCCTGTCGCACCCAGCAGCAGCAGCGGCGGCCGAGGGGGCGCCGAGCCGAGGCCGCTTCCGCTTTCCTACAGGCTTCTGGACGGGGAGGCAGCCCTCCCGGCCGTCGTCTTTTTGCACGGGCTCTTCGGCAGCAAAACTAACTTCAACTCCATCGCCAAGATCTTGGCCCAGCAGACAGGCCGTGCTGACGGTGGATGCTCGTAACCACGGTGACAGCCCCCACAGCCCAGACATGAGCTA…	ATGAGCTACGAGATCATGAGCCAGGACCTGCAGGACCTTCTGCCCCAGCTGGGCCTGGTGCCCTGCGTCGTCGTTGGCCACAGCATGGGAGGAAAGACAGCCATGCTGCTGGCACTACAGAGGCCAGAGCTGGTGGAACGTCTCATTGCTGTAGATATCAGCCCAGTGGAAAGCACAGGTGTCTCCCACTTTGCAACCTATGTGGCAGCCATGAGGGCCATCAACATCGCAGATGAGCTGCCCCGCTCCCGTGCCCGAAAACTGGCGGATGAACAGCTCAGTTCTGTCATCCAGGACATGGCCGTGCGGCAGCACCTGCTCACTAACCTGGTAGAGGTAGACGGGCGCTTCGTGTGGAGGGTGAACTTGGATGCCCTGACCCAGCACCTAGACAAGATC…	0.521964
NR_026984.1	Homo sapiens uncharacterized LOC90784 (LOC90784), long non-coding RNA	3653	CTGAGGCAGGAGAATCTTGAACTCAGGAGGTGGAGGTTGCAGTGAGCCGAGATTGCGCCACTGCACTCCAGCCTGGGTGACAGAGTGAGATTCCGTCTCAAAAAAAAAAAAAAACAAAAACTCAGACCCTGCTTTCCTTTGAATATATACTAGAAGTGGAATTGCTGGATCATATGGTAATTCTTTAATTTTTCTGGGGGAACTGCTGTCCCATTTTCCACAGCAGCTACACCATTTTATGTTCCCACCAACGGTGTACAACAATTTCAATTTCTCCACATCCTTGTTCTTGTTAATAGTAGCCACCCTAATGTGTATGAGGTGCCATCTCGTGGTTTGGTGTGGGCTGTGTTTCAATCAGATGTTGGGACCCTTAAGTGTTCTGCACCTGGGGAGAGT…	ATGGGTGATATAGGTGTGGCTATTCAGTTCCAGTCACAGTGCTGCCTCTATGTCTTTTGCAAGCTGGGGTCTTCCTTACTCAGAAGGCCTGGAGGCCCTGCCAGATGCTGCCTTCCGGACTGGCTGCCCGCTGCAGTGTTTTCACGGGAGCCAAGCCAGCCCCGGGCCTGTAGCCTCCCATGTGACAAAGTTTCAGACACCACAGTCCTCAGCTGGACCACAGTAAACACTTGCCTTCCCCAACCCATGATTCTTGCTTGGAAACATGAACCTGATGTTCCACGTGCGTTCAGCCAATCAAACCTCAAGAATGTGATTGAGCAG	0.105058
NR_026997.1	Homo sapiens chromosome 22 open reading frame 34 (C22orf34), long non-coding RNA	2533	CGTGTGCGGTCCCTCCCCCTCACGTTCTCTCTTCCTCTGCTCCGCCATGATGAGAAGCGCCTGCTTCCCCTTCCCCTTCCGCCATGATTGTGTTTCCTGAGACCTCCCAGCCACGCTTCCTGTACAGCCTGCAGAACTGTGAGTCAACCAAACTTCCTTTTAAAATAAATTACCCAGTCTCAGTTAGGTCTTTCTAGCAGTGTGAGAACGGACACGTAGAGGGTGTGAGAGCCAGAAGACTTTAAGGAGAGGGACGAGCTGGGGCCTGGATGCCCGGGGAGGTGGACCTGGACCAGGACAGGTGTCAGCGGGCAGAGATGGGGCAGAGGTGCGGCTGTCTACCCGCGACCGGGGCCATGCCCTCTCGGGCTCGGTTGAGGAGCTGCTCTTCCTCCAGAA…	ATGTGCACAGTGGACGTGGAAGGCTTTGATGATGTTGGTGAAACTCTCTCTGACGCTGTCAGAGATGGATTGGGGACAATCCTGCGGGGAGGTGCTGAGGAGGGCAGCTACGACAACTGGCCCCACACCAGGAAAAGCTGGGGGCCGCTGAGCCCAGGCCACCAACGGGAGCTGTGGACCCAGCCTGACCCCTGGACCGAGGTGCTTTCAGGGCACAAGGGGGATGCGGGAGCCTGTGGCTGCTGTTGCTTCTGCTCTCAGTTCATAAACGCACGCTGTGCACATCCCCTGTGCTTGGCAAGGGGCCTGGATAGAAGGGCCAGTGAGGAGATGCCCATCCTCCAGGCACTGTGCCTCCTCCCAAAGGTCAGCACCCGGAGCATCACTGTGCCCTCCCCA…	0.220117
NR_027042.1	Homo sapiens myelodysplastic syndrome 2 translocation associated (MDS2), long non-coding RNA	1027	GTACTAGCTGTCAGCTGCTGGAGACCTTGCTTTCTGTTTCACTGGGAAACAGAAGCAATCAGAAGGAAACTTCCTCAGACTCCACCTCTCCCTTCACTCCCGCCTGTATCCGTGCCTGTTACCTGGACGCCTTGTGGAACTTGAATTCTACGCCCTCCACTGGGACACTGCCCTTCATCCTCTCTCACCTCCTCCAGGACAACACTCTCTCTGTGGGGCTTTCACCCCCATCGCTCCACTGAAACTGCTCTTGTCAAGGTCATCGATGACCTCCCGCTGACAAACTCAACTGTCCCATCTCTACACCCCAAACTGACCCATCAGGAATAGCATGAGCTCCACCTTCCAAAGCTTCCGCAATCTCACCGTCTCCACCGTTACTACCTGTGTCCGAGGCAC…	ATGCTCCAGGCTGCGGATTTTATTGAGAGAACGGAGACTGCTGGTGAACTCTCAAGAGGGTTAATTGGAGTTTTATCAAGCCAGATTTCATGGTGTCTGCTTAATGTTAATCTCTCCAAGCTTCCCACCAGACTGCAAAGGCTGAGCTGCAGTGTTCTGAATAGCAGTCCAGCTATGAGGGGAGGTGCCCGTGGCAGGCCTCAGCTGACCCTGGAGAGGCCATTAAGACCTGGCTGTCGCCTCCACAGCTGCTCGGAGGCAGAGAAAGGTGGCTTTGTAAGAAGAAAAGAGATCATTCTTTTTCCACCATGTGAGGACCCAGCAAGAGGGTGGCTGTCTGCAAACCCAGGGAGAGAGCCCTCACCAGGAATCTGCTGGCACCTTAATCTTGGACTTCCC…	0.689655
NR_027047.1	Homo sapiens long intergenic non-protein coding RNA 282 (LINC00282), transcript variant 1, long non-coding RNA	4126	AAAGGGAGAAAGAAAGCGTGCGACAGGGAGTGGGAGCCCCAAGTCAAGAGGAGCCCCACAGAGGCAGCCCTGGACTTCGGGACCACAGAGGTGCTGAGTGCTGCCCGATTCTGGATCCCACTCTGCTTAGCTCAGAACTTTGTCAGCGAGCAAGAACAATGCCAGGAGGTCTGGAGAAAACGTGTCATCAGTGCATTTCTAAAATCGCCAGCAATGCCTGCTTCGTTGTTGTGCTCTGTGCTTTCCTGGCTCTGCCGCTGTCCATGACCTTCATAGGAATGAAATTTTTGGAGGACTGCCCTATACAGCCCCTCATTCCTTTATATTTGCTAGTGGGTGGCATCGTCGGTACCTTAAAGGTGTCTCTCCTGTTGTACGACTCCACCAGGATGAGGCGGC…	ATGCCAGGAGGTCTGGAGAAAACGTGTCATCAGTGCATTTCTAAAATCGCCAGCAATGCCTGCTTCGTTGTTGTGCTCTGTGCTTTCCTGGCTCTGCCGCTGTCCATGACCTTCATAGGAATGAAATTTTTGGAGGACTGCCCTATACAGCCCCTCATTCCTTTATATTTGCTAGTGGGTGGCATCGTCGGTACCTTAAAGGTGTCTCTCCTGTTGTACGACTCCACCAGGATGAGGCGGCTGCTGTCCAAGGCCGTGGTGATTGATGACGATGACGATGACGAATACCCCTGGAGGCAGAATGCGCACAGATACTACATCCACCTCCTGCTGAGCCTCTTCCTCTTCCTCTGGTTCATCCTGGGAAACTACTGGGTCTTTTCTGTGTACCTGCCTGAT…	0.128699
NR_027048.1	Homo sapiens long intergenic non-protein coding RNA 282 (LINC00282), transcript variant 2, long non-coding RNA	3983	AAAGGGAGAAAGAAAGCGTGCGACAGGGAGTGGGAGCCCCAAGTCAAGAGGAGCCCCACAGAGGCAGCCCTGGACTTCGGGACCACAGAGGTGCTGAGTGCTGCCCGATTCTGGATCCCACTCTGCTTAGCTCAGAACTTTGTCAGCGAGCAAGAACAATGCCAGGAGGTCTGGAGAAAACGTGTCATCAGTGCATTTCTAAAATCGCCAGCAATGGTGTCTCTCCTGTTGTACGACTCCACCAGGATGAGGCGGCTGCTGTCCAAGGCCGTGGTGATTGATGACGATGACGATGACGAATACCCCTGGAGGCAGAATGCGCACAGATACTACATCCACCTCCTGCTGAGCCTCTTCCTCTTCCTCTGGTTCATCCTGGGAAACTACTGGGTCTTTTCT…	ATGAATGGAGGCACCTCCCTTCATCAGAAGTGTCAGCTCAAACCAAGAGGCTCATTCTTCTCCGTAGCTTTAAGAGAAAGGCCCCGTGAGTCCCATGGGGTCTTCCCATTTCAGTTTAGAAGCACTCCCCGGGCAGTCACCGTTAGTCCCCCTTTCCTCCCAGGTGAGAAGAAAGTGCTTGGTGTGCCATCTGCTGGACAAAGGAAGAACAGCCCTTTTTTTGCCCCTGTCCCTAAGGGCAGTTTCTGTTTTCATTTTCACTTGAGCCATGGCAGAAGACCAGCGGGTGTGCAGTTTGCAGATCCTACCTCACCTATGATGCCCAATTCCATCCTCACTGTGTCCCACGTTGCCCTCTCTGTGTTGGGGACTGGGGAGAGTCTGTGGGCTATGATACTG…	0.112766
NR_027049.1	Homo sapiens zinc finger family member 788 (ZNF788), non-coding RNA	3782	AACTTTTTTCGGGGAAGGAGACGGCTGCAAGCCCGCGGTCTCTTGTTGCTGTGCTAACGACCGTTGGAACCCTCTTTCTGGCTCTTGGAACGCTCGGCTCTGAGAGGCTCCAGGTTTCTCCGCCAGAGCTCCTGTCGCTCTGTCAGTTGCGCTGTGTTCCTCTCTAGTCACAAGAGCCTTGGGGAAGACAGTTGGAAGCTCAGACATGGACTCAGTGGCCTTTGAGGATGTGGCTGTGAACTTCACCCCAGACGAGTGGGCTTTGCTGGATCCTTCCCAAAAGAATCTCTACCGAGAAGTGATGCAAGAAACCTTGAGGAACTTGGCCTCTATAGAGGTCTTATGGAAGAGAGACTCTTTGAAAGTGAAGGTCATCAGCATGGAGAAATTTTGACCCAG…	ATGAATGTAAGGATTCTGCGAAGACATTTAGTTTTTCCATTTATTTTCATAGTCATAAAAGAGCTCACTCTGGAGGGAACCCCTATGAATGTAAACAATCTGGAAAACCCTTTGGATGCGCCTCAGAACTTCAAATGCATGCAAGGACTCAGTGTGGAGAAACCTTACAAATGTAAGAAATGTGAAAAAGCATTTAATAACTTATCTTCCTTTCAAATACATGAAAGAATGCACAGAGGAGGGAAGTATCATGCCTGTAAGGGTTCTGGGAATACATACCGTTTTTCTGGTTTCTATCATAGACATAAAATGCCTCATGCTGGCGGGAAGTTTTATGGATGTAAGAAATGTGGGAAAGCCTTTATTAGTTTCTGTGCCTTTCGATACCATCAAAGGACT…	0.307193
NR_027063.1	Homo sapiens long intergenic non-protein coding RNA 116 (LINC00116), long non-coding RNA	1652	GGGACAGGGTTTCACCATGTTAACCAGTCTGGTCTTGAATTCCTGACCTCAAGTGATCTGCCTACCTTGGCCTCCCAAAGTGCTGGGATTACAGGCATGAGCTGTCGCACTCAGCCAACATTCCTGTTTTTGAAAATCCTCCAATCCCTGAAGTCTGTATTACAAGACCAATTCTGCATTGCTGAGAGAGACTGTGCTTTACAGAGAGTAAGATCCTTGATACTGGCTCAGCATGGAACATCTGGCACACAGTATGCACTGAGGAAATACTTGTTGGAATAATCAGTGAATCATAGATGAAAACTTAACCTTGGAATTAATTATGAGACTGCTCAGAGGAAGAGAATGGGAGACAAAGGACCTGGTGATTAGACCCCCAAGACACTGGGCTGTCTGCTT…	ATGTTAGCTAATGATGTAAGGCATCAACAAGAAATGTGGGGGTTCAGGAAAGTGGAAGGTGGGGTCGTCCAAAGCCTGGGAAAGTCTTCAGTTGAAGGCGAGACAGATGGGACTATTAGTGAGTTTCGAGAGATCCAACGCCTCGCCGCCTTCGCTTCATTTTTGTCTCACGCCCCACCCTTGAACGCGCGGCGCCTTTTGACCCCGCCGCCGCGCCGTAGACCGCGCTGCACGCCGGCGGCAGCCATGGCGGATGTGTCAGAGAGGACACTGCAGTTGTCCGTGCTAGTAGCCTTCGCTTCTGGAGTACTCCTGGGCTGGCAGGCGAACCGACTGCGGAGGCGCTACTTGGACTGGAGGAAAAGGAGGCTGCAGGACAAGCTGGCGGCGACGCAGAAG…	0.259887
NR_027068.1	Homo sapiens EF-hand calcium binding domain 10 (EFCAB10), long non-coding RNA	791	AGAGGGAGACAGAGTCGCACGGCTGAGACGCCAGGCAGTCGCCTAGCAACAGCGGGACGCGGAGCGATGGAGACCAGCAGCAGGGAGCTCCAAGCCGCGGAGTATTTGGAAAAGCATCAGATCAAGGAGGTGGTTAGCTACCTCACCAGCGCCCTCCTTTTCTTTCGGCCGGAAAAACCAAAAGAATATTTAATATCTCTATTGGAACGACTGAGAATTGCAAAAGTAACAGGCGTGGCGTTTCCTTTCTTTATGGATAACTCTAACATTGTGGCTATGTTTGAGATGATGGACTCCTCAGGCAGAGGCACCATATCATTTGTGCAGTATAAAGAAGCCCTAAAAACCCTGGGTCTATGCACTGAAGATGAAGATTTACAAGATGATGGACATAAAATA…	ATGGAGACCAGCAGCAGGGAGCTCCAAGCCGCGGAGTATTTGGAAAAGCATCAGATCAAGGAGGTGGTTAGCTACCTCACCAGCGCCCTCCTTTTCTTTCGGCCGGAAAAACCAAAAGAATATTTAATATCTCTATTGGAACGACTGAGAATTGCAAAAGTAACAGGCGTGGCGTTTCCTTTCTTTATGGATAACTCTAACATTGTGGCTATGTTTGAGATGATGGACTCCTCAGGCAGAGGCACCATATCATTTGTGCAGTATAAAGAAGCCCTAAAAACCCTGGGTCTATGCACTGAAGATGAAGATTTACAAGATGATGGACATAAAATAACTTTGGATAAATTCAAGGAGGAAGTGAACAAGAGGATGAAGGAAATA	0.647959
NR_027130.1	Homo sapiens zinc finger protein 738 (ZNF738), non-coding RNA	11734	CAATCAGGCACGCAGCTTGAGCGGAGAGGACGGCTTCCGGGATGTGGCGGGATTTGTCCGCTTCTTTGTCTTTGGCTGCCGCTGGAACTCCGGGTCTCGTCTTCACTGCTCTGTGTCCTCTGCTCCTAGAGGCCCAGCCTCTGGTCCTGTGACCTGCAGGTATTGGGAATCCACAGCTAAGACGCCGGGACACCCTGGAAGCCTAGAAATGGACGACCTGAGGTATGGAGTGTATCCTGTCAAGGGGGCAAGTGGATACCCTGGGGCTGAGAGGAATCTTCTGGAGTACTCTTATTTTGAAAAGGGGCCGTTGACATTTAGGGATGTGGTCATAGAATTCTCTCAGGAGGAGTGGCAATGCCTGGACACTGCTCAGCAAGATTTGTATAGGAAAGTGAT…	ATGAAAATTCATTCTGGAGAGAAACCCTACAAATGTGGAGAATGTGGCAAAGCTTTCTTCAGATTCTCATACCTTACTACACATAAGATAATTCATACTGGAGAGAAACCCTACAAATGTGAAGAATGTGGCAAAGCTTTTAACTGTTACTCCTACCTTACTGCACATAAGTTGATTCATACTGGAGAGAAACCCTACAAATGTGAAGAATGTGGCAAAGCTTTCTACCGATTCATTTACCTTACTACACATAAGAGAATTCACACTGGAGAGAAACCCTACAAATGTGAAGAATGTGGCAAAGCTTTCTACCGATTATCTTATCTTACTACACATAAGATGATTCATACTGTAGAGAAACGCTACAAATGTGAGGAATGTGGCAAAGCTTTTAACTGG…	0.0803916
NR_027151.1	Homo sapiens proline rich 26 (PRR26), transcript variant 2, long non-coding RNA	1943	AACACATCAAAACGGAAAAGGAAATGTAAGCAGTGTTTGCCGTCCAAAGTTCACATCAACAATTCCTTATTAGGAAGGCAATTCTGAGCCTTTCCTCCTGCATCTGGGAGCTGCCAGCAACCCAGTTCCAGGAGAGAAAATAGCTTGACACCTCCTGCGGCCCATGGAGTCCTCCCGTTGGGACAAGGACCCCCCAGGAGAGAGAAGACCCCAGCAGAGTCAACACTGGAGGGCCAGAGACCATGGTGCCCGGGGCTGTGGACCACGCCAGCCCACAGCCACTGCAAGCCCCAGACCGGGGCTGTGGATAACGCCAGCCCACGGCAGCCACACGCCCCAGACCAACACGAGAAGAACGCAGGCCGACAACATCTTCATCTATGCTCTCGCCACACTCAG…	ATGGAGTCCTCCCGTTGGGACAAGGACCCCCCAGGAGAGAGAAGACCCCAGCAGAGTCAACACTGGAGGGCCAGAGACCATGGTGCCCGGGGCTGTGGACCACGCCAGCCCACAGCCACTGCAAGCCCCAGACCGGGGCTGTGGATAACGCCAGCCCACGGCAGCCACACGCCCCAGACCAACACGAGAAGAACGCAGGCCGACAACATCTTCATCTATGCTCTCGCCACACTCAGTCAATGTCCACTGGGGGCCTCAGGGGCACCTCCACCTGCCCAGGTCTGGGACCACCGTCCTCCACGCATATCTACAGACCCTGTCCTCACCTGCATCACACCAATGATGGCGTCACAGCGTGGGTTCCGGTCACCAGTCGGCCTCCCCCACCAACGTGGACTC…	0.255882
NR_027152.2	Homo sapiens proline rich 26 (PRR26), transcript variant 1, long non-coding RNA	2853	AGGAGAGAAAATAGCTTGACACCTCCTGCGGCCCATGGAGTCCTCCCGTTGGGACAAGGACCCCCCAGGAGAGAGAAGACCCCAGCAGAGTCAACACTGGAGGTCCTGCGGGGTGGGTGGTGCTGGGGAGGCCACACGGGGAGGGCTGTTCCCTGTTCCCTTCCCCTCAGGAGACAGCTGGCCCGAGGTGACACAGCACTGGATGCGATTTCAGGGCCAGAGACCATGGTGCCCGGGGCTGTGGACCACGCCAGCCCACAGCCACTGCAAGCCCCAGACCGGGGCTGTGGATAACGCCAGCCCACGGCAGCCACACGCCCCAGACCAACACGAGAAGAACGCAGGCCGACAACATCTTCATCTATGGAGCCTGGCCTGTCCCCCGTGGCTCCACAGCAT…	ATGGAGTCCTCCCGTTGGGACAAGGACCCCCCAGGAGAGAGAAGACCCCAGCAGAGTCAACACTGGAGGTCCTGCGGGGTGGGTGGTGCTGGGGAGGCCACACGGGGAGGGCTGTTCCCTGTTCCCTTCCCCTCAGGAGACAGCTGGCCCGAGGTGACACAGCACTGGATGCGATTTCAGGGCCAGAGACCATGGTGCCCGGGGCTGTGGACCACGCCAGCCCACAGCCACTGCAAGCCCCAGACCGGGGCTGTGGATAACGCCAGCCCACGGCAGCCACACGCCCCAGACCAACACGAGAAGAACGCAGGCCGACAACATCTTCATCTATGGAGCCTGGCCTGTCCCCCGTGGCTCCACAGCATACCGCACATCAAAGGCACGATTCTCTCCGAAGCC…	0.295522
NR_027299.1	Homo sapiens xeroderma pigmentosum, complementation group C (XPC), transcript variant 3, long non-coding RNA	3605	CGAAGGGGCGTGGCCAAGCGCACCGCCTCGGGGCGGGGCCGGCGTTCTAGCGCATCGCGGCCGGGTGCGTCACTCGCGAAGTGGAATTTGCCCAGACAAGCAACATGGCTCGGAAACGCGCGGCCGGCGGGGAGCCGCGGGGACGCGAACTGCGCAGCCAGAAATCCAAGGCCAAGAGCAAGGCCCGGCGTGAGGAGGAGGAGGAGGATGCCTTTGAAGATGAGAAACCCCCAAAGAAGAGCCTTCTCTCCAAAGTTTCACAAGGAAAGAGGAAAAGAGGCTGCAGTCATCCTGGGGGTTCAGCAGATGGTCCAGCAAAAAAGAAAGTGGCCAAGGTGACTGTTAAATCTGAAAACCTCAAGGTTATAAAGGATGAAGCCCTCAGCGATGGGGATGACC…	ATGAAACGTTTCAATAAAGGGGTCCATGAGGACACACACAAGGTTCACCTTCTCTGCCTGCTAGCAAATGGCTTCTATCGAAATAACATCTGCAGCCAGCCAGATCTGCATGCTATTGGCCTGTCCATCATCCCAGCCCGCTTTACCAGAGTGCTGCCTCGAGATGTGGACACCTACTACCTCTCAAACCTGGTGAAGTGGTTCATTGGAACATTTACAGTTAATGCAGAACTTTCAGCCAGTGAACAAGATAACCTGCAGACTACATTGGAAAGGAGATTTGCTATTTACTCTGCTCGAGATGATGAGGAATTGGTCCATATATTCTTACTGATTCTCCGGGCTCTGCAGCTCTTGACCCGGCTGGTATTGTCTCTACAGCCAATTCCTCTGAAGTCA…	0.477927
NR_027384.1	Homo sapiens solute carrier family 13 (sodium-dependent dicarboxylate transporter), member 2 (SLC13A2), transcript variant 4, non-coding RNA	2525	ATCTTTGGTCCTTCTGTTACCCAGCTCCTGGAGGCAGTGGCTGTAGCAGCCCTTGCTGCTCCACACCATGGCCACCTGCTGGCAGGCCCTGTGGGCCTATCGCTCCTACCTGATCGTGTTCTTCGTGCCCATTCTCCTGCTGCCTCTGCCCATCCTCGTCCCCAGTAAGCTGTGAAATGTGAACAATAGTTATTACCTCTGAGAGCAAATAAATGCAACTTGTAAAAGCATTTGAAGCACATAGAATATGACGCCTGGCACAAAGTCATCCTCCAATACTTATACAGAAACTTCTTCCTGAATCAGCAGAGAGGCCTACTGCGCGTATGCCATCATCCTCATGGCGCTCTTCTGGTGCACTGAGGCCCTGCCCCTGGCCGTCACTGCCCTCTTCCCCTT…	ATGGCGCTCTTCTGGTGCACTGAGGCCCTGCCCCTGGCCGTCACTGCCCTCTTCCCCTTAATCCTGTTCCCTATGATGGGCATCGTGGATGCCTCTGAGGTTGCCGTCGAGTATCTTAAGGACTCCAACCTCCTGTTCTTCGGGGGGCTGCTGGTGGCCATCGCGGTGGAACACTGGAACCTGCATAAACGCATCGCCCTCCGTGTCCTCCTCATCGTTGGGGTGCGGCCTGCCCCGCTAATCCTGGGCTTCATGCTGGTCACGGCCTTCCTGTCCATGTGGATCAGCAACACGGCCACCTCAGCCATGATGGTGCCCATCGCACATGCCGTCCTGGACCAGCTGCACAGCTCGCAAGCCAGCAGCAACGTCGAGGAGGGCAGCAACAACCCCACCTTC…	0.587983
NR_027474.1	Homo sapiens ethanolamine-phosphate phospho-lyase (ETNPPL), transcript variant 4, non-coding RNA	2155	AAAAGGGAGATGATCCTAGCTAGTTGACGCCACCGGTGACCTCCGACGCCCCGGGCAAGAGAACGCCAGGAGGGATAACGGGAGGAAGGCCGGCCGGGGCCGCCAAGGCAGTCCCAGGCTCGCGTAGGAGGCGCGCAGACCTTGCACCTTGCACCTTCGCAGCGCCCTGCACCCCGCCACCATGTGCGAGCTGTACAGTAAGCGGGACACTCTGGGGCTGAGGAAGAAGCACATCGGGTAAGGGCACCCTGGCCCGGAAGCCCTCATGCAAAGTTTTCTTTGCATCGGATCCCATCAAAATAGTGAGAGCCCAGAGGCAGTACATGTTTGATGAGAACGGTGAACAGTACTTGGACTGCATCAACAATGTTGCCCATGTGGGACACTGTCACCCAGGAG…	ATGTTTGATGAGAACGGTGAACAGTACTTGGACTGCATCAACAATGTTGCCCATGTGGGACACTGTCACCCAGGAGTGGTCAAAGCTGCCCTGAAACAGATGGAACTGCTAAATACAAATTCTCGATTCCTCCACGACAACATTGTTGAGTATGCCAAACGCCTTTCAGCAACTCTGCCGGAGAAACTCTCTGTTTGTTATTTTACAAATTCAGGATCCGAAGCCAACGACTTAGCCTTACGCCTGGCTCGGCAGTTCAGAGGCCACCAGGATGTGATCACTCTTGACCATGCTTACCATGGTCACCTATCATCCTTAATTGAGATTAGCCCATATAAGTTTCAGAAAGGAAAAGATGTCAAAAAAGAATTTGTACATGTGGCACCAACTCCAGATACT…	0.508869
NR_027475.1	Homo sapiens ethanolamine-phosphate phospho-lyase (ETNPPL), transcript variant 5, non-coding RNA	2014	AAAAGGGAGATGATCCTAGCTAGTTGACGCCACCGGTGACCTCCGACGCCCCGGGCAAGAGAACGCCAGGAGGGATAACGGGAGGAAGGCCGGCCGGGGCCGCCAAGGCAGTCCCAGGCTCGCGTAGGAGGCGCGCAGACCTTGCACCTTGCACCTTCGCAGCGCCCTGCACCCCGCCACCATGTGCGAGCTGTACAGTAAGCGGGACACTCTGGGGCTGAGGAAGAAGCACATCGGTGGGACACTGTCACCCAGGAGTGGTCAAAGCTGCCCTGAAACAGATGGAACTGCTAAATACAAATTCTCGATTCCTCCACGACAACATTGTTGAGTATGCCAAACGCCTTTCAGCAACTCTGCCGGAGAAACTCTCTGTTTGTTATTTTACAAATTCAGGAT…	ATGGAACTGCTAAATACAAATTCTCGATTCCTCCACGACAACATTGTTGAGTATGCCAAACGCCTTTCAGCAACTCTGCCGGAGAAACTCTCTGTTTGTTATTTTACAAATTCAGGATCCGAAGCCAACGACTTAGCCTTACGCCTGGCTCGGCAGTTCAGAGGCCACCAGGATGTGATCACTCTTGACCATGCTTACCATGGTCACCTATCATCCTTAATTGAGATTAGCCCATATAAGTTTCAGAAAGGAAAAGATGTCAAAAAAGAATTTGTACATGTGGCACCAACTCCAGATACTTACAGAGGAAAATATAGAGAAGACCATGCAGACTCAGCCAGTGCTTATGCAGATGAAGTGAAGAAAATCATTGAAGATGCTCATAACAGTGGAAGGAAG…	0.501176
NR_027633.1	Homo sapiens bromodomain containing 9 (BRD9), transcript variant 4, non-coding RNA	2878	CTGCCGCGGCCCCGCCTCGCCCCGTTTCCGGCGCGGCCCAGCGAGCTCGGCAACCTCGGCGCAGCGAGCGCGGGCGGCCAGCCAGGGCCAGGGGGCGGTGGCGGCCAAGGTCCGACCGGGTGCCAGCTGTTCCCAGCCCCCGCCTCGGGCCCGCCGCCGGCGCCGCCATGGGCAAGAAGCACAAGAAGCACAAGGCCGAGTGGCGCTCGTCCTACGAGGATTATGCCGACAAGCCCCTGGAGAAGCCTCTAAAGCTAGTCCTGAAGGTCGGAGGAAGTGAAGTGACTGAACTCTCAGGATCCGGCCACGACTCCAGTTACTATGATGACAGGTCAGACCATGAGCGAGAGAGGCACAAAGAAAAGAAAAAGAAGAAGAAGAAGAAGTCCGAGAAGGAGA…	ATGAAGGGATACCAAAGTCTTGTATTCAATTTTTTTTTCCTTAAATTGTCAGCCGAAAATGAGAGCACACCTATTCAGCAACTCCTGGAACACTTCCTCCGCCAGCTTCAGAGAAAAGATCCCCATGGATTTTTTGCTTTTCCTGTCACGGATGCAATTGCTCCTGGATATTCAATGATAATAAAACATCCCATGGATTTTGGCACCATGAAAGACAAAATTGTAGCTAATGAATACAAGTCAGTTACGGAATTTAAGGCAGATTTCAAGCTGATGTGTGATAATGCAATGACATACAATAGGCCAGATACCGTGTACTACAAGTTGGCGAAGAAGATCCTTCACGCAGGCTTTAAGATGATGAGCAAAGAGCGGCTGTTAGCTTTGAAGCGCAGCATG…	0.448523
NR_027686.1	Homo sapiens long intergenic non-protein coding RNA 176 (LINC00176), transcript variant 1, long non-coding RNA	5264	GGAGATCCCTGCCTGCACGTGGGGCGGTCCTGGTAGACCAGAATGTGGGTGTGGGTCCCCCTTCCCTGTGGTTCTGGGGACCTTGAGGACATGGTCAATCCCGGGCAAGGGACCTGCCACCCCTGTATGGGGTCAGGAACTGCTGGTTGGTCTCTGCTGGGCAGGCAACCTGGGGTCCAGCTCAAATCGTTGGAATGTGGAAGTCCTTCCTCTCGCCCCGTCCTGAGGAGCAGCTGCAGGAGCTTCATGAGTGTTTTCACTGGAACTTGTGGAGGAGTTTCCTTTGATCCCTCATGGAGAGACGGAAGCATGAGGGAGCCCTCAACATTTATTCTGAAGATGAAGAGAGTCCTGCAGCTTTTTGGAGTTTGTGAAGTCAGCCCGGCCCTGTACAGATGT…	ATGAGTTGTGCCTCAGAGGTTGCTCGTGTTCTGAGGTGCCTCTTCACCACTGCCTGTCAGGCTGCTAACCAGAGTGCCCCAGACCACAGCAGAAGCGACAGCAGCCAAGGATCGGGGGAGCCCACCCTGCTCCTGGGTATCTTTACGGCAGGCAGCAGAGTAACAGCCTCAGACTTACCTCTTCAGCCAGAGACCCCTCAGCCCAGGAGGAGTGAGGCCGGGCCAGCAGCGGGGGCCCGGGAAGCCCCATGTCTTGGGACCTGCTGGGGCAGGGCCCCCTGGATGTCAGGCTGCAGGTCCGGCAGCTGGGGAGGGGATGAGGGCCTCCCACCAGCTCTGCCCATCAGCCAGATCCCTGGGAGAGGCAGCACTTGCTGGCCACAGAGTCGGCCCCAGTCT…	0.129032
NR_027687.1	Homo sapiens long intergenic non-protein coding RNA 176 (LINC00176), transcript variant 2, long non-coding RNA	5234	GGAGATCCCTGCCTGCACGTGGGGCGGTCCTGGTAGACCAGAATGTGGGTGTGGGTCCCCCTTCCCTGTGGTTCTGGGGACCTTGAGGACATGGTCAATCCCGGGCAAGGGACCTGCCACCCCTGTATGGGGTCAGGAACTGCTGGTTGGTCTCTGCTGGGCAGGCAACCTGGGGTCCAGCTCAAATCGTTGGAATGTGGAAGTCCTTCCTCTCGCCCCGTCCTGAGGAGCAGCTGCAGGAGCTTCATGAGTGTTTTCACTGGAACTTGTGGAGGAGTTTCCTTTGATCCCTCATGGAGAGACGGAAGCATGAGGGAGCCCTCAACATTTATTCTGAAGATGAAGAGAGTCCTGCAGCTTTTTGGAGTTTGTGAAGTCAGCCCGGCCCTGTACAGATGT…	ATGAGTTGTGCCTCAGAGGTTGCTCGTGTTCTGAGGTGCCTCTTCACCACTGCCTGTCAGGCTGCTAACCAGAGTGCCCCAGACCACAGCAGAAGCGACAGCAGCCAAGGATCGGGGGAGCCCACCCTGCTCCTGGGTATCTTTACGGCAGGCAGCAGAGTAACAGCCTCAGACTTACCTCTTCAGCCAGAGACCCCTCAGCCCAGGAGGAGTGAGGCCGGGCCAGCAGCGGGGGCCCGGGAAGCCCCATGTCTTGGGACCTGCTGGGGCAGGGCCCCCTGGATGTCAGGCTGCAGGTCCGGCAGCTGGGGAGGGGATGAGGGCCTCCCACCAGCTCTGCCCATCAGCCAGATCCCTGGGAGAGGCAGCACTTGCTGGCCACAGAGTCGGCCCCAGTCT…	0.130763
NR_027693.1	Homo sapiens chromosome 1 open reading frame 170 (C1orf170), long non-coding RNA	3041	AGACGCCCAGCTCGGCCGCCGGGACCCAGGGCATGGATGGAGCCCCGAGGCGGTGGGAGCTCCCAGTTCTCATCCTGCCCTGGTCCGGCGTCTTCTGGAGACCAGATGCAGAGGCTTCTGCAGGGCCCTGCCCCACGGCCCCCTGGTGAGCCCCCTGGGAGTCCCAAGTCCCCTGGCCACAGCACTGGCTCCCAGAGGCCCCCCGATAGCCCTGGAGCCCCACCACGGAGCCCCAGCCGAAAGAAGAGGCGAGCTGTGGGTGCCAAGGGGGGTGGGCACACAGGAGCCTCTGCTTCTGCCCAGACGGGCTCCCCGCTGCTCCCTGCGGCCAGTCCTGAGACGGCAAAGCTGATGGCCAAAGCCGGGCAGGAGGAGTTGGGGCCAGGTCCTGCAGGAGCT…	ATGGAGCCCCGAGGCGGTGGGAGCTCCCAGTTCTCATCCTGCCCTGGTCCGGCGTCTTCTGGAGACCAGATGCAGAGGCTTCTGCAGGGCCCTGCCCCACGGCCCCCTGGTGAGCCCCCTGGGAGTCCCAAGTCCCCTGGCCACAGCACTGGCTCCCAGAGGCCCCCCGATAGCCCTGGAGCCCCACCACGGAGCCCCAGCCGAAAGAAGAGGCGAGCTGTGGGTGCCAAGGGGGGTGGGCACACAGGAGCCTCTGCTTCTGCCCAGACGGGCTCCCCGCTGCTCCCTGCGGCCAGTCCTGAGACGGCAAAGCTGATGGCCAAAGCCGGGCAGGAGGAGTTGGGGCCAGGTCCTGCAGGAGCTCCTGAGCCTGGCCCCAGGTCCCCTGTGCAGGAAGAC…	0.568545
NR_027794.1	Homo sapiens chromosome 3 open reading frame 17 (C3orf17), transcript variant 2, non-coding RNA	4706	ACCTCCGGTCGCTGGACGTGCTCTCGCGTAGCTCCGCCTTTCGTAAGTCCCCCCGCCTCGCATGATGGCTGCGGTGCCGCCGGGCCTGGAGCCGTGGAACCGTGTGAGAATCCCTAAGGCGGGGAACCGCAGCGCAGTGACAGTGCAGAACCCCGGCGCGGCCCTTGGTTGAGCAATGTTTAAAGCGTTTGAAAAACATGAATTTGGAGGGCTCAATTCAAGACCTGTTTGAGTTGTTTTCTTCCAAGTAATGAAAATCAGCCCTTAACTACCAAAGTATGTGTTGTCCCCAGTCAGCCAGTGGTGGAGTTGGTGTTGATGAAGGTTTTGGGAGCCTGCAAGTTGTTGCTCCGCTTGTTGGACTGCTGCTGCAAAACTTTTCTTTTGACTGTGAAACAT…	ATGAAGGTTTTGGGAGCCTGCAAGTTGTTGCTCCGCTTGTTGGACTGCTGCTGCAAAACTTTTCTTTTGACTGTGAAACATCTAGGTTTGCAAGAGTTCATTATTTTAAACCTTGTGATGGTTGGGCTGGTGAGCAGGTTATGGGTTCTCTATAAAGGTGTCTTAAAAAGGTTGATTTTGTTATATGAGCCTTTGTTTGGATTGCTTCAAGAGGTCGCTAGGATTCAACCAATGCCTTACTTCAAAGATTTTACCTTTCCTTCTGATATCACTGAATTTTTAGGACAGCCATATTTTGAAGCCTTTAAGAAAAAAATGCCTATAGCTTTTGCAGCTAAAGGAATAAATAAATTGCTAAATAAACTGTTTTTAATAAATGAGCAGTCACCAAGAGCCAGT…	0.28676
NR_027796.1	Homo sapiens chromosome 3 open reading frame 17 (C3orf17), transcript variant 3, non-coding RNA	4702	ACCTCCGGTCGCTGGACGTGCTCTCGCGTAGCTCCGCCTTTCGTAAGTCCCCCCGCCTCGCATGATGGCTGCGGTGCCGCCGGGCCTGGAGCCGTGGAACCGTGTGAGAATCCCTAAGGCGGGGAACCGCAGCGCAGTGACAGTGCAGAACCCCGGCGCGGCCCTTGGTTGAGCAATGTTTAAAGCGTTTGAAAAACATGAATTTGGAGGGCTCAATTCAAGACCTGTTTGAGTTGTTTTCTTCCAATGAAAATCAGCCCTTAACTACCAAAGTATGTGTTGTCCCCAGTCAGCCAGTGGTGGAGTTGGTGTTGATGAAGGTTTTGGGAGCCTGCAAGTTGTTGCTCCGCTTGTTGGACTGCTGCTGCAAAACTTTTCTTTTGACTGTGAAACATCTAG…	ATGAATTTGGAGGGCTCAATTCAAGACCTGTTTGAGTTGTTTTCTTCCAATGAAAATCAGCCCTTAACTACCAAAGTATGTGTTGTCCCCAGTCAGCCAGTGGTGGAGTTGGTGTTGATGAAGGTTTTGGGAGCCTGCAAGTTGTTGCTCCGCTTGTTGGACTGCTGCTGCAAAACTTTTCTTTTGACTGTGAAACATCTAGGTTTGCAAGAGTTCATTATTTTAAACCTTGTGATGGTTGGGCTGGTGAGCAGGTTATGGGTTCTCTATAAAGGTGTCTTAAAAAGGTTGATTTTGTTATATGAGCCTTTGTTTGGATTGCTTCAAGAGGTCGCTAGGATTCAACCAATGCCTTACTTCAAAGATTTTACCTTTCCTTCTGATATCACTGAATTTTTA…	0.308197
NR_027833.1	Homo sapiens apolipoprotein L, 3 (APOL3), transcript variant alpha/a, long non-coding RNA	2471	AGCAGGAGGGTGGGACCAAGGGTGCTGCTGGACCAAGGATGGGACTGGGCCAAGGGTGGGGCTGGGAAGCATCCTGTTTTGCATGTTTGATCAGGAGCTGCTGCCAAGTTGTGACTTTCACTTTCCCTTTTGGGTTCCAGGGTATATCTCAGAGCCTGGAGAACGTGTCTGGTTATTATGCAGATGCACGGCTGGAGGTGGGATCCACACAGCTCAGAACAGCTGGATCTTGCTCACACTCTTTCAAGAGAAGCTTCCTTGGACAAAAGGACCCTGCCTTGGTGTGAGAGTGAGGGCAGAGGGAGCTGGAGCAAGTAGAATTTCTCTAAATACCAGCTGGCTGGGGCCCAGGAGATTAAAAAACACCGGGCTAGGTTGGTCTTGGCATTTGCTGACACG…	ATGGACTCAGAAAAGAAACGCTTTACTGAAGAGGCCACCAAATACTTCCGGGAGAGAGTCAGCCCAGTGCATCTGCAAATCCTGCTGACTAACAATGAAGCCTGGAAGAGATTCGTGACTGCGGCTGAATTGCCCAGGGATGAGGCAGATGCTCTCTACGAAGCTCTGAAGAAGCTTAGAACATATGCAGCTATTGAGGACGAATATGTGCAGCAGAAAGATGAGCAGTTTAGGGAATGGTTTTTGAAAGAGTTTCCCCAAGTCAAGAGGAAGATCCAGGAGTCCATAGAAAAGCTTCGTGCCCTTGCAAATGGTATTGAAGAGGTCCACAGAGGCTGCACCATCTCCAATGTGGTGTCCAGCTCCACTGGCGCTGCCTCTGGCATCATGTCCCTTGCT…	0.306481
NR_027834.1	Homo sapiens apolipoprotein L, 3 (APOL3), transcript variant alpha/b, long non-coding RNA	2355	AGCAGGAGGGTGGGACCAAGGGTGCTGCTGGACCAAGGATGGGACTGGGCCAAGGGTGGGGCTGGGAAGCATCCTGTTTTGCATGTTTGATCAGGAGCTGCTGCCAAGTTGTGACTTTCACTTTCCCTTTTGGGTTCCAGGGTATATCTCAGAGCCTGGAGAACGTGTCTGGTTATTATGCAGATGCACGGCTGGAGGTGGGATCCACACAGCTCAGAACAGCTGGATCTTGCTCACACTCTTTCAAGAGAAGCTTCCTTGGACAAAAGGACCCTGCCTTGGTGTGAGAGTGAGGGCAGAGGGAGCTGGAGCAAGTAGAATTTCTCTAAATACCAGCTGGCTGGGGCCCAGGAGATTAAAAAACACCGGGCTAGGGTTAAGAAAAAAAACGAACCCTTC…	ATGGACTCAGAAAAGAAACGCTTTACTGAAGAGGCCACCAAATACTTCCGGGAGAGAGTCAGCCCAGTGCATCTGCAAATCCTGCTGACTAACAATGAAGCCTGGAAGAGATTCGTGACTGCGGCTGAATTGCCCAGGGATGAGGCAGATGCTCTCTACGAAGCTCTGAAGAAGCTTAGAACATATGCAGCTATTGAGGACGAATATGTGCAGCAGAAAGATGAGCAGTTTAGGGAATGGTTTTTGAAAGAGTTTCCCCAAGTCAAGAGGAAGATCCAGGAGTCCATAGAAAAGCTTCGTGCCCTTGCAAATGGTATTGAAGAGGTCCACAGAGGCTGCACCATCTCCAATGTGGTGTCCAGCTCCACTGGCGCTGCCTCTGGCATCATGTCCCTTGCT…	0.311383
NR_027835.1	Homo sapiens apolipoprotein L, 3 (APOL3), transcript variant alpha/c, long non-coding RNA	2242	AGCAGGAGGGTGGGACCAAGGGTGCTGCTGGACCAAGGATGGGACTGGGCCAAGGGTGGGGCTGGGAAGCATCCTGTTTTGCATGTTTGATCAGGAGCTGCTGCCAAGTTGTGACTTTCACTTTCCCTTTTGGGTTCCAGGGTATATCTCAGAGCCTGGAGAACGTGTCTGGTTATTATGCAGATGCACGGCTGGAGGTGGGATCCACACAGCTCAGAACAGCTGGATCTTGCTCACACTCTTTCAAGAGAAGCTTCCTTGGGTTAAGAAAAAAAACGAACCCTTCCAGTCAGGTCAGTGACTGGAGAGCTCCATGGAAAGTCTCTCAGTGACCTGGCTGCTGGCACCATGGACTCAGAAAAGAAACGCTTTACTGAAGAGGCCACCAAATACTTCCGG…	ATGGACTCAGAAAAGAAACGCTTTACTGAAGAGGCCACCAAATACTTCCGGGAGAGAGTCAGCCCAGTGCATCTGCAAATCCTGCTGACTAACAATGAAGCCTGGAAGAGATTCGTGACTGCGGCTGAATTGCCCAGGGATGAGGCAGATGCTCTCTACGAAGCTCTGAAGAAGCTTAGAACATATGCAGCTATTGAGGACGAATATGTGCAGCAGAAAGATGAGCAGTTTAGGGAATGGTTTTTGAAAGAGTTTCCCCAAGTCAAGAGGAAGATCCAGGAGTCCATAGAAAAGCTTCGTGCCCTTGCAAATGGTATTGAAGAGGTCCACAGAGGCTGCACCATCTCCAATGTGGTGTCCAGCTCCACTGGCGCTGCCTCTGGCATCATGTCCCTTGCT…	0.326752
NR_027850.1	Homo sapiens metaxin 2 (MTX2), transcript variant 2, non-coding RNA	1603	GCGGGGCCGGCGGAAGCGCTCGAGTGCCGTTGTCGGCTGCGCCGGAAGTCCCTAGCCAGGCCTGGCGGTAACCTTGGGGGCCTCACTGCAGCCGCCGCTGCTGTTGGAGTGGGCTTTGCGAGTCTGAACGTTGGCGGGGCTAGGCTCGTTAACTGCCGAGAGCCTCCGGGTTTGCGGTGGAGGACGCTGAGGCCCGTGGGGGGCAGGCACCCGGGCGCCGGGCCTCCCAGCCGACATGTCTCTAGTGGCGGAAGCCTTCGTCTCCCAGATTGCAGGCTGGAGTGCAGTGGCACAACCTGGGCTCACTGCAACCTCCGCTTCCCGGGTTCAAGCGATTCTCCTGCCTTAGCCTCCCGAGTAGTTGGGATTACAGGCGCCCGCCACCACGCCCGCGCGGAT…	ATGTATATAGCTGCAGAACCTTGGCCTGAAAATGCTACATTATATCAGCAATTGAAAGGGGAGCAAATTTTACTTTCTGACAATGCAGCTTCTCTTGCAGTGCAGGCCTTTTTGCAAATGTGTAACTTGCCTATCAAAGTAGTTTGTAGGGCAAATGCAGAATATATGTCTCCATCTGGTAAAGTACCTTTTATTCATGTGGGAAATCAAGTAGTATCAGAACTTGGTCCAATAGTCCAATTTGTTAAAGCCAAGGGCCATTCTCTTAGTGATGGGCTGGAGGAAGTCCAAAAAGCAGAAATGAAAGCTTACATGGAATTAGTCAACAATATGCTGTTGACTGCAGAGCTGTATCTTCAGTGGTGTGATGAAGCTACAGTAGGGGAGATCACTCATGCT…	0.440767
NR_028291.1	Homo sapiens vanin 3 (VNN3), transcript variant 1, non-coding RNA	1734	AATGTAAAGTTTTTCCAGTGAAACAAAACGTAAGAATCTGAGTTTGTTTTTCAAAGATCACTAAATTTTAGTTATGATTATATCACATTTTCCAAAATGTGTGGCAGTTTTTGCCCTCCTTGCTCTGAGTGTTGGTGCACTGGACACTTTTATTGCTGCAGTATATGAGCATGCGGTGATATTACCAAACAGAACAGAAACACCTGTTTCAAAAGAAGAAGCTTTGCTCCTGATGAACAAGAACATAGATGTTTTGGAGAAAGCAGTTAAGCTGGCAGCGAAGCAGGGTGCACATATCATTGTGACCCCAGAAGATGGAATCTATGGTTGGATCTTCACCAGGGAGAGCATTTACCCCTATCTAGAGGATATACCAGACCCTGGAGTGAACTGGATTCC…	ATGATTATATCACATTTTCCAAAATGTGTGGCAGTTTTTGCCCTCCTTGCTCTGAGTGTTGGTGCACTGGACACTTTTATTGCTGCAGTATATGAGCATGCGGTGATATTACCAAACAGAACAGAAACACCTGTTTCAAAAGAAGAAGCTTTGCTCCTGATGAACAAGAACATAGATGTTTTGGAGAAAGCAGTTAAGCTGGCAGCGAAGCAGGGTGCACATATCATTGTGACCCCAGAAGATGGAATCTATGGTTGGATCTTCACCAGGGAGAGCATTTACCCCTATCTAGAGGATATACCAGACCCTGGAGTGAACTGGATTCCATGTAGAGACCCCTGGAGATTCGGCAACACACCAGTGCAACAAAGACTCAGCTGCCTGGCCAAGGACAACTCT…	0.336609
NR_028338.2	Homo sapiens TRAF3 interacting protein 2 (TRAF3IP2), transcript variant 1, long non-coding RNA	6355	AATGCTGATGTTTTAAGCAGTTAGAGGAGGTGGAAGAAGCTCGACTCCCTCTTCTTCCCCATTATCTGCCCACAATCCCCTCCTTTGGAGCTGCTAATGATTACTAATTCTTAACATTCGAGTTCAATCTCCTCCCGGAGACACCCTCCCAGGCGAGGGCACTGCGACTACACTGAGGTTCTGCCCACTCCTGGGCAGCTTCTTAGCTGGGTGGCGAAAACAAAAATGCCGCCTAATTGGTCACTGGCCCTTTCTCATGAATGAAGGAGGTTTCTGTTTTAAGAAATAAAGTGACTCCTCAGCCGTTGATTCACTGCCCACAGGGAGATTTTGAGCAGAGGCTTCCTAGGCTCCGTAGAAATTTGCATACAGCTTCCACTTCCTGCTTCAGAGCCTGTT…	ATGCCTCCTCAGCTTCAAGAAACTAGAATGAACCGAAGCATTCCTGTGGAGGTTGATGAATCAGAACCATACCCAAGTCAGTTGCTGAAACCAATCCCAGAATATTCCCCGGAAGAGGAATCAGAACCACCTGCTCCAAATATAAGGAACATGGCACCCAACAGCTTGTCTGCACCCACAATGCTTCACAATTCCTCCGGAGACTTTTCTCAAGCTCACTCAACCCTGAAACTTGCAAATCACCAGCGGCCTGTATCCCGGCAGGTCACCTGCCTGCGCACTCAAGTTCTGGAGGACAGTGAAGACAGTTTCTGCAGGAGACACCCAGGCCTGGGCAAAGCTTTCCCTTCTGGGTGCTCTGCAGTCAGCGAGCCTGCGTCTGAGTCTGTGGTTGGAGCC…	0.333527
NR_028343.1	Homo sapiens zinc finger protein 415 (ZNF415), transcript variant 4, non-coding RNA	2674	GCGCATGCGCAGTTTCCTACAGGCCCGGAAACGGATCGCGTTGGGTGAAGGTGACGGCGTCGAGCGACCTCTCTGACCTCATCTCCTGCCTGTGTCCTCCTCGCTCCCTCTGCTCCAGCCAAGCATGCGTCCTTCCTGTTCCTGGGCCGAGCTTGCTCCTGCCTCAAGGCCTTCACGTGGGCTGTGCCTCTGCTGGAACTCGCTGGCCCCTCAGCTGCAGCATTGACTTCCAAAGACTCCTGGCACATGAGGAAGAAACCCAGAAGAGGAGAGCAAAGGAGTCAGGAATGGCTTTTACTCAGTTGACATTCAGGGACGTGGCCATCGAATTCTCTCAAGATGAGTGGAAATGCCTGAACTCTACACAGAGGACTTTATACAGGGATGTGATGTTGGAGA…	ATGCCTGAACTCTACACAGAGGACTTTATACAGGGATGTGATGTTGGAGAACTACAGGAACCTGGTCTCCCTGGAGTATTATCCTATGTGGGAGCACAGGAAAGAGCCCTGGACCATAGAAAGCCAAGTACGAGTAGCAAGAAAACCAAAAGGGTGGGAATGGATCAAAGGTGTGAAAACAGGCTGGAGTGCAATGGTGCAATCTCGGCTCACTGCAACCTTCGCCTCCCGGATTCAAATGATTCTCCTGCCTCAGCCTCCCGAGTAGCTGGGATTACAGATCTGTCTCGTAACTGTGTAATCAAGGAACTAGCACCACAACAGGAAGGTAACCCAGGAGAAGTATTCCACACAGTGACATTGGAACAACATGAAAAACATGACATTGAAGAGTTTTGC…	0.463846
NR_028352.1	Homo sapiens phosphatidylinositol glycan anchor biosynthesis, class P (PIGP), transcript variant 4, non-coding RNA	970	CACGCCCGCCCCCGCGCTCGCTGGCTCCCACCCGGGGAGGGTCGTTGTGCGCCTGCGCCAGGGTGGGGGTTGCCGTCGCGCCTAGGCCTTTCCCTCAGGTTTTCCTCTTCCCCACTGCGGCTCCCCAGTCGGCGCTTGCGCGGAGAACTCAGCGCTGAGATTGTCTAAAGCCCCAGGAAAAATGGTGGAAAATTCACCGTCGCCATTGCCAGAAAGAGCGATTTATGGCTTTGTTCTTTTCTTAAGCTCCCAATTTGGCTTCAAAAATCTGAAGGGATCTCGTGTTTGCTGAGTGTTCCGTGTGCCAGCACTAGCCTAGGAGGTTTTAGTCTCTACAAATATTTATACAGCACCAGACGCGATGGCAAAGTGGATAAAGCCTGGTCCCTGCCCTTAAGG…	ATGGTACTTTACCTCGTGTGGGCCTTTATTCCTGAATCTTGGCTAAACTCTTTAGGTTTAACCTATTGGCCTCAAAAATATTGGGCAGTTGCATTACCTGTCTACCTCCTTATTGCTATAGTAATTGGCTACGTGCTCTTGTTTGGGATTAACATGATGAGTACCTCTCCACTCGACTCCATCCATACAATCACAGATAACTATGCAAAAAATCAACAGCAGAAGAAATACCAAGAGGAGGCCATTCCAGCCTTAAGAGATATTTCTATTAGTGAAGTAAACCAAATGTTCTTTCTTGCAGCCAAAGAACTTTACACCAAAAAC	0.545455
NR_029394.1	Homo sapiens thromboxane A synthase 1 (platelet) (TBXAS1), transcript variant 6, long non-coding RNA	2111	AAGGAATAAAGTTGCTGATTCATTCCTTTACACTGAAACCCTTTGTTGTGCCCTCCTCTTCCTTCCTCTTTATAGGGAGACACTCTGAGAAAGAGCACATTGTGGGGGCCCACTCCATGTGATGTTTGCTTGGTTGCCTGTTCCCTTTTCTACCTGCAGAGCACGGTTCCCATAAGGGCGGCGAGATCAGCCTCCTGTCTCATCTGGAAGACCACCACTCTGGGGTCTCAGAGGAATGATGGAAGCCTTGGGGTTTCTAAAATTGGAAGTGAATGGCCCCATGGTGACGGTGGCCCTGTCAGTGGCTCTCTTGGCCCTCCTGAAATGGTACTCCACATCAGCATTCTCAAGACTGGAGAAGTTAGGCCTCAGACATCCCAAGCCTTCTCCTTTCATTGG…	ATGGTACTCCACATCAGCATTCTCAAGACTGGAGAAGTTAGGCCTCAGACATCCCAAGCCTTCTCCTTTCATTGGAAACTTGACATTTTTCCGCCAGGGTTTTTGGGAAAGCCAAATGGAGCTCAGAAAGCTGTATGGACCTCTGTGTGGGTAAGAAGGAAACTCAACGTTTCTATTATGTACTATCTTGGTCGTCGGATGTTTATTGTTATTTCTGAGCCAGACATGATCAAGCAGGTGTTGGTTGAGAACTTCAGTAACTTTACCAACAGAATGGCGTCGGGTTTGGAGTTCAAGTCGGTAGCCGACAGCGTTCTGTTTTTACGTGACAAAAGATGGGAAGAGGTCAGAGGTGCCCTGATGTCTGCTTTCAGTCCTGAAAAGCTGAACGAGATGGTT…	0.586089
NR_029448.1	Homo sapiens long intergenic non-protein coding RNA 935 (LINC00935), transcript variant 1, long non-coding RNA	657	AGTGCCCCAACCTGGACGTTCCAGAAGAGGCCAGGGAGGATCTGAGATGGCCTTCTTCAACTTGTATCTATTGGGATATCAAAATTCCTTTCAGAACAAGAAAAGGAACACAACTGAAGAAACAAAAACTTTTTGTTTATCCCTAGAGTTAAGAATTCCTGGCCTCCATGGTAGCTCACGCCTGTAATCCCAGGACTTTGGAAGCCCGAGACCAGAAGGAACCAGAGCCTACTAGGCTTCCCCCCATTATCTCAAAAGATGGGAATTATTCCGTGCACCAGAATAGCCACACAAGATACCACGAAGCTGTCCGGAAGGTGTTGTTGAAGACGTTTCCCAATCAGGTCTTCAGAATCCCCTTGACTGATGCTCAGAACTTCAGCTTCTGGTGGTCCCATG…	ATGGTAGCTCACGCCTGTAATCCCAGGACTTTGGAAGCCCGAGACCAGAAGGAACCAGAGCCTACTAGGCTTCCCCCCATTATCTCAAAAGATGGGAATTATTCCGTGCACCAGAATAGCCACACAAGATACCACGAAGCTGTCCGGAAGGTGTTGTTGAAGACGTTTCCCAATCAGGTCTTCAGAATCCCCTTGACTGATGCTCAGAACTTCAGCTTCTGGTGGTCCCATGATCCAGGAGTGCGTCCAGAGGAAACCATGCCATGGATCCGGAGCCCACGCCATTGTCTCATAAAAAGCGCGATGACCAGGTTTATGGATCACTCTATTCTCAATGACAGGACCTTCAGTCTGTAT	0.416084
NR_029449.1	Homo sapiens long intergenic non-protein coding RNA 935 (LINC00935), transcript variant 2, long non-coding RNA	573	AGTGCCCCAACCTGGACGTTCCAGAAGAGGCCAGGGAGGATCTGAGATGGCCTTCTTCAACTTGTATCTATTGGGATATCAAAATTCCTTTCAGAACAAGAAAAGGAACACAACTGAAGAAACAAACCAGAAGGAACCAGAGCCTACTAGGCTTCCCCCCATTATCTCAAAAGATGGGAATTATTCCGTGCACCAGAATAGCCACACAAGATACCACGAAGCTGTCCGGAAGGTGTTGTTGAAGACGTTTCCCAATCAGGTCTTCAGAATCCCCTTGACTGATGCTCAGAACTTCAGCTTCTGGTGGTCCCATGATCCAGGAGTGCGTCCAGAGGAAACCATGCCATGGATCCGGAGCCCACGCCATTGTCTCATAAAAAGCGCGATGACCAGGTTTAT…	ATGGCCTTCTTCAACTTGTATCTATTGGGATATCAAAATTCCTTTCAGAACAAGAAAAGGAACACAACTGAAGAAACAAACCAGAAGGAACCAGAGCCTACTAGGCTTCCCCCCATTATCTCAAAAGATGGGAATTATTCCGTGCACCAGAATAGCCACACAAGATACCACGAAGCTGTCCGGAAGGTGTTGTTGAAGACGTTTCCCAATCAGGTCTTCAGAATCCCCTTGACTGATGCTCAGAACTTCAGCTTCTGGTGGTCCCATGATCCAGGAGTGCGTCCAGAGGAAACCATGCCATGGATCCGGAGCCCACGCCATTGTCTCATAAAAAGCGCGATGACCAGGTTTATGGATCACTCTATTCTCAATGACAGGACCTTCAGTCTGTAT	0.519841
NR_030672.1	Homo sapiens KIAA1324-like (KIAA1324L), transcript variant 3, non-coding RNA	6613	TTTGTTTACCTAAGCAAGCCTGGGCAATGGCGGGCGCCTCTCCCCCAGCCTCGCTGCCGCCTTGCAGTTTGATCTCAGACTGCTGTGCTAGCAATCAGCGAGACTCCGTGGGCGTAGGACCCTCCGAGCCAGAAAGATTATCACTTTGAATATACGGAATGTGATAGCAGTGGCTCCAGGTGGAGAGTTGCCATTCCAAATTCTGCAGTGGACTGCTCTGGCCTGCCTGACCCAGTGAGAGGCAAAGAATGCACTTTCTCCTGTGCTTCTGGAGAGTATCTAGAAATGAAGAACCAGGTATGCAGTAAGTGTGGTGAAGGCACCTATTCCTTGGGCAGTGGCATCAAATTTGATGAATGGGATGAATTGCCGGCAGGATTTTCTAACATCGCAACATTC…	ATGAAGAACCAGGTATGCAGTAAGTGTGGTGAAGGCACCTATTCCTTGGGCAGTGGCATCAAATTTGATGAATGGGATGAATTGCCGGCAGGATTTTCTAACATCGCAACATTCATGGACACTGTGGTGGGCCCTTCTGACAGCAGGCCAGACGGCTGTAACAACTCTTCTTGGATCCCTCGTGGAAACTACATAGAATCTAATCGTGATGACTGCACGGTGTCTTTGATCTATGCTGTGCACCTTAAGAAGTCAGGCTATGTCTTCTTTGAGTACCAGTATGTCGACAACAACATCTTCTTTGAGTTCTTTATTCAAAATGATCAGTGCCAGGAGATGGACACCACCACTGACAAGTGGGTAAAACTTACAGACAATGGAGAATGGGGCTCTCATTCT…	0.365707
NR_030724.1	Homo sapiens X-prolyl aminopeptidase (aminopeptidase P) 1, soluble (XPNPEP1), transcript variant 3, non-coding RNA	2386	GACCCGGCGCTAGCCCGCCCGCCCGCCCGCCGGCTCTCGCGCCTCCTTCGCGCCGGCCCTTCCGCGGGTGATCAGCTGGTCTGCGCTCCCCTGACGTGGGCTGGGGCACGTCACCGCCGAATGGCAGCCTCCAGAAAGCCACCGCGAGTAAGACGGCAGAATGCCTCCAAAGGTGACTTCAGAGCTGCTTCGGCAGCTGAGACAAGCCATGAGGAACTCTGAGTATGTGACCGAACCGATCCAGGCCTACATCATCCCATCGGGAGATGCTCATCAGGCACAGCCATCATCACAGAAGAGCATGCAGCCATGTGGACTGACGGGCGCTACTTTCTCCAGGCTGCCAAGCAAATGGACAGCAACTGGACACTTATGAAGATGGGTCTGAAGGACACACCA…	ATGTGGACTGACGGGCGCTACTTTCTCCAGGCTGCCAAGCAAATGGACAGCAACTGGACACTTATGAAGATGGGTCTGAAGGACACACCAACTCAGGAAGACTGGCTGGTGAGTGTGCTTCCTGAAGGATCCAGGGTTGGTGTGGACCCCTTGATCATTCCTACAGATTATTGGAAGAAAATGGCCAAAGTTCTGAGAAGTGCCGGCCATCACCTCATTCCTGTCAAGGAGAACCTCGTTGACAAAATCTGGACAGACCGTCCTGAGCGCCCTTGCAAGCCTCTCCTCACACTGGGCCTGGATTACACAGGCATCTCCTGGAAGGACAAGGTTGCAGACCTTCGGTTGAAAATGGCTGAGAGGAACGTCATGTGGTTTGTGGTCACTGCCTTGGATGAG…	0.581665
NR_030740.1	Homo sapiens zinc finger protein 667 (ZNF667), transcript variant 2, non-coding RNA	4479	ATGCGTGGTGCGTGTGTGAAGGGGGGTGCAGCGCGCGGTCCCGGGGTCCCGGAGGGGAGTGCGCAGGCGCTGAGTCCCTGCTCGGCTGTCTCGGTGGTCGCCGCCGGGGTCTGAGCCCGGGAAGACCGAGGTTCCAGCCGTCCTCACCTCAGGAGGACATAGCTTTGTGCCTTTCAAAGCCCTTTCTCATCTATCATCAGGGACTCGGAAGACGAGCCAGGTTTACAGCCCTGCCTTGATGTGTAGTGCCGAGTTCCTTGAAGAAAATTATTTTATGGACAATGTATGAGTCTGTTTTCGTGCTGCTGATAAAGACATACCCAGACTCACAGTTCTACGTGGCTGGGGAGGCCTCACAATCGTGATGGAAGGTGAAAGACACGTCTTACATGGCCACAG…	ATGCCTTCTGCACGGGGGAAATCCAAATCCAAGGCACCTATAACATTTGGGGACTTAGCCATCTACTTCTCCCAGGAGGAGTGGGAATGGCTGAGCCCCATTCAGAAGGATTTGTATGAAGATGTCATGTTGGAGAATTACCGGAACCTGGTCTCGCTTGGTCTTTCCTTTCGGAGACCAAATGTGATCACCTTATTGGAGAAAGGGAAAGCACCCTGGATGGTAGAGCCAGTAAGAAGACGCCGGGCTCCTGACTCGGGGTCTAAATGTGAGACCAAGAAGTTACCTCCAAATCAATGCAACAAATCTGGGCAAAGCATCTGCCAGAAACTAGTTTCTGCACAACAAAAAGCTCCTACACGAAAGAGTGGCTGCAACAAAAATTCAGTCCTAGTAAAA…	0.337203
NR_030767.1	Homo sapiens ankyrin repeat domain 13 family, member D (ANKRD13D), transcript variant 2, non-coding RNA	2233	GCTACTGCTGCGGGGGCCGCGGGGGGCGCAGCTGGGGCGCGGCTCGGAGGGGAGGCTAGGGGGCCGTGCCAGGCCCGAAGCCGAGGCGGGGCCGGGATGCGGCGCTGAGGCCCAGCATGGCCGGCCCGGGCCCCACCTTCCCGCTGCACCGGCTCGTCTGGGCGAACCGGCATCGCGAACTGGAGGCCGCACTGCACAGCCACCAGGTTCCGCCAAACTCCTGACAACCTGCAGCTCTGCCTGACCAGGCCCCGCCGCCAGACCCCGGCTCTGCCCCTGCCTTCCCTCCTGCCCCCTCCTCTCCCCTGCCAGGACACGCAGGCCACCCTCTGCCATCTCCCTGCACGACATTGAACAGGAGGACCCCCGCGGGCGGACCCCACTGGAGCTGGCCGTGTC…	ATGGTGCAGCTGGTGCTCCAGTATCGGGACTACCAGAGGGCCACGCAGAGGCTGGCGGGCATTCCGGAACTGCTCAACAAACTTCGCCAGGCCCCCGATTTCTACGTTGAGATGAAGTGGGAGTTCACCAGCTGGGTGCCCCTTGTGTCTAAGATGTGCCCAAGCGATGTGTACCGCGTGTGGAAGCGGGGTGAGAGCCTGCGAGTAGACACCAGTCTCCTGGGCTTCGAGCACATGACCTGGCAGCGGGGCCGGAGGAGCTTCATCTTCAAGGGCCAGGAGGCAGGAGCCCTGGTGATGGAAGTGGACCATGACCGGCAGGTGGTGCATGTGGAGACACTGGGGCTCACTCTGCAGGAGCCCGAAACACTGCTGGCCGCCATGCGGCCCAGCGAGGAG…	0.608696
NR_033200.1	Homo sapiens La ribonucleoprotein domain family, member 4 (LARP4), transcript variant 7, long non-coding RNA	1727	AGACCCGGAAGCAGTTGTTGTTTCAAGGGAGGTGGGACTGGGCGGGTCAGGCCGCAGCGGCTGACGGCAGGGGAGGAGCCGGGTCCACTGCCGGGTGGAGGGGCAAGGCGAGTGTGTGTCCTTATCCTAGCAATTGGGGCGCGGGCCTGTGAGCCAGTTGGAGTTGCGGCGGCGGGAACGATTGGGCTGAGCAGAGGACGACATGTTGCTTTTCGTGGAGCATTTATGGGGTTAAGTGGCATGGGATTTCTGTTTCTGATAGTAAATAGCAGGTAGCATCTAAAGGAACTGGTTTAAATCCTAATGCCAAAGTATGGCAAGAAATTGCTCCTGGAAATACTGATGCCACCCCAGTAACTCATGGAACTGAAAGCTCTTGGCATGAAATAGCAGCTACAT…	ATGTATTCTTCATCTTGTGAAACCACAAGAAATACTACAGGCATTGAAGAATCAACTGATGGGATGATTTTAGGACCAGAAGATCTGAGTTACCAAATATATGATGTTTCCGGAGAAAGCAATTCAGCAGTTTCTACAGAAGACCTAAAAGAATGTCTGAAGAAACAATTAGAATTCTGTTTTTCACGAGAAAATTTGTCAAAGGATCTTTACTTGATATCTCAAATGGATAGTGATCAGTTCATCCCAATTTGGACAGTTGCCAACATGGAAGAAATAAAAAAGTTGACTACAGACCCTGATCTAATTCTTGAAGTGTTAAGATCTTCTCCCATGGTACAAGTTGATGAGAAGGGTGAGAAAGTGAGACCAAGTCATAAGCGTTGTATTGTAATTCTT…	0.611746
NR_033264.1	Homo sapiens high mobility group box 4 (HMGB4), transcript variant 2, non-coding RNA	637	AGACAGAAAAATTCGCTGCAAGTACAGCACTTTCTAGATTGCTCCTGGAGTGTGGGAACAACAGTCTCTCCTGTCCACGTTACTGAATCCAGAAAAAAGAAACAAATTCAAGGAGCAGCAGCCAAATACCTATGTTGGCTTTAAAGAGTTCTCTAGAAAGTGTTCGGAAAAATGGAGATCCATCTCAAAGCATGAAAAGGCCAAATATGAAGCCCTGGCCAAACTCGACAAAGCCCGATACCAGGAAGAAATGATGAATTATGTTGGCAAGAGGAAGAAACGGAGAAAGCGGGATCCCCAGGAACCCAGACGGCCTCCATCATCCTTCCTACTCTTCTGCCAAGACCACTATGCTCAGCTGAAGAGGGAGAACCCGAACTGGTCGGTGGTGCAGGTGGC…	ATGATGAATTATGTTGGCAAGAGGAAGAAACGGAGAAAGCGGGATCCCCAGGAACCCAGACGGCCTCCATCATCCTTCCTACTCTTCTGCCAAGACCACTATGCTCAGCTGAAGAGGGAGAACCCGAACTGGTCGGTGGTGCAGGTGGCCAAGGCCACAGGGAAGATGTGGTCAACAGCGACAGACCTGGAGAAGCACCCTTATGAGCAAAGAGTGGCTCTCCTGAGAGCTAAGTACTTCGAGGAACTTGAACTCTACCGTAAACAATGTAATGCCAGGAAGAAGTACCGAATGTCAGCTAGAAACCGGTGCAGAGGGAAAAGAGTCAGGCAGAGC	0.468619
NR_033345.1	Homo sapiens golgi-associated, gamma adaptin ear containing, ARF binding protein 3 (GGA3), transcript variant 3, non-coding RNA	4091	CTCGCGAGTTTTGAAGCCGCGGGGCCGGGCGGCTGCAATATGGCGGAGGCGGAAGGGGAAAGCCTGGAGTCCTGGCTCACCACAACAGAAACACTGCCGGGGAGGCCGAGCCCCGACCTGGGAAGCAGGGTGATACACTGGGTGCCACGGGCCTTCCCTCTGCCTGGCAGCTGTCGCTACTCAGATCCCTGCAGCCCTGTTGCCAGTGAAGGAGCTGGAGTCTCTGTTATGATGTGTTCATCCAGCTGATAAAGCCACCAATCCTTCCAACCGCCAGGAGGACTGGGAATACATAATTGGCTTCTGTGATCAGATCAACAAGGAGCTGGAAGGGCCACAGATCGCCGTCCGACTGCTGGCCCACAAGATCCAGTCCCCACAGGAATGGGAGGCGCTCCA…	ATGAAGAACTGTGGGAGGAGATTTCATAACGAAGTGGGGAAGTTCCGCTTTTTGAATGAGTTAATCAAAGTCGTCTCTCCAAAGTACCTGGGGGACAGGGTGTCTGAGAAAGTGAAGACCAAGGTTATTGAGCTGCTGTACAGCTGGACCATGGCCCTGCCAGAAGAAGCAAAGATCAAAGACGCCTACCACATGCTGAAGAGACAGGGCATAGTGCAGTCTGACCCACCAATTCCTGTGGATAGGACGCTGATCCCCTCTCCACCACCTCGTCCCAAAAACCCTGTTTTTGATGATGAGGAGAAGTCCAAGCTTTTAGCCAAGCTGCTGAAAAGCAAAAACCCAGATGACCTGCAGGAGGCCAACAAGCTCATCAAGTCCATGGTGAAGGAAGACGAG…	0.448347
NR_033361.1	Homo sapiens transmembrane and coiled-coil domain family 1 (TMCC1), transcript variant 4, non-coding RNA	5641	TTTGCATTAGCTGCTCTAGCAAACTGCGTGCGCGCGCACACACACGGATGCTTGTTTGGCAGAAGCTTTCTGTTTATTCAGCACAGAGTTCTCCTAGGCTCCCAGATATAGAAAGCTCTAAGAGTTGCTACAGGAGATAGAATTGAAACTATACATAGGCTGAGGTGGGCACTGCGGAGGATTGGCTATGCGAGGGTATTAATGTGGTGCGGCTGTACCTGCCTGTTTTGTGAAAGTCACTTCTCTGAGACTGTGAAGGTGAGAAGCCCAGGGATCCACTAGAAGCTTCACTGCGGCTCTTTGGTGGGGGAAAGCATTCCCAGTGGTAGCTGTCCTCATTTGCAGCGTTATTCTCGGAAACCAAGTATGTGCAGCAGTGACAGACTATGCCACAGCTCC…	ATGCACCAGGGTCTGAAGGATGTAGGAGCAAAGGTGACTGGCTTCAGTGAAGGTGTGGTGGATAGTGTCAAAGGTGGGTTTTCCAGCTTCTCCCAGGCCACCCATTCAGCAGCAGGCGCTGTAGTCTCAAAGCCCAGAGAGATTGCCTCACTCATTCGGAACAAATTTGGCAGTGCAGACAACATCCCCAACCTGAAGGACTCTTTAGAGGAAGGGCAAGTGGATGATGCGGGGAAGGCTTTGGGAGTGATTTCAAACTTTCAGTCTAGCCCAAAATATGGTAGTGAAGAAGATTGTTCTAGTGCCACTTCAGGCTCAGTGGGAGCCAACAGCACCACAGGGGGCATCGCTGTAGGAGCATCCAGCTCCAAAACAAACACCCTGGACATGCAGAGCTCA…	0.182676
NR_033393.1	Homo sapiens TROVE domain family, member 2 (TROVE2), transcript variant 6, long non-coding RNA	2656	GACTGAGCGCGGGAGGACGCTCTAGCCACCCTAGAGACATCGAAACTCTTCCCAGGCCTTGCAGCACCCGTAGCGGATTCGGAAGGGCTGGGGCCTGAGAAGAAAGGGCGGTGATTCACAGCGCCGAGGAGGCAACATCCGGGATCCTCGCCCCTCTGGGGCGGAGGCGGGGCAAAAGAAGAGGGGCAGGACTCGTTCCCGGGAACCGAACCTGGAATCCCCGGCGGCAGTGGGGCTGTTGCTGTTGCTGTGGCTGTCGCTGCCCGTCAGGCTGCCTTCTTTTGTCGTTTCCCAGCGCTGCGCAGGACTTCTCCTGGCGGCGCTGCGGATCCAGGGGGTCGGCTGCCAGGTACAGGACTTGCAATTGTGACCAAATATATTACAAAGGGCTGGAAAGAA…	ATGCCGCTTACTGCATTACTAAGGAATCTAGGAAAGATGACTGCTAATTCAGTACTTGAACCAGGAAATTCAGAAGTATCTTTAGTATGTGAAAAACTGTGTAATGAAAAACTATTAAAAAAGGCTCGTATACATCCATTTCATATTTTGATCGCATTAGAAACTTACAAGACAGGTCATGGTCTCAGAGGGAAACTGAAGTGGCGCCCTGATGAAGAAATTTTGAAAGCATTGGATGCTGCTTTTTATAAAACATTTAAGACAGTTGAACCAACTGGAAAACGTTTCTTACTAGCTGTTGATGTCAGTGCTTCTATGAACCAAAGAGTTTTGGGTAGTATACTCAACGCTAGTACAGTTGCTGCAGCAATGTGCATGGTTGTCACACGAACAGAAAAA…	0.403994
NR_033460.1	Homo sapiens P antigen family, member 3 (prostate associated) (PAGE3), non-coding RNA	640	CGGCACAGAAACCACAGTCCGTGGCTTCTGAGAGAAAAGGGCCTCGCCGTCGACGTCCGGCTCCTCCCAGGTCGCGACGCCCCATGGGCCTTTGTCGTCGTTTCTGGGCCAGGACGACGGAGGAAGGTGGACCGTAGAGGGGAGGAATCACGTGAAGATGGGGCGAGTGCTGGGCGTGCTGTTGGAGAGTGAAACATGAGTGGACATCAAAGAACAAGATCCAGATCTAGAGAAAGAAGAGATGATCAAGACTCTAATCATCCAGTAGGGGCTGTGGTTGCCCAGGAGCTGCCCAGTGATGACCAGCTTCAACAAGAGGAACCACCAATTGAAAGTCAGGATTATACACCTGGTCAAGAGAGAGACGAGGGAGCACTGGACTTCCAAGTGCTAGGCCTG…	ATGAGTGGACATCAAAGAACAAGATCCAGATCTAGAGAAAGAAGAGATGATCAAGACTCTAATCATCCAGTAGGGGCTGTGGTTGCCCAGGAGCTGCCCAGTGATGACCAGCTTCAACAAGAGGAACCACCAATTGAAAGTCAGGATTATACACCTGGTCAAGAGAGAGACGAGGGAGCACTGGACTTCCAAGTGCTAGGCCTGGCAGCCTATCTCTGGGAACTGACTCGGTCAAAGACTGGGGGTGAACGTGGAGATGGTCCTAATGTCAAGGGAGAATTTCTGCCAAATCTGGAGCCTGTTAAAATACCAGAAGCAGGTGAAGGGCAACCATCGGTT	0.478814
NR_033645.1	Homo sapiens lipase maturation factor 1 (LMF1), transcript variant 2, long non-coding RNA	2749	CTCTCTCTCTCTCTCACACACACACACACACACACAGCCCGTCTCGCGCCTGAGGTCTCGCCCGCAGGCCGGTGGCGCGGGGTCAGCTGCTGCCTGCGGTCCAGGACAGGGTCGGTTCCGCCGCGCAGCGCCCAGGCCCAGCTCGTCCAGAGTCTGCGGACAGCGCACGTCCAGTCGTGGCATTCCTGGTGGCTTTCCATCAGAACAAGCAGCTCATCGGTGACAGGGGGCTGCTTCCCTGCAGAGTGTTCCTGAAGAACTTCCAGCAGTACTTCCAGGACAGGACGAGCTGGGAAGTCTTCAGCTACATGCCCACCATCCTCTGGCTGATGGACTGGTCAGACATGAACTCCAACCTGGACTTGCTGGCTCTTCTCGGACTGGGCATCTCGTCTTTCG…	ATGCTTGGAGCAGGCCTGATCAAGATCCGGGGGGACCGGTGCTGGCGAGACCTCACCTGCATGGACTTCCACTATGAGACCCAGCCGATGCCCAATCCTGTGGCGTACTACCTGCACCACTCACCCTGGTGGTTCCATCGCTTCGAGACGCTCAGCAACCACTTCATCGAGCTCCTGGTGCCCTTCTTCCTCTTCCTCGGCCGGCGGGCGTGCATCATCCACGGGGTGCTGCAGATCCTGTTCCAGGCCGTCCTCATCGTCAGCGGGAACCTCAGCTTCCTGAACTGGCTGACTATGGTGCCCAGCCTGGCCTGCTTTGATGACGCCACCCTGGGATTCTTGTTCCCCTCTGGGCCAGGCAGCCTGAAGGACCGAGTTCTGCAGATGCAGAGGGACATC…	0.413223
NR_033649.1	Homo sapiens splicing factor 1 (SF1), transcript variant 7, long non-coding RNA	2873	GAGCTCGCCGTCGCTCCGTCATAGAGTTCGCCCCACCCCATCCCCTCCTTTCTGGACTCGGAGCTCAGTTCACGCAGTAACAAATGAAGTGCGCGCTGCGACACCTCCCAGCCCACCGAACTCCGCCGCCATTTCCTCGCTTGGCCTAACGGTTCGGCCAATCCCAGCGCGCATCAAGAAGGACTGAGGCTCCGCCAATCGGAGGCCGCCGATTTCGACCCTTCGCCTCGGCCCGGCCCAATCCAGGCCCCGGCCCCGCCGCCCCCGGCCCGCCCCCGCGGTGCCCTCTCTCCTCCCTCTTTGTGCGTCTCGCGCCGCCGCCGCCCGCCGCGTGAGAGGACGGGCTCCGCGCGCTCCGGCAGCGCATTCGGGTCCCCTCCCCCCGGGAGGCTTGCGAAG…	ATGGTTGCACTCAATCCGGATTTCAAGCCACCTGCAGATTACAAACCTCCAGCAACACGTGTGAGTGATAAAGTCATGATTCCACAAGATGAGTACCCAGAAATCAACTTTGTGGGGCTGCTCATCGGGCCCAGAGGGAACACCCTGAAGAACATAGAGAAGGAGTGCAATGCCAAGATTATGATCCGGGGGAAAGGGTCTGTGAAAGAAGGGAAGGTTGGGCGCAAAGATGGCCAGATGTTGCCAGGAGAAGATGAGCCACTTCATGCCCTGGTTACTGCCAATACAATGGAGAACGTCAAAAAGGCAGTGGAACAGATAAGAAACATCCTGAAGCAGGGTATCGAGACTCCAGAGGACCAGAATGATCTACGGAAGATGCAGCTTCGGGAGTTGGCT…	0.418762
NR_033650.1	Homo sapiens splicing factor 1 (SF1), transcript variant 8, long non-coding RNA	2877	GAGCTCGCCGTCGCTCCGTCATAGAGTTCGCCCCACCCCATCCCCTCCTTTCTGGACTCGGAGCTCAGTTCACGCAGTAACAAATGAAGTGCGCGCTGCGACACCTCCCAGCCCACCGAACTCCGCCGCCATTTCCTCGCTTGGCCTAACGGTTCGGCCAATCCCAGCGCGCATCAAGAAGGACTGAGGCTCCGCCAATCGGAGGCCGCCGATTTCGACCCTTCGCCTCGGCCCGGCCCAATCCAGGCCCCGGCCCCGCCGCCCCCGGCCCGCCCCCGCGGTGCCCTCTCTCCTCCCTCTTTGTGCGTCTCGCGCCGCCGCCGCCCGCCGCGTGAGAGGACGGGCTCCGCGCGCTCCGGCAGCGCATTCGGGTCCCCTCCCCCCGGGAGGCTTGCGAAG…	ATGGTTGCACTCAATCCGGATTTCAAGCCACCTGCAGATTACAAACCTCCAGCAACACGTGTGAGTGATAAAGTCATGATTCCACAAGATGAGTACCCAGAAATCAACTTTGTGGGGCTGCTCATCGGGCCCAGAGGGAACACCCTGAAGAACATAGAGAAGGAGTGCAATGCCAAGATTATGATCCGGGGGAAAGGGTCTGTGAAAGAAGGGAAGGTTGGGCGCAAAGATGGCCAGATGTTGCCAGGAGAAGATGAGCCACTTCATGCCCTGGTTACTGCCAATACAATGGAGAACGTCAAAAAGGCAGTGGAACAGATAAGAAACATCCTGAAGCAGGGTATCGAGACTCCAGAGGACCAGAATGATCTACGGAAGATGCAGCTTCGGGAGTTGGCT…	0.427366
NR_033675.1	Homo sapiens voltage-dependent anion channel 2 (VDAC2), transcript variant 4, long non-coding RNA	1889	GCGGTCCCCAGCGCGCTGCCTCCGCCGTTCCCCGCCCCCTCGCCTCTGAGGCTGCCCGGATAGCTGCCTGATCCAAGGCCCAGCAGCTTCTGCCTTCCGGATCCCCACCGACGGACGGAGGCAGCCCACCTGCAGGACCGGGGCGCTGTCGGTCCACGTGGCCGCTCTGGAGCAGGTTGGAGTTGGCAGCGGGCTGCGCTGCAGGGACAGGCGCGGCGGACAGCCCCGGGGGCAGCGGCGGGGTCCTGTCTGGGAGAGGACAGGGTTGCGGCGGGCGGAACGGTGTCTCCTTCACTTCGCCCTCCAGCTGCTGGAGCTGCAGCCCGACCGCGAGCGTGCCAAGCGGCTTCAGCAGCTAGCGGAGCGGTGGCGGCGGCCCCCCTCAGGACACCACCAGAT…	ATGCTTGTGATCCCAGCTACTCAGGAGGCTGAGGAATTTTCAACGTCCGGTTCATCTAATACAGACACTGGTAAAGTTACTGGGACCTTGGAGACCAAATACAAGTGGTGTGAGTATGGTCTGACTTTCACAGAAAAGTGGAACACTGATAACACTCTGGGAACAGAAATCGCAATTGAAGACCAGATTTGTCAAGGTTTGAAACTGACATTTGATACTACCTTCTCACCAAACACAGGAAAGAAAAGTGGTAAAATCAAGTCTTCTTACAAGAGGGAGTGTATAAACCTTGGTTGTGATGTTGACTTTGATTTTGCTGGACCTGCAATCCATGGTTCAGCTGTCTTTGGTTATGAGGGCTGGCTTGCTGGCTACCAGATGACCTTTGACAGTGCCAAA…	0.430743
NR_033688.1	Homo sapiens penta-EF-hand domain containing 1 (PEF1), transcript variant 3, non-coding RNA	1838	CTCACTCGAGGATTTGGGGACCTTGGACCCCACAGGTCCAGGCTGGCGCTGGCCTGGGCTCCACAGCCTCCCAAGGCCCTCATGGGGGCCTTGGGCGGGGGCATCAGCCATGACCGGAGGTTTAGAGTTCTGGTTCCGCCGATCTCATTTGGGGCGTCGGATAAAAATCCAGGCTTCCGGACCCACCCCACACTGCATCAGAGTCATCAGGAAACTCTGGTTGTAGCAGGCGCCACAAGGCTGCCCAGGAGCTGCAGGACAAGCACCAGGAGCCCCTCCGGGTAGCTACTACCCTGGACCCCCCAATAGTGGAGGGCAGTATGGTAGTGGGCTACCCCCTGGTGGTGGTTATGGGGGTCCTGCCCCTGGAGGGCCTTATGGACCACCAGCTGGTGGAGG…	ATGTTCCCCTCTGGAACTCCAGGAGGACCATATGGCGGTGCAGCTCCCGGGGGCCCCTATGGTCAGCCACCTCCAAGTTCCTACGGTGCCCAGCAGCCTGGGCTTTATGGACAGGGTGGCGCCCCTCCCAATGTGGATCCTGAGGCCTACTCCTGGTTCCAGTCGGTGGACTCAGATCACAGTGGCTATATCTCCATGAAGGAGCTAAAGCAGGCCCTGGTCAACTGCAATTGGTCTTCATTCAATGATGAGACCTGCCTCATGATGATAAACATGTTTGACAAGACCAAGTCAGGCCGCATCGATGTCTACGGCTTCTCAGCCCTGTGGAAATTCATCCAGCAGTGGAAGAACCTCTTCCAGCAGTATGACCGGGACCGCTCGGGCTCCATTAGCTAC…	0.315169
NR_033772.1	Homo sapiens centromere protein V pseudogene 1 (CENPVP1), non-coding RNA	1308	CAGGAAGCTGCGGGGCCTCAGCTGCGAGGGCGCCGCCAAGGTCCTGCTGGACACCTTCGAGTACCCGGGCCTCGTGCATCACACCGGGGGCTGCCACTGCGGCGCGGTCCGCTTTGCGGTCTGGGCCCCTGCAGATCTGCGCGTCGTGGATTGCAGCTGCAGGCTGTGCAGGAAGAAGCAGCACCGCCACTTCCTCGTCCCGGCCTCGCGCTTCACGCTGCTCCAGGGCGCAGAAAGCATCGTCACCTATCGGTCCAACACGCACCCGGCGCTGCACAGCTTCTGCAGCAGGTGCGGGGTGCAGAGTTTCCACGCAGCTGTCTCTGACCCCCGCGTGTACGGCGTCGCCCCGCACTGCCTGGACGAGGGCACCGTGCGCAGCGTGGTCATCGAGGAGGT…	ATGATATATTTCAAGATTTGGTCGTGTTACATACCTCATTACTCTTTATTTCCTGTAACAGCGAAAGCTGTTACTATTTCGCTTGTTGTTTGGGAAGTGTCTCTGGGTAAGGAGATGGGGATACAGGAA	0.390909
NR_033773.1	Homo sapiens centromere protein V pseudogene 2 (CENPVP2), non-coding RNA	1303	CAGGAAGCTGCGGGGCCTCAGCTGCGAGGGCGCCGCCAAGGTCCTGCTGGACACCTTCGAGTACCCGGGCCTCGTGCATCACACCGGGGGCTGCCACTGCGGCGCGGTCCGCTTTGCGGTCTGGGCCCCTGCAGATCTGCGCGTCGTGGATTGCAGCTGCAGGCTGTGCAGGAAGAAGCAGCACCGCCACTTCCTCGTCCCGGCCTCGCGCTTCACGCTGCTCCAGGGCGCAGAAAGCATCGTCACCTATCGGTCCAACACGCACCCGGCGCTGCACAGCTTCTGCAGCAGGTGCGGGGTGCAGAGTTTCCACGCAGCTGTCTCTGACCCCCGCGTGTACGGCGTCGCCCCGCACTGCCTGGACGAGGGCACCGTGCGCAGCGTGGTCATCGAGGAGGT…	ATGATATATTTCAAGATTTGGTCGTGTTACATACCTCATTACTCTTTATTTCCTGTAACAGCGAAAGCTGTTACTATTTCGCTTGTTGTTTGGGAAGTGTCTCTGGGTAAGGAGATGGGGATACAGGAA	0.390909
NR_033808.1	Homo sapiens cytochrome P450, family 3, subfamily A, polypeptide 5 (CYP3A5), transcript variant 4, long non-coding RNA	2226	CTGCTGTGCAGGGCAGGGAAGCTCCAGGCAAACAGCCCAGCAAACAGCAGCACTCAGCTAAAAGGAAGACTCACAGAACACAGTTGAAGAAGGAAAGTGGCGATGGACCTCATCCCAAATTTGGCGGTGGAAACCTGGCTTCTCCTGGCTGTCAGCCTGGTGCTCCTCTATCTGATGAGAGTCCCCAAATCAGCGAAGAGTCCACTTACTAAACAGACATAAGGAAATGAAGTGTCCTGGAAGAATTCCTGCCTGAACCTCTCAGGAGCATTTGAGGACATTTATCAAGTATTCACTCCAGGATTGGGACTATGAAGACTTCAGCTGCTTTCAGCTAATCATTGAGACTTTTCAGGGGTCTCAGAATAGTCAGGAAAGGACCTGATGAGTGAATGCAAT…	ATGAAAAGTGCCATCTCTTTAGCTGAGGATGAAGAATGGAAGAGAATACGGTCATTGCTGTCTCCAACCTTCACCAGCGGAAAACTCAAGGAGATGTTCCCCATCATTGCCCAGTATGGAGATGTATTGGTGAGAAACTTGAGGCGGGAAGCAGAGAAAGGCAAGCCTGTCACCTTGAAAGACATCTTTGGGGCCTACAGCATGGATGTGATTACTGGCACATCATTTGGAGTGAACATCGACTCTCTCAACAATCCACAAGACCCCTTTGTGGAGAGCACTAAGAAGTTCCTAAAATTTGGTTTCTTAGATCCATTATTTCTCTCAATAATACTCTTTCCATTCCTTACCCCAGTTTTTGAAGCATTAAATGTCTCTCTGTTTCCAAAAGATACCATA…	0.436588
NR_033809.1	Homo sapiens cytochrome P450, family 3, subfamily A, polypeptide 5 (CYP3A5), transcript variant 5, long non-coding RNA	1986	CTGCTGTGCAGGGCAGGGAAGCTCCAGGCAAACAGCCCAGCAAACAGCAGCACTCAGCTAAAAGGAAGACTCACAGAACACAGTTGAAGAAGGAAAGTGGCGATGGACCTCATCCCAAATTTGGCGGTGGAAACCTGGCTTCTCCTGGCTGTCAGCCTGGTGCTCCTCTATCTGATGAGAGTCCCCAAATCAGCGAAGAGTCCACTTACTAAACAGACATAAGGAAATGAAGTGTCCTGGAAGAATTCCTGCCTGAACCTCTCAGGAGCATTTGAGGACATTTATCAAGTATTCACTCCAGGATTGGGACTATGAAGACTTCAGCTGCTTTCAGCTAATCATTGAGACTTTTCAGGGGTCTCAGAATAGTCAGGAAAGGACCTGATGAGTGAATGCAAT…	ATGCAATTACTGATGTTGGAGTTGCTGTTATTATTTATCGTATATGGGACCCGTACACATGGACTTTTTAAGAGACTGGGAATTCCAGGGCCCACACCTCTGCCTTTGTTGGGAAATGTTTTGTCCTATCGTCAGGGTCTCTGGAAATTTGACACAGAGTGCTATAAAAAGTATGGAAAAATGTGGGGAACGTATGAAGGTCAACTCCCTGTGCTGGCCATCACAGATCCCGACGTGATCAGAACAGTGCTAGTGAAAGAATGTTATTCTGTCTTCACAAATCGAAGGTCTTTAGGCCCAGTGGGATTTATGAAAAGTGCCATCTCTTTAGCTGAGGATGAAGAATGGAAGAGAATACGGTCATTGCTGTCTCCAACCTTCACCAGCGGAAAACTCAAG…	0.537705
NR_033941.1	Homo sapiens long intergenic non-protein coding RNA 633 (LINC00633), long non-coding RNA	632	CAGATCTTTCTTCAGAAGAAACCTGAGTGGTCTCACAGGGGTTTGGAGTAAGATTCATACCTGCTTCACCAGTGATTTTCAAAGGAGGCAAATCCTATTTGAAGCTAAAGTCACATAAAGAGATTTGGAATGAGGAAACAAATTATAGCAGCCTGCAAGTTGTAGAATGAAGAAATGCAAATGTAAAGTACTGAACTTTGTCATGGATGGATTTACCAAAGAGAATTACTCTGCATAACATGAATAATGGAGTTCAGAAGGAAGCCCATATCCCAGACTTCCTCGGTTGTGCTGTTTTACTGAGGTTGGGTGGAGTCAACACATCATGGATAAAGAAGTCCCTAAAGGCAGTCCCAGGGAGCCCGCACTGAACATCAAGAAGTCAGACAAATCCTTCAA…	ATGGATAAAGAAGTCCCTAAAGGCAGTCCCAGGGAGCCCGCACTGAACATCAAGAAGTCAGACAAATCCTTCAAACGCAAGAAGCCCACCGAAAATGTGCTGATCTTTTTAATCAACAGACAACTGGGCAGGCACAGAAGTGACATCGACCTGTCAAGATGGGTGTGGATGCTGTCA	0.262222
NR_033974.1	Homo sapiens long intergenic non-protein coding RNA 890 (LINC00890), long non-coding RNA	4612	CTACCTTTCCCGCATACTCTAAACTGTTGCCTGCGAAAGAGGAACTGGGGACTTAGACTAATTCAGGCTGCTTTCATTCAAATGTTCCAGAGGGCACACACACATCCAAACAGACTTCTCTTTGCTTTTCAGAGCTTATAAGGAGCAGGCATCTGAAGCTGCACTCTGAAGCTCTATTCCAGAGATGTTCCTGAACAAGTTACCTGTTGGTGAAAGCTTCAAAAGGGATACTTAAGTGACCAATCCTATTCATACTGTGGGCCAGGAGAGGAAAATCAATATCTGTTGGAGAATCTGAAGAGCCAAATCTCCTGAGCCTAGGCCTACTGCTGTCAGCATCTCTGAGACCTCTCTCACCTGAGAATTACCAGGTCTGACAACACTTTCCCTCCAGCCTAC…	ATGATGGAGGCGCATTTTAAATACCATGGAAATCTCACTGGGCGTGCCCATTTTCCCACTCTGGCAACAGAGGTTGATACCTCTTCAGACAAGTATTCCAACCTGTACATGTATGTGGGCTTATTCCTGAGCCTCCTGGCCATTCTCCTCATCCTGCTCTTCACAATGCTCCTTCGGCTCAAACATGTCATCTCGCCCATCAACTCTGACAGCACAGAAAGTGTTCCTCAGTTCACAGATGTAGAGATGCAGAGTCGAATCCCCACTCCC	0.0912779
NR_033977.1	Homo sapiens uncharacterized LOC401081 (FLJ22763), long non-coding RNA	1952	TCTGTGTCTCAGCTCACAGGGCTTCCAGGATCATGGCCTATAAAATGCTTCAAGTAGTCCTGTGCTCAACATTGCTTATCGGAGCATTGGGAGCGCCATTTTTGTTGGAAGACCCTGCAAACCAGTTCCTACGTCTCAAAAGACATGTAAATTTGCAGGATTACTGGGACCCAGATCACAGTTCAGATGTGTGGGTAAACACACTGGCTAAGCAGGTATTTGTATTAGAAACAAATGGTCCTTCACCATTTATCTTTTTAAATAGTCATTGCATTAGCTGACCACTAATTAACACATGACTAGCCTAGCCCTGATTTTTCCTCTCTAGACACTCTGAACTATATCTGCTTTTTCTTGCCCATGAAGTGGTTTTTGCCTGGTAAACTCTGCCTCTTGCTT…	ATGGCCTATAAAATGCTTCAAGTAGTCCTGTGCTCAACATTGCTTATCGGAGCATTGGGAGCGCCATTTTTGTTGGAAGACCCTGCAAACCAGTTCCTACGTCTCAAAAGACATGTAAATTTGCAGGATTACTGGGACCCAGATCACAGTTCAGATGTGTGGGTAAACACACTGGCTAAGCAGGTATTTGTATTAGAAACAAATGGTCCTTCACCATTTATCTTTTTAAATAGTCATTGCATTAGC	0.141869
NR_033991.1	Homo sapiens TOPORS antisense RNA 1 (TOPORS-AS1), transcript variant 1, long non-coding RNA	1013	CCCGCCGCTCCAGACCCCGGAGGAGGGCAGCGCGACCCTCCCCATCTTGTTACTGGTACTCAGCCACTGGGGACACTGACTGAATGTTCGCCCCTAACTTACCCGGAAAACACGAGAACTAGTTCGATGTCGTTTCAACCTTACCAAACTCTGCGGAAACTTAGGAAATTATCTTTAGTGTCTAGATAGGGGAATTGTTAGATGGACTTGAAGTCTCTCACCTCCTGTTGTACGCCTCCCGGAAGCAACACCAGGAGTCCAACGGGATCCCAAACCAGAGCCCAACCAGTATCCTATAAAGTCTTCAGAGAGGGATCCCCTCCAGGCTGGGGAGAAACAGGACAACCTAACAAAACAGGGCCTGGACTCCTCCCTAAACAGACCACGTTTTTCTCCGCT…	ATGGACTTGAAGTCTCTCACCTCCTGTTGTACGCCTCCCGGAAGCAACACCAGGAGTCCAACGGGATCCCAAACCAGAGCCCAACCAGTATCCTATAAAGTCTTCAGAGAGGGATCCCCTCCAGGCTGGGGAGAAACAGGACAACCTAACAAAACAGGGCCTGGACTCCTCCCTAAACAGACCACGTTTTTCTCCGCTCTTCCCCTTCCCACTCCC	0.385027
NR_033992.2	Homo sapiens TOPORS antisense RNA 1 (TOPORS-AS1), transcript variant 2, long non-coding RNA	554	GTGCTCGGGGCTTAGTATCTCACGCGCGGCAGTTCAAGAACATCAGACACGCTCAACAAACACTTGTTGCTTGACTGATACATTATGGCGGGCGGGCAAGGCCCCCGATCACGTGATACCGCCCCCCAACTCCGGGCGGAAGAGGCCAGCGACAGCGCTGCACGAAGCGAGTGGGCGGGCGCTCGTGCCCGGCTAAAAGATGGCTGCTGGCGCCTGGCAGCCACCGCCTGGGAGGTTACTGTAAGGCCCGCAGCTCCCGCCAGCTCCCGCGGACTGCTGCCGCCTCCTTACCATGAAGCCAGTAAGTCGTCGCACGCTGGACTGGATTTATTCAGTGTTGCTGCTTGCCATCGTTTTAATCTCCTGGGGCTGCATCATCTATGCTTCGATGGTGTCTGC…	ATGGCGGGCGGGCAAGGCCCCCGATCACGTGATACCGCCCCCCAACTCCGGGCGGAAGAGGCCAGCGACAGCGCTGCACGAAGCGAGTGGGCGGGCGCTCGTGCCCGGCTAAAAGATGGCTGCTGGCGCCTGGCAGCCACCGCCTGGGAGGTTACTGTAAGGCCCGCAGCTCCCGCCAGCTCCCGCGGACTGCTGCCGCCTCCTTACCATGAAGCCAGTAAGTCGTCGCACGCTGGACTGGATTTATTCAGTGTTGCTGCTTGCCATCGTTTTAATCTCCTGGGGCTGCATCATCTATGCTTCGATGGTGTCTGCAAGACGACAGCTAAGGAAGAAATACCCAGACAAAATCTTTGGGACGAA	0.596059
NR_034000.1	Homo sapiens YY1 associated factor 2 (YAF2), transcript variant 5, non-coding RNA	4297	AGCTGGAGGCTGCGTGGGATCCGGCGGCGGCTCCCGAGCGCGGCGGTGCGGCCTTCCCCGCCCCCTCCCTCCCTCCTCCCCCGCCCGCTTCCGCCCGGCTTATTATCCTCCTTATTGACAAACAGAGCGGTCGCGGCGGCGACTCTCGGCGTGCGGTGATAGCCAAGCCATGGGAGACAAGAAGAGCCCCACCAGGCCGAAGCGGCAGCCGAAGCCGTCCTCGGATGAGGGTTACTGGGACTGTAGCGTCTGCACCTTCCGGAACAGCGCCGAGGCCTTCAAGTGCATGATGTGCGATGTGCGGAAGGGCACCTCCACCCGAGATAACAGGAAGAGAGCCTGGTTACCATTTGGTGGAACAATCCTGCTGGCTCAAGCCTCTGCCTAGAAATTTGGGTC…	ATGTGCGGAAGGGCACCTCCACCCGAGATAACAGGAAGAGAGCCTGGTTACCATTTGGTGGAACAATCCTGCTGGCTCAAGCCTCTGCCTAGAAATTTGGGTCATTCTCTTTTTTGGACAGTCTGGAAACCTCGACCTGTCTCCCAGTTGGTTGCACAGCAGGTTACTCAGCAGTTTGTGCCTCCTACACAGTCAAAGAAAGAGAAAAAAGATAAAGTAGAAAAAGAAAAAAGTGAAAAGGAAACAACTAGCAAAAAGAATAGCCATAAGAAAACCAGGCCAAGATTGAAAAATGTGGATCGGAGTAGTGCTCAGCATTTGGAAGTTACTGTTGGAGATCTGACAGTCATTATTACAGACTTTAAGGAGAAAACAAAGTCACCGCCTGCATCTAGTGCT…	0.151461
NR_034084.1	Homo sapiens RPA3 antisense RNA 1 (RPA3-AS1), long non-coding RNA	2286	ACCTGAGACTACCTTTCTGCGATCACAGGATTCCCGGCGGTGACTTGACCCCGGAAGTGGGGTGTGAAGCTCCGGTGCTGGTGCGGCGGGGGACTGCGGGGCCAGCCTCAGGTAGCAGCAGCAGCAGCAGCAGCAGCAGCAGCAGCAGCAGCAGCAGCAGCAGCAGCAGCAGCAATGTTTCACTTCTTCAGAAAGCCTCCGGAATCTAAAAAGCCCTCAGTACCAGAGACAGAAGCAGATGGATTCGTCCTTTTAGGAGATACAACAGATGAGCAAAGAATGACAGCAAGAGGCAAAACTTCGGACATAGAGGCCAACCAACCTTTGGAGACCAACAAAGAAAATTCATCCAGTGTGACTGTATCAGACCCTGAGATGGAAAATAAGGCAGGCCAGACT…	ATGTTTCACTTCTTCAGAAAGCCTCCGGAATCTAAAAAGCCCTCAGTACCAGAGACAGAAGCAGATGGATTCGTCCTTTTAGGAGATACAACAGATGAGCAAAGAATGACAGCAAGAGGCAAAACTTCGGACATAGAGGCCAACCAACCTTTGGAGACCAACAAAGAAAATTCATCCAGTGTGACTGTATCAGACCCTGAGATGGAAAATAAGGCAGGCCAGACTCTGGAGAACAGCTCATTAATGGCCGAGCTCCTGAGCGATGTGCCGTTCACCCTGGCCCCGCATGTGCTGGCAGTACAGGGCACCATCACTGACCTTCCCGACCACTTACTCTCCTATGATGGCAGCGAAAACTTATCACGGTTTTGGTATGATTTCACTCTTGAAAATTCAGTG…	0.193503
NR_034096.1	Homo sapiens formiminotransferase cyclodeaminase N-terminal like (FTCDNL1), long non-coding RNA	966	GCGCGCGGGCCACGCGCGGCGGCGGAGGCTGCGCGCGGGCCACGCGCGGCGGCGACTTGGGCTGGGCGGTCGCCCTGCCCCACCGCCCTTCGGCGCTCGCAGGTCCGCTCCCCTCCCAAACCGCAGAGCGGCAGGCGCGGCCGCTGGTTCGAGAGCTCGGCCGGGGCAGCGCAGCCGCCGGCTGCCCCTCGCTCCCAGGCGCCACAACCCCGCGCCCTCGCCGCTGCTGCGTCCCGCGAGACCTGTGGGGAGGCCGGGAGTCACTTCGGGTTCCCTTTCAGCCCACGTGGTCCTGGGACACTCCACCCAGGAACCTAGTCGGCACCGCGCAGGGAATCCCAGCAGCGGGGTTCTGGCCCCAGCACGCGTTGCGGCAGCCTGGCGAGCGTCCTTGCGGCC…	ATGTCTTCTTCCAGAGTGGGGCTCCGTTTGGCTGCCTGTTTACTAAACGTTTCAGAAGCCGGAAGAAAATACATTGTTGAGAACATAGCAAAAGCAGCTCTTCTTGACAAAAATGGAAAGAAACATCCTCAAGTTTCAGTGCTCAATATATTTTCCGATCAAGACTACAAGAGATCAGTCATTACAATAGCAACTTCTGTTGATAAGTTGGTGGACAAGCGCAACCAAGCC	0.5
NR_034098.1	Homo sapiens echinoderm microtubule associated protein like 2 (EML2), transcript variant 4, non-coding RNA	1995	CCGGCTCCACCCCCGGCCCCGAAGCTCCGCCACCCGCCGCCATGAGTAGCTTTGGAGCTGGCAAAACCAAAGAAGTTATCTTCAGTGTGGCTTGGCCATCCACCCAGATATGGTCACCATCGCCACGGGACAGGTGGCGGGAACCACTAAGGAAGGGAAGCCGCTGCCGCCCCACGTGCGCATCTGGGACTCAGTTTCCCTCTCCACCTTACACGTGCTGGGCTTGGGGGTGTTTGACAGAGCCGTGTGCTGTGTGGGCTTCTCCAAATCTAATGGAGGCAACCTGCTGTGTGCAGTGGATGAATCCAATGATCACATGCTCTCGGTGTGGGACTGGGCCAAGGAGACCAAGGTGGTGGATGTCAAGTGCTCCAATGAGGCTGTATTGGTGGCCACCTT…	ATGGTCACCATCGCCACGGGACAGGTGGCGGGAACCACTAAGGAAGGGAAGCCGCTGCCGCCCCACGTGCGCATCTGGGACTCAGTTTCCCTCTCCACCTTACACGTGCTGGGCTTGGGGGTGTTTGACAGAGCCGTGTGCTGTGTGGGCTTCTCCAAATCTAATGGAGGCAACCTGCTGTGTGCAGTGGATGAATCCAATGATCACATGCTCTCGGTGTGGGACTGGGCCAAGGAGACCAAGGTGGTGGATGTCAAGTGCTCCAATGAGGCTGTATTGGTGGCCACCTTCCACCCCACGGACCCCACTGTGCTTATCACCTGCGGGAAATCTCACATCTACTTCTGGACCTTGGAGGGGGGCAGCTTGAGCAAGCGGCAAGGCCTCTTTGAGAAACAT…	0.508588
NR_034116.1	Homo sapiens long intergenic non-protein coding RNA 684 (LINC00684), long non-coding RNA	471	GGCCCTCGGCCTCTTTGCACCCGGCAGAGTGACGAGCTTCGCCGGTGTCTTCAACGAAGTCCTGTCGGTCCCTACCGGCACATCACACACTCCTGGAAGCATGATCTTCACTCCCTTCCTTCCACCTGCTGACCTGTCTGTCTTTCAGAATGTGAAAGGGCTGCAAAACGACCCTGAGGAATGGGTGGCTGTGTCTGACGCCACGGAGGACCCATCCGGTGGCACAGGCTTGCCCAGGGAACCTGCTCTTCTGCGAGGGTCTTGGAGGAGCCGGTTCCAGAGAGCCCTGGCATGTTTCACCAAGTGTTTCAGGGGAGGATACCGGGCACTCGGAATCTGAGACCACCGGAGCCACAGACACAGAGCCATGAACGGTGACCAAGCCCCTTCTGCTGCTCC…	ATGATCTTCACTCCCTTCCTTCCACCTGCTGACCTGTCTGTCTTTCAGAATGTGAAAGGGCTGCAAAACGACCCTGAGGAATGGGTGGCTGTGTCTGACGCCACGGAGGACCCATCCGGTGGCACAGGCTTGCCCAGGGAACCTGCTCTTCTGCGAGGGTCTTGGAGGAGCCGGTTCCAGAGAGCCCTGGCATGTTTCACCAAGTGTTTCAGGGGAGGATACCGGGCACTCGGAATC	0.526667
NR_034154.1	Homo sapiens colorectal cancer associated 1 (COLCA1), long non-coding RNA	5499	CCCTTTTCTCCGCCTTTTCCGCGCTCCATCTTGCCCTCCTCCCTCCTTCGCCCCCGCTCCTACTCTCCCCTTCTTCCCCTCTCTCCCTACCCCCTCCCTTTCTGGGGCAGGCGTTTCTCCGAGGCGCACTGAGGCTCCGGGGCGAGTCCGCGCAGCGCGAGCTGGGGAAAGCCGTCCGGGGCTCCCGATGACCCTGCACTCCGCCGGGAGGCCGCCCTTCGGAAAAGCCGTGGAAACACACCCGGATTGAAATGCCCCTGGCCCGCCTGACCCGACCCTAGGAGAAGCAGCCGAGTTACCCGACATCGTGGTCAGCAGGAGCTGGGTCGGTGGCTGGATGCTGCAGCAGCAGGGACTCAGCGCCTGGGAGGGCTCCTGGGGCAGGGAGAGAAGCAGAGA…	ATGGAGTCTTGCTCAGTCGCCCAGGCTGGAGTGCTAACCTCTCCTTTCATGTGGAGATGGACAGGGATGGCAGGAGCACTGAGTGCTCTTGACAACACCATTGAAGATGATGCTGACGATCAGCTACCCTGTGGAGAAGGCAGGCCAGGCTGGGTGAGAGGGGAGCTCCTTGGAAGTCAGGGGGTCTGTAAGGACAGCAAGGATCTCTTTGTCCCAACCTCCAGCAGCCTTTATGGGTGCTTCTGTGTTGGCCTTGTTTCTGGGATGGCCATCTCAGTGCTGTTGCTGGCTAGCGATTTCAGAAAACTAGATTTTTCTAGGCCTGAGCCCTGTTTTGAGAAAGAAGCTTCCCTCTGGTTTGTAGCTCAACAT	0.0805718
NR_036430.1	Homo sapiens serglycin (SRGN), transcript variant 2, non-coding RNA	1122	ATTTTCTAAAAGGGACAGAGAGCACCCTGCTACATTTCCTAATCAAGAAGTTGGCGTGCAGCTGGGAGAGCTAGACTAAGTTGGTCATGATGCAGAAGCTACTCAAATGCAGTCGGCTTGTCCTGGCTCTTGCCCTCATCCTGGTTCTGGAATCCTCAGTTCAAGAAAGACGAGAATCCAGGACTTGAATCGTATCTTCCCACTTTCTGAGGACTACTCTGGATCAGGCTTCGGCTCCGGCTCCGGCTCTGGATCAGGATCTGGGAGTGGCTTCCTAACGGAAATGGAACAGGATTACCAACTAGTAGACGAAAGTGATGCTTTCCATGACAACCTTAGGTCTCTTGACAGGAATCTGCCCTCAGACAGCCAGGACTTGGGTCAACATGGATTAGAAGA…	ATGCAGTCGGCTTGTCCTGGCTCTTGCCCTCATCCTGGTTCTGGAATCCTCAGTTCAAGAAAGACGAGAATCCAGGACTTGAATCGTATCTTCCCACTTTCTGAGGACTACTCTGGATCAGGCTTCGGCTCCGGCTCCGGCTCTGGATCAGGATCTGGGAGTGGCTTCCTAACGGAAATGGAACAGGATTACCAACTAGTAGACGAAAGTGATGCTTTCCATGACAACCTTAGGTCTCTTGACAGGAATCTGCCCTCAGACAGCCAGGACTTGGGTCAACATGGATTAGAAGAGGATTTTATGTTA	0.290598
NR_036460.1	Homo sapiens adenosine deaminase, tRNA-specific 1 (ADAT1), transcript variant 2, non-coding RNA	3603	GAGCCGAAAGGAACCGGCGCTTTGTGACGTCACGTCCGCCTTACCGGCGGATTAAGCTCGCTTTCTTCTAGGCGCGTTTCCTGAAGGTCGATGGCCAGGTGGTCTTCATAAACTATACTGCCTTGTGATGCCTCCCTAGAAATGAGAGGTCTCAATACCAGCTCAGACCATGTGGACCGCGGATGAGATTGCTCAGCTATGCTATGAACACTATGGGATCAGGCTGCCCAAGAAGGGGAAGCCTGAGCCAAACCATGAGTGGACATTATTGGCAGCGGTGGTGAAGATACAATCTCCAGCTGACAAGGCCTGCGACACCCCTGATAAGCCGGTGCAAGTGACAAAGGAAGTTGTGTCAATGGGAACAGGAACAAAATGCATAGGACAGTCCAAAATGAG…	ATGCTTGAGCTTGAAGATCAGCCTTGCTGTCCTGTCTTCAGAAATTGGGCCCACAACTCATCAGTAGAAGCCAGTAGTAACCTGGAAGCTCCTGGAAATGAAAGAAAATGTGAAGACCCTGACAGTCCTGTAACCAAAAAGATGAGGCTTGAGCCTGGGACTGCAGCCAGGGAGGTCACCAACGGAGCAGCTCACCATCAGAGTTTTGGCAAGCAGAAAAGTGGCCCAATCTCACCAGGCATCCACAGCTGTGATCTCACTGTAGAGGGACTGGCTACTGTCACCAGAATAGCCCCTGGTAGTGCCAAAGTGATAGACGTTTATAGAACTGGAGCCAAGTGTGTACCTGGAGAAGCTGGAGACTCCGGAAAGCCGGGTGCTGCGTTTCACCAGGTGGGG…	0.360572
NR_036468.1	Homo sapiens cell death-inducing DFFA-like effector a (CIDEA), transcript variant 2, long non-coding RNA	1592	AGGCCCGCTAGGGGATCCGCGCCATGGAGGCCGCCCGGGACTATGCAGGAGCCCTCATCAGGCGAGTGCCCCGCGTCCCCCTGATTGCCGTGCGCTTCCAATCGCCTTGCGTTCGGTGGCCTCATATTCCCCTGTGCGCCTCTAGTACCGTACCCCGCTCCCTTCAGCCCCCTGCTCCCCGCATTCTCTTGCGCTCCGCGACCCCGCGCACACACCCATCCGCCCCACTGGTGCCCAAGCCGTCCAGCCGCGCCCGCGGGCAGAGCCCAATCCCGTCCCGCGCCTCCTCACCCTCTTGCAGCTGGGCACAGGTACCAGGTGTGGCTCTTGCGAGGTGCGCGGGCGTCTGCAAACCAGGTGACAGCTGGCGAGTGGCTGCATGCATCTCTGGCCGCTGCT…	ATGCGAGGGGACCGGGCTTCTGGGGGTCCTGGAAATCACAACGGGAGCTGGGCGCGGGAGGGGCCCAGGCTTGGCCCCTCCTGGAAGCGCGGGCTCTGGTCTCCGAGGGGAGGCCCCAACCGTCCGGCGGAGCCCTCCAGGCCCCTGACATTTATGGGATCACAGACTAAGCGAGTCCTGTTCACCCCGCTCATGCATCCAGCTCGCCCTTTCCGGGTCTCCAACCATGACAGGAGCAGCCGGCGTGGGGTGATGGCAAGCAGCCTGCAGGAGCTCATCAGCAAGACTCTGGATGCCCTCGTCATCGCTACCGGACTGGTCACTCTGGTGCTGGAGGAAGATGGCACCGTGGTGGACACAGAAGAGTTCTTTCAGACCTTGGGAGACAACACGCATTTC…	0.312732
NR_036474.1	Homo sapiens G patch domain containing 8 (GPATCH8), transcript variant 2, non-coding RNA	7054	GTCGCGCGCGGAGCAGGGGCTAGAGGGAAGGGTCAGCCTCCAGGGCTGGCAGGCGCCTGCGCCGCGGGGCTCCCGTCAGGACGCGCATTCTCGCTCCCTCCCTCGGCTGCGCGCGCCCGGTGGGCGTGGGAGGAGGCGGGGAACCGGGGAGGGGTGGGTGTCGCAGGAGGGAAGGAGCGAACCGGAGAGCGTCGTCCTGAGAGGAGTGAAGGCGGCAAAATGGCGGACCGCTTCTCCCGCTTCAACGAAGACCGAGACTTTCAGGGTAATCACTTTGATCAGTATGAGGAAGGACACTTGGAAATTGAACAAGCGTCACTTGACAAGCCTATAGAATCGCCCAGTTTTTAAAGCCAGGATAATATTGGACACCGCTTACTCCAGAAACATGGGTGGAAG…	ATGGGCATGGGTCGCATGGAAATGGAGCTTGATTATGCTGAAGATGCTACCGAACGGCGCCGTGTCCTAGAAGTAGAAAAAGAAGACACAGAAGAGCTGAGACAAAAGTACAAGGATTATGTTGACAAAGAGAAGGCAATTGCCAAAGCCTTGGAAGACCTCAGAGCCAACTTTTATTGTGAACTGTGTGATAAGCAATATCAGAAACATCAGGAATTTGATAACCATATCAACTCCTATGATCATGCACACAAGCAGAGATTAAAAGATCTGAAGCAGAGAGAGTTTGCTCGAAATGTCTCTTCAAGATCCCGCAAGGATGAGAAAAAACAGGAAAAAGCCCTTCGGCGGCTCCATGAGTTGGCAGAGCAAAGAAAACAAGCTGAATGTGCACCTGGA…	0.494101
NR_036552.1	Homo sapiens chromosome 21 open reading frame 59 (C21orf59), transcript variant 2, long non-coding RNA	1354	CTTCCGTCGGTCCGCTCAGAATCAGCTGTCCTCTCAGACTGTGTGGGTGGTTTCCCCGGCCGCAGCTCCGTACGGGCTTGGATTGCTGGGCCTCGGTGCACCCCAGCCTCCCCCACTCGGGTTCTGAGCTTGAGCTGGCGGCTCTTTAACTCTGCTTCACTGTTGCTCTTGGCAACATCCACTTCCGGGAGCGAGTGCCGTTTCCCCCGCTCACCGCGGGCTAGGGAGCGTGGGATTCCGGACTGTGAGCGGCTGTTAGTGCGTCGCAGCTGCTGGCGATCCGGCGACCCTCGGCCGGCAGGACCCGCGGGCCACGCAGCCGGGGCCTTCTCAACGCCTCAGTACCTCGGCGGGACCGCCATGGTTCTGCTGCACGTGAAGCGGGGCGACGAGAGCCAG…	ATGAATGGGGTGAAAAATGCGTACCCAGCGGAGGTGCAGTGTTTAAAAAGGATGATATTGGACGAAGGAATGGGCAAGAAACAAGTGGAAGCCGGTGTCTGTGTTACCATGGAGATGGTGAAAGATGCCTTGGACCAGCTTCGAGGCGCGGTGATGATTGTTTACCCCATGGGGTTGCCACCGTATGATCCCATCCGCATGGAGTTTGAAAATAAGGAAGACTTGTCGGGAACACAGGCAGGGCTCAACGTCATTAAAGAGGCAGAGGCGCAGCTGTGGTGGGCAGCCAAGGAGCTGAGAAGAACGAAGAAGCTTTCAGACTACGTGGGGAAGAATGAAAAAACCAAAATTATCGCCAAGATTCAGCAAAGGGGACAGGGAGCTCCAGCCCGAGAGCCT…	0.391393
NR_037182.1	Homo sapiens phosphodiesterase 4D interacting protein pseudogene (LOC653513), non-coding RNA	877	TCCAGGAAAGAGTGTCTGTGGCAGTTAATAACGATTAATGCCTGTGTGTTTTTCAGAACACTGAGCTGAAGGTTGAAGTGGAGAGCTTGAAACGAGAACTCCAGGACAAGAAACAGCATCTGGATAAAACATGGGCTGATGTGGAGAATCTCAACAGTCAGAATGAAGCTGAGCTCCGACGCCAGTTTGAGGAGCGACAGCAGGAGACGGAGCATGTTTATGAGCTCTTGGAGAATAAGATCCAGCTTCTGCAGGAGGAATCCAGGCTAGCAAAGAATGAAGCTGCGCGGATGGCAGCTCTGGTGGAAGCAGAGAAGGAGTGTAACCTGGAGCTCTCAGAGAAACTGAAGGGAGTCACCAAAAACTGGGAAGATGTACCAGGAGACCAGGTCAAGCCCG…	ATGTACCAGGAGACCAGGTCAAGCCCGACCAATACACTGAGGCCCTGGCCCAGAGGGACAAGTAGGTGCCTTCGCTGCTCTTTTTGTCGCTTGTCTTTTGCCCATTCTCAAGGCATACAGCAGCTGTCCTGTTCCCTTTCAAGGACTGACAGTAGGAGCTTCACTATTTCTAAGACTTTATGGGCCCACAACCGAAGACATTCTTTTCAGGGT	0.229032
NR_037185.1	Homo sapiens pre-mRNA processing factor 38B (PRPF38B), transcript variant 2, non-coding RNA	3761	TTGTTCCCAGGGGCAGTTGGCGGAAGAGATCGAGCTCCCTGGCTGCCGGCTCGCCTTCTGCGTGGAGTTCTCGCGGTCTGGGTTTCGCTGTCTGCTCTTGGCCCGGGGTCATTTTGTCGGCGTCGGGTGCCCTCTCTTGCCCAGCTGGGGCACAGCGAGGCGGCCCCTTCTCCCGACGACGTTCGATGGAGTAGGGTCCCAGACCGTTGTCCCGAAGAGCGAGATCGAGCTTGGCCCCCTCCCCCCCCTCCTTCCCTCCCTCCTTCCTTCCGCCGCAACATGGCTAACAACAGCCCCGCGCTGACAGGCAACTCGCAGCCGCAGCACCAGGCGGCTGCAGCTGCGGCTCAGCAACAGCAGCAGTGCGGCGGCGGCGGCGCTACCAAGCCGGCGGTCTCC…	ATGTGCGGAGGGGTTCGAGGTGTTGGAACAGGAGGAATTGTTTCTACAGCATTTTGCCTGTTATACAAATTATTTACCCTGAAGTTAACTCGAAAGCAAGTGATGGGTCTTATAACACACACAGACTCTCCATATATTAGAGCGCTTGGATTTATGTATATAAGATATACACAGCCCCCTACAGATCTGTGGGACTGGTTTGAATCCTTCCTTGATGATGAAGAGGACCTAGATGTGAAGGCTGGTGGAGGCTGTGTAATGACCATTGGAGAAATGCTACGATCTTTTCTCACAAAACTGGAGTGGTTTTCTACCTTGTTTCCAAGAATTCCAGTTCCAGTTCAAAAGAATATTGATCAACAGATTAAAACCCGACCTAGAAAAATCAAGAAAGATGGG…	0.329047
NR_037192.1	Homo sapiens ABHD14A-ACY1 readthrough (NMD candidate) (ABHD14A-ACY1), long non-coding RNA	1879	CTCGGTAACTGGGTTGCAGGCCCGCGGCTGCGGAGTGCGCAGGCGCGCCGAGATGGCCGCGCTCCTGGCCGCCTAGAGCCGGAGCGGCCCGCGGAGCTGCGGAGGCAGCCATGGTCGGGGCGCTGTGCGGCTGCTGGTTCCGCCTGGGCGGGGCCCGCCCGCTCATCCCGTTGGGCCCGACTGTGGTACAGACCTCCATGAGCCGGTCCCAGGTAGCCCTGCTGGGCCTGAGTCTGCTGCTCATGCTCCTACTGTATGTGGGGCTGCCAGGCCCCCCTGAGCAGACTTCCTGCCTCTGGGGAGACCCCAATGTCACAGTCCTGGCTGGTCTCACCCCTGGCAACTCGCCCATCTTTTACCGCGAGGTGCTCCCACTCAACCAGGCACACAGGGTGGAGG…	ATGTGGGGCTGCCAGGCCCCCCTGAGCAGACTTCCTGCCTCTGGGGAGACCCCAATGTCACAGTCCTGGCTGGTCTCACCCCTGGCAACTCGCCCATCTTTTACCGCGAGGTGCTCCCACTCAACCAGGCACACAGGGTGGAGGTGGTGCTGCTTCATGGAAAGGCCTTTAACTCTCACACGTGGGAGCAGCTGGGCACACTGCAGCTACTGTCACAGAGGGGCTACCGGGCCGTGGCCCTTGACCTTCCAGCTCACCACGCGCAGCGCCATGACCAGCAAGGGTCCCGAGGAGGAGCACCCATCGGTGACGCTCTTCCGCCAGTACCTGCGTATCCGCACTGTCCAGCCCAAGCCTGACTATGGAGCTGCTGTGGCTTTCTTTGAGGAGACAGCCCGC…	0.559551
NR_037591.1	Homo sapiens adenylate kinase 2 (AK2), transcript variant 4, non-coding RNA	3789	GTGCGTGGCGTGCGTGCGTTGACCTGGGAAGCACTGGACCTGTGAGGCGTGCGAACTGGTGGCAGTGAGAGACTTCGGCGGACATGGCTCCCAGCGTGCCAGCGGCAGAACCCGAGTATCCTAAAGGCATCCGGGCCGTGCTGCTGGGGCCTCCCGGGGCCGGTAAAGGGACCCAGTTGGAGAAACTGAAGTTTGAATGGCTTGTTCTCTAGGCTACATAGCAAGTAATTTACAGAGCTTGCATCTGAATGACTCCAAAGCTCCTGCTCTTTCTGCTGCTATCTACTGCCCCAGGCACCCAGATTGGCTGAAAACTTCTGTGTCTGCCATTTAGCTACTGGGGACATGCTGAGGGCCATGGTGGCTTCTGGCTCAGAGCTAGGAAAAAAGCTGAAGGCA…	ATGCTGAGGGCCATGGTGGCTTCTGGCTCAGAGCTAGGAAAAAAGCTGAAGGCAACTATGGATGCTGGGAAACTGGTGAGTGATGAAATGGTAGTGGAGCTCATTGAGAAGAATTTGGAGACCCCCTTGTGCAAAAATGGTTTTCTTCTGGATGGCTTCCCTCGGACTGTGAGGCAGGCAGAAATGCTCGATGACCTCATGGAGAAGAGGAAAGAGAAGCTTGATTCTGTGATTGAATTCAGCATCCCAGACTCTCTGCTGATCCGAAGAATCACAGGAAGGCTGATTCACCCCAAGAGTGGCCGTTCCTACCACGAGGAGTTCAACCCTCCAAAAGAGCCCATGAAAGATGACATCACCGGGGAACCCTTGATCCGTCGATCAGATGATAATGAAAAG…	0.168498
NR_037592.1	Homo sapiens adenylate kinase 2 (AK2), transcript variant 5, non-coding RNA	2877	GTGCGTGGCGTGCGTGCGTTGACCTGGGAAGCACTGGACCTGTGAGGCGTGCGAACTGGTGGCAGTGAGAGACTTCGGCGGACATGGCTCCCAGCGTGCCAGCGGCAGAACCCGAGTATCCTAAAGGCATCCGGGCCGTGCTGCTGGGGCCTCCCGGGGCCGGTAAAGGGACCCAGTTGGAGAAACTGAAGTTTGAATGGCTTGTTCTCTAGGCTACATAGCAAGTAATTTACAGAGCTTGCATCTGAATGACTCCAAAGCTCCTGCTCTTTCTGCTGCTATCTACTGCCCCAGGCACCCAGATTGGCTGAAAACTTCTGTGTCTGCCATTTAGCTACTGGGGACATGCTGAGGGCCATGGTGGCTTCTGGCTCAGAGCTAGGAAAAAAGCTGAAGGCA…	ATGCTGAGGGCCATGGTGGCTTCTGGCTCAGAGCTAGGAAAAAAGCTGAAGGCAACTATGGATGCTGGGAAACTGGTGAGTGATGAAATGGTAGTGGAGCTCATTGAGAAGAATTTGGAGACCCCCTTGTGCAAAAATGGTTTTCTTCTGGATGGCTTCCCTCGGACTGTGAGGCAGGCAGAAATGCTCGATGACCTCATGGAGAAGAGGAAAGAGAAGCTTGATTCTGTGATTGAATTCAGCATCCCAGACTCTCTGCTGATCCGAAGAATCACAGGAAGGCTGATTCACCCCAAGAGTGGCCGTTCCTACCACGAGGAGTTCAACCCTCCAAAAGAGCCCATGAAAGATGACATCACCGGGGAACCCTTGATCCGTCGATCAGATGATAATGAAAAG…	0.238452
NR_037625.1	Homo sapiens bromodomain containing 2 (BRD2), transcript variant 5, long non-coding RNA	4899	GGAGGGGGAGGGCTAGTCTGAGCCGCAGCCGCCGCCTCCTCCGCTCGCCCTCCTCCCTGGCGCTGACCGATGGACCAGCCGCTCCGTGGGGAGGACTCCGGACCCTGGTGGGGGGGCGGGGGGGTTCTTTCGCCCCCGTGGCGGAGGGCCCCTGAGAGGCGGATACGGGTGTGCCTTTGGGGGTGATGTGGCGTGTGGGGGGAAAGGTCCGAGCTCGCCTGGAGGGGGAGGGTTTTTCCCTTAAGTCATCCCTCCCAGGACTTGCTTTTTCTGCTCTGAGCCGGACGCCGGAATGGAGTTTGAGGAAGAGATTCTTCGCTGCTGCTGCCTTACCGCCGAGAACCACCACCCGCCAGGCGTCTTGCGGCCACACCCCTGGCGGGTTCAGGCAGGCTACGC…	ATGGACATGGGTACTATTAAGAGGAGACTTGAAAACAATTATTATTGGGCTGCTTCAGAGTGTATGCAAGATTTTAATACCATGTTCACCAACTGTTACATTTACAACAAGCCCACTGATGATATTGTCCTAATGGCACAAACGCTGGAAAAGATATTCCTACAGAAGGTTGCATCAATGCCACAAGAAGAACAAGAGCTGGTAGTGACCATCCCTAAGAACAGCCACAAGAAGGGGGCCAAGTTGGCAGCGCTCCAGGGCAGTGTTACCAGTGCCCATCAGGTGCCTGCCGTCTCTTCTGTGTCACACACAGCCCTGTATACTCCTCCACCTGAGATACCTACCACTGTCCTCAACATTCCCCACCCATCAGTCATTTCCTCTCCACTTCTCAAGTCC…	0.338637
NR_037670.1	Homo sapiens sorting nexin 10 (SNX10), transcript variant 5, non-coding RNA	2712	GCTGAGCGCGGGCGCGGGGCCGCTACGTGCGCGGGGAGCGCGGGGAGCGCGGGGAGCGCGGGGCTGCGCTCGTGTGCGCTCCTGGGCGCTCGCCGCCGCCGCTGCCGCCGCGCGCCTTTGAGTCAGCAAACTCCGCGGCCCGCAAGCCCGGCTCGGCCCGGCCCTGCTCTGTTCTGCCCGGAGGAGCCGCCCATTGATCGTGTCCTGTGCTGAAGATGTTTCCGGAACAACAGAAAGAGGCATTTATTTATTCATTAAATGATACTAATGGAAGGCATTGGATGTATGAGGCATTCAAGTCTTACAAGACAGCCTAAGCTGCCCTACAGGAGCTTAGCGTCTGCTAGAGGAGGCCTACAGGAATTTGTAAGTGTCTGGGTTCGAGATCCTAGGATTCAG…	ATGATACTAATGGAAGGCATTGGATGTATGAGGCATTCAAGTCTTACAAGACAGCCTAAGCTGCCCTACAGGAGCTTAGCGTCTGCTAGAGGAGGCCTACAGGAATTTGTAAGTGTCTGGGTTCGAGATCCTAGGATTCAGAAGGAGGACTTCTGGCATTCTTACATTGACTATGAGATATGTATTCATACTAATAGCATGTGTTTTACAATGAAAACATCCTGTGTACGAAGAAGATATAGAGAATTCGTGTGGCTGAGGCAGAGACTCCAAAGTAATGCGTTGCTGGTACAACTGCCAGAACTTCCATCTAAAAACCTGTTTTTCAACATGAACAATCGCCAGCACGTGGATCAGCGTCGCCAGGGTCTGGAAGATTTCCTCAGAAAAGTCCTACAG…	0.294041
NR_037699.1	Homo sapiens scaffold attachment factor B (SAFB), transcript variant 5, non-coding RNA	2846	GTGCAGTTGCAACCGGGATACTAGAACCTACGCTTGGTGCGCCTGCGCAGAAGCGAGGCGCGCTGGGGCGACTGGAGCGGTTCCCTCGCAGGCGGCGCCATTTTGTGCTAGGAGCCTGATAAAACCGGCCCGGTTCTGTGGAAAGTGGGCGGCGGAGCCAGGGTCCCTGGAATGGCGGAGACTCTGTCAGGCCTAGGTGATTCTGGAGCGGCGGGCGCGGCGGCTCTGAGCTCCGCCTCGTCAGAGACCGGGACGCGGCGCCTCAGCGACCTGCGAGTGATCGATCTGCGGGCGGAGCTGAGGAAACGGAATGTGGACTCGAGCGGCAACAAGAGCGTTTTGATGGAGCGGCTGAAGAAGGCAATTGAAGATGAAGGTGGTAATCCTGACGAAATTGAA…	ATGAAGGTGGTAATCCTGACGAAATTGAAATTACCTCCGAGGGAAACAAGAAAACATCAAAGAGGTCTAGCAAAGATAGAGGACAAAGAAACTATAAACAATTTAGATACTTCATCATCTGACTTCACTATATTACAGGAAATTGAAGAGCCATCCCTGGAGCCAGAAAATGAGAAAATACTCGACATTTTGGGGGAAACTTGTAAATCTGAGCCAGTAAAAGAAGAAAGTTCCGAGCTGGAGCAGCCATTTGCACAGGACACAAGTAGCGTGGGGCCAGACAGAAAGCTTGCGGAGGAAGAGGACCTATTTGACAGCGCCCATCCGGAAGAGGGTGATTTAGATTTGGCCAGCGAGTCAACAGCACACGCTCAGTCGAGCAAGGCAGACAGCCTGTTA…	0.567265
NR_037774.1	Homo sapiens signal transducing adaptor molecule (SH3 domain and ITAM motif) 1 (STAM), transcript variant 2, non-coding RNA	3710	AGCTCCGCGCGGGGGCTTCCTCGGCTCCTTGCTGTTGCCGCCGCCGCAGCTGCTGCCGCGGTTGGTGGGGTTGGGTGAGAGGAGGAGCTGTCGCGGACCCTGTAGAGTCGGTCTCTGTTGCTCTTTTTGCCTGAGGAGTCTTCCATCCTACGTCGAGCTCTGACTCCCGTGCTGTCGAGAGGGAGTCCCCGGGGACACCTCGGCACGCAGCGGAGATGCCTCTTTTTGCCACCAATCCCTTCGATCAGGATGTTGAGAAAGCAACCAGCGAGATGAATACTGCTGAGGACTGGGGCCTCATTTTGGATATCTGTGATAAAGTTGGTCAGTCTCGCACTGGGGTCATCCTAAAGTATGTGAAAAATTAAAGGCTCTTATGGTTGAATGGACAGATGAATT…	ATGGTTGAATGGACAGATGAATTTAAGAATGATCCACAGCTTAGTCTAATATCAGCAATGATTAAGAACCTTAAGGAACAAGGAGTTACGTTCCCAGCTATTGGCTCTCAGGCTGCAGAACAAGCAAAAGCAAGCCCAGCTCTTGTAGCCAAGGATCCTGGTACTGTGGCTAACAAAAAAGAAGAAGAAGATTTAGCAAAAGCCATTGAGTTGTCTCTCAAGGAACAAAGGCAGCAGTCAACCACCCTTTCCACTTTGTATCCAAGCACATCCAGTCTCTTAACTAACCACCAACATGAAGGCCGAAAAGTTCGTGCTATATATGACTTTGAAGCTGCTGAAGACAATGAACTTACTTTTAAAGCTGGAGAAATTATTACAGTTCTTGATGACAGTGAT…	0.379646
NR_037879.1	Homo sapiens CEBPZ antisense RNA 1 (CEBPZ-AS1), transcript variant 1, long non-coding RNA	3335	ATGCGCAGTCCCCCTTGAACGCACCTCAGGCATTGAAAAGGGGTCGGAAGTGAATGGAGTAAACACCTGACAGCAGCGAGCTGGGATTGAGAACAAAAGAGCACACACAGGACAATAGAAAAATCTGAAAAACAAGTGGTTCTCCTCTTCTGGACTTTGAGGTTATAAGGAGGCTGACTAAAAACTTGGGTTTACATTAATGTCTTCAGATGGCCCGTACTTTGGAACCACTAGCAAAGAAGATCTTTAAAGGAGTTTTGGTAGCCGAACTTGTAGGCGTTTTTGGAGCATATTTTTTGTTTAGCAAGATGCACACAAGCCAAGATTTCAGGCAAACAATGAGCAAGAAATATCCCTTCATCTTGGAAGTTTATTACAAATCCACTGAGAAGTCTGGAA…	ATGGAGGTTGCAGTGAGCCAAGATCATGCCACTGCATTCCAACCTGGGCAAGGGAGTGAGACGCTGTCTCAAAAAAAAAAAAAAAAAAAAAAAAAAAAAAAAAAAAAAAAAAAAAAAAGAATAAATAAAATAACGAAAATTTCCTATCTTCTGAAGTTCCAAGCCAAAGCTATTTTTAAAACATCAATAAAAAAATTTAAGTTACTTACTTGCATTATCTTTGTTAGCCATGGCATTCATGCCAATGTTATCAAACTTGGATCCCATATTTTCATCCAA	0.114957
NR_037880.1	Homo sapiens CEBPZ antisense RNA 1 (CEBPZ-AS1), transcript variant 2, long non-coding RNA	3156	ATGCGCAGTCCCCCTTGAACGCACCTCAGGATGGCCCGTACTTTGGAACCACTAGCAAAGAAGATCTTTAAAGGAGTTTTGGTAGCCGAACTTGTAGGCGTTTTTGGAGCATATTTTTTGTTTAGCAAGATGCACACAAGCCAAGATTTCAGGCAAACAATGAGCAAGAAATATCCCTTCATCTTGGAAGTTTATTACAAATCCACTGAGAAGTCTGGAATGTATGGAATCAGAGAGCTAGATCAAAAAACATGGTTGAACAGCAAAAATTAGATCCAGTCATCACGTTCAGCCTCCCATCTAAGCTGTTTGAGACCTTTGAGAGAAGAAGAAAAGATGAGTGTACTACCACACTGTAGACTCTTGGTGGTCCCACAGAACATGCTGCTGAGTCACAGG…	ATGGAGGTTGCAGTGAGCCAAGATCATGCCACTGCATTCCAACCTGGGCAAGGGAGTGAGACGCTGTCTCAAAAAAAAAAAAAAAAAAAAAAAAAAAAAAAAAAAAAAAAAAAAAAAAGAATAAATAAAATAACGAAAATTTCCTATCTTCTGAAGTTCCAAGCCAAAGCTATTTTTAAAACATCAATAAAAAAATTTAAGTTACTTACTTGCATTATCTTTGTTAGCCATGGCATTCATGCCAATGTTATCAAACTTGGATCCCATATTTTCATCCAA	0.117573
NR_037902.1	Homo sapiens uncharacterized LOC100507537 (RP11-451G4.2), long non-coding RNA	795	AAAGAGACGCTGGATAACAAAAGAAAGAGGTAAGCGTGGCCTGACCTAGCCACCCACCAACAGGAATAATGGCTGAAAAAGCGGGGTCTACATTTTCACACCTTCTGGTTCCTATTCTTCTCCTGATTGGCTGGATTGTGGGCTGCATCATAATGATTTATGTTGTCTTCTCTTAGAAAGGCAAGAAGATATCAGATTGACATCATTTAGAAGAATTAAGAAAACTATGAACATGACTGATTATTAAATGTCTCATGTTAAACAATGCAATGTTTGACATCACTTTACAAACTTGGATCATAAACTGGCACTTTGGTATGCATAAGAATTTCTTCAGGACAATAAGAAATTATGAGTGAATTTCTCTATATTCTGAGTGAGAAAAATGTTTAGCTGTGA…	ATGCCTGTAATCCCAGCACTTTGTGAGGATCCTTTGAGCCCAGAAATTGGAGACCTTCCTAGGCGACAGAGAGAGACCCCATCTCTACAAAAAAAAAAAAAAAAAAAAAAAAAAAGAAAGAAAATGGGC	0.195455
NR_038177.2	Homo sapiens caprin family member 2 (CAPRIN2), transcript variant 5, long non-coding RNA	4417	GTCGGTGCCTGCAGGGCTCTCCGTGGCCGCTCGGGAGAGGTGCTCTTCGCTCAGGCTCCCCCGGAGACTTGAGGGGGTGCGCGCTGGCGTGCATGGGGCCTGTTCTGTCCTTGGTTTGGGGATGCTCCTAAGGGGGGAGAAAGGGATACCTCGGGTGCTTGGAGGTCGAGAGACGGATACGTAAGTGCGCAAGGGCCACTGATTAGGGCACGGGAAGGGCTCGCTAGAATGAGCTCTTAAACTGGTTGGGTGTAAGCGGTTTTGGGCTAGTCTAAACCAAACAACTGAGAATAAACGCGGGGTTCCTGCAGGTTGAGAGAGTACCTGTCTGCAAATGTCCAGTAGTGATGGATTGCCTTGTAGGCCCCAGAGCAATCGGGGAAGTTAGCATTCTTGTTC…	ATGCTAATACAATCAGAGAAAAAAACACAATTATCGAAGACTGAATCTGTCAAAGAGTCAGAGTCTCTAATGGAATTTGCCCAGCCAGAGATACAACCACAAGAGTTTCTTAACAGACGCTATATGACAGAAGTAGATTATTCAAACAAACAAGGCGAAGAGCAACCTTGGGAAGCAGATTATGCTAGAAAACCAAATCTCCCAAAACGTTGGGATATGCTTACTGAACCAGATGGTCAAGAGAAGAAACAGGAGTCCTTTAAGTCCTGGGAGGCTTCTGGTAAGCACCAGGAGGTATCCAAGCCTGCAGTTTCCTTAGAACAGAGGAAACAAGACACCTCAAAACTCAGGTCTACTCTGCCGGAAGAGCAGAAGAAGCAGGAGATCTCCAAATCCAAG…	0.442769
NR_038199.1	Homo sapiens long intergenic non-protein coding RNA 948 (LINC00948), transcript variant 2, long non-coding RNA	432	GCCTCCTGATCCACCAAGACCATATGGTGTTTTTCATAAAAGAGAGAGATCATTCCCTTGACTTTGGACTTCGCTTATTGAACCCCTGGACAGAATCAAGGTTGCTAAGAGACCACCTGTGCTGAATACACTTTGTTCTGGCAAGAGCAGAAAACTGAGAAGCCGTGTTACCTACCACTACCTGGGATTAATTCAGGGAGCGGGATAATTCTGGATATGACTGGTAAAAACTGGATATTAATTTCTACTACTACTCCCAAAAGTCTAGAAGATGAAATTGTGGGAAGACTTCTAAAAATTTTGTTTGTTATCTTTGTTGACTTAATTTCTATTATATATGTTGTGATAACTTCTTAGAAAGCTGACTTCCTTTCCATGTACATTTCAAACTGAATTACA…	ATGACTGGTAAAAACTGGATATTAATTTCTACTACTACTCCCAAAAGTCTAGAAGATGAAATTGTGGGAAGACTTCTAAAAATTTTGTTTGTTATCTTTGTTGACTTAATTTCTATTATATATGTTGTGATAACTTCT	0.494624
NR_038200.1	Homo sapiens long intergenic non-protein coding RNA 948 (LINC00948), transcript variant 1, long non-coding RNA	554	GCCTCCTGATCCACCAAGACCATATGGTGTTTTTCATAAAAGAGAGAGATCATTCCCTTGACTTTGGACTTCGCTTATTGAACCCCTGGACAACGGAATCTCCCTCTGTCGCCCAGGCTGGAGTGCAGTGGCACCATCTCGGCTTACCGCAACCTCCGCCTCCTGGGTTCAAACAATACTCCTACCTTGGCCTCCTGAGTAGCTGGGATTACAGGAATCAAGGTTGCTAAGAGACCACCTGTGCTGAATACACTTTGTTCTGGCAAGAGCAGAAAACTGAGAAGCCGTGTTACCTACCACTACCTGGGATTAATTCAGGGAGCGGGATAATTCTGGATATGACTGGTAAAAACTGGATATTAATTTCTACTACTACTCCCAAAAGTCTAGAAGATGAAA…	ATGGTGTTTTTCATAAAAGAGAGAGATCATTCCCTTGACTTTGGACTTCGCTTATTGAACCCCTGGACAACGGAATCTCCCTCTGTCGCCCAGGCTGGAGTGCAGTGGCACCATCTCGGCTTACCGCAACCTCCGCCTCCTGGGTTCAAACAATACTCCTACCTTGGCCTCCTGAGTAGCTGGGATTACAGGAATCAAGGTTGC	0.53125
NR_038318.1	Homo sapiens TMPRSS4 antisense RNA 1 (TMPRSS4-AS1), long non-coding RNA	382	CTGGCAACAGGGCTCTCTCTCTTGGATGTCTCAGCCATGACAGAGACTTCTCACATCGGAGCAGTGTCATGGGATGATATTTACTGTGAATAGGAAGTCCCACGCCCCCCAGGTTATAACTCCTCTACAGGATGGCCGGGAGCTTGAAGATGTTCTCAATCACACACTCTGGCCTCTGCAGAACCTAATGTTGGGAGACGGGGTGTCGCCATTTGCCCAGGCTGGTCTCGGACTCCTGGCCTCAAGAGATCCTCCTGTCTCAGCCTCCCAAAGCACTAGGATTACTGGCATGGGCCACCATGCCTGGCCGATGCTGGTTTCTTCTCCTCGCCTCCCCTCAGGTGGTGAGGACTCCATCAGCACCTTGGGCCTGATCCTTGGC	ATGCCTGGCCGATGCTGGTTTCTTCTCCTCGCCTCCCCTCAGGTGGTGAGGACTCCATCAGCACCTTGGGCC	0.363636
NR_038443.1	Homo sapiens protein phosphatase 1, regulatory (inhibitor) subunit 2 pseudogene 3 (PPP1R2P3), non-coding RNA	2007	GAGGCGACAGCCGGAGCGCCCGGCAATGGCGGCCTCGACGGCCTCCCACCGGCCCATCAAGGGGATCTTGAAGAACAAGACCTCTACGACTTCCTCTATGGTGGCGTCGGCCGAACAGCCCCGCAGGAGTGTCGACGAGGAGCTGAGCAAAAAATCCCAGAAGTGGGATGAAATTAACATCTTGGCGACCTATCATCCAGCAGACAAAGGCTATGGTTTAATGAAAATAGATGAACCAAGCCCTCCTTACCATAGTATGATGGGTGATGATGAAGATGCGTGTAGGGACACCGAGACCACTGAAGCCATGGCGCCAGACATCCTAGCCAAGAAATTAGCTGCTGCTGAAGGCTTGGAGCCAAAGTACCGGATTCAGGAACAAGAAAGCAGTGGAGAGGA…	ATGGCGGCCTCGACGGCCTCCCACCGGCCCATCAAGGGGATCTTGAAGAACAAGACCTCTACGACTTCCTCTATGGTGGCGTCGGCCGAACAGCCCCGCAGGAGTGTCGACGAGGAGCTGAGCAAAAAATCCCAGAAGTGGGATGAAATTAACATCTTGGCGACCTATCATCCAGCAGACAAAGGCTATGGTTTAATGAAAATAGATGAACCAAGCCCTCCTTACCATAGTATGATGGGTGATGATGAAGATGCGTGTAGGGACACCGAGACCACTGAAGCCATGGCGCCAGACATCCTAGCCAAGAAATTAGCTGCTGCTGAAGGCTTGGAGCCAAAGTACCGGATTCAGGAACAAGAAAGCAGTGGAGAGGAGGATAGTGACCTCTCACCTGAAGAA…	0.496368
NR_038825.1	Homo sapiens uncharacterized LOC100506013 (LOC100506013), long non-coding RNA	2603	GCTTTTGGAGTACACTTCCACTAAAGTTATAGCATGCTTGAATGGTTTATTTCACCAATATTTGCTTATGGAAATAAAGGGGAGTGGCCGAGGAGAAAGGAGAAGAGGAGTGGAGGAGGGGTTTGAGGCTGAGGGAGGCTCTGACCACAGCACAGAGCACCGGCAACTTTGTCTAATGTGATCATTAACCTTCCTGCAAAACACAGCTGGCAGTTCTCTGAGGTTTGTCACTAGAATGTGAAGACAGCCACACAGATATTGCACAGACTATTTACAGATCGTTTGGTTTACATTGAGAGTCATTGCTCTACTTTTGTGCGGTAGGAAAATGAGATTTCAGCAATTCCTTTTTGCATTTTTTATTTTTATTATGAGTCTTCTCCTTATCAGCGGACAGAG…	ATGGAGTATCGCCATGTTGCCCAGGTTGGTCTCAAACTCAGGCTGGTGAGCTCAAGTGATCCGCCTCCTTGGCCTCCCAAAATACTGGGATTACAGGCATGTGCCACCATGCTGGGCCACAAGTTCATATCTGGAGTAGAAGTTTTACTTTGTAAATATTATAAAGTAGAAGAAACCATAAACCATTTTGCTAAAATGAAAGGTTGGGGT	0.127273
NR_038834.1	Homo sapiens uncharacterized LOC100505989 (RP11-294O2.2), long non-coding RNA	3123	GTTTCCTTCTTGATCCTTCACAAGGGAAGATTTTCTTTTTTAGAGGTACAGATTCCTCTTAGTCAAGTCCTGATTAAAACTCCAGCTAAGACATTAGTAAGCCTTGGTTAGTGAAGTGGCATCAGGAAGTGCCTACATTTTCATGGCCTGGTAGCGTTCAGTGAAAATGTTCATTAACAGACACAGGCCATTCAGTCCCGAATCCCAAGACACTGAAGACTCTGTTTGAATCAGACTCACGGGTTCCTTCCTAGCCACTCTCAGGGACAGGAATGCTTCTGGTGAAGAAGTTTTCGGTGGTGGTTCATGGAGCTTCCCTACACCAACTTGGAAATGGCATTCATTTTATTGGCTTTTGTTATCTTTTCCTTATTTACCCTGGCTTCCATCTACACTACT…	ATGCCTGGCCTGTTATTTATAACTCTTACAAACATTAAACCATCACAATCAATGCTGGCAGCATTATCGTGGCAGGAAGGAATCCACAATACAACCAAAGATACCTACCTGCATCTCATAAGAATCATAGCTCAGGTCTCCATTGCCACAGAGTTTCAGTCATGTGAGAGACTCCCTTTATCTGTACTTACCCCTTACTGCTCACTTTCAAGAAAGATTCAA	0.0943878
NR_038843.1	Homo sapiens golgin A8 family, member S (GOLGA8S), non-coding RNA	5454	AGTCGCACAGCTACCTGGTAGGTGACTGGAGGTGTTGATCAGTGCTTGGTGGGATTTTGCTGATGTGGCCCCAAGCCCGCCTCCCTCCCCACCCTGCGATGGCAGAAGAAACTCGACAAAGTAAATTGGCAGCAGCCAAGAGAAAGTTAAAAGAATATTGGCAGAGAAACAGCCCTGGTGTTCCAGCAGGAGCCAAGAGGAACAGGAAAACAAATGGCAGCATCCATGAGACAGCCACTTCTGGTGGTTGCCACTCACCTGGAGATTCAGCAACAGGTATCCACGGGGAGAGCCCTACATCATCTGCTACCCTGAAGGATCTGGAGAGCCCGTGCCAAGAACTAGCAGTAGTCCCAGACTCGAGGTCCGTAAAAGTCAGTCAACTGAAGAACACCATCA…	ATGCGGGAGCAGGCACTGCTGAAAGCGCAGCTGACACAGTTGAAGGAGTCACTTAAAGAAGTCCAGCTAGAGAGGGATGAATATGCTGAACATCTAAAAGGAGAGAGGGCCCGGTGGCAGCAGAGGATGAGAAAAATGTCGCAGGAGGTTTGCTCGTTGAAGAAGGAGAAGAAGCATGATAAATATCGGGTAGAGACGCTGGAGAGGAGCTTGTCCAAACTCAAAAACCAGATGGCTGAACCTCTGCCCCCGGAGCCCCCAGCAGTGCCCTCTGAGGCGGAGCTGCAGCACCTGAGGAAGGAACTAGAGAGAGTGGCAGGAGCGCTCCAGGCCCAGGTGGAGTACAATCAGCGCATAAGTCTCCTGAATGAGGGGCAAAAGGAGAGGCTTCGGGAGCAG…	0.236902
NR_045017.1	Homo sapiens LETM1 domain containing 1 (LETMD1), transcript variant 2, non-coding RNA	2026	CAAAGACAACCTCTTCTCTCCCGCTTCTCTCGCTGTGAAGATGGCGCTCTCCAGGGTCTTCAAAGCTTCACCTTTCTCCAAAGGCAGATGTGAAGAACTTGATGTCTTATGTGGTAACCAAGACAAAAGCGATTAATGGGAAATACCATCGTTTCTTGGGTCGTCATTTCCCCCGCTTCTATGTCCTGTACACAATCTTCATGAAAGGATTGCAGATGTTATGGGCTGATGCCAAAAAGGCTAGAAGAATAAAGACAAATATGTGGAAGCACAATATAAAGTTTCATCAACTTCCATACCGGGAGATGGAGCATTTGAGACAGTTCCGCCAAGACGTCACCAAGTGTCTTTTCCTAGGTATTATTTCCATTCCACCTTTTGCCAACTACCTGGTCTTCT…	ATGTCTTATGTGGTAACCAAGACAAAAGCGATTAATGGGAAATACCATCGTTTCTTGGGTCGTCATTTCCCCCGCTTCTATGTCCTGTACACAATCTTCATGAAAGGATTGCAGATGTTATGGGCTGATGCCAAAAAGGCTAGAAGAATAAAGACAAATATGTGGAAGCACAATATAAAGTTTCATCAACTTCCATACCGGGAGATGGAGCATTTGAGACAGTTCCGCCAAGACGTCACCAAGTGTCTTTTCCTAGGTATTATTTCCATTCCACCTTTTGCCAACTACCTGGTCTTCTTGCTAATGTACCTGTTTCCCAGGCAACTACTGATCAGGCATTTCTGGACCCCAAAACAACAAACTGATTTCTTAGATATCTATCATGCTTTCCGGAAGCAG…	0.409704
NR_045018.1	Homo sapiens LETM1 domain containing 1 (LETMD1), transcript variant 4, non-coding RNA	2035	GTACGGTTAACTTTGACCCAAAGACAACCTCTTCTCTCCCGCTTCTCTCGCTGTGAAGATGGCGCTCTCCAGGGTGTGCTGGGCTCGGTCGGCTGTGTGGGGCTCGGCAGTCACCCCTGGACATTTTGTCACCCGGAGGCTGCAACTTGGTCGCTCTGGCCTGGCTTGGGGGGCCCCTCGGTCTTCAAAGCTTCACCTTTCTCCAAAGGCAGATGTGAAGAACTTGATGTCTTATGTGGTAACCAAGACAAAAGCGATTAATGGGAAATACCATCGTTTCTTGGGTCGTCATTTCCCCCGCTTCTATGTCCTGTACACAATCTTCATGAAAGTTCCGCCAAGACGTCACCAAGTGTCTTTTCCTAGGTATTATTTCCATTCCACCTTTTGCCAACTACC…	ATGTACCTGTTTCCCAGGCAACTACTGATCAGGCATTTCTGGACCCCAAAACAACAAACTGATTTCTTAGATATCTATCATGCTTTCCGGAAGCAGTCCCACCCAGAAATTATTAGTTATTTAGAAAAGGTCATCCCTCTCATTTCTGATGCAGGACTCCGGTGGCGTCTGACAGATCTGTGCACCAAGATACAGCGTGGTACCCACCCAGCAATACATGATATCTTGGCTCTGAGAGAGTGTTTCTCTAACCATCCTCTGGGCATGAACCAACTCCAGGCTTTGCACGTGAAAGCCTTGAGCCGGGCCATGCTTCTCACATCTTACCTGCCTCCTCCCTTGTTGAGACATCGTTTGAAGACTCATACAACTGTGATTCACCAACTGGACAAGGCTTTG…	0.274696
NR_045020.1	Homo sapiens LETM1 domain containing 1 (LETMD1), transcript variant 6, non-coding RNA	1663	GTACGGTTAACTTTGACCCAAAGACAACCTCTTCTCTCCCGCTTCTCTCGCTGTGAAGATGGCGCTCTCCAGGGTGTGCTGGGCTCGGTCGGCTGTGTGGGGCTCGGCAGTCACCCCTGGACATTTTGTCACCCGGAGGCTGCAACTTGGTCGCTCTGGCCTGGCTTGGGGGGCCCCTCGGTCTTCAAAGCTTCACCTTTCTCCAAAGGCAGATGTGAAGAACTTGATGTCTTATGTGGTAACCAAGACAAAAGCGATTAATGGGAAATACCATCGTTTCTTGGGTCGTCATTTCCCCCGCTTCTATGTCCTGTACACAATCTTCATGAAAGAAAGCCTTGAGCCGGGCCATGCTTCTCACATCTTACCTGCCTCCTCCCTTGTTGAGACATCGTTTGA…	ATGGCGCTCTCCAGGGTGTGCTGGGCTCGGTCGGCTGTGTGGGGCTCGGCAGTCACCCCTGGACATTTTGTCACCCGGAGGCTGCAACTTGGTCGCTCTGGCCTGGCTTGGGGGGCCCCTCGGTCTTCAAAGCTTCACCTTTCTCCAAAGGCAGATGTGAAGAACTTGATGTCTTATGTGGTAACCAAGACAAAAGCGATTAATGGGAAATACCATCGTTTCTTGGGTCGTCATTTCCCCCGCTTCTATGTCCTGTACACAATCTTCATGAAAGAAAGCCTTGAGCCGGGCCATGCTTCTCACATCTTACCTGCCTCCTCCCTTGTTGAGACATCGTTTGAAGACTCATACAACTGTGATTCACCAACTGGACAAGGCTTTGGCAAAGCTGGGGATTGG…	0.247209
NR_045039.1	Homo sapiens single-strand-selective monofunctional uracil-DNA glycosylase 1 (SMUG1), transcript variant 7, non-coding RNA	760	GGGTGGGGGAAAGGAACCGGAAACGGGATGGGGAGCTGGACCAGGCTGGAGTGCAATGGCGCGATCTCAGCTCACTGCAGCCTCCGCCTCCCGGGTTCAAGCGATTCTTCTGCCTCAGCCTCCCGAGTGACAGCGGCATGGACATATGCCCCAGGCTTTCCTGCTGGGGTCCATCCATGAGCCTGCAGGTGCCCTCATGGAGCCCCAGCCCTGCCCTGGAAGCTTGGCTGAGAGCTTCCTGGAGGAGGAGCTTCGGCTCAATGCTGAGCTGAGCCAGCTGCAGTTTTCGGAGCCTGTGGGCATCATCTACAATCCCGTGGAGTATGCATGGGAGCCACATCGCAACTACGTGACTCGCTACTGCCAGGGCCCCAAGGAAGTACTCTTCCTGGGCATGAA…	ATGCCCCAGGCTTTCCTGCTGGGGTCCATCCATGAGCCTGCAGGTGCCCTCATGGAGCCCCAGCCCTGCCCTGGAAGCTTGGCTGAGAGCTTCCTGGAGGAGGAGCTTCGGCTCAATGCTGAGCTGAGCCAGCTGCAGTTTTCGGAGCCTGTGGGCATCATCTACAATCCCGTGGAGTATGCATGGGAGCCACATCGCAACTACGTGACTCGCTACTGCCAGGGCCCCAAGGAAGTACTCTTCCTGGGCATGAACCCTGGACCTTTTGGCATGGCCCAGACTGGGGTGCCCTTTGGGGAAGTAAGCATGGTCCGGGACTGGTTGGGCATTGTGGGGCCTGTGCTGACCCCTCCCCAAGAGCATCCTAAACGACCAGTGCTGGGACTGGAGTGCCCACAG…	0.420428
NR_045102.1	Homo sapiens ring finger protein 146 (RNF146), transcript variant 5, non-coding RNA	2561	GAGACAGGGGCAGAACGATGAGGCGCCGGAGTTAGCTCGCCGGTGCGGGTGCGGGTGCGCGGCGCGTCGCGGCCCCTCCTCCGCGACGCGCCGGGTGGTCACGTGACGGCCGCGCGCGTTCCCGGCAGCTGCGGGCTCCGAGGCCAGAGAGAAAAGACTGCGAGGTGGCCGCAGCTGTGGCCGGAGAGGTGGGAGTCGGAGCGAGGCCCTCTCGGGGGAGCAGGGTGAACGCCGGCCACTCTAGGATCCTCACTCGGGGAGAGGAGGCATAGCTCGCGGTGTCACCTCCAGCCGCAACGTACTCCGGGTCGGCCTTGCGCTCGGGGCCTGAGAGGGGCGGCGGCGGGGTCAGGGGCCGCACAAAGAATGAACCAGCAGTGGAAGAGAAAATACTGTAAG…	ATGGCTGGCTGTGGTGAAATTGATCATTCAATAAACATGCTTCCTACAAACAGGAAAGCGAACGAGTCCTGTTCTAATACTGCACCTTCTTTAACCGTCCCTGAATGTGCCATTTGTCTGCAAACATGTGTTCATCCAGTCAGTCTGCCCTGTAAGCACGTTTTCTGCTATCTATGTGTAAAAGGAGCTTCATGGCTTGGAAAGCGGTGTGCTCTTTGTCGACAAGAAATTCCCGAGGATTTCCTTGACAAGCCAACCTTGTTGTCACCAGAAGAACTCAAGGCAGCAAGTAGAGGAAATGGTGAATATGCATGGTATTATGAAGGAAGAAATGGGTGGTGGCAGTACGATGAGCGCACTAGTAGAGAGCTGGAAGATGCTTTTTCCAAAGGTAAAAAG…	0.435523
NR_045103.1	Homo sapiens ring finger protein 146 (RNF146), transcript variant 6, non-coding RNA	2291	ACGTGACGGCCGCGCGCGTTCCCGGCAGCTGCGGGCTCCGAGGCCAGAGAGAAAAGACTGCGAGGTGGCCGCAGCTGTGGCCGGAGAGCACAAAGAATGAACCAGCAGTGGAAGAGAAAATACTGTAAGCTGGCTGACTGCTGGTGAAGAAAATGCTTTATTTTTGTGGCAGGCATCTGTGGGATCTGTAATAGAAATGGGATCTTCAATATTCATGTTATTTTCTCCTTTGGTCTTATATGATTGTTACCTTTATGAAGCTTTAGTGATTACAAAGCACTTTTTTTGTCCATTTTTACCTGAGCTTTGTAAACTCTGATTTGCAGGATGGCTGGCTGTGGTGAAATTGATCATTCAATAAACATGCTTCCTACAAACAGGAAAGCGAACGAGTCCTGT…	ATGGCTGGCTGTGGTGAAATTGATCATTCAATAAACATGCTTCCTACAAACAGGAAAGCGAACGAGTCCTGTTCTAATACTGCACCTTCTTTAACCGTCCCTGAATGTGCCATTTGTCTGCAAACATGTGTTCATCCAGTCAGTCTGCCCTGTAAGCACGTTTTCTGCTATCTATGTGTAAAAGGAGCTTCATGGCTTGGAAAGCGGTGTGCTCTTTGTCGACAAGAAATTCCCGAGGATTTCCTTGACAAGCCAACCTTGTTGTCACCAGAAGAACTCAAGGCAGCAAGTAGAGGAAATGGTGAATATGCATGGTATTATGAAGGAAGAAATGGGTGGTGGCAGTACGATGAGCGCACTAGTAGAGAGCTGGAAGATGCTTTTTCCAAAGGTAAAAAG…	0.438188
NR_045107.1	Homo sapiens von Willebrand factor A domain containing 9 (VWA9), transcript variant 1, non-coding RNA	2323	CCTCCGGGATGAGCCAGAACCCTGCCCGGGCGACCCTGAAGCTCTCCAAGGACCGCCCCGCCCAGCGCGGAGTGCAGGCGCCGGATTCCCTTCTGTCGCGCGGCCTTATAGTTCCGGCTGTGGCGCGCGGACGGAAAGTTTATGCCGACGGAAAGTTTATGCCGACGGACTGTGTCCGGCGATGGGCACGGGCATTTCTTCGTTTATAGCTGTCTGTTTGCATTCTGATTGGGAACACTGGGATCATTTTCATCATGCCGACAGTGGTGGTAATGGATGTATCCCTTTCCATGACCCGACCTGTGTCTATTGAGGGGTCCGAGGAATACCAGCGAAGCACTAAGTAATATGGATGATTATGACAAAACCTGCTTGGAGTCTGCATTAGTTGGTGTTTGC…	ATGGATGATTATGACAAAACCTGCTTGGAGTCTGCATTAGTTGGTGTTTGCAATATCGTTCAGCAAGAATGGGGTGGTGCAATTCCTTGCCAGGTTGTCCTGGTGACAGACGGCTGTCTTGGCATTGGTAGAGGGTCACTGCGACATTCCCTAGCCACTCAAAATCAACGAAGTGAGAGCAACAGGTTTCCACTACCTTTTCCTTTCCCATCTAAGTTATATATCATGTGCATGGCGAATTTGGAGGAGCTCCAGAGCACCGATTCCTTGGAATGCCTTGAACGTCTCATAGATTTAAACAATGGTGAAGGGCAGATTTTTACTATTGATGGCCCCCTGTGCTTGAAGAATGTACAGTCTATGTTTGGAAAACTGATAGATTTGGCATATACGCCTTTC…	0.431662
NR_045116.1	Homo sapiens chromosome 5 open reading frame 56 (C5orf56), long non-coding RNA	822	CCGGGCCAGGCCACGCGCAGACCCGAGCCCGGGGCCCCCGCCTCTGGCTGCCGGCCCGCGCCCGCCGCGCGCCCCGCGTTCACTGCGCGCTCGGCCCCGGTCCCGCCTCCCGGAGGGTTTCGCTTTCGCTTTCCTGCCGATGTCGTTGAGGAAAATGAAAGCGGTCGTGGCCAGGACTGGCGCAGCTGCCGTTTCAGGCGAGGGGCGCAGAATGCAGCGGCCGCCAGCCTGGAGCGCGGGCCCTGGGGCCGCAACCCGCGCCGGGCGAGGTGGCAGCACACCCTGGGCCCCCCACTCCCCGCCGCAAGTCCTGAGGATGGCCAGCAGAGAAACAAGAAAATGGACTCCCTGGCTGCTGGAGAGTTGAATGCCAGCCACCAGCCATGGGTGCCAGAGTTT…	ATGGACTCCCTGGCTGCTGGAGAGTTGAATGCCAGCCACCAGCCATGGGTGCCAGAGTTTGTAGCCTATTGGAGGAAAACACACCAAGATCACCTCTGCAGCCTGCACAGCCGGGCCTTTGGACTCCTGGATGCTAGAGTGACCTGGGCGCTGAGGAGGGCCCCCGAGCCAGTACCAGGAAAGGATAGACTCCTGCTTGCAGCATTCCCAGCAGAGGCATCGCCTGTGGACACCGCGTCTGTGTCTGTATATGGCAGAGCTCCCAGATATATGCACAAGGGAGTGAAAAAATGTGTTTGCACCCCAGTCTCTAAAAATTCAACAGCCTGGTTACTTCTGGGTGGTATATCG	0.46063
NR_045277.1	Homo sapiens nascent polypeptide-associated complex alpha subunit (NACA), transcript variant 3, non-coding RNA	1102	GGTTCCGCGTTCCCTGCACAGTAAGTACTTTCTGTGCCGCTACTGTCTATCCGCAGCCATCCGCCTTTCTTTCGGGCTAAGCCGCCCCGGGGACTGAGAGTTAAGGAGAGTTGGAGGCTTTACTGGGCCACAGGGTTCCTACTCGCCCCTGGGCCTCCGGACAAAATGGGGTCTGCGGTTGGTGTCCTGGCAAAAGCAGGGTAGAAGGGCTGCGGGGCGGGCCCAGAATCCGAGCCTGCAGAGATGGGAGCAGTTGCAGTGTTGAGGGCGGAAGAGGAGTGCGTCTTGTTTTGGGAACTGCTTCACAGGATCCAGAAAAGGAAATGCCCGGCGAAGCCACAGAAACCGTCCCTGCTACAGAGCAGGAGTTGCCGCAGCCCCAGGCTGAGACAGGGTCTG…	ATGCCCGGCGAAGCCACAGAAACCGTCCCTGCTACAGAGCAGGAGTTGCCGCAGCCCCAGGCTGAGACAGGGTCTGGAACAGAATCTGACAGTGATGAATCAGTACCAGAGCTTGAAGAACAGGATTCCACCCAGGCAACCACACAACAAGCCCAGCTGGCGGCAGCAGCTGAAATTGATGAAGAACCAGTCAGTAAAGCAAAACAGAGTCGGAGTGAAAAGAAGGCACGGAAGGCTATGTCCAAACTGGGTCTTCGGCAGGTTACAGGAGTTACTAGAGTCACTATCCGGAAATCTAAGAATATCCTCTTTGTCATCACAAAACCAGATGTCTACAAGAGCCCTGCTTCAGATACTTACATAGTTTTTGGGGAAGCCAAGATCGAAGATTTATCCCAG…	0.528256
NR_045405.1	Homo sapiens RIC3 acetylcholine receptor chaperone (RIC3), transcript variant 5, non-coding RNA	5879	GGTTCCGGTTCCGGTTCCGGCTGGCGTCTGCACCTGCGACCACCGTGAGCAGTCATGGCGTACTCCACAGTGCAGAGAGTCGCTCTGGCTTCTGGGCTTGTCCTGGCTCTGTCGCTGCTGCTGCCCAAGGCCTTCCTGTCCCGCGGGAAGCGGCAGGAGCCGCCGCCGACACCTGAAGAAAACTAAGAGTGAGAACTGACAAAAAGCCATTGGATTTGACGGTTAAGGAAAATTGGGCCGATTTCCACCTATGATGCATCATCACCAGGCACCCTCAGATGGCCAGACTCCTGGGGCTCGTTTCCAGAGGTCTCACCTTGCCGAGGCATTTGCAAAGGCCAAAGGATCAGGTGGAGGTGCTGGAGGAGGAGGTAGTGGAAGAGGTCTGATGGGGCAGAT…	ATGATGCATCATCACCAGGCACCCTCAGATGGCCAGACTCCTGGGGCTCGTTTCCAGAGGTCTCACCTTGCCGAGGCATTTGCAAAGGCCAAAGGATCAGGTGGAGGTGCTGGAGGAGGAGGTAGTGGAAGAGGTCTGATGGGGCAGATTATTCCAATCTACGGTTTTGGGATTTTTTTATATATACTGTACATTCTATTTAAGCTCTCAAAGGGGAAAACAACTGCAGAGGATGGGAAATGCTATACTGCCATGCCTGGAAACACCCACAGGAAAATTACCAGTTTTGAGCTTGCTCAACTGCAAGAAAAACTGAAGGAGACAGAAGCAGCCATGGAAAAATTAATCAACAGAGTGGGACCTAATGGTGAGAGCAGAGCACAGACTGTGACTTCTGAC…	0.195958
NR_045525.1	Homo sapiens zinc finger protein 724, pseudogene (ZNF724P), non-coding RNA	568	AGCGCTTGGTCTCGTCTTCCCTGCTTTGTGTCCCCTGCTCTTAGAGGCCCAGCCTCTGTGGCCCTCTGACCTGCAAGCATTGGGAGATCCACAGCTAAGACGCCAGGGCCTCCCCTGGAAGCCTAGAAATGGGACCATTGACATTTATGGATGTGGCCATAGAATTCTCTGTGGAGGAGTGGCAATGCCTGGACACTGCACAGCAGAATTTATATAGGAACGTGATGTTAGAGAACTACAGAAACCTGGTCTTCCTGGGTATTGCTGTCTCTAAGCCAGACCTGATCACCTGTCTGGAGCAAGGCAAAGAGCCCTGGAATATGGAGAGACATGAGATGGTGGCCAAACCCCCAGGTATGTGTTGTTATTTTGCCCAAGACCTTCGGCCAGAGCAGAGCA…	ATGAGATGGTGGCCAAACCCCCAGGTATGTGTTGTTATTTTGCCCAAGACCTTCGGCCAGAGCAGAGCA	0.310811
NR_045597.1	Homo sapiens phosphodiesterase 10A (PDE10A), transcript variant 2, long non-coding RNA	8335	CCAGGCGGCGGCGGCCAAACTCCGCGGCGTCCCCAGGGCGCCAGCTTCGCCCTCGCCGCCGCGGCCGCGCTGCTCTTCGGCTCCGACATGGAAGATGGACCTTCTAATAATGCGAGCTGCTTCCGAAGGCTGACCGAGTGCTTCCTGAGCCCCAAAGCTAATGGTATAGATATAGAAGTCATCCACAGAGATGTTACAGTTGAAGAGATGGGGGTAGAGAAGACTTTGAAGGAAAAGAATGTAGAATGAGGATAGAAGAGAGGAAATCCCAACATTTAACAGGTTTGACAGATGAAAAAGTGAAGGCATATCTTTCTCTTCACCCCCAGGTATTAGATGAATTTGTATCTGAAAGTGTTAGTGCAGAGACAGTAGAGAAATGGCTGAAGAGGAAGAACA…	ATGAGGATAGAAGAGAGGAAATCCCAACATTTAACAGGTTTGACAGATGAAAAAGTGAAGGCATATCTTTCTCTTCACCCCCAGGTATTAGATGAATTTGTATCTGAAAGTGTTAGTGCAGAGACAGTAGAGAAATGGCTGAAGAGGAAGAACAACAAATCAGAAGATGAATCAGCTCCTAAGGAAGTCAGCAGGTACCAAGATACGAATATGCAGGGAGTTGTATATGAACTAAACAGCTATATAGAACAACGGTTGGACACAGGAGGAGACAACCAGCTACTCCTCTATGAACTGAGCAGCATCATTAAAATAGCCACAAAAGCCGATGGATTTGCACTGTATTTCCTTGGAGAGTGCAATAATAGCCTGTGTATATTCACGCCACCTGGGATAAAG…	0.276143
NR_045602.1	Homo sapiens UDP-N-acetyl-alpha-D-galactosamine:polypeptide N-acetylgalactosaminyltransferase 14 (GalNAc-T14) (GALNT14), transcript variant 4, non-coding RNA	2868	GGCATCCCGAGTGCACCGCTCCCGCCCCGCCCCGCCTTGCCCCAACCCACGATGGTCTGGGAGCTGCGCCCAGGGCTTGGCGCTGGCGGCCCCGCAACAGCACCGAGCGTTTCGGTCGGCGGGCGGCGGTAGCGCCCCCTCTCAGAGCCCCGCTCACTCCCACCTGGGCTCGCTCCGAGTCGGCCTGTCTGTCGGGCCCGCCCTCCCCGCTCACTCCCTCCGCCCTCGTGCTCCTCCCGGGGTGCTTGGCACAGCCTCGGATTCCTCCCTCTCGCTGCTCGAGTCAGTTTCCCTATCGGCGGCAGCGGGCAAGGCGGCGGCGGCGGCGGCGGCAGCCGCGGTGGCGGCGTGGGGAACATCTCGGCAGCCACCGCGCTTCTCCCGCTGGAGCGGGCGTCC…	ATGGCCCAAGATGAGTCGTGTCCACCTTCGGACGCTGACTGGGACGACCTGTGGGACCAGTTTGATGAGCGGCGGTATCTGAATGCCAAAAAGTGGCGCGTTGGTGACGACCCCTATAAGCTGTATGCTTTCAACCAGCGGGAGAGTGAGCGGATCTCCAGCAATCGGGCCATCCCGGACACTCGCCATCTGAGATGCACACTGCTGGTGTATTGCACGGACCTTCCACCCACTAGCATCATCATCACCTTCCACAACGAGGCCCGCTCCACGCTGCTCAGGACCATCCGCAGTGTATTAAACCGCACCCCTACGCATCTGATCCGGGAAATCATATTAGTGGATGACTTCAGCAATGACCCTGATGACTGTAAACAGCTCATCAAGTTGCCCAAGGTG…	0.485902
NR_046083.1	Homo sapiens adiponectin receptor 1 (ADIPOR1), transcript variant 2, long non-coding RNA	2143	ATCACGCACTTCAGGCTGCGATAACGAGGTGGAGTGTAGAATCCGACGAACGTCCTCTACCCCGGGGCGGGTGGAGGTTACCTGGCTGCGGCGGGGAGTTTAGAAGACCAAACTGGACAATGGACTTTGCTCACTATGATGACATGATCTCCATTGACCTCCATTTGTCTACCATCAGAGGGAGATCTCTGCCCCCTGGGGCTGAGAGACCCCAACCTTTCCCCAAGCTGAAGCTGCAGGGTATTGAGGTACCAGCCAGATGTCTTCCCACAAAGGATCTGTGGTGGCACAGGGGAATGGGGCTCCTGCCAGTAACAGGGAAGCTGACACGGTGGAACTGGCTGAACTGGGACCCCTGCTAGAAGAGAAGGGCAAACGGGTAATCGCCAACCCACCCAA…	ATGTCTTCCCACAAAGGATCTGTGGTGGCACAGGGGAATGGGGCTCCTGCCAGTAACAGGGAAGCTGACACGGTGGAACTGGCTGAACTGGGACCCCTGCTAGAAGAGAAGGGCAAACGGGTAATCGCCAACCCACCCAAAGCTGAAGAAGAGCAAACATGCCCAGTGCCCCAGGAAGAAGAGGAGGAGGTGCGGGTACTGACACTTCCCCTGCAAGCCCACCACGCCATGGAGAAGATGGAAGAGTTTGTGTACAAGGTCTGGGAGGGACGTTGGAGGGTCATCCCATATGATGTGCTCCCTGACTGGCTAAAGGACAACGACTATCTGCTACATGGTCATAGACCTCCCATGCCCTCCTTTCGGGCTTGCTTCAAGAGCATCTTCCGCATTCATACA…	0.450721
NR_046333.1	Homo sapiens cholinergic receptor, nicotinic, delta (muscle) (CHRND), transcript variant 3, long non-coding RNA	2652	ATTCCACAGCCCTGTAGACAGGAGGGGCAGATGCACGTCCCAGTCAGAGGGATGGGATGGAGGGGCCAGTGCTGACACTGGGGCTGCTGGCTGCCCTGGCGGTGTGTGGCAGCTGGGGGCTGAACGAGGAGGAGCGGCTGATCCGGCACCTGTTTCAAGAGAAGGGCTACAACAAGGAGCTCCGGCCCGTGGCACACAAAGAGGAGAGTGTGGACGTTGCCCTGGCCCTCACACTCTCCAACCTCATCTCCCTGAAAGAAGTTGAGGAGACCCTCACTACCAATGTGTGGATAGAGCACGGCTGGACAGACAACCGGCTGAAGTGGAATGCTGAAGAATTTGGAAACATCAGTGTCCTGCGCCTCCCCCCGGACATGGTGTGGCTCCCAGAGATTGTGC…	ATGCTGAAGAATTTGGAAACATCAGTGTCCTGCGCCTCCCCCCGGACATGGTGTGGCTCCCAGAGATTGTGCTGGAGAACAACAATGACGGCTCCTTCCAGATCTCCTACTCCTGCAACGTGCTTGTCTACCACTACGGCTTCGTGTACTGGCTGCCACCTGCCATCTTCCGCTCCTCCTGCCCCATCTCTGTCACCTATTTCCCCTTCGACTGGCAGAACTGCTCCCTCAAGTTCAGGTGGTGAGAAGACATCAGTGGCCATCTCGGTGCTCCTGGCTCAGTCTGTCTTCCTGCTGCTCATCTCCAAGCGTCTGCCTGCCACATCCATGGCCATCCCCCTTATCGGCAAGTTCCTGCTCTTCGGCATGGTGCTGGTCACCATGGTTGTGGTGATCTGT…	0.306161
NR_046334.1	Homo sapiens cholinergic receptor, nicotinic, delta (muscle) (CHRND), transcript variant 4, long non-coding RNA	2931	ATTCCACAGCCCTGTAGACAGGAGGGGCAGATGCACGTCCCAGTCAGAGGGATGGGATGGAGGGGCCAGTGCTGACACTGGGGCTGCTGGCTGCCCTGGCGGTGTGTGGCAGCTGGGGGCTGAACGAGGAGGAGCGGCTGATCCGGCACCTGTTTCAAGAGAAGGGCTACAACAAGGAGCTCCGGCCCGTGGCACACAAAGAGGAGAGTGTGGACGTTGCCCTGGCCCTCACACTCTCCAACCTCATCTCCCTGAAAGAAGTTGAGGAGACCCTCACTACCAATGTGTGGATAGAGCACGGCTGGACAGACAACCGGCTGAAGTGGAATGCTGAAGAATTTGGAAACATCAGTGTCCTGCGCCTCCCCCCGGACATGCAATGACGGCTCCTTCCAGATC…	ATGCTGAAGAATTTGGAAACATCAGTGTCCTGCGCCTCCCCCCGGACATGCAATGACGGCTCCTTCCAGATCTCCTACTCCTGCAACGTGCTTGTCTACCACTACGGCTTCGTGTACTGGCTGCCACCTGCCATCTTCCGCTCCTCCTGCCCCATCTCTGTCACCTATTTCCCCTTCGACTGGCAGAACTGCTCCCTCAAGTTCAGTTCCCTCAAGTATACGGCCAAAGAGATCACCCTGAGCCTGAAACAGGATGCCAAGGAGAACCGCACCTACCCCGTGGAGTGGATCATCATTGATCCTGAAGGCTTCACAGAGAACGGGGAGTGGGAGATAGTCCACCGGCCGGCCAGGGTCAACGTGGACCCCAGAGCCCCTCTGGACAGCCCCAGCCGCCAG…	0.354344
NR_046338.1	Homo sapiens PR domain containing 11 (PRDM11), transcript variant 3, non-coding RNA	1975	GTCTTGAGGACCATCTCTCCCGGCAGCATACCGTGTGGCTTCACACTGCTCTGCCTCTCTGAACCTCGGTTTCTTCATCTATAAAATGGGAATAAGAGTAAGCCACCTCAATGGACTGTGGGAGGCTTAAGTAAATTGAAGTGCCATGCAAGTAGCTAGCATGCAGTTGCAGCTCAATGAATATTATGATGGCCGCAGATACGATGGCTACAGCTGGGGCACCCATTTCGGGTCACAAGGTAGGGTTCAATGTTGAAGATGGCAGAGCCAATTGCATCCCTGATGATCGTGGAGTGCCGGGCCTGCCTGAGATGCTCACCTCTCTTCCTTTACCAGAGAGAGAAAGACAGAATGACCGAGAACATGAAGGAGTGCTTGGCCCAGACCAATGCAGCCGTG…	ATGTTGAAGATGGCAGAGCCAATTGCATCCCTGATGATCGTGGAGTGCCGGGCCTGCCTGAGATGCTCACCTCTCTTCCTTTACCAGAGAGAGAAAGACAGAATGACCGAGAACATGAAGGAGTGCTTGGCCCAGACCAATGCAGCCGTGGGGGATATGGTGACGGTGGTGAAGACGGAGGTCTGCTCACCACTCCGAGACCAGGAGTATGGCCAGCCCTGCTCTAGGAGACCGGACTCCTCGGCCATGGAAGTTGAGCCCAAGAAACTGAAGGGGAAGCGCGACCTCATCGTGCCCAAAAGCTTCCAGCAAGTGGACTTCTGGTTCTGTGAGTCCTGCCAGGAGTACTTCGTGGATGAATGCCCAAACCATGGCCCCCCGGTGTTTGTGTCTGACACA…	0.581342
NR_046359.1	Homo sapiens family with sequence similarity 49, member B (FAM49B), transcript variant 3, long non-coding RNA	4191	CGGCGCCCTCACTTCCTGGCATTCCCTCCTCCCCCTCCCCGTCGTTACCCTGTACATCCGGGTCACTTGCCCTCCCCGCTCGGAGCTGCCGCCTGGCTTGTCGCGGCTCTGCCACAGGGGCAGGTGTTGAGGGGCTCCCGGTCCGGCTGCCGCCGCTCCCCCGCTCCGGACCCGGGGCTCCCCCTAGCGCCGCTGAGGAGCCGCCTCTGCGGCTCCAGGAGGGCGCAGGAGCGGGACTGAGAGCGCCTGGAGGCTCGAGCGGAGGGTAATTCATTTGCACACCTGTTAGCAAGAAACAGAAGTTGAAGGACTGGAACAAGTGAACTAGGAAAGAGGGAACGCCAATCCAAGGATAGAAGGACAAGGACAGAATCACCAGCACTGGCTGAAGGCCTCCTG…	ATGGGGAATCTTCTTAAAGTTTTGACATGCACAGACCTTGAGCAGGGGCCAAATTTTTTCCTTGATTTTGAAAATGCCCAGCCTACAGAGTCTGAGAAGGAAATTTATAATCAGGTGAATGTAGTATTAAAAGATGCAGAAGGCATCTTGGAGGACTTGCAGTCATACAGAGGAGCTGGCCACGAAATACGAGAGGCAATCCAGCATCCAGCAGATGAGAAGTTGCAAGAGAAGGCATGGGGTGCAGTTGTTCCACTAGTAGGCAAATTAAAGAAATTTTACGAATTTTCTCAGAGGTTAGAAGCAGCATTAAGAGGTCTTCTGGGAGCCTTAACAAGTACCCCATATTCTCCCACCCAGCATCTAGAGCGAGAGCAGGCTCTTGCTAAACAGTTTGCA…	0.22207
NR_046360.1	Homo sapiens family with sequence similarity 49, member B (FAM49B), transcript variant 4, long non-coding RNA	4101	AGCGTCCTCCTTTTGTGCGAGCGCCGGCGGCTCGGCTTCTCGAAGGTAAACAGCGCTTCCTCTTCCTCCTCGCCGCGCCTCTTCCTTTTATAGTTATTTCTCGCCTGGCACTCGCCCGGGCTGCTGCTGCTGCTGCTGCTGCCGCCGCGGCGGGGGCAGCTCGCAAACCTGTGGCGGTGACGTGAGCCCCGCCAACCCGGAAACGGCGGCGGCGGCGGCACCGGAGGCTCCGAGGCTCCTGCGCTCCCGCGCCGCGCTCCCCTCGCCCGCCCGGGCCGCCAGGAGAAGAAACTGAGGCCTGGAATTTGATTAACTCATTCAAGGTTACCCAGTTGGTAATTCATTTGCACACCTGTTAGCAAGAAACAGAAGTTGAAGGACTGGAACAAGTGAACTAGG…	ATGGGGAATCTTCTTAAAGTTTTGACATGCACAGACCTTGAGCAGGGGCCAAATTTTTTCCTTGATTTTGAAAATGCCCAGCCTACAGAGTCTGAGAAGGAAATTTATAATCAGGTGAATGTAGTATTAAAAGATGCAGAAGGCATCTTGGAGGACTTGCAGTCATACAGAGGAGCTGGCCACGAAATACGAGAGGCAATCCAGCATCCAGCAGATGAGAAGTTGCAAGAGAAGGCATGGGGTGCAGTTGTTCCACTAGTAGGCAAATTAAAGAAATTTTACGAATTTTCTCAGAGGTTAGAAGCAGCATTAAGAGGTCTTCTGGGAGCCTTAACAAGTACCCCATATTCTCCCACCCAGCATCTAGAGCGAGAGCAGGCTCTTGCTAAACAGTTTGCA…	0.232759
NR_046361.1	Homo sapiens family with sequence similarity 49, member B (FAM49B), transcript variant 5, long non-coding RNA	4091	AGCGTCCTCCTTTTGTGCGAGCGCCGGCGGCTCGGCTTCTCGAAGGTAAACAGCGCTTCCTCTTCCTCCTCGCCGCGCCTCTTCCTTTTATAGTTATTTCTCGCCTGGCACTCGCCCGGGCTGCTGCTGCTGCTGCTGCTGCCGCCGCGGCGGGGGCAGCTCGCAAACCTGTGGCGGTGACGTGAGCCCCGCCAACCCGGAAACGGCGGCGGCGGCGGCACCGGAGGCTCCGAGGCTCCTGCGCTCCCGCGCCGCGCTCCCCTCGCCCGCCCGGGCCGCCAGGAGAAGAAACTGAGGCCTGGAATTTGATTAACTCATTCAAGGTTACCCAGTTGATAGAAGGACAAGGACAGAATCACCAGCACTGGCTGAAGGCCTCCTGTTTCCTGCGCTTTCTCC…	ATGGGGAATCTTCTTAAAGTTTTGACATGCACAGACCTTGAGCAGGGGCCAAATTTTTTCCTTGATTTTGAAAATGCCCAGCCTACAGAGTCTGAGAAGGAAATTTATAATCAGGTGAATGTAGTATTAAAAGATGCAGAAGGCATCTTGGAGGACTTGCAGTCATACAGAGGAGCTGGCCACGAAATACGAGAGGCAATCCAGCATCCAGCAGATGAGAAGTTGCAAGAGAAGGCATGGGGTGCAGTTGTTCCACTAGTAGGCAAATTAAAGAAATTTTACGAATTTTCTCAGAGGTTAGAAGCAGCATTAAGAGGTCTTCTGGGAGCCTTAACAAGTACCCCATATTCTCCCACCCAGCATCTAGAGCGAGAGCAGGCTCTTGCTAAACAGTTTGCA…	0.22995
NR_046396.1	Homo sapiens XIAP associated factor 1 (XAF1), transcript variant 3, non-coding RNA	3540	GGTAGATGCGGCTGTGACAGCAGCAAAGAATGACGGCCAAGGGCGACAGCAGGGGCTGGCCATGCTGTAAAGGGGCTTCTTGGGAGGGTCCAGCCTCAGGAATCAAGGGGAACTCCTGAGCCGAGAATTCTGAAGATCTCCTCCCTCCCTGAAGCTGTGGGCTGGGCCATCGGAAAACTTTCAGTTTTGTTTCCTTGCCTGCAAGAAACGAAACTCAACCGAAAGCCTGCAGAGAGCAGAACATGGAAGGAGACTTCTCGGTGTGCAGGAACTGTAAAAGACATGTAGTCTCTGCCAACTTCACCCTCCATGAGGCTTACTGCCTGCGGTTCCTGGTCCTGTGTCCGGAGTGTGAGGAGCCTGTCCCCAAGGAAACCATGGAGGAGCACTGCAAGCTTG…	ATGAGGCTTACTGCCTGCGGTTCCTGGTCCTGTGTCCGGAGTGTGAGGAGCCTGTCCCCAAGGAAACCATGGAGGAGCACTGCAAGCTTGAGCACCAGCAGGTTGGGTGTACGATGTGTCAGCAGAGCATGCAGAAGTCCTCGCTGGAGTTTCATAAGGCCAATGAGTGCCAGGAGCGCCCTGTTGAGTGTAAGTTCTGCAAACTGGACATGCAGCTCAGCAAGCTGGAGCTCCACGAGTCCTACTGTGGCAGCCGGACAGAGCTCTGCCAAGGCTGTGGCCAGTTCATCATGCACCGCATGCTCGCCCAGCACAGAGATGTCTGTCGCAGTGAACAGGCCCAGCTCGGGAAAGGGTAAATGTTGTCCAGACTCAGAGTTTAAGAAACACTTTCCTGTT…	0.204415
NR_046397.1	Homo sapiens XIAP associated factor 1 (XAF1), transcript variant 4, non-coding RNA	3483	GGTAGATGCGGCTGTGACAGCAGCAAAGAATGACGGCCAAGGGCGACAGCAGGGGCTGGCCATGCTGTAAAGGGGCTTCTTGGGAGGGTCCAGCCTCAGGAATCAAGGGGAACTCCTGAGCCGAGAATTCTGAAGATCTCCTCCCTCCCTGAAGCTGTGGGCTGGGCCATCGGAAAACTTTCAGTTTTGTTTCCTTGCCTGCAAGAAACGAAACTCAACCGAAAGCCTGCAGAGAGCAGAACATGGAAGGAGACTTCTCGGTGTGCAGGAACTGTAAAAGACATGTAGTCTCTGCCAACTTCACCCTCCATGAGGCTTACTGCCTGCGGTTCCTGGTCCTGTGTCCGGAGTGTGAGGAGCCTGTCCCCAAGGAAACCATGGAGGAGCACTGCAAGCTTG…	ATGAGGCTTACTGCCTGCGGTTCCTGGTCCTGTGTCCGGAGTGTGAGGAGCCTGTCCCCAAGGAAACCATGGAGGAGCACTGCAAGCTTGAGCACCAGCAGGCCAATGAGTGCCAGGAGCGCCCTGTTGAGTGTAAGTTCTGCAAACTGGACATGCAGCTCAGCAAGCTGGAGCTCCACGAGTCCTACTGTGGCAGCCGGACAGAGCTCTGCCAAGGCTGTGGCCAGTTCATCATGCACCGCATGCTCGCCCAGCACAGAGATGTCTGTCGCAGTGAACAGGCCCAGCTCGGGAAAGGGTAAATGTTGTCCAGACTCAGAGTTTAAGAAACACTTTCCTGTTGGAAATCCAGAAATTCTTCCTTCATCTCTTCCAAGTCAAGCTGCTGAAAATCAAACT…	0.194937
NR_047567.1	Homo sapiens golgin A6 family-like 7, pseudogene (GOLGA6L7P), non-coding RNA	1156	AGTGCAGCCCCGGTGACGCCTCCTGTGGCTCAGTCACATAGCTGTGTGGTACGTGACTGGAGGCATATCACTGTCCTCGCCTGGATCACGCCAATGTGACCCCAACCCCACCACCCTCCCCACCCCATGATGTCCGAAAAAACCCAACAAAGAAAATTGGCTGGGACCAAGAAAAAGTTTACAGACTATCATCAGTGGAACAGTGCTGGTGTTGGTACCGGAGCAACCGACACCAAAAAGAAGAAAATAAATCATGGCGCTAACCCTGAGACAACCACTTCGGGGGGCTGCCACTCGCCTGAGGATAAACAACAGAACCGAGCTCAGCTGAAAGAGGAAAATAAGGCAAGCCACCAACATCAGCAAGCCCTAAGGAGGCAGCTAGAGGCCCAGGATCAT…	ATGATGTCCGAAAAAACCCAACAAAGAAAATTGGCTGGGACCAAGAAAAAGTTTACAGACTATCATCAGTGGAACAGTGCTGGTGTTGGTACCGGAGCAACCGACACCAAAAAGAAGAAAATAAATCATGGCGCTAACCCTGAGACAACCACTTCGGGGGGCTGCCACTCGCCTGAGGATAAACAACAGAACCGAGCTCAGCTGAAAGAGGAAAATAAGGCAAGCCACCAACATCAGCAAGCCCTAAGGAGGCAGCTAGAGGCCCAGGATCATACCATACGAATCCTTATGTGTCAGAAAACTGAACTGGAGACAGCGCTCCATGACAGCCAGGATGCTGCCAGGAAATTTGAAGAAGATTCCAAGGATCTGGCAGCCCGCCTGCATCATTCCTGGCAC…	0.465278
NR_047585.1	Homo sapiens septin 10 (SEPT10), transcript variant 3, non-coding RNA	2942	CACTTCCGGCCTCGCGAGGGCCGCAATCACTGCTCCGCAGTTCCCGCCTGCATTCCTCGCGCCGTCTTCCTGGAGTCCCAGCTCTCCTTCAGCCCGCCCCAACGCTGACGCTCAGTCCTCAGGCGTCGAGGGTAGCTCCTGTGAGGGGCTCGCTTGGCGCAGGCAAAACGCTCAGCGCGCACCACAGGGCGTCCGCCCCAACCCCGCCCCCGGAGGCCTCCAGCTCGGCCCCGCCCCTGTCCCTTCCCCGTCGCGGAGGCAGCCTAGCCTCGCGCCCCGCCCGTTGCTTCTGCCCTCCGGCCTTCCCGCCGCCGTCGCCGGGACCAGCCGCTCGGGGCCGGGCTGATACAGCCGCTTCACCGTGCCCCTGCCCGCGACCATGGCCTCCTCCGAGGTGGC…	ATGATGAACAGATACTACCAACCAATAGTTGACTACATAGATGCTCAGTTTGAGGCCTATCTCCAAGAAGAACTGAAGATTAAGCGTTCTCTCTTTACCTACCATGATTCTCGCATCCATGTGTGTCTCTACTTCATTTCACCGACAGGCCACTCTCTGAAGACACTTGATCTCTTAACCATGAAGAACCTTGACAGCAAGGTAAACATTATACCAGTGATTGCCAAAGCAGATACGGTTTCTAAAACTGAATTACAGAAGTTTAAGATCAAGCTCATGAGTGAATTGGTCAGCAATGGCGTCCAGATATACCAGTTCCCAACGGATGATGACACTATTGCTAAGGTCAACGCTGCAATGAATGGACAGTTGCCGTTTGCTGTTGTGGGAAGTATGGAT…	0.367698
NR_048549.1	Homo sapiens solute carrier family 6 (neurotransmitter transporter, glycine), member 9 (SLC6A9), transcript variant 6, non-coding RNA	2947	TCTTAGCCCCCGCCTCCCCGAAACCAAAACACAACAGGCTGTGGAAGAGCTGCGAGCGGCGCGGCGGGGCGGGCGAACTCGGCGCGGCACAGAGCCTCGGGAGGCTGATGCAACTTTCCCTTTAAGAAAGCCACCTGGGCGCACCGCGGTGCGGACCCAGCACGCCTGGGCCGGGGGCTGCAGCATGCTCTTGAGATCTGTGGCCTGAAAGGCGCTGGAAGCAGAGCCTGTGAGTGTGGTCCCCGTCACCAGAGCCCCAACCCACCGCCGCCATGGTAGGAAAAGGTGCCAAAGGGATGCTGGAGTGGGCTATGGTATGATGGTGGTGTCCACCTACATCGGCATCTACTACAATGTGGTCATCTGCATCGCCTTCTACTACTTCTTCTCGTCCATGAC…	ATGATGGTGGTGTCCACCTACATCGGCATCTACTACAATGTGGTCATCTGCATCGCCTTCTACTACTTCTTCTCGTCCATGACGCACGTGCTGCCCTGGGCCTACTGCAATAACCCCTGGAACACGCATGACTGCGCCGGTGTACTGGACGCCTCCAACCTCACCAATGGCTCTCGGCCAGCCGCCTTGCCCAGCAACCTCTCCCACCTGCTCAACCACAGCCTCCAGAGGACCAGCCCCAGCGAGGAGTACTGGAGGCTGTACGTGCTGAAGCTGTCAGATGACATTGGGAACTTTGGGGAGGTGCGGCTGCCCCTCCTTGGCTGCCTCGGTGTCTCCTGGTTGGTCGTCTTCCTCTGCCTCATCCGAGGGGTCAAGTCTTCAGGGAAAGTGGTGTAC…	0.428571
NR_048553.1	Homo sapiens chromosome 11 open reading frame 80 (C11orf80), transcript variant 2, non-coding RNA	2031	GGAAGGGATGGGCTCGCGCTGCCGGGCGTGGGCGTGGACTCGGGCGTGGGCACTGGCGGAGTTCCAAGCCCGGGCTGAGGAGGGGGCGGCGGCGGCGGCGGCGGCGGCGGGCGGGTACCCTTCGACTGGGCGTTGCCGCTGTTCCCTGCGCGGCATGGAGGGGACGGCCGTGGCCGTGTTCGAGTTGCTTCTGCAGGAAGCCTTTTTGGTGGCATGGTCCTCAAGAAGTTCCTAAAAGAAATACAGTCCATACTGCCCGGAATCTCTGCAAAGCTGACTTGGACTTCAGAGGAAGGCAGCTATTCTCAGGATATGACAGGGGTAACACCCTTCCAGATGATTTTTGAGGTTGATGAAAAGCCCAGAACCTTGATGACAGATTGTCTGGTTATAAAGCAT…	ATGGTCCTCAAGAAGTTCCTAAAAGAAATACAGTCCATACTGCCCGGAATCTCTGCAAAGCTGACTTGGACTTCAGAGGAAGGCAGCTATTCTCAGGATATGACAGGGGTAACACCCTTCCAGATGATTTTTGAGGTTGATGAAAAGCCCAGAACCTTGATGACAGATTGTCTGGTTATAAAGCATTTTTTACGTAAAATCATCATGGTGCACCCTAAGGTCAGATTTCATTTCAGTGTAAAGGTAAATGGAATCCTCTCCACAGAGATCTTTGGGGTGGAGAATGAACCCACTTTGAACCTTGGGAATGGAATTGCTCTTTTGGTCGACTCCCAGCATTATGTGAGTAGACCAAATTTTGGTACAATTGAATCACACTGCAGCAGAATTCACCCTGTG…	0.80094
NR_049755.1	Homo sapiens ribonuclease P/MRP 14kDa subunit (RPP14), transcript variant 3, non-coding RNA	3402	ATATCCGCCTGGGCGTCACGCTTCGTGGGGCGGGACGAGGAGAAGCCAAACGTAAAGACACCAGGAGTTTCTCGGGCCCAGCTGTGGCTGCTGCCGGGGAGCCCCAAGCCTTGGCGGGTCCTTGCGGCGAATAGGAGTCTGGTCAGGCGTCAGGCTAGTCCGACGAAGAGTGGGTAGGTGGAAGCCTTCCAAAGAGCGGCGGTTGTCTGGGAGCCGTCTCAGTTGGCCGCGACCCGGGCGCATGCGCGGGGCGGGCGGTGCGCCTTGGGTAGCTTGTCCTCTCCGACCCCGGGCGCTGAGGGCCTCTGTACGGCGCCGCGTAGGGTCTCGGCCGCAGAACGTGGCCGAGAGGCCCGGGCGAGACTTCGGGACCGTGTCCTGAGCGCTCTCCATGCGCCC…	ATGTTCCCACTAATTTCCAGCCATCACCTTTGGTGGGGTGGGCTTCGGAGGACAGTCTGTCTGAACCTGCCAGTGCTGACCCTGCAGCACTTTCAGCATATGCACATCAAAGTTGGAGACCGCGCTGAACTTAGGAGGGCCTTCACACAGACTGATGTGGCTACCTTCTCAGAATTAACAGGGGATGTCAATCCTTTGCATTTGAATGAAGACTTTGCAAAACACACCAAGTTTGGAAATACAATTGTACATGGAGTTTTGATCAACGGACTTATCTCAGCTCTCCTAGGAACTAAAATGCCAGGGCCAGGCTGTGTATTTCTTTCCCAGGAAATTAGCTTTCCAGCCCCTTTATATATTGGAGAAGTTGTTTTAGCTTCTGCAGAAGTGAAAAAGCTG…	0.205379
NR_049756.1	Homo sapiens ribonuclease P/MRP 14kDa subunit (RPP14), transcript variant 4, non-coding RNA	3266	ATATCCGCCTGGGCGTCACGCTTCGTGGGGCGGGACGAGGAGAAGCCAAACGTAAAGACACCAGGAGTTTCTCGGGCCCAGCTGTGGCTGCTGCCGGGGAGCCCCAAGCCTTGGCGGGTCCTTGCGGCGAATAGGAGTCTGGTCAGGCGTCAGGCTAGTCCGACGAAGAGTGGAGAATTTCAAGATTGTGGAGTTGGACTGAATGCTGCACAGTTCAAACAGCTGCTTATTTCGGCTGTGAAGGACCTGTTTGGGGAGGCTGGAGTGCAATGGCACGATCTTGGCTCACCGCACCCTCCGCCTCCCAGGTTCAAGCGATTCTCCTGCCTCAGCCTCGCAAGTAGCTGGGATTACAGGTTGATGCCGCCTTACCTTTGGACATCCTAACCTATGAAGAGA…	ATGTTCCCACTAATTTCCAGCCATCACCTTTGGTGGGGTGGGCTTCGGAGGACAGTCTGTCTGAACCTGCCAGTGCTGACCCTGCAGCACTTTCAGCATATGCACATCAAAGTTGGAGACCGCGCTGAACTTAGGAGGGCCTTCACACAGACTGATGTGGCTACCTTCTCAGAATTAACAGGGGATGTCAATCCTTTGCATTTGAATGAAGACTTTGCAAAACACACCAAGTTTGGAAATACAATTGTACATGGAGTTTTGATCAACGGACTTATCTCAGCTCTCCTAGGAACTAAAATGCCAGGGCCAGGCTGTGTATTTCTTTCCCAGGAAATTAGCTTTCCAGCCCCTTTATATATTGGAGAAGTTGTTTTAGCTTCTGCAGAAGTGAAAAAGCTG…	0.214834
NR_049757.1	Homo sapiens ribonuclease P/MRP 14kDa subunit (RPP14), transcript variant 5, non-coding RNA	3168	ATATCCGCCTGGGCGTCACGCTTCGTGGGGCGGGACGAGGAGAAGCCAAACGTAAAGACACCAGGAGTTTCTCGGGCCCAGCTGTGGCTGCTGCCGGGGAGCCCCAAGCCTTGGCGGGTCCTTGCGGCGAATAGGAGTCTGGTCAGGCGTCAGGCTAGTCCGACGAAGAGTGGAGAATTTCAAGATTGTGGAGTTGGACTGAATGCTGCACAGTTCAAACAGCTGCTTATTTCGGCTGTGAAGGACCTGTTTGGGGAGGTTGATGCCGCCTTACCTTTGGACATCCTAACCTATGAAGAGAAGACCTTGTCAGCCATCTTGAGAATATGTAGCAGTGGTCTTGTCAAATTGTGGAGCTCTTTGACCCTGTTAGGATCCTATAAAGGCAAAAAATGTGCT…	ATGTTCCCACTAATTTCCAGCCATCACCTTTGGTGGGGTGGGCTTCGGAGGACAGTCTGTCTGAACCTGCCAGTGCTGACCCTGCAGCACTTTCAGCATATGCACATCAAAGTTGGAGACCGCGCTGAACTTAGGAGGGCCTTCACACAGACTGATGTGGCTACCTTCTCAGAATTAACAGGGGATGTCAATCCTTTGCATTTGAATGAAGACTTTGCAAAACACACCAAGTTTGGAAATACAATTGTACATGGAGTTTTGATCAACGGACTTATCTCAGCTCTCCTAGGAACTAAAATGCCAGGGCCAGGCTGTGTATTTCTTTCCCAGGAAATTAGCTTTCCAGCCCCTTTATATATTGGAGAAGTTGTTTTAGCTTCTGCAGAAGTGAAAAAGCTG…	0.221636
NR_049758.1	Homo sapiens ribonuclease P/MRP 14kDa subunit (RPP14), transcript variant 6, non-coding RNA	3083	ATATCCGCCTGGGCGTCACGCTTCGTGGGGCGGGACGAGGAGAAGCCAAACGTAAAGACACCAGGAGTTTCTCGGGCCCAGCTGTGGCTGCTGCCGGGGAGCCCCAAGCCTTGGCGGGTCCTTGCGGCGAATAGGAGTCTGGTCAGGCGTCAGGCTAGTCCGACGAAGAGTGGGTTGATGCCGCCTTACCTTTGGACATCCTAACCTATGAAGAGAAGACCTTGTCAGCCATCTTGAGAATATGTAGCAGTGGTCTTGTCAAATTGTGGAGCTCTTTGACCCTGTTAGGATCCTATAAAGGCAAAAAATGTGCTTTCCGGGTGATTCAGGTTTCTCCATTTCTTCTTGCATTATCTGGTAATAGTAGGGAACTAGTATTGGATTGAATGAATAGTCTTC…	ATGTTCCCACTAATTTCCAGCCATCACCTTTGGTGGGGTGGGCTTCGGAGGACAGTCTGTCTGAACCTGCCAGTGCTGACCCTGCAGCACTTTCAGCATATGCACATCAAAGTTGGAGACCGCGCTGAACTTAGGAGGGCCTTCACACAGACTGATGTGGCTACCTTCTCAGAATTAACAGGGGATGTCAATCCTTTGCATTTGAATGAAGACTTTGCAAAACACACCAAGTTTGGAAATACAATTGTACATGGAGTTTTGATCAACGGACTTATCTCAGCTCTCCTAGGAACTAAAATGCCAGGGCCAGGCTGTGTATTTCTTTCCCAGGAAATTAGCTTTCCAGCCCCTTTATATATTGGAGAAGTTGTTTTAGCTTCTGCAGAAGTGAAAAAGCTG…	0.225201
NR_049789.1	Homo sapiens pleckstrin homology domain containing, family B (evectins) member 2 (PLEKHB2), transcript variant 11, non-coding RNA	4281	ATACTTTAGGTTATAACTTAATGCAATGTACTTTATATTGCTGCTCAAATTGTCCCAGGCGCGGCCCCCGGAAGCTCTCTGGGTAGATCCCTGCGCCCTTGGACGCCCGGTCCTTCAGTTTTTTGAGCACCTCAAGCTTCTGGCCTACAAAACGCTCCCGGCTCAGCTGGAGCTTTCTGCGCCCGGGTCCTAGAGTCGCCCATTTCTCTAAGGCGCCTTGGCCCTATTTTTAGAGAGCGGTATTTAGAAACCAAGATTAGGGTGCTAACAATTTTTTTTTAAATTTTTATATTTTTAAGACAGGATCTCACTTTGTAACACTTCCTTTTAGTGGAAGCGCCGACCTCCTGGGAGACCCACGCCCCCTGCCGCCTTCCGTCCCGTTTCTCAGAAAACCAC…	ATGCCAATGGACTGCATCAACATCCGCACGGGGCAGGAATGTCGGGATACTCAGCCCCCGGATGGAAAGTCAAAAGACTGCATGCTCCAGATTGTTTGTCGAGATGGGAAAACAATTAGTCTTTGTGCAGAAAGCACAGATGATTGCTTGGCCTGGAAATTTACACTCCAAGATTCTAGGACAAACACAGCGTATGTGGGCTCTGCAGTCATGACCGATGAGACATCCGTGGTTTCCTCACCTCCACCATACACGGCCTATGCTGCACCGGCCCCTGAGCAGGCTTATGGCTATGGGCCATACGGTGGTGCGTACCCGCCAGGAACTCAAGTTGTCTACGCTGCGAATGGGCAGGCGTATGCCGTGCCCTACCAGTACCCATATGCAGGACTTTATGGA…	0.129851
NR_049790.1	Homo sapiens pleckstrin homology domain containing, family B (evectins) member 2 (PLEKHB2), transcript variant 12, non-coding RNA	4183	ATACTTTAGGTTATAACTTAATGCAATGTACTTTATATTGCTGCTCAAATTGTCCCAGGCGCGGCCCCCGGAAGCTCTCTGGGTAGATCCCTGCGCCCTTGGACGCCCGGTCCTTCAGTTTTTTGAGCACCTCAAGCTTCTGGCCTACAAAACGCTCCCGGCTCAGCTGGAGCTTTCTGCGCCCGGGTCCTAGAGTCGCCCATTTCTCTAAGGCGCCTTGGCCCTATTTTTAGAGAGCGGTATTTAGAAACCAAGATTAGGGTGCTAACAATTTTTTTTTAAATTTTTATATTTTTAAGACAGGATCTCACTTTGTAACACTTCCTTTTAGTGGAAGCGCCGACCTCCTGGGAGACCCACGCCCCCTGCCGCCTTCCGTCCCGTTTCTCAGAAAACCAC…	ATGATGACCAGACTCGGCAGAATATCGAGGATAAGGTCCACATGCCAATGGACTGCATCAACATCCGCACGGGGCAGGAATGTCGGGGCGTATGTGGGCTCTGCAGTCATGACCGATGAGACATCCGTGGTTTCCTCACCTCCACCATACACGGCCTATGCTGCACCGGCCCCTGAGCAGGCTTATGGCTATGGGCCATACGGTGGTGCGTACCCGCCAGGAACTCAAGTTGTCTACGCTGCGAATGGGCAGGCGTATGCCGTGCCCTACCAGTACCCATATGCAGGACTTTATGGACAGCAGCCTGCTAACCAAGTCATCATTCGAGAGCGCTATCGAGACAACGACAGCGACCTGGCACTGGGCATGCTGGCAGGAGCAGCCACGGGCATGGCCTTA…	0.109461
NR_049791.1	Homo sapiens pleckstrin homology domain containing, family B (evectins) member 2 (PLEKHB2), transcript variant 13, non-coding RNA	4278	ATACTTTAGGTTATAACTTAATGCAATGTACTTTATATTGCTGCTCAAATTGTCCCAGGCGCGGCCCCCGGAAGCTCTCTGGGTAGATCCCTGCGCCCTTGGACGCCCGGTCCTTCAGTTTTTTGAGCACCTCAAGCTTCTGGCCTACAAAACGCTCCCGGCTCAGCTGGAGCTTTCTGCGCCCGGGTCCTAGAGTCGCCCATTTCTCTAAGGCGCCTTGGCCCTATTTTTAGAGAGCGGTATTTAGAAACCAAGATTAGGGTGCTAACAATTTTTTTTTAAATTTTTATATTTTTAAGACAGGATCTCACTTTGTAACACTTCCTTTTAGTGGAAGCGCCGACCTCCTGGGAGACCCACGCCCCCTGCCGCCTTCCGTCCCGTTTCTCAGAAAACCAC…	ATGCCAATGGACTGCATCAACATCCGCACGGGGCAGGAATGTCGGGATACTCAGCCCCCGGATGGAAAGTCAAAAGACTGCATGCTCCAGATTGTTTGTCGAGATGGGAAAACAATTAGTCTTTGTGCAGAAAGCACAGATGATTGCTTGGCCTGGAAATTTACACTCCAAGATTCTAGGACAAACACAGCGTATGTGGGCTCTGCAGTCATGACCGATGAGACATCCGTGGTTTCCTCACCTCCACCATACACGGCCTATGCTGCACCGGCCCCTGAGGCTTATGGCTATGGGCCATACGGTGGTGCGTACCCGCCAGGAACTCAAGTTGTCTACGCTGCGAATGGGCAGGCGTATGCCGTGCCCTACCAGTACCCATATGCAGGACTTTATGGACAG…	0.129297
NR_049792.1	Homo sapiens pleckstrin homology domain containing, family B (evectins) member 2 (PLEKHB2), transcript variant 14, non-coding RNA	4424	ATACTTTAGGTTATAACTTAATGCAATGTACTTTATATTGCTGCTCAAATTGTCCCAGGCGCGGCCCCCGGAAGCTCTCTGGGTAGATCCCTGCGCCCTTGGACGCCCGGTCCTTCAGTTTTTTGAGCACCTCAAGCTTCTGGCCTACAAAACGCTCCCGGCTCAGCTGGAGCTTTCTGCGCCCGGGTCCTAGAGTCGCCCATTTCTCTAAGGCGCCTTGGCCCTATTTTTAGAGAGCGGTATTTAGAAACCAAGATTAGGGTGCTAACAATTTTTTTTTAAATTTTTATATTTTTAAGACAGGATCTCACTTTGTAACACTTCCTTTTAGTGGAAGCGCCGACCTCCTGGGAGACCCACGCCCCCTGCCGCCTTCCGTCCCGTTTCTCAGAAAACCAC…	ATGCCAATGGACTGCATCAACATCCGCACGGGGCAGGAATGTCGGGATACTCAGCCCCCGGATGGAAAGTCAAAAGACTGCATGCTCCAGATTGTTTGTCGAGATGGGAAAACAATTAGTCTTTGTGCAGAAAGCACAGATGATTGCTTGGCCTGGAAATTTACACTCCAAGATTCTAGGACAAACACAGCGTATGTGGGCTCTGCAGTCATGACCGATGAGACATCCGTGGTTTCCTCACCTCCACCATACACGGCCTATGCTGCACCGGCCCCTGAGCAGGCTTATGGCTATGGGCCATACGGTGGTGCGTACCCGCCAGGAACTCAAGTTGTCTACGCTGCGAATGGGCAGGCGTATGCCGTGCCCTACCAGTACCCATATGCAGGACTTTATGGA…	0.126178
NR_051962.1	Homo sapiens inversin (INVS), transcript variant 3, non-coding RNA	3977	AGAGGATGGGAACTACAATTCCCAGAAGGATGTGCGGCCGAAAGCCTCGGGCGGCCTTTTGAGGGGCTCGGCTAGCTTCAGCGCCGTGGGGTCTGACCTGGCTGGATATAGTGTACCGGCCCGGCAGGAGGGGCGGCCCGGTCCGGGTTGCGCCTCCTGGAGCCGCCCCCGGGACGTCAGTCCTGGAGGAGGCGAGGGTTGCTCCGGTTGCTAAGAAGACTATGAACAAGTCAGAGAACCTGCTGTTTGCTGGTTCATCATTAGCATCACAAGTCCATGCTGCTGCCGTTAATGGAGATAAGGGTGCTCTACAGAGGCTCATCGTAGGAAACTCTGCTCTTAAAGACAAAGAAGATCAGTTTGGGAGAACACCACTTATGTATTGCGTGTTGGCTGACA…	ATGAAACTCTTACTTACACGCAGAGCAAACTGGATGCAAAAGGATCTGGAAGAGATGACTCCTTTGCACTTGACCACCCGGCACAGGAGCCCTAAGTGTTTGGCACTTCTGCTGAAGTTTATGGCACCAGGAGAAGTGGATACACAGGATAAAAACAAGCAAACAGCTCTGCATTGGAGTGCCTACTACAATAACCCTGAGCATGTGAAGCTGCTCATCAAGCATGATTCTAACATTGGGATTCCTGATGTTGAAGGCAAGATCCCACTTCACTGGGCAGCCAACCATAAAGATCCAAGTGCTGTTCACACAGTGAGATGCATTCTGGATGCTGCTCCAACAGAGTCTTTACTGAACTGGCAAGACTACGAGGGTCGAACTCCTCTTCACTTTGCAGTT…	0.546223
NR_051971.1	Homo sapiens cAMP responsive element modulator (CREM), transcript variant 9, long non-coding RNA	2108	GTAAAATGCTGCTGACAGATTTAGAGTTAACTAGCTCACCACTGCCTCTGCCTCCAAGCTGCCTTTTAGACTGAATAGCTTTTCTTGTTAGCCCTACTTTAACATTTCTTTTGAAGTGGTTGTCTGCTTGAAGAGGGAAACACGTCATGAAACTGTAATGCATGAACAGAACTCAGGAGTTGTCTGGCCAGCTTAGTGGTAAGATCGAGCCTCCTACTGAGGCCGTCCCTGCATGCGCCTGCTGCCACTGGTGACATGCCAACTTACCAGATCCGAGCTCCTACTGCTGCTTTGCCACAGGGAGTGGTGATGGCTGCATCGCCCGGAAGTTTGCACAGTCCCCAGCAGCTGGCAGAAGAAGCAACACGCAAACGAGAGCTGAGGCTAATGAAAAACAGG…	ATGCCAACTTACCAGATCCGAGCTCCTACTGCTGCTTTGCCACAGGGAGTGGTGATGGCTGCATCGCCCGGAAGTTTGCACAGTCCCCAGCAGCTGGCAGAAGAAGCAACACGCAAACGAGAGCTGAGGCTAATGAAAAACAGGGAAGCTGCCCGGGAGTGTCGCAGGAAGAAGAAAGAATATGTCAAATGTCTTGAAAATCGTGTGGCTGTGCTTGAAAACCAAAACAAGACTCTCATTGAGGAACTCAAGGCCCTCAAAGATCTTTATTGCCATAAAGTAGAG	0.134371
NR_051972.1	Homo sapiens cAMP responsive element modulator (CREM), transcript variant 12, long non-coding RNA	1706	GTAAAATGCTGCTGACAGATTTAGAGTTAACTAGCTCACCACTGCCTCTGCCTCCAAGCTGCCTTTTAGACTGAATAGCTTTTCTTGTTAGCCCTACTTTAACATTTCTTTTGAAGTGGTTGTCTGCTTGAAGAGGGAAACACGTCATGAAACTGTAATGCATGAACAGAACTCAGGAGTTGTCTGGCCAGCTTAGTGGTAAGATCGAGCCTCCTACTGAGGCCGTCCCTGCATGCGCCTGCTGCCACTGGTGACATGCCAACTTACCAGATCCGAGCTCCTACTGCTGCTTTGCCACAGGGAGTGGTGATGGCTGCATCGCCCGGAAGTTTGCACAGTCCCCAGCAGCTGGCAGAAGAAGCAACACGCAAACGAGAGCTGAGGCTAATGAAAAACAGG…	ATGCCAACTTACCAGATCCGAGCTCCTACTGCTGCTTTGCCACAGGGAGTGGTGATGGCTGCATCGCCCGGAAGTTTGCACAGTCCCCAGCAGCTGGCAGAAGAAGCAACACGCAAACGAGAGCTGAGGCTAATGAAAAACAGGGAAGCTGCCAAAGAATGTCGACGTCGAAAGAAAGAATATGTAAAATGTCTGGAGAGCCGAGTTGCAGTGCTGGAAGTCCAGAACAAGAAGCTTATAGAGGAACTTGAAACCTTGAAAGACATTTGTTCTCCCAAAACAGATTAC	0.190099
NR_051973.1	Homo sapiens cAMP responsive element modulator (CREM), transcript variant 17, long non-coding RNA	1818	ATTTCATTGTTGGATTGTGGCGCTTCACTCCTGCTGGCGGCCGGCAGGGGGCGGAGTTCGAGCCTGGATTTTTTTCCTCGGGGCCTCCCCCGGGAGGCCGTCCCGGCGTGGGGGAGGGGAGGACGGGGCGGGAGGACGCGGTTCGGTCGGCTGCAGCGCTACTTTTGGTCCGGGGTCGGCAGGGAGGCCGCGGCTACCGCATCACAGCTGACGTGAGGACTACGTGGGGCCGCTGCCGGCTCCGGGTTGCTGGGCGGCGGCGCCGCTGCTGAGCGGCGGTCGGGCTCGCCGTCTCCACCTCCTCGCGTCCGTAATCAGTGACGAGGTCCGCTACGTAAATCCCTTTGCGGCGGCTGCCACTGGTGACATGCCAACTTACCAGATCCGAGCTCCTACTGC…	ATGCCAACTTACCAGATCCGAGCTCCTACTGCTGCTTTGCCACAGGGAGTGGTGATGGCTGCATCGCCCGGAAGTTTGCACAGTCCCCAGCAGCTGGCAGAAGAAGCAACACGCAAACGAGAGCTGAGGCTAATGAAAAACAGGGAAGCTGCCAAAGAATGTCGACGTCGAAAGAAAGAATATGTAAAATGTCTGGAGAGCCGAGTTGCAGTGCTGGAAGTCCAGAACAAGAAGCTTATAGAGGAACTTGAAACCTTGAAAGACATTTGTTCTCCCAAAACAGATTAC	0.232446
NR_051974.1	Homo sapiens cAMP responsive element modulator (CREM), transcript variant 18, long non-coding RNA	2220	ATTTCATTGTTGGATTGTGGCGCTTCACTCCTGCTGGCGGCCGGCAGGGGGCGGAGTTCGAGCCTGGATTTTTTTCCTCGGGGCCTCCCCCGGGAGGCCGTCCCGGCGTGGGGGAGGGGAGGACGGGGCGGGAGGACGCGGTTCGGTCGGCTGCAGCGCTACTTTTGGTCCGGGGTCGGCAGGGAGGCCGCGGCTACCGCATCACAGCTGACGTGAGGACTACGTGGGGCCGCTGCCGGCTCCGGGTTGCTGGGCGGCGGCGCCGCTGCTGAGCGGCGGTCGGGCTCGCCGTCTCCACCTCCTCGCGTCCGTAATCAGTGACGAGGTCCGCTACGTAAATCCCTTTGCGGCGGCTGCCACTGGTGACATGCCAACTTACCAGATCCGAGCTCCTACTGC…	ATGCCAACTTACCAGATCCGAGCTCCTACTGCTGCTTTGCCACAGGGAGTGGTGATGGCTGCATCGCCCGGAAGTTTGCACAGTCCCCAGCAGCTGGCAGAAGAAGCAACACGCAAACGAGAGCTGAGGCTAATGAAAAACAGGGAAGCTGCCCGGGAGTGTCGCAGGAAGAAGAAAGAATATGTCAAATGTCTTGAAAATCGTGTGGCTGTGCTTGAAAACCAAAACAAGACTCTCATTGAGGAACTCAAGGCCCTCAAAGATCTTTATTGCCATAAAGTAGAG	0.154472
NR_051975.1	Homo sapiens cAMP responsive element modulator (CREM), transcript variant 32, long non-coding RNA	2344	ATTTCATTGTTGGATTGTGGCGCTTCACTCCTGCTGGCGGCCGGCAGGGGGCGGAGTTCGAGCCTGGATTTTTTTCCTCGGGGCCTCCCCCGGGAGGCCGTCCCGGCGTGGGGGAGGGGAGGACGGGGCGGGAGGACGCGGTTCGGTCGGCTGCAGCGCTACTTTTGGTCCGGGGTCGGCAGGGAGGCCGCGGCTACCGCATCACAGCTGACGTGAGGACTACGTGGGGCCGCTGCCGGCTCCGGGTTGCTGGGCGGCGGCGCCGCTGCTGAGCGGCGGTCGGGCTCGCCGTCTCCACCTCCTCGCGTCCGTAATCAGTGACGAGGTCCGCTACGTAAATCCCTTTGCGGCGGACAAATGACCATGGAAACAGTTGAATCCCAGCATGATGGAAGTATA…	ATGCCAACTTACCAGATCCGAGCTCCTACTGCTGCTTTGCCACAGGGAGTGGTGATGGCTGCATCGCCCGGAAGTTTGCACAGTCCCCAGCAGCTGGCAGAAGAAGCAACACGCAAACGAGAGCTGAGGCTAATGAAAAACAGGGAAGCTGCCCGGGAGTGTCGCAGGAAGAAGAAAGAATATGTCAAATGTCTTGAAAATCGTGTGGCTGTGCTTGAAAACCAAAACAAGACTCTCATTGAGGAACTCAAGGCCCTCAAAGATCTTTATTGCCATAAAGTAGAG	0.136888
NR_052006.1	Homo sapiens PRP40 pre-mRNA processing factor 40 homolog B (S. cerevisiae) (PRPF40B), transcript variant 2, non-coding RNA	3622	GGCTCGGGGCGGTCCCACAGCGCCCCCTGCGGCCCGGGCCGTGGCCGATGGGGCGGGGAGGCCGCTGGGGATAGCTGGGACCCCGGGGAGGGCGAGGGAGGCCAAGGGTGAGGGAAGAGAGCCCGGGAGGGGGGATGGGGGCGGGGACTGGGGGCGAAGGGGCGGGGGAGGCCATGATGGAGCCTGGCCGGGGGCGAAAGGTGCGAGAGTGGCGGGACTGGGTGAAGAGTGGGATTGGGAGAGGTGGGGGTGGGTTCGCGGAGAAAGATCGGGAAAGAAGAGAGAGGGCGGAGATGAGGGGACTGAGGGGACCAGGGGACAGGTGGGGACCAGTTTCCCCTCCTGGGATATTTGGTGTGCGACATGCCCTTCCCCCAGCCCCAGCGCCCGTTCCCTTTG…	ATGCCCCCTCCAGGGATCCCCCCACCCTTTCCTCCGATGGGGCTACCCCCCATGAGTCAGAGACCACCAGCTATCCCCCCCATGCCACCTGGCATCCTGCCCCCAATGCTTCCACCAATGGGGGCGCCACCACCACTCACACAGATACCAGGAATGGTACCTCCGATGATGCCAGGAATGCTGATGCCAGCGGTGCCTGTCACCGCAGCGACGGCTCCGGGTGCGGACACCGCCAGCTCTGCTGTGGCTGGGACAGGCCCTCCGAGGGCCCTATGGAGTGAGCATGTGGCCCCAGATGGGCGCATCTACTACTACAATGCTGACGACAAGCAGTCCGTGTGGGAGAAGCCCAGCGTGCTCAAGTCCAAGGCAGAGCTGCTCCTGTCCCAATGTCCCTGG…	0.506793
NR_073000.1	Homo sapiens ARP3 actin-related protein 3 homolog B (yeast) (ACTR3B), transcript variant 3, non-coding RNA	2167	AGCATCCGGGCTCCCGGCAGCGGCGCTGCGGCGGCTCGCGGGAGACGCTGCGCGCGGGGCTAGCGGGCGGCGGAGCGGACGGCGACGGGGCGCTCTCGGGCTGCCGGCGGGGCCGAGCGCCGCGCGTCCCGAGCATGGCAGGCTCCCTGCCTCCCTGCGTGGTGGACTGTGGCACCGGGTATTGCCATCAGAGAGTCAGCAAAGGTAGTTGACCAAGCTCAAAGGAGAGTGTTGAGGGGAGTTGATGACCTTGACTTTTTCATAGGAGATGAAGCCATCGATAAACCTACATATGCTACAAAGTGGCCGATACGACATGGAATCATTGAAGACTGGGATCTTATGGAAAGGTTCATGGAGCAAGTGGTTTTTAAATATCTTCGAGCTGAACCTGAGGAC…	ATGGAAAGGTTCATGGAGCAAGTGGTTTTTAAATATCTTCGAGCTGAACCTGAGGACCATTATTTTTTAATGACAGAACCTCCACTCAATACACCAGAAAACAGAGAGTATCTTGCAGAAATTATGTTTGAATCATTTAACGTACCAGGACTCTACATTGCAGTTCAGGCAGTGCTGGCCTTGGCGGCATCTTGGACATCTCGACAAGTGGGTGAACGTACGTTAACGGGGATAGTCATTGACAGCGGAGATGGAGTCACCCATGTTATCCCAGTGGCAGAAGGTTATGTAATTGGAAGCTGCATCAAACACATCCCGATTGCAGGTAGAGATATTACGTATTTCATTCAACAGCTGCTAAGGGAGAGGGAGGTGGGAATCCCTCCTGAGCAGTCACTG…	0.415617
NR_073001.1	Homo sapiens ARP3 actin-related protein 3 homolog B (yeast) (ACTR3B), transcript variant 4, non-coding RNA	2098	AGCATCCGGGCTCCCGGCAGCGGCGCTGCGGCGGCTCGCGGGAGACGCTGCGCGCGGGGCTAGCGGGCGGCGGAGCGGACGGCGACGGGGCGCTCTCGGGCTGCCGGCGGGGCCGAGCGCCGCGCGTCCCGAGCATGGCAGGCTCCCTGCCTCCCTGCGTGGTGGACTGTGGCACCGGGTATACCAAGCTTGGCTACGCAGGCAACACTGAGCCCCAGTTCATTATTCCTTCATTGGCCGATACGACATGGAATCATTGAAGACTGGGATCTTATGGAAAGGTTCATGGAGCAAGTGGTTTTTAAATATCTTCGAGCTGAACCTGAGGACCATTATTTTTTAATGACAGAACCTCCACTCAATACACCAGAAAACAGAGAGTATCTTGCAGAAATTATG…	ATGGAAAGGTTCATGGAGCAAGTGGTTTTTAAATATCTTCGAGCTGAACCTGAGGACCATTATTTTTTAATGACAGAACCTCCACTCAATACACCAGAAAACAGAGAGTATCTTGCAGAAATTATGTTTGAATCATTTAACGTACCAGGACTCTACATTGCAGTTCAGGCAGTGCTGGCCTTGGCGGCATCTTGGACATCTCGACAAGTGGGTGAACGTACGTTAACGGGGATAGTCATTGACAGCGGAGATGGAGTCACCCATGTTATCCCAGTGGCAGAAGGTTATGTAATTGGAAGCTGCATCAAACACATCCCGATTGCAGGTAGAGATATTACGTATTTCATTCAACAGCTGCTAAGGGAGAGGGAGGTGGGAATCCCTCCTGAGCAGTCACTG…	0.418782
NR_073026.1	Homo sapiens zinc finger protein 334 (ZNF334), transcript variant 4, non-coding RNA	3865	AGGCTCTTCCGGGTGAGGGTCCTGCAGCCCGTGAATCCCTGGTCCCGCCGAGACTTGGACCTGGTGCGAACTGGAGGCGAAGCGGGTGCACCCACAACCTATAGGAAGGGCTGGCGGCGAGCTCTGAGCACTCGGGCGTCGGAGGGAACGTGGCTAAACACATTAGTAGGAAAACAGATACCAGTTTCATTCCAGGACCTGACTGTGAACTTCACCCAAGAGGAATGGCAGCAACTGGACCCTGCTCAGAGGCTCCTGTACAGGGATGTGATGCTGGAGAACTACAGCAACTTGGTCTCTGTGGGGTATCATGTTAGCAAACCAGATGTGATTTTCAAATTGGAGCAAGGAGAAGAGCCATGGATAGTGGAGGAATTCTCAAATCAGAACTACCCAGAC…	ATGCTGGAGAACTACAGCAACTTGGTCTCTGTGGGGTATCATGTTAGCAAACCAGATGTGATTTTCAAATTGGAGCAAGGAGAAGAGCCATGGATAGTGGAGGAATTCTCAAATCAGAACTACCCAGACATTGATGATGCCTTAGAGAAGAACAAGGAAATCCAAGATAAACATTTGACACAAACTGTATTCTTCAGCAACAAAACACTGATTACAGAAAGAGAGAATGTATTTGGGAAAACACTTAATCTGGGCATGAATAGTGTTCCCTCAAGAAAAATGCCCTATAAATGTAATCCAGGAGGAAACAGTTTGAAAACTAATTCAGAAGTAATTGTTGCAAAGAAAAGCAAAGAAAACAGAAAGATTCCTGATGGATACAGTGGATTTGGGAAGCAT…	0.341489
NR_073075.1	Homo sapiens phospholipase C, zeta 1 (PLCZ1), transcript variant 2, long non-coding RNA	2159	TCACAATGGGAATTCAGACCAAAAGGAAAAAATGACAGTCACCTGACAGTGTGGTGCCCAGCCAACCAGCTATACCTCTTTTGAAGATTTTAAGAACTTAGCCTCCTGAACAGTCTTCTTCGAAAGTGAAAAGTGGTAACAGCTGATGAGTATCAAGAAATTATTTTCTGCAAAGGGGCAGAGTTAATTGTATTTGGAACCCATGACAGCACCTACTGGGGAAAGACTTCTAAGTGAGGAGAAACGGCTCTACAGGTCATGAAACTATGGAAATGAGATGGTTTTTGTCAAAGATTCAGGATGACTTCAGAGGTGGAAAAATTAACCTAGAAAAAACTCAGAGGTTACTTGAAAAATTAGATATTCGGTGCAGTTATATTCATGTGAAACAGATTTTTA…	ATGAGTAAAGCTATTGCTTTTGAGATCATTCAGAAATACGAGCCTATCGAAGAAGTTAGGAAAGCACACCAAATGTCATTAGAAGGTTTTACAAGATACATGGATTCACGTGAATGTCTACTGTTTAAAAATGAATGTAGAAAAGTTTATCAAGATATGACTCATCCATTAAATGATTATTTTATTTCATCTTCACATAACACATATTTGGTATCTGATCAATTATTGGGACCAAGTGACCTTTGGGGATATGTAAGTGCCCTTGTGAAAGGATGCCGTTGTTTGGAGATTGACTGCTGGGATGGAGCACAAAATGAACCTGTTGTATATCATGGCTACACACTCACAAGCAAACTTCTGTTTAAAACTGTTATCCAAGCTATACACAAGTATGCATTC…	0.581986
NR_073194.1	Homo sapiens pregnancy specific beta-1-glycoprotein 7 (gene/pseudogene) (PSG7), transcript variant 1, long non-coding RNA	2046	AGTGCAGAAGGAGGAAGGACAGCACAGCTGACAGCCGTGCTCAGGAAGATTCTGGATCCTAGGCTCATCTCCACAGAGGAGAACACGCAGGGAGCAGAGACCATGGGGCCCCTCTCAGCCCCTCCCTGCACACAGCATATAACCTGGAAAGGGCTCCTGCTCACAGCATCACTTTTAAACTTCTGGAACCCGCCCACCACAGCCCAAGTCACGATTGAAGCCCAGCCACCAAAAGTTTCCGAGGGGAAGGATGTTCTTCTACTTGTCCACAATTTGCCCCAGAATCTTACTGGCTACATCTGGTACAAAGGACAAATCAGGGACCTCTACCATTATGTTACATCATATATAGTAGACGGTCAAATAATTAAATATGGGCCTGCATACAGTGGATGAGAA…	ATGAATGGTCAGAGCCTCCCTATGACTCACAGCTTGCAGCTGTCTGAAACCAACAGGACCCTCTACCTATTTGGTGTCACAAACTATACTGCAGGACCCTATGAATGTGAAATACGGAACCCAGTGAGTGCCAGCCGCAGTGACCCAGTCACCCTGAATCTCCTCCCGAAGCTGCCCAAGCCCTACATCACCATCAATAACTTAAACCCCAGGGAGAATAAGGATGTCTCAACCTTCACCTGTGAACCTAAGAGTGAGAACTACACCTACATTTGGTGGCTAAATGGTCAGAGCCTCCCGGTCAGTCCCAGGGTAAAGCGACGCATTGAAAACAGGATCCTCATTCTACCCAGTGTCACGAGAAATGAAACAGGACCCTATCAATGTGAAATACGGGAC…	0.284689
NR_073195.1	Homo sapiens acyl-CoA binding domain containing 5 (ACBD5), transcript variant 5, non-coding RNA	3740	CATTTCCCATAAGCCCGCGGGGCAGGGCGAGGGGCGGGCGTCGGGGACATTACCGGACAGGCCTTGTCCGGCAATACCAAGGCTCTTGGGAAAGCTGGTGCTGCTGCTGCCTGATTCCCGCCGACAGACCTTGGGACCGGGGCCAACACTGGCAGCTGGAGATGGCGGACACGAGATCCGTGCACGAGACTAGGTTTGAGGCGGCCGTGAAGGTGATCCAGAGTTTGCCGAAGAATGGGATGCTTGGAGTTCACTGGGTGATATGACCAAAGAGGAAGCCATGATTGCATATGTTGAAGAAATGAAAAAGATTATTGAAACTATGCCAATGACTGAGAAAGTTGAAGAATTGCTGCGTGTCATAGGTCCATTTTATGAAATTGTCGAGGACAAAAAGAG…	ATGACCAAAGAGGAAGCCATGATTGCATATGTTGAAGAAATGAAAAAGATTATTGAAACTATGCCAATGACTGAGAAAGTTGAAGAATTGCTGCGTGTCATAGGTCCATTTTATGAAATTGTCGAGGACAAAAAGAGTGGCAGGAGTTCTGATATAACCTCAGATCTTGGTAATGTTCTCACTTCTACTCCAAACGCCAAAACCGTTAATGGTAAAGCTGAAAGCAGTGACAGTGGAGCCGAGTCTGAGGAAGAAGAGGCCCAAGAAGAAGTGAAAGGAGCAGAACAAAGTGATAATGATAAGAAAATGATGAAGAAGTCAGCAGACCATAAGAATTTGGAAGTCATTGTCACTAATGGCTATGATAAAGATGGCTTTGTTCAGGATATACAGAATGAC…	0.340426
NR_073196.2	Homo sapiens acyl-CoA binding domain containing 5 (ACBD5), transcript variant 6, long non-coding RNA	3860	TGCACTGCTGCTGCGGCGGCGGCGGCGCCAGTGGGTCCTCCGGTGACTCTGGGGCGGGGCTGTGGGGAGGGCACGGACTGACAGACGGACTCCGGCGGAATGGGGGGTGTGGCTGCTCCGCCAGGGTCCCCAGGGTGGGAGAGCGGCTCCGCGGCCACCGATGCCCGGACCCCCTCTGTCTTCTGCTAGACATGCTCTTCCTCTCGGTGAGTTGTTTTGCTGTCGTCGCGGGCCGGATTCGTGGCCTTAGTCACGCCCCGGGGGAGGAGGAAGGAGCCGGGCCGCTTCGATCTGTGTGGCCTGGATAGGGCAGGGCAAAGGGGAACTGACCCGCTTCGCTCCCGGGCCTCCTCCTTTTGGGGCATGTTGATCCGCGGCTGCGCTCCATGTTCCAGTTTC…	ATGACCAAAGAGGAAGCCATGATTGCATATGTTGAAGAAATGAAAAAGATTATTGAAACTATGCCAATGACTGAGAAAGTTGAAGAATTGCTGCGTGTCATAGGTCCATTTTATGAAATTGTCGAGGACAAAAAGAGTGGCAGGAGTTCTGATATAACCTCAGATCTTGGTAATGTTCTCACTTCTACTCCAAACGCCAAAACCGTTAATGGTAAAGCTGAAAGCAGTGACAGTGGAGCCGAGTCTGAGGAAGAAGAGGCCCAAGAAGAAGTGAAAGGAGCAGAACAAAGTGATAATGATATAAATGATGATCATGTTGAAGATGTTACAGGAATTCAGCATTTGACAAGCGATTCAGACAGTGAAGTTTACTGTGATTCTATGGAACAATTTGGACAA…	0.27619
NR_073197.2	Homo sapiens acyl-CoA binding domain containing 5 (ACBD5), transcript variant 7, long non-coding RNA	4064	TGCACTGCTGCTGCGGCGGCGGCGGCGCCAGTGGGTCCTCCGGTGACTCTGGGGCGGGGCTGTGGGGAGGGCACGGACTGACAGACGGACTCCGGCGGAATGGGGGGTGTGGCTGCTCCGCCAGGGTCCCCAGGGTGGGAGAGCGGCTCCGCGGCCACCGATGCCCGGACCCCCTCTGTCTTCTGCTAGACATGCTCTTCCTCTCGGTGAGTTGTTTTGCTGTCGTCGCGGGCCGGATTCGTGGCCTTAGTCACGCCCCGGGGGAGGAGGAAGGAGCCGGGCCGCTTCGATCTGTGTGGCCTGGATAGGGCAGGGCAAAGGGGAACTGACCCGCTTCGCTCCCGGGCCTCCTCCTTTTGGGGCATGTTGATCCGCGGCTGCGCTCCATGTTCCAGTTTC…	ATGACCAAAGAGGAAGCCATGATTGCATATGTTGAAGAAATGAAAAAGATTATTGAAACTATGCCAATGACTGAGAAAGTTGAAGAATTGCTGCGTGTCATAGGTCCATTTTATGAAATTGTCGAGGACAAAAAGAGTGGCAGGAGTTCTGATATAACCTCAGATCTTGGTAATGTTCTCACTTCTACTCCAAACGCCAAAACCGTTAATGGTAAAGCTGAAAGCAGTGACAGTGGAGCCGAGTCTGAGGAAGAAGAGGCCCAAGAAGAAGTGAAAGGAGCAGAACAAAGTGATAATGATAAGAAAATGATGAAGAAGTCAGCAGACCATAAGAATTTGGAAGTCATTGTCACTAATGGCTATGATAAAGATGGCTTTGTTCAGGATATACAGAATGAC…	0.302545
NR_073199.1	Homo sapiens long intergenic non-protein coding RNA 483 (LINC00483), long non-coding RNA	825	TTTGATGTCTAGAATCAGGGGATCCAGGATCATCACCAAGGTCATTTTCCCAGACAGATGTGCTGAGGCTGTAGAAAGTGCTTTTTATTTGGTTGGGAGCTTGTGCATAAATGCGAGAGGGGCTGCACATCTGACGGACTAGAGGTGACTCATGGCTGAACCGGAACAGGACATCGGGGAGAAGCCAGCAGTCAGAATTCAGAACCCCAAAGAAAATGACTTCATTGAAATTGAACTGAAGAGACAAGAACTGAGTTACCAAAACCTACTAAACGTGAGTTGCTGTGAACTGGGGATTAAACCAGAACGAGTGGAGAAGATCAGAAAGCTACCAAACACACTGCTCAGAAAGGACAAAGACATTCGAAGACTGCGGGACTTTCAGGAAGTGGAACTCAT…	ATGGCTGAACCGGAACAGGACATCGGGGAGAAGCCAGCAGTCAGAATTCAGAACCCCAAAGAAAATGACTTCATTGAAATTGAACTGAAGAGACAAGAACTGAGTTACCAAAACCTACTAAACGTGAGTTGCTGTGAACTGGGGATTAAACCAGAACGAGTGGAGAAGATCAGAAAGCTACCAAACACACTGCTCAGAAAGGACAAAGACATTCGAAGACTGCGGGACTTTCAGGAAGTGGAACTCATTTTAATGAAAAATGGAAGCTCCAGATTGACAGAATATGTGCCATCTCTGACAGAAAGGCCCTGCTATGATAGCAAAGCTGCAAAAATGACTTAT	0.53271
NR_073495.1	Homo sapiens CUE domain containing 1 (CUEDC1), transcript variant 2, non-coding RNA	3943	AAGTGTGGCCACTTCCTCTTGCCTGGCCTGACTCACCCTGGCTGCTGCCCATTGTGGCTGCCATGGAAATACAACTCGAGGAGAACCCAGACCAGGACAGGGAGGCCATGTTCTGGGTGGCAGTGGAGCCTGGCAAGGTGCCCTCCTGGCCTGGGACTGCTGTGGCAGAGGAAGCATGAGGTGGGGCCTGGCCTGCCCAGCTCAGAGCTGAGGTGCCCCCTTGGTTTTTTACCTCCCTGTTCCCTGGCTGGCCCACTGCACCCACGCACTCAACGCAGTGGCTTCGCTCCTCCTCCAGGATGGCTGGAGGTGGGACCATTGCCAGGATGGCCTCAAGTGCCCAGCCCTCCTGGAAGACTCAGTTTCCCTCTTTGTCCCATGCAGAGGTGCAGAGATTCA…	ATGACCAGCCTGTTCCGCCGGAGCAGCAGCGGCAGCGGCGGGGGTGGCACCGCCGGGGCACGCGGGGGCGGGGGAGGCACGGCCGCCCCCCAGGAGCTCAACAACAGCCGGCCTGCCCGCCAGGTGCGCCGCCTGGAGTTCAACCAGGCCATGGACGACTTCAAGACCATGTTCCCCAACATGGATTACGACATCATCGAATGCGTGCTGCGCGCCAACAGCGGCGCTGTGGACGCCACCATCGACCAGCTGCTGCAGATGAACCTGGAGGGCGGTGGCAGCAGCGGCGGCGTCTATGAGGACAGCTCCGACTCGGAGGACAGCATCCCCCCGGAGATCTTGGAAAGGACTTTGGAACCTGATAGCTCGGATGAAGAGCCCCCACCTGTGTACTCCCCG…	0.291761
NR_073505.1	Homo sapiens estrogen receptor 2 (ER beta) (ESR2), transcript variant j, long non-coding RNA	2745	GTGTGAGGGCGCCCGGCTTCCAGGCAGTAATGGGCGGGTCCCTGCGCGGGAGCGTGGCGGGCGCTGGACTCTACAGCAGATGTGGAACTGGAGAGCTTGGCGCGCCTTCCGACTTTGTCACACACCTGCGCCGCCAGACTGGGGTCGGGCCCCTCCGCGTTCTGCTCTGGAGTGCCTGGGTCTGGGCCCAGCACCGCGCTTTTAGAATCTCCTCAGCTGAATCTGACGCTCAGCAGTGGGTGAAGCGCAGCCCCCTGTTTCAGGCCCTGCCGAGCTGGAAGGAGTGTCAGAGCTGGAGCGCGCGTGGCCCCCTCTGTGTTGGGGTCACCCCGGGGTTGCCAGGGCTCAGGGAGGGTCGTAGTCTGGATTTTGTCACCCGCACGTCCCCACCCCCCAGCA…	ATGGATATAAAAAACTCACCATCTAGCCTTAATTCTCCTTCCTCCTACAACTGCAGTCAATCCATCTTACCCCTGGAGCACGGCTCCATATACATACCTTCCTCCTATGTAGACAGCCACCATGAATATCCAGCCATGACATTCTATAGCCCTGCTGTGATGAATTACAGCATTCCCAGCAATGTCACTAACTTGGAAGGTGGGCCTGGTCGGCAGACCACAAGCCCAAATGTGTTGTGGCCAACACCTGGGCACCTTTCTCCTTTAGTGGTCCATCGCCAGTTATCACATCTGTATGCGGAACCTCAAAAGAGTCCCTGGTGTGAAGCAAGATCGCTAGAACACACCTTACCTGTAAACAGAGAGACACTGAAAAGGAAGGTTAGTGGGAACCGTTGC…	0.436508
NR_073601.1	Homo sapiens parathyroid hormone 2 receptor (PTH2R), transcript variant 2, non-coding RNA	2838	ATAGAGCGTACCCTGAGAGGTGGTTGGGCAGGAGGCTGGGCTGGTGGCCAGCTGCGCAGGGAGACCGGGAGGTGGCAGATCTGCGGGGCGCCCAGTCACTTCCTCCACGTTCTCGTGCTGGGCGGGAGGAGCGGATGGGGCTTGGGAGGCAGCCTGCTCTCCAGTCCCTATCCACCCACAGGTTTTTTGGGTCGGAGAGGAATTATCTGATAAAATTCCTGGGTTAATATTTTTAAAAACGGAGAGTTTTTAAAAATGATTTTTTTCCCTCGAAAATGACCTTTTTATGCTTCGAAGCAGTTTGTCACCAGCATAGTGCTTTTTCTTTTCTCTTCTTTTTCTACGATAAATGAAAGCATTTCTTCAAGAAAAAGGCACAGGTTCCTTGAACAGCTGGAT…	ATGCACAGCTTAAATAAAACATGGGCCAATTATTCAGACTGCCTTCGCTTTCTGCAGCCAGATATCAGCATAGGAAAGCAAGAATTCTTTGAACGCCTCTATGTAATGTATACCGTTGGCTACTCCATCTCTTTTGGTTCCTTGGCTGTGGCTATTCTCATCATTGGTTACTTCAGACGATTGCATTGCACTAGGAACTATATCCACATGCACTTATTTGTGTCTTTCATGCTGAGAGCTACAAGCATCTTTGTCAAAGACAGAGTAGTCCATGCTCACATAGGAGTAAAGGAGCTGGAGTCCCTAATAATGCAGGATGACCCACAAAATTCCATTGAGGCAACTTCTGTGGACAAATCACAATATATCGGGTGCAAGATTGCTGTTGTGATGTTTATT…	0.412982
NR_075073.1	Homo sapiens SET domain and mariner transposase fusion gene (SETMAR), transcript variant 5, non-coding RNA	1408	ACAAGTCCCAGCATCCACCGCGCGGCCCAGGACTGTCAGGGTAGTGGGCGTTGCGTGAGGCGGGTAAATGTTCGCGGAAGCGGCAAAGACGACACGGCCTTGTGGGATGGCGGAGTTTAAGGAGAAGCCTGAGGCCCCGACTGAGCAGCTGGATGTCGCGTGCGGCCAGGAAAACTTGCCGGTGGGCGCGTGGCCCCCGGGGGCCGCGCCGGCGCCCTTCCAGTTCTCTGTACTGCCCCGTAGAAAAGTCGAACATCAGTTGTGGAAATGAGAAGGAACCCAGCATGTGTGGCTCAGCCCCTTCTGTGTTCCCCTCCTGCAAGCGATTGACCCTTGAGACTATGAAAATGATGTTAGACAAAAAGCAAATTCGAGCAATTTTCTTATTCGAGTTCAAAA…	ATGTCGCGTGCGGCCAGGAAAACTTGCCGGTGGGCGCGTGGCCCCCGGGGGCCGCGCCGGCGCCCTTCCAGTTCTCTGTACTGCCCCGTAGAAAAGTCGAACATCAGTTGTGGAAATGAGAAGGAACCCAGCATGTGTGGCTCAGCCCCTTCTGTGTTCCCCTCCTGCAAGCGATTGACCCTTGAGACTATGAAAATGATGTTAGACAAAAAGCAAATTCGAGCAATTTTCTTATTCGAGTTCAAAATGGGTCGTAAAGCAGCAGAAACAACTCGCAACATCAACAATGCATTTGGCCCAGGAACTGCTAACGAACGTACAGTGCAGTGGTGGTTCAAGAAGTTTTGCAAAGGAGATGAGAGCCTTGAAGATGAGGAGCGTAGTGGCCGGCCATCAGAA…	0.597059
NR_075075.1	Homo sapiens chromosome 18 open reading frame 8 (C18orf8), transcript variant 3, long non-coding RNA	1997	GTGGGGGCGTGGCACCAGGAAGCGGCGTCCGCGCCGGGCCCAGAGCCGCAGCCGCAGCCGCCGCTACAGTCCGGGCCGGGCTCCACCGCGCATCCTGCTCCACTCTGGCGACCGCCCCCGGGGCCCCCGCCGCGGGCGCGGCGCCCGCCATGGGCGAGGAGGACTACTATCTGGAGCTGTGCGAGCGGCCGGTGCAGTTCGAGAAGGCGAACCCTGTCAACTGCGTCTTCTTCGATGAGGCCAACAAGCAGGTTTTTGCTGTTCGATCTGGTGGAGCTACTGGCGTGGTAGTTAAAGGCCCAGATGATAGGAATCCCATCTCATTTAGGTATTACCAGAGAAACGGAGTCTGAAACTCTTGAAGAGCCACAATCTCAATGTGAATTGGTACATGTACTG…	ATGTACTGCCCCGAGAGCGCCGTGATCTTGCTGTCTACCACGGTCCTGGAGAATGTCCTGCAGCCTTTTCACTTTAGGGCTGGCACTATGTCGAAGCTGCCCAAATTTGAGATTGAATTACCAGCTGCGCCTAAGTCAACTAAACCCAGCCTTTCCGAAAGAGACATCGCAATGGCTACCATATACGGGCAGCTGTATGTTCTCTTCTTGAGGCATCATTCTCGGACCTCCAACAGCACAGGAGCGGAGGTGGTCCTCTATCATCTACCACGAGAAGGTGCCTGTAAAAAGATGCACATATTGAAGTTAAATAGGACGGGAAAGTTTGCCCTGAACGTGGTGGACAACCTGGTAGTCGTGCATCATCAGGATACAGAGACATCGGTAATATTCGATATC…	0.564334
NR_075076.1	Homo sapiens chromosome 18 open reading frame 8 (C18orf8), transcript variant 4, long non-coding RNA	2017	GTGGGGGCGTGGCACCAGGAAGCGGCGTCCGCGCCGGGCCCAGAGCCGCAGCCGCAGCCGCCGCTACAGTCCGGGCCGGGCTCCACCGCGCATCCTGCTCCACTCTGGCGACCGCCCCCGGGGCCCCCGCCGCGGGCGCGGCGCCCGCCATGGGCGAGGAGGACTACTATCTGGAGCTGTGCGAGCGGCCGGTGCAGTTCGAGAAGGCGAACCCTGTCAACTGCGTCTTCTTCGATGAGGCCAACAAGCAGGTTTTTGCTGTTCGATCTGGTGGAGCTACTGGCGTGGTAGTTAAAGGCCCAGATGATAGGAATCCCATCTCATTTAGGATTTTTGTAATTTTATCCCTGATAATTCCCAGCTGGAATACACACAGGAGTGCAAGACTAAGAATGCCAA…	ATGTACTGCCCCGAGAGCGCCGTGATCTTGCTGTCTACCACGGTCCTGGAGAATGTCCTGCAGCCTTTTCACTTTAGGGCTGGCACTATGTCGAAGCTGCCCAAATTTGAGATTGAATTACCAGCTGCGCCTAAGTCAACTAAACCCAGCCTTTCCGAAAGAGACATCGCAATGGCTACCATATACGGGCAGCTGTATGTTCTCTTCTTGAGGCATCATTCTCGGACCTCCAACAGCACAGGAGCGGAGGTGGTCCTCTATCATCTACCACGAGAAGGTGCCTGTAAAAAGATGCACATATTGAAGTTAAATAGGACGGGAAAGTTTGCCCTGAACGTGGTGGACAACCTGGTAGTCGTGCATCATCAGGATACAGAGACATCGGTAATATTCGATATC…	0.565707
NR_075100.1	Homo sapiens NUT family member 2D (NUTM2D), non-coding RNA	5543	GGCTTTCCAGCAAAGGGGCTGGGACGTAAGGCTGGCCTGCTGGTGTGGACAGAGATTCCAGCAACATGCATGACCTGGGGGTACAAGGATTGCTTCCTAAACAATGATAAGCACACAGCCACCTAATAGTCTGGATCGGCTGAGACCATCCTGATTTCAAACACCCAGTCCCCTTGCCTTCCTAAGAACCCCTGTGTTTCTCAGACTGAAAATGTGTTTTGAACTTTGTTCACGAAGTGAGGCCGCTGTTGAAATTCGTCAAGACTGGGAAAGAGCCAAAGTGGGAAGGAGCATGGGTTGATTGGCACAAAAGTAGGTCTGCTGATAAAGAATGGAAGTAAAGGGGCCATCAGGTAGAAGCTTTTGCTGTGAGTCAGAAGGACAATTTAAAAGTTGCCT…	ATGTTCCAGGAACCTGTTTACTTTCAAATTTTCCTGTTTCAGTTGGACTCAGGAGCATCTGGTGAGCCAGGTCACTCTCTGGGTCTTACCCTTGGCTTTTCTCATTGTGGAAACTGCCAGACAGCGGTAGTCAGTGCCCAGCCTGAGGGGATGGCTTCAAATGGAGCATACCCAGCGCTGGGACCGGGCGTGACCGCGAACCCTGGCACCTCCCTGTCTGTGTTCACGGCTCTGCCCTTCACCACACCCGCTCCCGGCCCAGCACACGGGCCGCTCCTTGTGACTGCAGGGGCTCCTCCAGGCGGCCCTCTGGTGCTGTCTAACTTCCCCAGCACACCTCTGGTGACAGAACAGGATGGCTGCGGCCCGAGTGGGGCCGGGGCTTCCAACGTCTTTGTC…	0.256564
NR_102705.1	Homo sapiens MMP24 antisense RNA 1 (MMP24-AS1), transcript variant 1, long non-coding RNA	1765	GGAGCCCCGCCCCGAAGCACAGGGTCGAGTCCCTTCTTTCCGCTCCAACGCACGGAGGGTGAGGTCGGTACGCGGTGGTGGCGTCACGGCGCCAGCTCCTCCCGACGCCGAGGTGGGTTCCGGGAGACCCGCGGGTCTGGCTGCGAGAGACCATGGGGGCTCAGCTAAGCGGCGGCCGCGGCGCCCCGGAGCCTGCGCAAACCCAGCCCCAGCCCCAGCCCCAGCCTGCGGCGCCGGAGGGCCCGGAACAGCCCCGGCATCCGCCCCAGCCCCAGCCCCAGCCCCAGCCCCAGCCCCAGCCCGAGCCCAGCCCGTGGGGGCCGCTGGACGACGTGCGCTTCCTCATCGCCTGCACTTCCTGGTACTGACGGCGTCCTCCGCAGGATGTCGCCCGTCTGT…	ATGTCGCCCGTCTGTCCGCCGTCCCCTGTGGTTCTTGCCTGCCTTGTCTCCTCTCCCCACGTCCCTGCGTCTCTTACACCCCCTCCCACCCGAGGCTCCCCAGAGATAGCAGAGAATTCGAAGAGGTCGCCGGGGACTGGAAAGAAGTCCCGGCAGGGCCGCCTTCGCAGTCTACACCCCAGCCTGCTTCCCAGCCTACACCCAGACCCAGCTCAGACCTTCGTGACCACCCCATCCCTTTCTCCGGCTGGCTGGGTCGGGGGCATCCCTCTCTGTCGCTGGCTTCCAGAGGCAGGACAGGCCTCCTGG	0.323899
NR_102706.1	Homo sapiens MMP24 antisense RNA 1 (MMP24-AS1), transcript variant 2, long non-coding RNA	1728	GGAGCCCCGCCCCGAAGCACAGGGTCGAGTCCCTTCTTTCCGCTCCAACGCACGGAGGGTGAGGTCGGTACGCGGTGGTGGCGTCACGGCGCCAGCTCCTCCCGACGCCGAGACCATGGGGGCTCAGCTAAGCGGCGGCCGCGGCGCCCCGGAGCCTGCGCAAACCCAGCCCCAGCCCCAGCCCCAGCCTGCGGCGCCGGAGGGCCCGGAACAGCCCCGGCATCCGCCCCAGCCCCAGCCCCAGCCCCAGCCCCAGCCCCAGCCCGAGCCCAGCCCGTGGGGGCCGCTGGACGACGTGCGCTTCCTCATCGCCTGCACTTCCTGGTACTGACGGCGTCCTCCGCAGGATGTCGCCCGTCTGTCCGCCGTCCCCTGTGGTTCTTGCCTGCCTTGTCTCCT…	ATGTCGCCCGTCTGTCCGCCGTCCCCTGTGGTTCTTGCCTGCCTTGTCTCCTCTCCCCACGTCCCTGCGTCTCTTACACCCCCTCCCACCCGAGGCTCCCCAGAGATAGCAGAGAATTCGAAGAGGTCGCCGGGGACTGGAAAGAAGTCCCGGCAGGGCCGCCTTCGCAGTCTACACCCCAGCCTGCTTCCCAGCCTACACCCAGACCCAGCTCAGACCTTCGTGACCACCCCATCCCTTTCTCCGGCTGGCTGGGTCGGGGGCATCCCTCTCTGTCGCTGGCTTCCAGAGGCAGGACAGGCCTCCTGG	0.323899
NR_103552.1	Homo sapiens chromosome 8 open reading frame 49 (C8orf49), long non-coding RNA	1968	AATTTTAGCTGGGATTATGCTGTGATTATGTTTGGCTTAACAGTAATGAAAATAAGTTTAGGCTGGGTGCGGTGGCTCATGCCTGTAATCCCAGCACTTTAGGAGGCTGAGGCAAGCGGATCACCTGAGGTCAGGGGTTCGAGACAAGCCTGACCAAGATGGAGAAACCCCGTCTCTACCAAAAATACAAAATTAGCCGGGTGTGGTGGCGTCTGCCTGTAATCCCAGCTACTGGGGAAGCGGAGGACAATCGCTTGAACCCAGAAGGCAGAGGTTGTGGTGAGCCGAGATCTCGCCATTGCACTCCAGCCTGGACAACAACAGCGAAACTTCATCTCAAAACAATAATAAGTTTACAACCTCTGAATATGTACCAAATGGAGCCAGGGGTGGGGAGTA…	ATGGAGAAACCCCGTCTCTACCAAAAATACAAAATTAGCCGGGTGTGGTGGCGTCTGCCTGTAATCCCAGCTACTGGGGAAGCGGAGGACAATCGCTTGAACCCAGAAGGCAGAGGTTGTGGTGAGCCGAGATCTCGCCATTGCACTCCAGCCTGGACAACAACAGCGAAACTTCATCTCAAAACAATAATAAGTTTACAACCTCTGAATATGTACCAAATGGAGCCAGGGGTGGGGAGTATTAGGACAAGCCCCGCACTGCAGAGCCCCCCAGCTCTCACTCGTGGACCAAGTGCATGGGACACAGCCATTCGGAAAGCTCTTTCTTTTGGAGTGGGTCTGGGTGTTCTGGTTTTGGTTTGCTTGTTTTATCATTTTGTGACATTGGCGCCTATTCTT…	0.386555
NR_103796.1	Homo sapiens SON DNA binding protein (SON), transcript variant h, long non-coding RNA	2524	ATGCTGGGAGCCTGGAGGACTAGCGAGGAGGAGTTGAGAGAACGGAGCGGACGCCATGGCGACCAACATCGAGCAGATTTTTAGGTCTTTCGTGGTCAGTAAATTCCGGGAAATTCAACAGGAGCTTTCCAGTGGAAGGAATGAAGGCCAGCTGAATGGTGAAACAAATACACCCATTGAAGGAAACCAGGCGGGTGATGCAGCTGCCTCTGCCAGGAGTCTACCAAATGAAGAAATAGTGCAGAAGATAGAGGAAGTACTTTCTGGGGTCTTAGATACAGAACTACGATATAAGCCAGATAAGGCTCAATTACTTGAAATAGCCAAAGCTAATGCAGCTGCCATGTGTGCTAAGGCTGGTGTCCCTTTACCACCAAACCTAAAGCCTGCACCTCCACC…	ATGGCGACCAACATCGAGCAGATTTTTAGGTCTTTCGTGGTCAGTAAATTCCGGGAAATTCAACAGGAGCTTTCCAGTGGAAGGAATGAAGGCCAGCTGAATGGTGAAACAAATACACCCATTGAAGGAAACCAGGCGGGTGATGCAGCTGCCTCTGCCAGGAGTCTACCAAATGAAGAAATAGTGCAGAAGATAGAGGAAGTACTTTCTGGGGTCTTAGATACAGAACTACGATATAAGCCAGATAAGGCTCAATTACTTGAAATAGCCAAAGCTAATGCAGCTGCCATGTGTGCTAAGGCTGGTGTCCCTTTACCACCAAACCTAAAGCCTGCACCTCCACCTACTATAGAAGAGAAAGTTGCTAAAAAGTCAGGAGGAGCTACTATAGAAGAACTA…	0.459514
NR_104021.1	Homo sapiens signal recognition particle 14kDa (homologous Alu RNA binding protein) (SRP14), transcript variant 2, non-coding RNA	1166	CCAGCCTAGGCCGAACTTCCGGCTCTCACTGCTAGGGGCTTAAGCGGAGGGAGTCGAGCCAGCGTCGCCGCGATGGTGTTGTTGGAGAGCGAGCAGTTCCTGACGGAGCTGACCAGACTTTTCCAGAAGTGCCGGACGTCGGGCAGCGTCTATATCACCTTGAAGAAGTATGACGGTCGAACCAAACCCATTCCAAAGAAGGGTACTGTGGAGGGCTTTGAGCCCGCAGACAACAAGTGTCTGTTAAGAGCTACCGATGGGAAGAAGAAGATCAGCACTGTGGGAGAAAACCCAATGCCACCTTTCTAAGGGATTTCAAGAGGTGAGCTCCAAGGAAGTGAATAAGTTTCAGATGGCTTATTCAAACCTCCTTAGAGCTAACATGGATGGGCTGAAGAA…	ATGGGAAGAAGAAGATCAGCACTGTGGGAGAAAACCCAATGCCACCTTTCTAAGGGATTTCAAGAGGTGAGCTCCAAGGAAGTGAATAAGTTTCAGATGGCTTATTCAAACCTCCTTAGAGCTAACATGGATGGGCTGAAGAAGAGAGACAAAAAGAACAAAACTAAGAAGACCAAAGCAGCAGCAGCAGCAGCAGCAGCAGCACCTGCCGCAGCAGCAACAGCACCAACAACAGCAGCAACAACAGCAGCAACAGCAGCACAG	0.298305
NR_104221.1	Homo sapiens diazepam binding inhibitor (GABA receptor modulator, acyl-CoA binding protein) (DBI), transcript variant 12, non-coding RNA	913	CAGGATGTCTCAGGTACAGCGCGTGCACAGCCAGGCTGCGAAGGTGCAGCGGGCGGGAGGCCCGTTGGGGGCTCAGCCGGCTGCCAGAAGCTCTCGGGCTCTTTCCTTCCGTGCCCCTCACTTGCTCATGGGCCCATGCCTAGCCCTGATTCGTTGGACAGAGCCTTGTGAGCGGGATTTTCCGTTTGGGGATTTCTAAATCTGCTGCCCACCCCGCAACTGCCGGAAAGTTGCCCATGGGGTGGACTTCGCTGTGTAGCGGGAGAGGGGTGGGAGTCGAGGGTGCTTGATGGAGAGATGGGGGAAGGGGTTGCACGGATTGGAGGAGCGAGGAGACTCAGTCCCCATCCCGAAGCACAGGGCAGGACGTCGCGGCGGAGTGGGGAAGCGAGGAGTCCG…	ATGGGGGAAGGGGTTGCACGGATTGGAGGAGCGAGGAGACTCAGTCCCCATCCCGAAGCACAGGGCAGGACGTCGCGGCGGAGTGGGGAAGCGAGGAGTCCGTGGCCGAGAGCTTGGAGGCTGAGTTTGAGAAAGCTGCAGAGGAGGTTAGGCACCTTAAGACCAAGCCATCGGATGAGGAGATGCTGTTCATCTATGGCCACTACAAACAAGCAACTGTGGGCGACA	0.228228
NR_110107.1	Homo sapiens carcinoembryonic antigen-related cell adhesion molecule 21 (CEACAM21), transcript variant 4, long non-coding RNA	1439	GGACAGCAGAGACAACAGTCACAGTAACCCTGTCTAGAGCGTTCCTGGAGCCCAAGCTCCTCTCCACAGAGGAGGACAGAGCAGGCAGCAGAGACCATGGGGCCCCCCTCAGCTTGTCCCCACAGAGAATGCATCCCCTGGCAGGGGCTCTTGCTCACAGCCTCACTTTTAACTTTCTGGAACGCACCCACCACTGCCTGGCTCTTTATTGCATCAGCGCCCTTTGAAGTTGCTGAAGGGGAGAATGTTCATCTCTCTGTGGTTTATCTGCCCGAGAATCTTTACAGCTATGGCTGGTACAAAGGGAAAACGGTGGAGCCCAACCAGCTAATCGCAGCATATGTAATAGACACTCACGTTAGGACTCCAGGGCCTGCATACAGCGGTCGAGAGACAATA…	ATGGGGCCCCCCTCAGCTTGTCCCCACAGAGAATGCATCCCCTGGCAGGGGCTCTTGCTCACAGCCTCACTTTTAACTTTCTGGAACGCACCCACCACTGCCTGGCTCTTTATTGCATCAGCGCCCTTTGAAGTTGCTGAAGGGGAGAATGTTCATCTCTCTGTGGTTTATCTGCCCGAGAATCTTTACAGCTATGGCTGGTACAAAGGGAAAACGGTGGAGCCCAACCAGCTAATCGCAGCATATGTAATAGACACTCACGTTAGGACTCCAGGGCCTGCATACAGCGGTCGAGAGACAATATCACCCAGTGGAGATCTGCATTTCCAGAACGTCACCCTAGAGGACACGGGATACTACACCCTACAAGTCACATACAGAAATTCTCAGATTGAACAG…	0.318865
