# Supplementary material for: Open reading frame dominance indicates protein‐coding potential of RNAs
Source: EMBO Rep. 2022 Apr 19;23(6):e54321. doi: 10.15252/embr.202154321 (PMC9171421; doi:10.15252/embr.202154321)
Supplement: Supplementary file 4 — Dataset EV3 [file EMBR-23-e54321-s012.xlsx]

## Sheet: Legend of Dataset EV3
Dataset EV3. Human NR transcripts with high protein-coding potential (0.6 ≤ ORF dominance < 0.8).

## Sheet: Dataset EV3
ID	Gene_name	Length_of_transcript	Whole_sequence	pORF_sequence	ORF_dominance	Conserved domain	Gene type	Original gene
ref|NR_146443.1|	Homo sapiens ACBD3 antisense RNA 1 (ACBD3-AS1), long non-coding RNA	441	AGAGTGAATTCTGGCAACACACTGAGTGATGCTTGTCAATGGCCACTATCAGGAATTTAAAACAAGATTTGGAATTATGACATCTGGACAAACACATATGCAAAACCTACCTTTTGGTCCATTCTCCAGGGCTTCTTCTGCAGCTTCTGGTTCCAGTTCTTTTTCGGAGCTGTCAGTGTGTGTTTTGGCCTGTCCATTAACTGACATCATATTACTTGGTACAGTTGCATTCACTTTTGATGATGTAGGCAAGGAAGACCCAGCCACTACTACTTCCTGTTGTTTCTGTAATGCTGCCTACAAACCAAGAGAAAGTGAAGACACACTGACCAGGAAGGCTAGCAAATAAGACATCTGCCCTGGAGTACATCTGATACCATGCTTTTGCCCTACCAAAGT…	ATGCTTGTCAATGGCCACTATCAGGAATTTAAAACAAGATTTGGAATTATGACATCTGGACAAACACATATGCAAAACCTACCTTTTGGTCCATTCTCCAGGGCTTCTTCTGCAGCTTCTGGTTCCAGTTCTTTTTCGGAGCTGTCAGTGTGTGTTTTGGCCTGTCCATTAACTGACATCATATTACTTGGTACAGTTGCATTCACTTTTGATGATGTAGGCAAGGAAGACCCAGCCACTACTACTTCCTGTTGTTTCTGTAATGCTGCCTACAAACCAAGAGAAAGTGAAGACACACTGACCAGGAAGGCTAGCAAA	0.796992	-	antisense RNA	ACBD3
ref|NR_104328.1|	Homo sapiens GATA3 antisense RNA 1 (GATA3-AS1), transcript variant 4, long non-coding RNA	650	GAGAAGTCCCCGCGTCAGAAACGCTGCGGATGCCAGGTCTTGAAAATGCTGACTTCTGAGGCTAAGAATTATTTCAAAGACAAAAAGAAAAGACTGGAGCAGCCGGCGGAGCTCGGGTGGAGGAAAGCGAGGAGGCGACCAGGAGGATGCCGCCGCCGCCGCCGCAGGGCCCGGGGCTTCTGCAGGGCGCAAGGCCTCCCTCACCAGGGTAAGGGGCTGGCGATCAACCTGGACGCCTGGGACCTTGGGAGCAAGCATCCCGCAGCCGAGCAGGCGACGGCGCGGCCACCGCCTAGAGAGGAGCCGGGGCCCGGGGCGGCGTGCGGGTCGGCAGCAGCCGGCTTGGCCTATCCGAAACCCCAGGCCTGGAAGCGGCTGCTTTAGGCGTCAAGTTGAGCG…	ATGCTGACTTCTGAGGCTAAGAATTATTTCAAAGACAAAAAGAAAAGACTGGAGCAGCCGGCGGAGCTCGGGTGGAGGAAAGCGAGGAGGCGACCAGGAGGATGCCGCCGCCGCCGCCGCAGGGCCCGGGGCTTCTGCAGGGCGCAAGGCCTCCCTCACCAGGGTAAGGGGCTGGCGATCAACCTGGACGCCTGGGACCTTGGGAGCAAGCATCCCGCAGCCGAGCAGGCGACGGCGCGGCCACCGCCTAGAGAGGAGCCGGGGCCCGGGGCGGCGTGCGGGTCGGCAGCAGCCGGCTTGGCCTATCCGAAACCCCAGGCCTGGAAGCGGCTGCTT	0.788732	-	antisense RNA	GATA3
ref|NR_104330.1|	Homo sapiens GATA3 antisense RNA 1 (GATA3-AS1), transcript variant 6, long non-coding RNA	675	GAGAAGTCCCCGCGTCAGAAACGCTGCGGATGCCAGGTCTTGAAAATGCTGACTTCTGAGGCTAAGAATTATTTCAAAGACAAAAAGAAAAGACTGGAGCAGCCGGCGGAGCTCGGGTGGAGGAAAGCGAGGAGGCGACCAGGAGGATGCCGCCGCCGCCGCCGCAGGGCCCGGGGCTTCTGCAGGGCGCAAGGCCTCCCTCACCAGGGTAAGGGGCTGGCGATCAACCTGGACGCCTGGGACCTTGGGAGCAAGCATCCCGCAGCCGAGCAGGCGACGGCGCGGCCACCGCCTAGAGAGGAGCCGGGGCCCGGGGCGGCGTGCGGGTCGGCAGCAGCCGGCTTGGCCTATCCGAAACCCCAGGCCTGGAAGCGGCTGCTTTAGGCGTCAAGTTGAGCG…	ATGCTGACTTCTGAGGCTAAGAATTATTTCAAAGACAAAAAGAAAAGACTGGAGCAGCCGGCGGAGCTCGGGTGGAGGAAAGCGAGGAGGCGACCAGGAGGATGCCGCCGCCGCCGCCGCAGGGCCCGGGGCTTCTGCAGGGCGCAAGGCCTCCCTCACCAGGGTAAGGGGCTGGCGATCAACCTGGACGCCTGGGACCTTGGGAGCAAGCATCCCGCAGCCGAGCAGGCGACGGCGCGGCCACCGCCTAGAGAGGAGCCGGGGCCCGGGGCGGCGTGCGGGTCGGCAGCAGCCGGCTTGGCCTATCCGAAACCCCAGGCCTGGAAGCGGCTGCTT	0.788732	-	antisense RNA	GATA3
ref|NR_110659.1|	Homo sapiens PABPC5 antisense RNA 1 (PABPC5-AS1), long non-coding RNA	401	CAGGCAGGCTGCAGGCAGCGGATAGGACACAGAGACAGACAGACAGACACACGCGCGGGGGATCGAAGACCGCCCAGATACCCAAGATGCCCACTGGATAGAGTGATTAACCATCCCTGTTAATGTGGAACAGAGAGGTTTCCTGGGATACTGGACTTTCAGTGGTAAAAGTTGGAAAGTCTAAGCTGGCTGGCAAAATGTAATAATGTGAAAGAAGAAAACTCTAGGAAGAAACTTCAACAGTAAAATGAAATAAAATACTAAGAGGATTTTCAGGAAACGCTGTTTGGAAGGCAGAAGGGAGACGGGACAAATAGCAAGATTTTAAAGTGAAGAGGCCGGCCCAATATAGGCCCTCGGGAGCTGGAAAGGAAGGCCACCTAGTGGCGTTTGAGCGAA…	ATGTGGAACAGAGAGGTTTCCTGGGATACTGGACTTTCAGTGGTAAAAGTTGGAAAGTCTAAGCTGGCTGGCAAAATG	0.787879	-	antisense RNA	PABPC5
ref|NR_149084.1|	Homo sapiens CFTR antisense RNA 1 (CFTR-AS1), long non-coding RNA	240	TTCCAAGTCTAGATGTAATATATTAAGAAACAGATCAACTTTGGCAGTCAAGATGAAAATATACTGAATCATGAATGTTTGCATTTGGTGATCGGGGCTTCATAGAGAACATATTGAGGGATTCTTGTGCTGGCACCAGCTGCTTAACCATCAAGGATTCTGTTATGAAATACTATTCCTGGAAGAAGGCCTTTTGAGGAATGAAGTATATCCTCTTTGAGAGTCTCGCCTTGTTGCCCA	ATGTTTGCATTTGGTGATCGGGGCTTCATAGAGAACATATTGAGGGATTCTTGTGCTGGCACCAGCTGCTTAACCATCAAGGATTCTGTTATGAAATACTATTCCTGGAAGAAGGCCTTT	0.784314	-	antisense RNA	CFTR
ref|NR_146497.1|	Homo sapiens ATXN2 antisense RNA (ATXN2-AS), long non-coding RNA	484	GCGGCCGCTGAGCGCATCGGAGGGCGGGCGCGCCGAGGCGCCGGGTGGGAGCGGAGCATCTTCACTTCTGCGGGGACCTAGTTTGCCCCCACCTGATGCAACCCAGAAAATGGACTGACTGCGAGTGCCTTGGGGCGGAGAATGTGTCTTGCTACGTGTAAAGCACCTAGAACCCTGCCAGATTCAGGGGACACAGCATCCTGCCGTTTTCCTGCCGTCCCCCGCCCGCCACACAGTAGGCGCTCCAGTGGCTCGGGGCATCTACCAGGCAGGCCGCGCTGTCCTGCCCTGCCGGGGCTGGAGTGGAGCAACCCTCCGGGGCCACCCACATCTGGGTACCTTTTCCCCACTTTTTCCACCCCAGCCGCGCACAGTCACCAGAAAACTCTTTTAGGTATC…	ATGTGTCTTGCTACGTGTAAAGCACCTAGAACCCTGCCAGATTCAGGGGACACAGCATCCTGCCGTTTTCCTGCCGTCCCCCGCCCGCCACACAGTAGGCGCTCCAGTGGCTCGGGGCATCTACCAGGCAGGCCGCGCTGTCCTGCCCTGCCGGGGCTGGAGTGGAGCAACCCTCCGGGGCCACCCACATCTGGGTACCTTTTCCCCACTTTTTCCACCCCAGCCGCGCACAGTCACCAGAAAACTCTTTTAGGTATC	0.767857	-	antisense RNA	ATXN2
ref|NR_026668.2|	Homo sapiens VPS13A antisense RNA 1 (VPS13A-AS1), long non-coding RNA	442	GCTGCACCCGGCGAGCAAGGTGCTCGAAGCCCCGAGAACGCAGGACGCCGCTCGGGCAGCGAGACGGCCGGGAAGCACGAGAGGCCGGGGAGCGGCGGCGGCGGCCTCCTTACCTTTCCAGATGCCCAGAGAGAGCTGGGACGTGTCCAAGTCCACCACATAGTCCCCCAAGAACCGGTTCAACACGTCCACGACCACCGACTCGAAAACCATGTTCCTCAGCCGTGGTGGGCACGGCAGCCGGCCCGTGCGCTCCTCCTCCCGCCGCCTTCCCCACGCCCCTCCCTCGAGAGTAACACGCTTCCCTGCAGATAAGAGTTGGAGTCAGCCGGTCTGGAAACTGCTGAACACCCTCCAAGAAATACTGGGAGTGCTGGACCCTTGACCCCTATGCCTCCA…	ATGTTCCTCAGCCGTGGTGGGCACGGCAGCCGGCCCGTGCGCTCCTCCTCCCGCCGCCTTCCCCACGCCCCTCCCTCGAGAGTAACACGCTTCCCTGCAGATAAGAGTTGGAGTCAGCCGGTCTGGAAACTGCTGAACACCCTCCAAGAAATACTGGGAGTGCTGGACCCT	0.75	-	antisense RNA	VPS13A
ref|NR_103539.1|	Homo sapiens IBA57 antisense RNA 1 (head to head) (IBA57-AS1), transcript variant 1, long non-coding RNA	602	CCAGCGTCCACGTGTGGCTGTTGTGTCATTTTTTTCATTTGCTGGACCATTGGGACTTCAGCTGCAGGTGGCAGGAGGCTCCATCCCCAAGTGTCTCCACGGATAAGGACAGGCACCATCCAGCCCACAACCCCTCCGCACCCCTAATCAGTGTGACATGATGAGACACAATCACAGCTTCAAATCACATCCTTGCTGAACTCACAGAGGACAATTTAGGCAGGAACCACACACTGCTATGACATATCCACCCCACCGTGCTTTCTCGAGGAGTGATGTCCCATACCCCCTGCTGAGCAGCCCTGTACAGTGGCCACTTTCCCTGGTAGTAGGTGACACATCTACAAGGTGGCCCCAGCAGCCTTCAGCCCTAGAGTCTGACTGCCCTGGTCCAAGCCA…	ATGACATATCCACCCCACCGTGCTTTCTCGAGGAGTGATGTCCCATACCCCCTGCTGAGCAGCCCTGTACAGTGGCCACTTTCCCTGGTAGTAGGTGACACATCTACAAGGTGGCCCCAGCAGCCTTCAGCCCTAGAGTCTGACTGCCCTGGTCCAAGCCATCCCTGCCTTGCTGGCCTCCTGGGGCCCATGCACCCTGTTGACATTCCCCTCTCCACTGCCCTCCACTCAAAGCACCAAAGAAGACTTACTCAATGTGTCCTTATGGTGCAGAGTCCCAGCAAGCAGAGGTCTTTGTATCTGTTGAATAAAAAAATTCCTCATGATGCG	0.748299	-	antisense RNA	IBA57
ref|NR_152588.1|	Homo sapiens DIO3 opposite strand/antisense RNA (head to head) (DIO3OS), transcript variant 1, long non-coding RNA	717	CCGCTTGCCTCGCCCAGCGCAGCCCCGGCCGCTGGGCGCACCCGTCCCGTTCGTCCCCGGACGTTGCTCTCTACCCCGGGAACGTCGAGACTGGAGCGCCCGAACTGAGCCACCTTCGCGGACCCCGAGAGCGGCGGCGCGACTCACCGCGGAGGCGCCCGGACGCGTCAAGTGTCCTACGGGCCTGATGGAAAGGTGGCAGGCGAAATGCACCTGGCCTCAGCGTCAGGGGCTGTGAATGCAGTAGCACTTGTAGCTATGAGGTCAGAGTGGACTAGGATGGTCCTTCCACCAAGAAGCCTGGGCCTTCCTGCTCTTCGTTGTCCAGCTGCAGAAACTGATCTCATCCCTCAGGGCTTGGCACAACTGCCCCTTCCTCCTCACATTCCCAAATATACC…	ATGCACCTGGCCTCAGCGTCAGGGGCTGTGAATGCAGTAGCACTTGTAGCTATGAGGTCAGAGTGGACTAGGATGGTCCTTCCACCAAGAAGCCTGGGCCTTCCTGCTCTTCGTTGTCCAGCTGCAGAAACTGATCTCATCCCTCAGGGCTTGGCACAACTGCCCCTTCCTCCTCACATTCCCAAATATACCTACCCCTCCCCAACTCAATCCTCCTCACCAGACTGTGGCTCCAGGATGACAGGGCAGAGTTGGACTCACCTGTGTCTGCCAGGCCAGCTCACCGTGGGGGCAGGTCCCAAGAGGCCTCTGGATTTGGACCAACTTCCAGTG	0.744966	-	antisense RNA	DIO3
ref|NR_109857.1|	Homo sapiens WDR86 antisense RNA 1 (WDR86-AS1), transcript variant 3, long non-coding RNA	751	CCTTTGTAGCGGACGCCCCTCGACCCACCCACCCGATCCCGGCCGCACCCTGCTCTGCACCCGCACCCCACCCCCAGACCTCACCCTGCCCTGCCGTGCGCTCAACAGCCAGATGCTGGGCCCAGACAAGCGCTCTTCCGCTAGTGTGCCGGGATGAGCGGGGGCTGGACTTCTAGAAAGGGGTCTGCGGGCGCAGGAGCTGGGGTCCGCGGTCTGGGGCCGGCTGATCACCAGTTCCTCTTAGGAACCGGTGAACCTCAGGGGGCCCATTGCACATCCAGGTGTGAAACTGCGGTGTGGCCTCCAGCCAACACAAGCCATCAGCCCCATGCTCAGCTCCCAGCAGGCAGAGCGTTCAGAAGCGCCAGCGCCATCATCTTGGGAGCCTGCAGTCCACAC…	ATGAGCGGGGGCTGGACTTCTAGAAAGGGGTCTGCGGGCGCAGGAGCTGGGGTCCGCGGTCTGGGGCCGGCTGATCACCAGTTCCTCTTAGGAACCGGTGAACCTCAGGGGGCCCATTGCACATCCAGGTGTGAAACTGCGGTGTGGCCTCCAGCCAACACAAGCCATCAGCCCCATGCTCAGCTCCCAGCAGGCAGAGCGTTCAGAAGCGCCAGCGCCATCATCTTGGGAGCCTGCAGTCCACACACCGCTGACCTTACCTACTTCCTCTTTCCAGGTCGTAGATTACAGACTCTCCTCTGGGAAATTGCCCCCAGATCTAACAGGAGTACAAGAAGCTGGGTAGATTGGAAAACAGCACCGAATTCCCCTGGAACTGAGGACGGAAGCCTTCCCAGT…	0.736842	-	antisense RNA	WDR86
ref|NR_046852.1|	Homo sapiens TMEM212 antisense RNA 1 (TMEM212-AS1), long non-coding RNA	427	TAGCCACAGCGGCATCGGCTGAGACCTTCATCCTGATTGTTCCTTGGGTGCTGTTTAGTGCCAGCCACTGAAGAGAACCTCCTTGTTTCCACCCACGTGGCCCCATCTGGTTTCAGGGCCTCCTCTGTGCTATTTTGGGGTGCGAGGAGATCATTTTTCAACGCCTACAGCATGGCGGGACTGGGAACTCCACAGCCTCCGCAACACTTTTCGTGCCGCCATTTCTTCTCAGGGTCTTGCCGCCTTTCTCAAGCTCAGCCTGTGGAGTAAAGCGCAGGCACATCTCTCAGAGACGAGGTCCATTATATTGCCCAGGCTGGTCTCAAGCTCCTGGGCTCAGGTGATCCTCCCACCTTGGCCTCCCCAAATGCTGGAATTACAGTTATTGCTTGATGGATT…	ATGGCGGGACTGGGAACTCCACAGCCTCCGCAACACTTTTCGTGCCGCCATTTCTTCTCAGGGTCTTGCCGCCTTTCTCAAGCTCAGCCTGTGGAG	0.727273	-	antisense RNA	TMEM212
ref|NR_046648.1|	Homo sapiens HLTF antisense RNA 1 (HLTF-AS1), long non-coding RNA	415	GACATGGCGCTGAGTGGGATGACAAGAGGAGCGCCTCGGCTCCCCTGGATCGTTTTCGAGCCGCCTCGATACGCCTCCTTCCAGGCCCCGCAGCCCTGAAGCCGGGGACAAATTCCGAGCGCCGGATCAGGAGCGCACGACTGAAAGGTGCAGGGATATTAGCAGAAGCCTTTTCCAGGTCTTTGAGGAATCACCACAGTCTTCCACAATGATTGAACTAATTTATACTCCGACCAGCAGTGTATAAGCATTCCTTTTTCTCTACAACCTTGCCAGCCACCTGTTTCCTTCTCCTAGATAAACTCCACCAAAGCAAGAACTTATATTGTTCACAGCTGATCCTATAGCACCTAGAAGAGGATCTAGTAAATATTAAATATTTGTTGATTAAATAAAGTA…	ATGGCGCTGAGTGGGATGACAAGAGGAGCGCCTCGGCTCCCCTGGATCGTTTTCGAGCCGCCTCGATACGCCTCCTTCCAGGCCCCGCAGCCC	0.72093	-	antisense RNA	HLTF
ref|NR_120550.1|	Homo sapiens FBXO3 antisense RNA 1 (head to head) (FBXO3-AS1), long non-coding RNA	386	CCGCTTTCTTCGCGCTCCGCGTCAAATCTCTCCAGCTCTGTTCTCGCATCCCGGGTTTAGATCCCGCAGAGTTAAGTATCCCGCGTGTGAAGGGATGAACTGAGACTCCCAGAGGGCATAACTGATGGAGGCACGAAGATGTCTGCTCTTCAGCTTTGCCAAGGTAGTATGGTGTAAGGGGCTTTGGGGAATCCAGACAGACCTGGACTTCACACGCCCGTCATTTATTTCACTACTAGTGAAATGCTGGCGTAGTTACGCCTAAGTTCTCTGAGACTGTCCCTCATCTCTAAAACCACCCCTCCTCTGGTGAACTAAGGATGGCGATAACGCTTTATGTAAAGTGCCTGGCCAGATACTCAATAAATGTTAATTTTCCAAGCTTA	ATGGAGGCACGAAGATGTCTGCTCTTCAGCTTTGCCAAGGTAGTATGGTGTAAGGGGCTTTGGGGAATCCAGACAGACCTGGACTTCACACGCCCGTCATTTATTTCACTACTAGTGAAATGCTGGCGTAGTTACGCC	0.71875	-	antisense RNA	FBXO3
ref|NR_045026.1|	Homo sapiens LRRC75A antisense RNA 1 (LRRC75A-AS1), transcript variant 29, long non-coding RNA	552	GGATTGGGATATTCCGACTCCTTAAGGGCCTGGCGCACATAAGGTGTGACCTTTTCATTCCCGTTGTTATGGAGGGCCACATCTGCCAGAGCCTGGAGTCTGCGAAGGCCGGGACCCGGTTCCCCGGCCCACAGTGGGGGTGTGCAAACCCGAGAGAACTGGGAAGTGCCGTCAGAAGCGATAACTGACGACGTCTAATGTCTATCTGACCGCAGTCGCTGAAACCTCTACAACTTAGTTGACCGTAACTGCCAGAGCCCTGCCCTGAATTCCTGTCCTTACTCCCTCTTTAAGATTGCGTACCCACTGCAGAGTGCTGAAGACGGGGTAGCCACGAGGTTGCAAATTCGTGAAGAATCAGCATCATGTTTGGCAGCTGAGTATTGGAGCCAGGAGCCT…	ATGGAGGGCCACATCTGCCAGAGCCTGGAGTCTGCGAAGGCCGGGACCCGGTTCCCCGGCCCACAGTGGGGGTGTGCAAACCCGAGAGAACTGGGAAGTGCCGTCAGAAGCGATAAC	0.709091	-	antisense RNA	LRRC75A
ref|NR_049775.1|	Homo sapiens GPC5 antisense RNA 1 (GPC5-AS1), transcript variant 2, long non-coding RNA	378	CAGTTTCAGTGTCTTCCTGTGGTCTGTGAAGAAGAGAAACTTAACAACAAGAAGAGGGAAAGGGAAGGTCGCCTAAGGAGAAGACACAGGAGTAATGAGAAGACACAGGAGGTAGAGCAGCACTTGCTGACTCAGAAGCATTAACATGAAACGCTGGAGTGCAGGGCACAATAATGGTTGACTGCAGCCTCAACCTCCAGGGCTCAAGGGATCCTTCCACCTCAGCCTCCCCAGTAGTTGGGATTACACAGATATTTCAAGATTCAGCATCATTTCAGACCCTGAAAAATCCCTGAAAATTGAATTCTCAATAGATAATGCAACTCCACATAATATCTGGATTTTGTAAATGCTTGCTAATAAATTATTTTACAACGT	ATGGTTGACTGCAGCCTCAACCTCCAGGGCTCAAGGGATCCTTCCACCTCAGCCTCCCCAGTAGTTGGGATTACACAGATATTTCAAGATTCAGCATCATTTCAGACCCTGAAAAATCCC	0.701754	-	antisense RNA	GPC5
ref|NR_120666.1|	Homo sapiens NRG3 antisense RNA 1 (NRG3-AS1), long non-coding RNA	490	AAATTCTGGAGAAATTATTCAAAGTAGTCCTAAACTGTTCATCCTATCCTGCCTTACCCTTCTCTCAGAAACCCCAACAAAGGCCATGCCTTACAACTTACCTTGCTCCTGTTTCTGCCTCCTGACCACTCTGGTCTTCCCCATGTTGCCATGTATGGCATGCCTCCTGTCTCTAGGACCTATGCAGCAAAAGAGAAAAACAATGAAAGTCTGTATTAGTAACCAGAAAAACGGTCAGAAGTCTGAGGTACCTGAGAGAAGACAGCAAAATGAGATCTGGAATTTGAGGAGCACCTGTTAGGAGAAGAGCCATCTCTACTACTCCCCAAAAGATTCCCTGTTCTAGTTGGCCTTCTATATTGGTGGTTTCTGAATACATACCCCAAAGAACCTGAGCAT…	ATGCCTTACAACTTACCTTGCTCCTGTTTCTGCCTCCTGACCACTCTGGTCTTCCCCATGTTGCCATGTATGGCATGCCTCCTGTCTCTAGGACCTATGCAGCAAAAGAGAAAAACAATGAAAGTCTGTATTAGTAACCAGAAAAACGGTCAGAAGTCTGAGGTACCTGAGAGAAGACAGCAAAATGAGATCTGGAATTTGAGGAGCACCTGT	0.696078	-	antisense RNA	NRG3
ref|NR_146550.1|	Homo sapiens SLC12A9 antisense RNA 1 (SLC12A9-AS1), long non-coding RNA	374	GCTGCTCCAGCTCCACGTGCGCCCGGGGATGCAATGCAGCCCTGCAGACAAGCGTCTCCGGCAGGACGTGGGCCGCGGGTCTCGGAGCCTCCTTCACTTAGGAATCCTCCGGAATCCGCCCCACTGCACGCCAGCAGTCGGAGGCCTGGGGCGTGCTGCCCACGTGACTGACGGCCGGGAAGGAAAGATGGCGGCGACTATGATGGCTTCAGAGAGAGGGCAACCAACGAGAGGACGCCGCCCGCCAGAGCGTCCACACCGCCGCTTTTTCTGCGGTTGCGTCCTGGGAAGGCGCGAATTGTGTGGCTACGGGCGGGTCGTCCTCTCCACCATTTTTTAATGGAAAAAATAATAATTCTCAAAGACGAAAAAAA	ATGCAATGCAGCCCTGCAGACAAGCGTCTCCGGCAGGACGTGGGCCGCGGGTCTCGGAGCCTCCTTCACTTAGGAATCCTCCGGAATCCGCCCCACTGCACGCCAGCAGTCGGAGGCCTGGGGCGTGCTGCCCACGTGACTGACGGCCGGGAAGGAAAGATGGCGGCGACTATGATGGCTTCAGAGAGAGGGCAACCAACGAGAGGACGCCGCCCGCCAGAGCGTCCACACCGCCGCTTTTTCTGCGGTTGCGTCCTGGGAAGGCGCGAATTGTGTGGCTACGGGCGGGTCGTCCTCTCCACCATTTTT	0.695946	-	antisense RNA	SLC12A9
ref|NR_026690.1|	Homo sapiens ABHD11 antisense RNA 1 (tail to tail) (ABHD11-AS1), long non-coding RNA	473	CCCTAAGTCCCAGCCCTTGAGGGTCCATGAGACTGGGGCAGCAGCAGGGGCAGGTACAGAGCACCTCAGCCGCCTCTCCACCTGACAGCAACATCAAAGCCGAGGCCAAGGCGGGAGGGCCCAGAGTGAGACACCTCTTCCAGACAAGACTTGGTCGCTGCCTCCTCCTCTGTCACCCTGCGACACAGCCCAGAGTACCAGGCGGCTGGAGCACTGGGGGACACCCGGACAGAACCCTCCCTGGACCAAGTCCTCCAGGAACGGGATGAAGCCATTGCCAAGAAGCAGGCGGTGGAGGCGGAGCTGCAGAGATGCAAAGCCAGGCTACACGCCATGGAGGCCCAGCTGCTGGAGGTCCTGGAGGAGAAACTGAGGCTGAGGCGGGAGCTGGAGGCCTGG…	ATGAGACTGGGGCAGCAGCAGGGGCAGGTACAGAGCACCTCAGCCGCCTCTCCACCTGACAGCAACATCAAAGCCGAGGCCAAGGCGGGAGGGCCCAGAGTGAGACACCTCTTCCAGACAAGACTTGGTCGCTGCCTCCTCCTCTGTCACCCTGCGACACAGCCCAGAGTACCAGGCGGCTGGAGCACTGGGGGACACCCGGACAGAACCCTCCCTGGACCAAGTCCTCCAGGAACGGGA	0.695652	-	antisense RNA	ABHD11
ref|NR_126358.1|	Homo sapiens MAFA antisense RNA 1 (MAFA-AS1), long non-coding RNA	417	CCATCCTGCTTTCCTTTTCTTTCTTTTCAACAAATATTGATGGAGCACCTCCTCGGTGCCAGGCGCTGCTGCAGCCTCTAGGAAATCAACCGTGGAAACACACGGACCCTGCCCTCCCGGCGCCAGTGTTCTGGTGGTCAGGAGGTGAAGAAAACCAGCAAGAACCAGCACAGGAATCCGACGGTGGCAGCGCCGAGAGAAACAAGCTTGGAGGGGAAGGAGAGCTACAGAGGCTGCATGGATGTGATGGTTGGAGTGGAAGCTGACATTGTGGGCCAGGAGACCCTGGGAGTACAGGCCAAGATGAAAAGAGCCTCAATCCAGAGCGTTCTGTGAAGCAGTCACCACGGCCACCCTGGGCCATCAGCTTCTGGACTTTTACAACATAGAAATTAAATT…	ATGGATGTGATGGTTGGAGTGGAAGCTGACATTGTGGGCCAGGAGACCCTGGGAGTACAGGCCAAGATGAAAAGAGCCTCAATCCAGAGCGTTCTG	0.695652	-	antisense RNA	MAFA
ref|NR_046677.1|	Homo sapiens SYNPR antisense RNA 1 (SYNPR-AS1), long non-coding RNA	558	AACCTGGATGTTGACGGGGCCACCTCTGATCTTGTGAGGAACTAGTCGGCGAGCAATTGCTGAAGCTGCAAAAGACTTCTGAATTAACAATGAAGAATTCAGAGCATCTTTTACTCTCGAACAAAAAGAACGCAGCTAACCAGAGACAACCAGTGGCTGAGCTGGGGCGTGAGGGCCCTGTCCTATGGATTTCTGAGCAGTGGTTCCATGTGGCTTACCTGAGCTATCCTGAGCTCATCAAAGGACAGAAATCTGCTGAGACCCTTGTTCTAAGTATGTACTTTTCTTCCCAAGTCTCTTTATTGATAGGCACAACAGCTTGAAGAAACCAAATGGACTGGATGCCAAAAGCAACTTTGTGACCCCCTATCAGAGGAAGTCAAGACTGGCATTAACAGA…	ATGAAGAATTCAGAGCATCTTTTACTCTCGAACAAAAAGAACGCAGCTAACCAGAGACAACCAGTGGCTGAGCTGGGGCGTGAGGGCCCTGTCCTATGGATTTCTGAGCAGTGGTTCCATGTGGCTTACCTGAGCTATCCTGAGCTCATCAAAGGACAGAAATCTGCTGAGACCCTTGTTCTAAGTATGTACTTTTCTTCCCAAGTCTCTTTATTGATAGGCACAACAGCT	0.693694	-	antisense RNA	SYNPR
ref|NR_034013.2|	Homo sapiens WDR86 antisense RNA 1 (WDR86-AS1), transcript variant 2, long non-coding RNA	789	CCTTTGTAGCGGACGCCCCTCGACCCACCCACCCGATCCCGGCCGCACCCTGCTCTGCACCCGCACCCCACCCCCAGACCTCACCCTGCCCTGCCGTGCGCTCAACAGCCAGATGCTGGGCCCAGACAAGCGCTCTTCCGCTAGTGTGCCGGGATGAGCGGGGGCTGGACTTCTAGAAAGGGGTCTGCGGGCGCAGGAGCTGGGGTCCGCGGTCTGGGGCCGCCAACACAAGCCATCAGCCCCATGCTCAGCTCCCAGCAGGCAGAGCGTTCAGAAGCGCCAGCGCCATCATCTTGGGAGCCTGCAGTCCACACACCGCTGACCTTACCTACTTCCTCTTTCCAGGTCGTAGATTACAGACTCTCCTCTGGGAAATTGCCCCCAGATCTAACAGGAGTA…	ATGAGCGGGGGCTGGACTTCTAGAAAGGGGTCTGCGGGCGCAGGAGCTGGGGTCCGCGGTCTGGGGCCGCCAACACAAGCCATCAGCCCCATGCTCAGCTCCCAGCAGGCAGAGCGTTCAGAAGCGCCAGCGCCATCATCTTGGGAGCCTGCAGTCCACACACCGCTGACCTTACCTACTTCCTCTTTCCAGGTCGTAGATTACAGACTCTCCTCTGGGAAATTGCCCCCAGATCTAACAGGAGTACAAGAAGCTGGG	0.693548	-	antisense RNA	WDR86
ref|NR_027646.1|	Homo sapiens ATP1A1 antisense RNA 1 (ATP1A1-AS1), transcript variant 1, long non-coding RNA	562	GACGAATCCGCGCTCCCCCAGGCTGTCGCGCGAGCTCCCCGGAAGCTCCCACCTGAGCGGCGCATCCTCAGGGCCTGGGCCTGGCCTCCTTGCCTGTGAGATGGCACTGTGACGGTGCCCACCTCGTGGGGTGTGTGAGGGCCGAGTGAAATCGTGCATTTGCGGTCTGAAATGCAGAAGACAGAAGATGAGCTCTGGCTCTTCACCTGCATGGCTGGTGGCAGTGTGGCCTCAGTCTTCTGGGGCTTGAGGAGCTCTGACACTGGTCAGGTCAGAGGTGCCCACTCACCCACTGCTGCCCGTAGCTGTCTTCCACATCGTTGATCCAGCGGTCATCCCAGTCCACTCGGAGGCCCAACAGGTGAATTGGGAGGAAGCCGTTCTCAGCCAGAATCACAA…	ATGCAGAAGACAGAAGATGAGCTCTGGCTCTTCACCTGCATGGCTGGTGGCAGTGTGGCCTCAGTCTTCTGGGGCTTGAGGAGCTCTGACACTGGTCAGGTCAGAGGTGCCCACTCACCCACTGCTGCCCGTAGCTGTCTTCCACATCGT	0.684932	-	antisense RNA	ATP1A1
ref|NR_108071.1|	Homo sapiens TNKS2 antisense RNA 1 (head to head) (TNKS2-AS1), transcript variant 2, long non-coding RNA	377	AGGCGAGAGGCTTCGGCGGCGGGAGAAGGGGCTTCGTCCCACCGCCATCTTTGCGGGAATTGAACAGCTTGGACTTGGAGACAGTGAGTTAAAACAGAAATAAGAAGGCGGCAGAAAAAGACTACCAGATTGAAATGTGTTGGATATTCATATCCACCCAGCACCTCAGAATGTGGCCATGGAGGATGGAGACAGAGATTGGAGTGATGCATCTTCAAGCCTAGGAACACTAAGGATTGCTGGTAATCACCAGAAGCTGGAAGAGGCAAGAAAGTGTCCTTTCCTAGAGCCTTCAGAGAGAGCGCAGCCCTGCCAACACCTTGATTATATGCTTCAAGCTTCTAGAATTGTGAGAGAATAAATTTCTGTTGTTATAA	ATGGAGGATGGAGACAGAGATTGGAGTGATGCATCTTCAAGCCTAGGAACACTAAGGATTGCTGGTAATCACCAGAAGCTGGAAGAGGCAAGAAAGTGTCCTTTCCTAGAGCCTTCAGAGAGAGCGCAGCCCTGCCAACACCTTGATTATATGCTTCAAGCTTCTAGAATTGTGAGAGAA	0.674157	-	antisense RNA	TNKS2
ref|NR_049730.1|	Homo sapiens ASB16 antisense RNA 1 (ASB16-AS1), transcript variant 2, long non-coding RNA	937	GTGGCTTCGCGACTGCGGAAGGTTGCCCGGGCTGGCGCCGCTGGGCAGAGCCGGTGCGACGTTTCCCTTTCCAGCTTTGTTCTTCCGGCCCTGCTGTCTGCCTCCCCGGCTGATTGGATTCGTTACTGCTTTGCAACGCGCACCTAACTCCAGGCTGGAATGCAATAGCGTGGTCTTGGCTCACTGCAACCTCCGCCTCCCGGGTTCAAGCAATTCTCCTGCCTCAGCCTCCTAAGTAGCTGGGACTACAGCTTGAGGTCCTACCTGGTGTCCTCCATGAGAATCATACAAGCCCCGCTACAGACAACAGAATTGGAAGGTCCTGAGAGCTACCAGAAGCATCTTCAGTTTTCATATGAAAAACTTAAGCCCAGGAGTGATTTGTGCAGCCAAGGACAC…	ATGAAAAACTTAAGCCCAGGAGTGATTTGTGCAGCCAAGGACACACAGCAAGTTAGTGGCTGCACCAGAAATAGTACTCACTGCCTCAGACAGTCCCTCCCACAGTCTACTCTGTCTCCACCCCAAGGTCTGGTTCTGAATCATTCAGTTGTCAGTTGTCTCCTTTTTTTTTTTTTTTTTTGGAGACAGGGTCTCTCTCTGTGGCCCAGGCTGAAGTGCAGTGGTGTGATTACAGCTCATGTAGCCTGGACCTCCCAAGCTCAAGCAATCCTCCTGCCTCTGCCTCCCAAG	0.673611	-	antisense RNA	ASB16
ref|NR_102744.1|	Homo sapiens NR2F2 antisense RNA 1 (NR2F2-AS1), transcript variant 2, long non-coding RNA	520	CTTAAAGGGAAACGACTTTGGACTCACGTAGGCATAGGAGAACGAAACTTCTGTACATTTTAATCTGAATAATTCTTCAGGATTTAAAATTAATTGGCTCTGGCTTGGTTGGACCGTACTCGGATCTCGCCACCTCTGCGTTTCCCGAGTCACTGGCGAAGAGGTCCCAGTTCCTCTGGGAATCGTCCTGTATGCAACATCTTCACAAGAGTGGCAGGCAGTTGAATCTCTGGCCTTCGTGGGACCACTGGACATCTGGCAGAGAACCAGGAAACCACGGTTCCCTTCTGTGAGTCCCTCAGCCGGAAAACTACAAGGTGTGTGACTGTAGGATGAGGCTTTTTGAAAGATGAAGTACGACACTTTGAGAAAGTGTTTGGAAAGAAACTGGCTGATGTC…	ATGCAACATCTTCACAAGAGTGGCAGGCAGTTGAATCTCTGGCCTTCGTGGGACCACTGGACATCTGGCAGAGAACCAGGAAACCACGGTTCCCTTCTG	0.673469	-	antisense RNA	NR2F2
ref|NR_126417.1|	Homo sapiens FOXP4 antisense RNA 1 (FOXP4-AS1), transcript variant 3, long non-coding RNA	499	CTAGTGCTACCATAATTCGCCTAAAGCAGGTGCAGCAACTTTCACCCCGCCTGGCAGCCCGCTGAGAGCGAGAGAAAACCACGTGCACCAAACTTTAGGGGAGGAAAAATGGGAACGTGGGGAGAAGACGTGAGGCGGCAGATCTGAAAAAGATGGTCATTCCGGACTCCTGACGCCGCCAGTCCCGCGGTGAGACGTGAGCGCCATTGGCGTCCGTGGCCTCTGTTTCCGTGGCAACCTAGTAACCATTAATTTTCAATTAAAGGAGACAAAAAGCTCGATGACAGCTCCAGGTCTGCTGAAGATGTCAAGAATCTGTATTAATATACAGCAAGAGAGCATAATTGTGTGTCCATCTTCCAGAGCAGCGAAAAATGGAGGGATAATTACCAGCTCGAA…	ATGACAGCTCCAGGTCTGCTGAAGATGTCAAGAATCTGTATTAATATACAGCAAGAGAGCATAATTGTGTGTCCATCTTCCAGAGCAGCGAAAAATGGAGGGATAATTACCAGCTCGAAAGCCACTCTG	0.671875	-	antisense RNA	FOXP4
ref|NR_110772.1|	Homo sapiens NDUFV2 antisense RNA 1 (NDUFV2-AS1), transcript variant 2, long non-coding RNA	669	GGGCGGCGTGACCGCCCCGCCCCCCGGCGCCCGCCCCTCCTGCTGCTCAGCCAGGCTCCGCGAGCCGCAGGGCGGGGAAGCGGGACGTACCAAGCGGCAGGCGGCGGAGGGGTGCGGGCCGGAACTCCGCCCTTCGTGCTGGTCGGTCTCCACGCCCCACTCGGACTAGTGTCACCGCCTCCCCGCCGCAGACACTATCCGACAAAGGAGGGGGAATCAAAGGCTGGGCGAAGAGGCAGGGCAGGCGCCGGTGACGCTGCTGGGCAAGCGGGCTCTGCAGTAGCATTTGTGGCGACCGTGGCAGTGGCTGTGACTGGAAGCTTCTGGAAATGGCGGCGATGAGGACCCCCACATAGGGATGGCCATAGCAGCCACAAAAGGAAGCAAACAAGAACAAGT…	ATGGCCATAGCAGCCACAAAAGGAAGCAAACAAGAACAAGTCCTGATGGAGCAATTTATGAAGACAGGCAGCATAGAGGGAGAAGAACCTGTCTGTCAACCCCACACACGCTTTCCCAGTTCTGAATCAAGGACGTATCCC	0.671429	-	antisense RNA	NDUFV2
ref|NR_132372.1|	Homo sapiens STT3A antisense RNA 1 (STT3A-AS1), long non-coding RNA	434	GGTTTGCGGACCCACGGGGAGTCGCAGTGGGAAGGCGCGGCCCACTGACTCCCGTCATGTGACAAGAAGCGGAAACTACGCTGAAATAGGCCCTTGCTCCAAGTCCCAGTAACTCGGAATGCGGAGCCGCTCGTCTCCCGTCTTTTTTAAGTGCACTGGTACCATCATAGTTCACTACTGCTTCATACTCCCAGACTCAAGCAATCCTGCCTCCTTGGTCTCCCAAAGTGCTGAGATTACAGCTGTGAGCCACCTCCCCTGGCCATAAAGGAATATTTGGTGAATTACCCAGTCTGACAAATAGCTGAGGCATGGGGAAAAATAACCTGCCACAATTTGAGAACACACACACAGACTGAATGACACAGGGGGAATCCTACAGCTGAGCTAGACAGATGA…	ATGCGGAGCCGCTCGTCTCCCGTCTTTTTTAAGTGCACTGGTACCATCATAGTTCACTACTGCTTCATACTCCCAGACTCAAGCAATCCTGCCTCCTTGGTCTCCCAAAGTGCTGAGATTACAGCTGTGAGCCACCTCCCCTGGCCA	0.671233	-	antisense RNA	STT3A
ref|NR_108085.1|	Homo sapiens OVOL1 antisense RNA 1 (OVOL1-AS1), long non-coding RNA	544	CTCACCTGTTCTTTCTGAGACAAATCATCTGCCAGGTTTCCGCCTCGGGACACCCAAGCTCAGCACAGACAGCCTAGCAGCCTGGGTGACAGGATCCCAGGGGACAGGATTCTCTCCTTGCCATGGGGATGAGGACAAATTCTCCCTTCATCCTTGAGATTGGACTCCCGCCACACATCCTGGAGGAGCCTACAGAGAAGCCGGCAGGTCTCCCTCACCTGGATGGTGCCAGCGGGTGGCCTGGACCACCCAGAGGCCCTCTCCTGCACCTGACAGGAAGCCCCTGGGGCATACGTCTCCCCTGCCACTTCCACTGTGGCCACTGGAAGTGTGGCAGAGAAAATAGCTAGGACAAAAAGAAGTCAATGATTTCAACCAACGGAATTTCTTTGTCCTTTG…	ATGGGGATGAGGACAAATTCTCCCTTCATCCTTGAGATTGGACTCCCGCCACACATCCTGGAGGAGCCTACAGAGAAGCCGGCAGGTCTCCCTCACCTGGATGGTGCCAGCGGGTGGCCTGGACCACCCAGAGGCCCTCTCCTGCACCTGACAGGAAGCCCCTGGGGCATACGTCTCCCCTGCCACTTCCACTGTGGCCACTGGAAGTGTGGCAGAGAAAATAGC	0.669643	-	antisense RNA	OVOL1
ref|NR_103745.2|	Homo sapiens PTENP1 antisense RNA (PTENP1-AS), long non-coding RNA	888	GGAAGAGGCTGCACAGTTAGAAAAGACGAAGAAGAAGCGAGAAACGCCGCCGCTGCCGGCGCCGCCCCCGCGGATGCTCACGGGTTGCTGAGAGGGGCTTCAGGCCGGGCCGGGCCGGGCCGCCGCCGCCGCCGCCGTCTCTGTCTCTCATCTCCCTCGCCTGAGCCCGGCCTCGCCTCACAGCGGCTCAACATTCAAACTTCCATCACGGCTGCAGCTTCTGAGAGGAGAGCATCTTCTAGGATCATGTAGTCGGAGATTAAAAAGAGTTCTACTTTTTCCTTTCCAACCTGGAAGCCTTTTATTGCAATTTCTTATCTGACTGTACTGTCTGATATCTCCAGTGCAAGGTTGAATAAAAGTAGTGAAAACAGACATTGTTACTTTGCTACCAAAATT…	ATGTTTAAGTTCTTCAGTTTTTGGACTCTTGGACTTAAACCAGTGATTTGCCAGGGGCTCTTGGACCTTCGGCCACAGACTGAAGGCTGCACTGTCAACTTCCCTACTTTTGATGTTTTGGGACTCAGACTGGCTTCCTGGCTCCTCAGCTTGCAGAAGACCTATTGTGGGACTTTACCTTGTGTTTGTGGGTCCCATGAAGGAGCAGGAAACTCAATTGTGGAAGCACACGTTTTTCCCTTTATTAATGTTCATGACTCCTCCTATACCTTATTGTATATCTATATTTGGCCATTCCACTCAGCATGTATTTCTTTTCCCTTTGCCCCTCCC	0.668675	-	antisense RNA	PTENP1
ref|NR_046608.3|	Homo sapiens HCFC1 antisense RNA 1 (HCFC1-AS1), long non-coding RNA	786	TTGCATTTCCCTGCCAGGGAGCCTGCTCCAGGCCTTATGAGAAGAAAGTCGGTCCACAGAGTGGAGAAGGTGCTGCTCATGGTGACGGTGCCTCTATAAACAGCCCCACCACTGGAGAAGCCTTAGCTTACTGAGCTAATTCCTGCTACTGCAGCTGCCTGGGCTGGCGCGGGGCACCACCAACCACCAAGCGCCCCCGCCCGGGGGCTGCTGAGAAAGGCCCTGCTCCCTGGAGGCAACAGGTGCTGAGAGACCTGGAACGAAAAACGGTCACAGACAACCCACCAGCCTTTCAAAGTCAACGTGGCAGCTCCAGCTTCCCACCCCCAGAGCATCGAGGCACTGGAGCTCAGCCAAAGAACAGCAGCCTCTCACCGCTCAGGACACAAAGCCCACTCA…	ATGAGAAGAAAGTCGGTCCACAGAGTGGAGAAGGTGCTGCTCATGGTGACGGTGCCTCTA	0.666667	-	antisense RNA	HCFC1
ref|NR_135300.1|	Homo sapiens GPR50 antisense RNA 1 (GPR50-AS1), long non-coding RNA	1614	GGGAAGTCCCGCCTGCGGCTCCCAGACCCCAGCCCTTTGCAGCCTCTCTGAGTCCCCCATCGCCGCCTCTGAGCTCTCCCGTCGCCCTCCCGCCAATCCCTACTCGGTTTTGCTGCCTTCTATCCCTCCACCCCCAGCAACGCCCAGCTCCCAAGCCTCTTGGCCGGCCCGCCCTGCGACCCCCCAGTTCCCCGCTTACGGACCTTGGGATCTCCGCTGCCGCCGCCGTCGCTGCCACCGCCTGCTGTGCCCGACCCGCCGCTTGCCTCTCTCTGCCGTTCGCCCTGGGACGGGCGGACGGAGCTCGGCTCCGGCGGGCTCAGACCTCCCTGCTCGATTCTCGGGCGCGGGGGTCTGTGCTCCGCCGCCCGGGATCTGCCCGGGAGCCGTCCTGGAGCC…	ATGTACCCTGCGCCCGACTCTGGAAGTGGGGAGCGGGTCTGCACCCTGGGACCTAGGGAAGGCATTGGTGGCCACTCGGTCCTCAGTTTGGGGGCGAACGGGAGCGGGAGCTCGTCTCCTTTCCAGCTGCCGGCAGCCAGGCGGCGGAAGCCAAGGGACGCTTTGGGAAAAAGTAAAACAGGCAATAAAGCTCTTCTCTTGGGTCCCCGCTTCTCAAGGAAACTCAGGACGAGAGGCTCTGACGCCTCTCCCTCTCGGGATGCTCGGCATTCTCTACTGAGCGGCACGGGGCAGTCAGGAAGGCTGAAGGAGCTGCGCCGCAGCCGCGGGAAAGGTGCGGAGGTGTCACGCGGC	0.666667	-	antisense RNA	GPR50
ref|NR_102425.1|	Homo sapiens EZR antisense RNA 1 (EZR-AS1), long non-coding RNA	362	AAGAACCCTGTTCCCCAGGAACTGCCCCAACACCTCGAGCAGGTGCCTCCCCTCTCCAATGAAGCCTCTCCCGTCCGCCCGGCCCAGAAACTGGGCAACTTACTGGTTTCGGCATTTTCGGTTTCTGGGACACACTGCTGTTTGGGCAACCCTTTGTCAGGGCCTGTTATCTCCCACTTGCAGATCCAGGGCATTTCAGAGGTCAGAGAGAGGAGGGAGGCCTCTTCTGAGATTTTGACCTCTATTCAGGTTCTACATTCATGGAATCAGCCAACCTTGGATGGAAAAGATTTGGAAAATAATAAAAATAATACTACAATTAAAATACCAATAAAAATCCAATACAGAAAAAAAAAAAAAAA	ATGAAGCCTCTCCCGTCCGCCCGGCCCAGAAACTGGGCAACTTACTGGTTTCGGCATTTTCGGTTTCTGGGACACACTGCTGTTTGGGCAACCCTTTGTCAGGGCCTGTTATCTCCCACTTGCAGATCCAGGGCATTTCAGAGGTCAGAGAGAGGAGGGAGGCCTCTTCTGAGATTT	0.662921	-	antisense RNA	EZR
ref|NR_135678.1|	Homo sapiens TMEM202 antisense RNA 1 (TMEM202-AS1), long non-coding RNA	752	GTGGAGCCCGGGGAGACCCCACGGCCCGGCCTTCCTGGGCCTGGGACCCGAGGGGAGCCGAGCGGGAATTGCTTTCCTGGTTCGATCCGCTGCCGCTGTGAGGGCCGAGCGGAAACCCGTAGACCTTTTATGTGAAGAGATTGCGGCCTCCTGGTCACCAGTCACCGAGAGAGGGACCCCTGGACCGCCTACGTGGTGGTGTCTGCCGCAGGCCATAGGGATCCAGCCCACTTAGGCAGTCCCTTGGGGACGCGGCCTTCCCTCCGGAGCGGAAAGGCGCTTCCCGCCCGCCCTGCGGTAATCCCGGAAGCCCTCAGCCGTTAAGCTAAAATTTCTGTTGCTTTGGCTACTGATGGAAACCTGTTGTCTGCAGATCAAAGTTTGGCTGATCTTGGCTGG…	ATGTTTGGCTGGGCTAGGCTGGACTCCAATCTTCAGGTCAGGTTTACATCTGCTTCACATGTCTTCATCATTCTAGAACAAGTTGCCTGCCTGAGATACATTCTTCCCACAGTGGGGGACAGAAGTACAAGAGAGACAAAGGCCCAGAAACAGCCTGAAGAGCCTCTGAAC	0.662791	-	antisense RNA	TMEM202
ref|NR_046901.1|	Homo sapiens HLX antisense RNA 1 (HLX-AS1), long non-coding RNA	563	GTCGAAGCGGGGATCTGGCCGCCGCTTGGAAAGAGGCGTGCGGGTGAACCGAGCCCAAGTGCGCGGTGAGGGCGGCGGCCGAGGCCCCTGCCAGGCCCTCCGGGGCCGCCCCCAGATCCCCCACGCCGGCGTGCAGAATGTCTGCGATGCAGAAGGAGGGCTTTTTGACGGCGGCGGGGTCCAAGGGGAAGGAGCAGCCGCCTGGGCCGGCCGAGGAGCAGTAAGCGGCCGACCAGAGGCTGAAGTTGGAGGCGTAGAAGGGAGCCAGCCCGGCTGCGAACATCCTGCCGGGGCCAGGTGGTCTCAGAAGAGGCAACTGGTTGCCAGGAAGCACAGTCTATGAGACCCAGAAGTAACTCTGGAGATCCTCCAATTACCTCTCACTTTACAGTGAAGGAA…	ATGAGACCCAGAAGTAACTCTGGAGATCCTCCAATTACCTCTCACTTTACAGTGAAGGAAACTGAGGCCCAGATGGAGTCAGTAGGTTACTTGAGATCTCACAGTTGCAGAAGTGGACTAAAAGCCAGATGGAGTTTTGCTCTCGTTGCCCAGGCTGGAATG	0.658537	-	antisense RNA	HLX
ref|NR_110200.1|	Homo sapiens DARS antisense RNA 1 (DARS-AS1), transcript variant 2, long non-coding RNA	796	CGCTTCTAGTAGGCCAAACTCCCAGGTGACCCCCGCAAGAAACGCGGTCCGGAGAGGGTCTGGCCCCACTGCTGGGGCAAGGGCTCTAGGCGCCCGGACCCCACGCCCGCAGCCTGCGGAGAACGTGCCGACAAGGACCTGTAGGGCCCCACTCCCCCTCCTCCCTCCCTCGGCGCAGCCCGGCCCAGGGGTCTGTCCTCCCAGGCCCAGGAAAGGAGGAAACCCACTTCCGCCGCGTCCATGATCTCCCGCGGCTTCTCCTGACTCTTGCGGCTGGCGCTGGCGCTGGGCATCGGGACACGGAACTGGGCAGTGGACACCACCCTCCCTCGCAGGCTTCCAAAGTAATTTGAAGGCCTTCCCTGACTTAAAGTGGATGCTGCTTTGGAAAGCACTGGA…	ATGGATCCTGTCTTTCTTAGCCAAGGACTGGTCTCTTTTCTCCAATGTGTCCCTAACAGAGTGGTGAGGCTGGCTCTTCCCACCAGTACAGGAAGATCATTCCTTAAAAGAAATAGCCATATGGCTTATAAGTGTTCTTTCCTGTATGAAGCCCAAGCTGTCCACTTGGAGAGACATCTGGCCAGCCCCCCGTTGTTCCAGCCATCCCCAGTTCAGGCATCAGACATGTGG	0.65812	-	antisense RNA	DARS
ref|NR_104329.1|	Homo sapiens GATA3 antisense RNA 1 (GATA3-AS1), transcript variant 5, long non-coding RNA	618	AGTCCCCGCGTCAGAAACGCTGCGGATGCCAGGTCTTGAAAATGCTGACTTCTGAGGCTAAGAATTATTTCAAAGACAAAAAGAAAAGACTGGTGAGGAGGCCTTCCGGTGCAAGGGCGCCTATCCGCTAATTTTGGATGGGGAAGAGCAGCCGGCGGAGCTCGGGTGGAGGAAAGCGAGGAGGCGACCAGGAGGATGCCGCCGCCGCCGCCGCAGGGCCCGGGGCTTCTGCAGGGCGCAAGGCCTCCCTCACCAGGGTAAGGGGCTGGCGATCAACCTGGACGCCTGGGACCTTGGGAGCAAGCATCCCGCAGCCGAGCAGGCGACGGCGCGGCCACCGCCTAGAGAGGAGCCGGGGCCCGGGGCGGCGTGCGGGTCGGCAGCAGCCGGCTTGGCCTA…	ATGGGGAAGAGCAGCCGGCGGAGCTCGGGTGGAGGAAAGCGAGGAGGCGACCAGGAGGATGCCGCCGCCGCCGCCGCAGGGCCCGGGGCTTCTGCAGGGCGCAAGGCCTCCCTCACCAGGGTAAGGGGCTGGCGATCAACCTGGACGCCTGGGACCTTGGGAGCAAGCATCCCGCAGCCGAGCAGGCGACGGCGCGGCCACCGCCTAGAGAGGAGCCGGGGCCCGGGGCGGCGTGCGGGTCGGCAGCAGCCGGCTTGGCCTATCCGAAACCCCAGGCCTGGAAGCGGCTGCTTTAGGCGTCAAGTTGAGCGGGGTATGTGTGTCCTCTTGGGAAAAAGG	0.656977	-	antisense RNA	GATA3
ref|NR_102281.1|	Homo sapiens KCTD21 antisense RNA 1 (KCTD21-AS1), transcript variant 2, long non-coding RNA	555	GCAGGCGTTTGTAGCCACTTTTAAGTTTTATCAGCTAGTTCATGCTTGCGTTGAAAGAGTGGTCGTTTGCGCTGGGTCATCACTGTGTAGTATTGGGGATACTTAGGTGAGAAAAAAACTTAACGCTAGAGACGTTCACGCACTAGTGGAGAAGCCAGGATTGTTGCCCTAGAGTTACAGTAGATAAAAGTACCTCAGAGAACTGCGGGGGCTCCCAACCTGGACGCTTGCACCGGAGTATTAAATCCAGCTAGAGAATGGCATGTGCAAAGATACAGAGGGTCTCGCTCTGTATCCCAGGCTGGAGTTCAGTGGCACGATCTCCGCTCGCTGCAACCTCCGCCTCCTGGGTTCAAGTGATTCTCCTGCCTCAGCCTCCCAAGTAGCTGGATTACAGAG…	ATGGCATGTGCAAAGATACAGAGGGTCTCGCTCTGTATCCCAGGCTGGAGTTCAGTGGCACGATCTCCGCTCGCTGCAACCTCCGCCTCCTGGGTTCAAGTGATTCTCCTGCCTCAGCCTCCCAAG	0.65625	-	antisense RNA	KCTD21
ref|NR_151723.1|	Homo sapiens BNC2 antisense RNA 1 (BNC2-AS1), long non-coding RNA	428	CTCACTTGAGCACAATCCAAGATGAAAGTTTCTGGGTTGTGTCCCCTTCGCTTCCTCTCACCCTCGCTCCCCCGCGGAGCCAAGGAGCCAGCAATTGTGCAAGAGGAGACCGGCGCACAGGGCGCGTATCACGGAGCGCATGAGCCAGCAAGCCGAACGCCTCCAGCGCGGCCGGGACGGAGGAGCGGCTCTGGGGAAGACGCCGAGGCTGCGCCCGAGTCTGAACGAAGCTGCCTCCAGCCACATGAAGTCAGTAGGGCTGTTCTGAGGGGCCCCGAGATTTGATGACTGTTTTTTAGGTTGCGGAACCTACTCCGAGAGAGCAAACACTTTGGACGAAGTGATTCATATTGATAGATACATTTGTTGGGAGGTGGCTTTTTTCATTCTCAACAGAAA…	ATGAAAGTTTCTGGGTTGTGTCCCCTTCGCTTCCTCTCACCCTCGCTCCCCCGCGGAGCCAAGGAGCCAGCAATTGTGCAAGAGGAGACCGGCGCACAGGGCGCGTATCACGGAGCGCATGAGCCAGCAAGCCGAACGCCTCCAGCGCGGCCGGGACGGAGGAGCGGCTCTGGGGAAGACGCCGAGGCTGCGCCCGAGTCTGAACGAAGCTGCCTCCAGCCACATGAAGTCAGTAGGGCTGTTCTGAGGGGCCCCGAGATT	0.654135	-	antisense RNA	BNC2
ref|NR_102713.1|	Homo sapiens STPG2 antisense RNA 1 (STPG2-AS1), long non-coding RNA	537	AAAAATGAGCAGAGAACCCAGCCAAGTTGTGACTGGAGACTCCTGACTTACGGACAATAAGAGAGGAAATGTCTTTTGAAAGCTTCACTGACGCCAAGCAGATTTCTTCCAACAATTTCTTGCTTCTTGTGATGTTAGAAGAGCAATTATGTTCCTGTGAGCAGCTGATGGAGGACATTATCAACATGGAAGTACTTCTTTGTGAGAGAACTGTCAGCTTACGTTTATATTAATAGATATTACCTTTGGACTATATCTGTGGGAAAAGAAAAGCTATTTCAGTCCAAGCGATTCTCCTGTGTCAGCCTCCCAACTAGCTGGGATTACAGGTCTCCTTCTGAAGAGGGTGAAGATCTCTACCCCGAAATATGGTCAAGACCTCATAACAACACCAAGAAA…	ATGTCTTTTGAAAGCTTCACTGACGCCAAGCAGATTTCTTCCAACAATTTCTTGCTTCTTGTGATGTTAGAAGAGCAATTATGTTCCTGTGAGCAGCTGATGGAGGACATTATCAACATGGAAGTACTTCTTTGTGAGAGAACTGTCAGCTTACGTTTATAT	0.650602	-	antisense RNA	STPG2
ref|NR_146284.1|	Homo sapiens MEF2C antisense RNA 2 (MEF2C-AS2), long non-coding RNA	463	TGTGGGCGGCTGAGGACCGCCGGCTGCCCGGCTCGGAGAAGAACAGGTGCAGTGGCTCACACCCGTAATCCCAGCACTTTGGGAGGCCGAAGCATGTGGATCGCTTGAGGTCAGGAGTTCAAGACCAGCCTGGGCAACATGGCGAAACCCCGTTTCTGCTAAAACTCAAAAATTAGCCGGGAACTCTCTCTTCTATTCTCAGAGTCTACAAAATGCATTATTAAAAAGGCAGGAAGAAAACTGGGCTTTATCAAGAAAGTCGCATGCGCTTGACTGAGGGACTTTCCCTTTCGTCCGGCGAAGGTCTGGTGAGTCCAATGGGGGAGTGGAATTCGTTCCGGTGATCCTCTCGGTCGCTCCCGTCGTACGAACTGCTACAGCTGCTCAAGCTGTCAACAG…	ATGCGCTTGACTGAGGGACTTTCCCTTTCGTCCGGCGAAGGTCTGGTGAGTCCAATGGGGGAGTGGAATTCGTTCCGG	0.65	-	antisense RNA	MEF2C
ref|NR_034012.2|	Homo sapiens WDR86 antisense RNA 1 (WDR86-AS1), transcript variant 1, long non-coding RNA	874	CCTTTGTAGCGGACGCCCCTCGACCCACCCACCCGATCCCGGCCGCACCCTGCTCTGCACCCGCACCCCACCCCCAGACCTCACCCTGCCCTGCCGTGCGCTCAACAGCCAGATGCTGGGCCCAGACAAGCGCTCTTCCGCTAGTGTGCCGGGATGAGCGGGGGCTGGACTTCTAGAAAGGGGTCTGCGGGCGCAGGAGCTGGGGTCCGCGGTCTGGGGCCGGCTGATCACCAGTTCCTCTTAGGAACCGGTGAACCTCAGGGGGCCCATTGCACATCCAGGTGTGAAACTGCGGTGTGGCCTCCAGCCAACACAAGCCATCAGCCCCATGCTCAGCTCCCAGCAGGCAGAGCGTTCAGAAGCGCCAGCGCCATCATCTTGGGAGCCTGCAGTCCACAC…	ATGAGCGGGGGCTGGACTTCTAGAAAGGGGTCTGCGGGCGCAGGAGCTGGGGTCCGCGGTCTGGGGCCGGCTGATCACCAGTTCCTCTTAGGAACCGGTGAACCTCAGGGGGCCCATTGCACATCCAGGTGTGAAACTGCGGTGTGGCCTCCAGCCAACACAAGCCATCAGCCCCATGCTCAGCTCCCAGCAGGCAGAGCGTTCAGAAGCGCCAGCGCCATCATCTTGGGAGCCTGCAGTCCACACACCGCTGACCTTACCTACTTCCTCTTTCCAGGTCGTAGATTACAGACTCTCCTCTGGGAAATTGCCCCCAGATCTAACAGGAGTACAAGAAGCTGGGTAGATTGGAAAACAGCACCGAATTCCCCTGGAACTGAGGACGGAAGCCTTCCCAGT…	0.646617	-	antisense RNA	WDR86
ref|NR_125797.1|	Homo sapiens ZFPM2 antisense RNA 1 (ZFPM2-AS1), transcript variant 2, long non-coding RNA	563	CTTGACCGCAGCACATCCGTTTTCCTTACAGTATGTAGTACGCATTCTACCTTTTCCTACAATGAATCCACCAGCAGAAATTCCTGTACACATCTTATCAACAAAGAATTTGAACCTCAAAGAGTGGCTCAAAGAGGTCAGGAGGCACCTTCAACACTTTTATTGGAGATCTCCTTGTCTAGATCATCAGATTCTCACTGTGTTACCTAGGCTGCAGTGCAGTGGTGCGATCTCAACTCACTGCAACCTCTACCTCCTGGGTTCAAGCAATTCTCCTGCCTCAGCCTCCCAAGTAGCTGGGATTACAGGAATTACACACTAATAGTGAAGAACAGGTGGCACCTGAAATCACAGAAAATTTATTTGTCCTCAATGCAAAGATGAACTATGAAGAGCACT…	ATGAATCCACCAGCAGAAATTCCTGTACACATCTTATCAACAAAGAATTTGAACCTCAAAGAGTGGCTCAAAGAGGTCAGGAGGCACCTTCAACACTTTTATTGGAGATCTCCTTGTCTAGATCATCAGATTCTCACTGTGTTACCTAGGCTGCAGTGCAGTGGTGCGATCTCAACTCACTGCAACCTCTACCTCCTGGGTTCAAGCAATTCTCCTGCCTCAGCCTCCCAAGTAGCTGGGATTACAGGAATTACACAC	0.646617	-	antisense RNA	ZFPM2
ref|NR_046750.1|	Homo sapiens FRMPD3 antisense RNA 1 (FRMPD3-AS1), long non-coding RNA	457	CCACCTGCTCAGAAAATCGAACCTTCACAGGATTGGACCTCAACTTGGCCTTCTTCGCAGCACTGATGAAAGCAGATTTGGGGGACTGGAAAAAGAACAGAGAGATGGTCTTCATGGCCCTGCAACTTCCTCTTCAGCTGAGCTTGGAGAGGCATCGTCTGGAAAACATGGTGGTATCTGGATTCTTTTTCTGGTTGTCCAAACAGTTGCTTTTCCCCAGTGGGCTGGAATGGAGACACCTGTCACCCATTCTAGCAGGTCAGGAGGGAGCAGGGGGAGAGACCAAGGTCATCTTTCCTTTCACAAATACCTGGAAACCTGGAGTCACCTTGCAAAAGACCAACCCCATAATGCTTCAAAGAGGGAACTGCAGAGGACCCTCTATACAGCTGTCCCCTC…	ATGAAAGCAGATTTGGGGGACTGGAAAAAGAACAGAGAGATGGTCTTCATGGCCCTGCAACTTCCTCTTCAGCTGAGCTTGGAGAGGCATCGTCTGGAAAACATGGTGGTATCTGGATTCTTTTTCTGGTTGTCCAAACAGTTGCTTTTCCCCAGTGGGCTGGAATGGAGACACCTGTCACCCATTCTAGCAGGTCAGGAGGGAGCAGGGGGAGAGACCAAGGTCATCTTTCCTTTCACAAATACCTGGAAACCTGGAGTCACCTTGCAAAAGACCAACCCCATAATGCTTCAAAGAGGGAACTGCAGAGGACCCTCTATACAGCTGTCCCCTCCCCTGTCCCCTCCTCCCTCC	0.641304	-	antisense RNA	FRMPD3
ref|NR_120675.1|	Homo sapiens NEURL1 antisense RNA 1 (NEURL1-AS1), transcript variant 1, long non-coding RNA	689	TCAGAGCTGTGGGTCTTGGGGCTCAGGGCCTGGTACACAGTAGGAGGTCATTAAACATCCCACACTGGTCAGTTACAGCCTCCTACGTCCCAGCTGTGCGTTTCCTGTGAAAAGAATAAGCTCGCCTAAGACCATGGCCTGAGGGGACTCCAGTGACGTTCCCAGTGCCAGCAGACAGAACTGCGCAGACCCCGCGGGACGCCATCCTCCATCACCATCATCGCCGGCTGCCCTCCACCCCCAGCCCACTCCACGGCCAGAGGTGCATCTCCGGCCTCCAGACACGCACAACAGGTTTCAGGGGTCCCTCAAACATCTGGGCTGTCATCCTTCGGAGAGACTGGAACTGAGACACAAGGAGAGACCTAGTGATGTGGGAGAGTTAGGAGAAGAAGCAGT…	ATGCCCCTCACACGGAAGAAGGGCAGGGGGAAAGCCATGCAGGTGTGGGCGTGGCACTTGAGCAGCCTCTCCCATGGGCACCCAGTGGTTAATGCACAATGTTTAGCACGTCGCCCAGGGAGGCCATCCCCTTCCGCTACCCCTTTCATGGCAAATGCTGAAACATCGTTGAAGACTCCTCTCAAGGGTCTCCTCTTCCAGGAAGCCTTCGGTCAGGAA	0.640351	-	antisense RNA	NEURL1
ref|NR_033203.1|	Homo sapiens HOXB cluster antisense RNA 3 (HOXB-AS3), transcript variant 3, long non-coding RNA	452	GGAACCAGATCTTGATCTGGCGCTCGGACAGGCAGAGTGCGTGGGCGATCTCGATGCGCCGTCGCCGGGTCAGGTTGCTTGTCTGGAGATGGAGCCACTACAGGCGGGCCTGGGCGCCTGGAGTCGGGCATGAAAGAAAATAGCGCCTCATCGCTCTTATCTAAGCCCAGAGGTAGACTTCGCTTGAAAAGATCGAGAATGGAGGAGGGGATCGGCACTCACTTGCAGACATCAACAGTTTCCAGAAAATTCGGTTCAATTCCTTCACCACGGACCCACCAACCAAGGAGCTGGCAAAACCCACTAACCAACCAGGAGAACACAGACCCGGTTTGTCTTTTGACAACCGAGTGGAACTGACGGGGCCGGCGCCTGCCCTGCGGGTCCCCTCCCTTGGCT…	ATGAAAGAAAATAGCGCCTCATCGCTCTTATCTAAGCCCAGAGGTAGACTTCGCTTGAAAAGATCGAGAATGGAGGAGGGGATCGGCACTCACTTGCAGACATCAACAGTTTCCAGAAAATTCGGTTCAATTCCTTCACCACGGACCCACCAACCAAGGAGCTGGCAAAACCCACTAACCAACCAGGAGAACACAGACCCGGTTTGTCTTTTGACAACCGAGTGGAAC	0.638655	-	antisense RNA	HOXB6
ref|NR_149086.1|	Homo sapiens CXXC5 antisense RNA 1 (CXXC5-AS1), long non-coding RNA	577	ATTCTCCCTCCCAGGCTCTGCACGCTGCGTGGCCCACGCGGGGCTCGGGAGACAGCTCAAAAGACTCCCCAAGGCTGGGAAAGGAGGGAGGGAGGGGCCGCGGGGCACCGTGGTGGTGGGGGAGATACTTTGATGGAAAAAAAAGGTCAAACTTCATCAGCCCGCCGGGCACCCCGCGGGCAGCGGGGGCGAGGAGCCGGAGGAAAAATGCAGAAGTAGCCGCCGCTTCTTCCAAGTGGTGGGGGAGGCTCAGCCACGCGTGGTCGAGGGCGCCCAGAGCAGTTAACGTCGCCCCTCAACACAGGGCTGCGAGCGGGGTCTGATGGGGGGAGTGCGCGCCAGAGATCTACAAGCAGCCGCCCCCGCAGGCTGAGCGCCCGCCCAACGCCAAGAGTGATC…	ATGGAAAAAAAAGGTCAAACTTCATCAGCCCGCCGGGCACCCCGCGGGCAGCGGGGGCGAGGAGCCGGAGGAAAAATGCAGAAG	0.636364	-	antisense RNA	CXXC5
ref|NR_132363.1|	Homo sapiens PLA2G4C antisense RNA 1 (PLA2G4C-AS1), transcript variant 1, long non-coding RNA	625	ATTTAATCCACAGAACAACTCCTGGTGGAGCCATCGTTAGCCCAATTTTACAGCTGAGGAAACCGACATGCACAGAAGTTACGCACATTGGATCAGGCCACACAGCTGGAAACCCAGATGAGCAGGAAGACACGCGCTCGGGGCTGGAGACGTGCACACCCGGGGAAGGAGGTGCACAGCCAGCACCTCCCCATTGCCCGCTTCCCAGCCCGCGTCCTCAGTTCCTCCGCAAAGTCAGCTTCGCCGCAGCCCACCTCCCACCCAGGACCGGCCCCAAAGCCCTTCTCGATTACCTCGAAAGGATCTCCGGCACTGAAGTCGAAGGAGAGGATGAGCTTGCTACCTGGAGCCTTCATCAGTTACTGGAAAGGGGTCCTGATCCAGACCCCAAGAAAGGGT…	ATGAGCAGGAAGACACGCGCTCGGGGCTGGAGACGTGCACACCCGGGGAAGGAGGTGCACAGCCAGCACCTCCCCATTGCCCGCTTCCCAGCCCGCGTCCTCAGTTCCTCCGCAAAGTCAGCTTCGCCGCAGCCCACCTCCCACCCAGGACCGGCCCCAAAGCCCTTCTCGATTACCTCGAAAGGATCTCCGGCACTGAAGTCGAAGGAGAGGATGAGCTTGCTACCTGGAGCCTTCATCAGTTACTGGAAAGGGGTCCTGATCCAGACCCCAAGAAAGGGTTCTTGGATCTCATACAAGAAAGAATTCAGGAATGAC	0.634731	-	antisense RNA	PLA2G4C
ref|NR_024354.1|	Homo sapiens CHODL antisense RNA 1 (CHODL-AS1), long non-coding RNA	461	TGAGGAGACAATCTTGATAGGAAGTTTGAACTTTGAAATAATATTTTATTCTACCACCCATCTAAAGGCTAATTAATCACAAATGTTAAACCAATCAGAAGAAAATGTTTGTTAAACCAGAAAAGGCTGTTACCTCTCACAGACAAGTTTCTTTCTTTAGGTCAACATATCTGGTGTAGCTGTCAGGATTCAGAGCAACCTCCTCACACCCTGGACCACCTAGTGATCCCTCCTGGACTCAGCACTCAGCACCAGCACAAACCTACTGTGTTTCTCTGTCTCCACATCTTTCCCTGAGTACAAAAGGTAGCCCTGCGTGAGTAGGCATCTTCCATCATCAGAGATCTCCAACTGAAGCTGACCTGCAGCCAGTCACCTGGTTCTTCAGACCAGGACAAG…	ATGTTTGTTAAACCAGAAAAGGCTGTTACCTCTCACAGACAAGTTTCTTTCTTTAGGTCAACATATCTGGTG	0.631579	-	antisense RNA	CHODL
ref|NR_033691.1|	Homo sapiens ZNF436 antisense RNA 1 (ZNF436-AS1), transcript variant 2, long non-coding RNA	704	CTGCTACAGGGGCTCCCAGCGGCCTCCCGCACCGAAGGGACCCTGGGCGTCTGAGGCCCTGATCCGGGCGGGCCTTCAGGATGTTAGCAGTCCCTGTCCGGTTGAAGGTAGGAAGCCGAAAACCCGAGTGGGGGACGAACAGACTTACCTCCTGTCCCGCAAAAGATCCACTAGATCGTCGTCTCCAAAACCTGAGAGACCGCGAACGGGTTCCAGAGCCGCAGCGTTCTCTCAGACCTGGCGTTCAGGAAGATTCTAGAGAGCACGGGCAGGTCCCGGAGGTCTCAGACCCGCAGGCCTGCGGGGCGGGGGCGGGGTGGCGCCCAGGACGACTCCCCGGGCTCAGCTTGGCTGCCTGCCTCCTTCTCAAACAATGAGTACCTACTGTGTGTAGAAGCA…	ATGTTAGCAGTCCCTGTCCGGTTGAAGGTAGGAAGCCGAAAACCCGAGTGGGGGACGAACAGACTTACCTCCTGTCCCGCAAAAGATCCACTAGATCGTCGTCTCCAAAACCTGAGAGACCGCGAACGGGTTCCAGAGCCGCAGCGTTCTCTCAGACCTGGCGTTCAGGAAGATTCTAGAGAGCACGGGCAGGTCCCGGAGGTCTCAGACCCGCAGGCCTGCGGGGCGGGGGCGGGGTGGCGCCCAGGACGACTCCCCGGGCTCAGCTTGGCTGCCTGCCTCCTTCTCAAACAA	0.620253	-	antisense RNA	ZNF436
ref|NR_110531.1|	Homo sapiens ITGA9 antisense RNA 1 (ITGA9-AS1), transcript variant 1, long non-coding RNA	620	CCGGGGACCGGCCTCCGCCGCGGGCTCTGCCCGCTCGCCTGCTCGCCTGGTGGGGGAGAGGGGAGCGGGGCCGACACAGGACTGCAGTTGACAGCAGATAACTGAAAGCTCGGAAAGCGAAACCGTGGATAAGCAGGGGAACTGTGGCATCCCATTTAAAATTGCTTCTGAAGAGAAGCATGAGGTTACATCTGTAATCTCCCTGCAGCAGAGTCAACTGCATAAGAAACCAAAAGACACACCTGCTCCATGCCAGGTCTGTTCTGAAAAATTGAGAAGATGATCTATCTTCACTTCAAAAAGAAATCTCTAAGGAGCAAGTGGACACAGCCTGCCTCCCATAAGCTGTCTGGCTCACTCATTTTATTCCTGGAAATCAGGTGAGTTTTTTAGAATGAC…	ATGATCTATCTTCACTTCAAAAAGAAATCTCTAAGGAGCAAGTGGACACAGCCTGCCTCCCATAAGCTGTCTGGCTCACTCATTTTATTCCTGGAAATCAGG	0.618182	-	antisense RNA	ITGA9
ref|NR_047504.1|	Homo sapiens HOXC cluster antisense RNA 1 (HOXC-AS1), long non-coding RNA	548	GGCTTTTTTTTCCTTGCCTTCTTTTCCCCCTCTCCCACCCCCTTCTCTCTGCTGCTCCCCGCGACCTGCGATTTCCTGGGGGTCCGGAACTCTGGACCCAAGGCACCGGTCACCCCCTCAGGACGGCTCCTAGCTCATCTGAGAAGCCCCTGTGCCCATGTCCACCCATAAGCAGATGGCCTCCCCCCAACCATGAGGATTTTTTAATGGGGTGAAAATGCCAGTCCCCGAAGCCAGGGTTCTCGGACCCCCAGGGCCGAGCTGGGCGCGGGAGCCCCGCAGGGGCGGGGAGGCCGACCGAGCTTGAAGAAGTGTAGGAGAGATCTACACAACTTAAGTGGGGCGTCCCCATCCCATCTTCCTGCGCACCCTCCTTTGCCCCCAACTCCATCTCTGCGA…	ATGCCAGTCCCCGAAGCCAGGGTTCTCGGACCCCCAGGGCCGAGCTGGGCGCGGGAGCCCCGCAGGGGCGGGGAGGCCGACCGAGCT	0.617021	-	antisense RNA	HOXC6, HOXC9
ref|NR_110532.1|	Homo sapiens ITGA9 antisense RNA 1 (ITGA9-AS1), transcript variant 2, long non-coding RNA	510	CCGGGGACCGGCCTCCGCCGCGGGCTCTGCCCGCTCGCCTGCTCGCCTGGTGGGGGAGAGGGGAGCGGGGCCGACACAGGGTTCCTGACCAAGCTGGTGCTTCTGCGTGTGTTCCTGCATGACTTGGTGTGTCCCCTTCTCTTGGATCTACTGCAGTTGACAGCAGATAACTGAAAGCTCGGAAAGCGAAACCGTGGATAAGCAGGGGAACTGTGGCATCCCATTTAAAATTGCTTCTGAAGAGAAGCATGAGGTTACATCTGTAATCTCCCTGCAGCAGAGTCAACTGCATAAGAAACCAAAAGACACACCTGCTCCATGCCAGTTTCTGTGGGCCTCAAACAACACTTTCTGCATTTTCCCCTCTCGCCCCCTACTCATCACTCCCTGAAAGGTAAA…	ATGCCAGTTTCTGTGGGCCTCAAACAACACTTTCTGCATTTTCCCCTCTCGCCCCCTACTCATCACTCCCTGAAAGGTAAAAGCTGC	0.617021	-	antisense RNA	ITGA9
ref|NR_126368.1|	Homo sapiens PIK3CD antisense RNA 2 (PIK3CD-AS2), transcript variant 3, long non-coding RNA	553	TCTCTCCCTCCTTCCTGCCGTCCCCCGCCTGAGGGAGGGGAGCGGTGCAGCAGACATCCGAGGGCAGCTGGGACCCCCTGACTCAGCCGACGGGTGAGTCAGGCTCCCTGCAGGCCACACCGGACCCCCCCAGGGCGGGGATTTCCCCAAGATGAGAAATCAGCCACCGGAAGTCACGCCGGACCTTGGACGGGCAGACAGAGGCTGGGAGGAGTTCTGGGTGCAGAGCCCCCCAACCTGTGCTCTCATCTCTTGCTCTGGGGTAAGCCAGTGGCCATGCTATAAGGACACTCAAGCCACCCTATGAAGAAGCCCACATGAAGAGGAACTGAGATATCTGGCCAACAGCCAGCCAGTCACTGAGCCTGCCAACCACGCTGTGGCAGGTACCTCCAGCCC…	ATGAGAAATCAGCCACCGGAAGTCACGCCGGACCTTGGACGGGCAGACAGAGGCTGGGAGGAGTTCTGGGTGCAGAGCCCCCCAACCTGTGCTCTCATCTCTTGCTCTGGGGTAAGCCAGTGGCCATGCTATAAGGACACTCAAGCCACCCTA	0.614458	-	antisense RNA	PIK3CD
ref|NR_046650.1|	Homo sapiens TM4SF1 antisense RNA 1 (TM4SF1-AS1), transcript variant 2, long non-coding RNA	754	CCTTCAGACGAAATCCTTGGGACAGGCAAAACCAGGGGCAGGATGTGAGAAACAGCCTCAGTCATAGGCAACAGGGAAAATGATTAATCTTGAACAAGGCATTGACTGTGCAACTCCTCCACAAGATAAAGAATCAACAGGAAAGCCTAACATGACTTTCCAGTAACTGCCAAGTGTCCGAGATGCAACAGCCCTGGTTGAGGCTTTGAAAGACAGTGAGCTGTGCCCCTGCTCCATGCAGCTGTCTGGACAGCTTCCAATCTGAGAGCTCTGTGTTCATTTCTACCTTTGTGCTGATTTAATTTACAACCTGGGGCAAATCTCCTGAGCTCATTTCCTTGTCTATTAAATACAAGGTGTCTGAGACGTCTCCCATGGATTTGAGAAGGCTGTTGGGAA…	ATGATTAATCTTGAACAAGGCATTGACTGTGCAACTCCTCCACAAGATAAAGAATCAACAGGAAAGCCTAACATGACTTTCCAG	0.608696	-	antisense RNA	TM4SF1
ref|NR_109809.1|	Homo sapiens TM4SF1 antisense RNA 1 (TM4SF1-AS1), transcript variant 1, long non-coding RNA	931	CCTTCAGACGAAATCCTTGGGACAGGCAAAACCAGGGGCAGGATGTGAGAAACAGCCTCAGTCATAGGCAACAGGGAAAATGATTAATCTTGAACAAGGCATTGACTGTGCAACTCCTCCACAAGATAAAGAATCAACAGGAAAGCCTAACATGACTTTCCAGTAACTGCCAAGTGTCCGAGATGCAACAGCCCTGGTTGAGGCTTTGAAAGACAGTGAGCTGTGCCCCTGCTCCATGCAGCTGTCTGGACAGCTTCCAATCTGAGAGCTCTGTGTTCATTTCTACCTTTGTGCTGATTTAATTTACAACCTGGGGCAAATCTCCTGAGCTCATTTCCTTGTCTATTAAATACAAGGTGTCTGAGACGTCTCCCATGGATTTGAGAAGGCTGTTGGGAA…	ATGATTAATCTTGAACAAGGCATTGACTGTGCAACTCCTCCACAAGATAAAGAATCAACAGGAAAGCCTAACATGACTTTCCAG	0.608696	-	antisense RNA	TM4SF1
ref|NR_046672.1|	Homo sapiens NAV2 antisense RNA 2 (NAV2-AS2), long non-coding RNA	853	AGAAATCTTACAGGCAAAGGCTATTCGACATTTGGGATTCCTAAGCTAATCTTTTTATTTTTGGAAGGGTGTCTTTCTGAGAAAGGCAGCCAGAGGCACAGCACCAACCTTTCTGACAGTGTGGTCTTCACACTGTTAGTTCTGACAAAGGGAGTCAAGGAGTCGTCCTTGGAGGAGGCGATGAGGCCAGTGGAAGAATTGTGGCTGGGGACCCCTCCACTGCTGAGGGAGATGTCGATGGACTCACAGCTGGTGTGGAGGCTGCTGACAGACTGAAAGCCCAGGCCATCCTTGCTAACTGCGGAGGAGCTGCTGGCGTTGGTGCCCCAGGGCCAAGACAGCCCCGGCCTCTTACCAGTTCCTGGGGTCTTCAGTGCGCCTGCCGGGGCTGAAGGCTTC…	ATGCCTCGCCGCCATGAGCCTGTCTGGGAGATGACAGGATTCTTCTTGCCCGACGTGCTTTTGTCGGACTCGTCAGACACATCAGAAGGATTCCGCCTCCACTTGGAACCTGGCTCCATTTTTATGCCGCTGTCTGAGCCTCCGTCTGATTTCTTGACATCATCACCAGACCACAGGGAATTCCTCTCCACCTGTGAGTGCTTCTCAGCATCAGTCTGTGGACAGAGACTCTCTGAATTAGTCCTTCCCCAGTCCCAGGCTGGGAAGCCCCTCACTCCAAAGGCAAAAATGCCAAAACACTGGAGTAGT	0.605882	-	antisense RNA	NAV2
ref|NR_038205.1|	Homo sapiens C8orf37 antisense RNA 1 (C8orf37-AS1), transcript variant 5, long non-coding RNA	219	AGTGAAGAGGTGCCAGAATCCGCGAAGAGGGTCGACGAATGCGCTGCCGCGGAGGCAACAATGGCCATGAGGGATTCAAGGATTATGCGGTAAGGTTTAAGACCTGTGACACAGACTGAAGCTCTCCTGGCATACTCTGAAGCTCTCCTGGCACCCTCCCCTTTATGCTTCACAGGTGTTTCTCCTAATAAATTTCTTGTATGTCTCATCCCATCTGGG	ATGCGCTGCCGCGGAGGCAACAATGGCCATGAGGGATTCAAGGATTATGCGGTAAGGTTTAAGACCTGTGACACAGAC	0.604651	-	antisense RNA	C8orf37
ref|NR_040248.2|	Homo sapiens ZEB2 antisense RNA 1 (ZEB2-AS1), long non-coding RNA	430	CTCAATAAAACTTTTCCTGGGCTGGATAGCAAAGGACACCTTTGGTTACCTGAATGAACAGTTTTGGCCAGAAATGGTGAGAAGAAAAAGCATGAAGAAGCCGCGAAGTGTGGGGGAGAAAAAGGTGGAAGCGAAGAAACAGCTCCCGGAGCAAACTGTACAAAAACCTCGCCAAGAGTGTCGGGAGGCAGGACCGTTATTCCTGCAGAGCAGGAGAGAGACGAGAGACCCTGAAACACGCGCCACCTATCTTTGTGGGGAGGGATAATTGAAGCGCCCTGAGCGTACCAGAGCCAGAAAAAAAAATGCTGCATGGGAGCTGCATCTTAGGGCATGTGTATTAGGGTGTGTGCATGATGAATTTCTGGACTGGATCCCAATATTAAAAAGTAGTTTGGC…	ATGGTGAGAAGAAAAAGCATGAAGAAGCCGCGAAGTGTGGGGGAGAAAAAGGTGGAAGCGAAGAAACAGCTCCCGGAGCAAACTGTACAAAAACCTCGCCAAGAGTGTCGGGAGGCAGGACCGTTATTCCTGCAGAGCAGGAGAGAGACGAGAGACCCTGAAACACGCGCCACCTATCTTTGTGGGGAGGGA	0.603774	-	antisense RNA	ZEB2
ref|NR_046452.1|	Homo sapiens IDH1 antisense RNA 1 (IDH1-AS1), long non-coding RNA	491	CAGTCAAAGATGGAGAATCCATGGTGCCACTTTCCCGGTGATCCCGGTGGGGGAAGGGGTTGCCGCCCGGCAGAGATTCAGTCCCGAATCCCGACAGCGAAGAGACTTGTATGCCACCTGCAGGCCGGGGAGCGGGGCGCGCTGGGGCTGCACCACCCCGAACTTTGTAACAATCTAGAGCACCACAGAGTGTTTCCAGAGATGGGTTTCAGTAGCCCAGGCTGGTCTCGAACTCCTGGACTCAAGTGATTGGCCCTCCTCGGCCTCCCAAAGTCCTGGGATTACAAGCGTGAGCCACCATGCTCAGTTGGCGGGGGATTATCTGTGATCCAATGAAGTTGGACTAGAGATGTGAAGCCTTAGAAAACGGTGGATTGAAAAAAGAATTTTAGTCTCCTC…	ATGGAGAATCCATGGTGCCACTTTCCCGGTGATCCCGGTGGGGGAAGGGGTTGCCGCCCGGCAGAGATTCAGTCCCGAATCCCGACAGCGAAGAGACTTGTATGCCACCTGCAGGCCGGGGAGCGGGGCGCGCTGGGGCTGCACCACCCCGAACTTTGTAACAATCTAGAGCACCACAGAGTGTTTCCAGAGATGGGTTTCAGTAGCCCAGGCTGGTCTCGAACTCCTGGACTCAAG	0.603053	-	antisense RNA	IDH1
ref|NR_110273.1|	Homo sapiens ATP6V1B1 antisense RNA 1 (ATP6V1B1-AS1), transcript variant 1, long non-coding RNA	944	GGACAGCGAGGGCCTGGGAAACGCGTGGAACACACGTCCCGGCTCGTTTTCCTCTCCCACTCTGATAACCTGTGTTTCGATACGAAACGGGCCCTGCCTCATTATTTGTCATCTCCCTGGAGGTGACGGAGGGCTGTTTCAACCTCAGGGGAAAAGTTGCTGTACAGAACACAGGCCAGAGTGTGCCCCAAAGAAATCAGGCGGTGGAGTGATTTAAAAGTGATCATTTTCTGTAGTCCTAGCTACTCGGGAGGCTGAGGCAGGAAAATCGCTTGAACCCGGGAGAAGAAGGATGCAGTGAGCAGAGATCGTGCCATTGCACTTCAGCCTGGCGACAGAGCAAGACTCCGTCTCAAAAAGAAAAAAAAAAAGTGATCATTTTCATGAATGCTGCCTCTA…	ATGAATGCTGCCTCTAAGGTCCCTCCTGCTGACAATGGCCAGGGCAGTGCGGAGGCTCCTCTTTGGAAATTGTCTTCAGAGCTGATGCAGACTCTTTTGAAAGCAGCCACAGACATTGGGGATGGAGTCTGGTGGTTAAGGACTTGGACTAGGAAGATCAACTGGGCACGG	0.6	-	antisense RNA	ATP6V1B1
ref|NR_045620.1|	Homo sapiens NADH:ubiquinone oxidoreductase complex assembly factor 1 (NDUFAF1), transcript variant 2, non-coding RNA	1742	ATAGGCTCGGGGAGGTAAGCGGCGGCAGGCCGGCGGTTGGTGTGTCCCGGGTGTGGGGAGGCGACAGAGCCCTGGCACTTGAGGGTTGAGGGGGCCTCCCCAGCGCGGCGAACCGTCTAGCCTCCGGAGGCCAGGCCGTGAGTGCGGGAGGTATACGCCAAGGCGGAAGAATTTTGCCACTCACTACCTGTGTGACCTCGGGTAAATTAGCCTTGGAACGTCAGTTTCTTCGTCTCTATAATTGAAATAATAATAGTACCTCTCTCAGGATTGTTGTGAGCCGTCAGTGAAACACTTAGAGCAGTTTCTGGCACATGGTAGAATTGGGCTATTTGCTGAAGCTTCTTGGTGGCCCTTGCTAGCCCAGGAAGAAACTTACATTTTGATTTTTTTGTACCA…	ATGGCTTTGGTTCACAAATTGCTGCGTGGTACTTATTTTCTCAGAAAATTCTCTAAGCCAACTTCTGCCTTGTATCCATTTTTGGGTATTCGCTTTGCAGAGTATTCCAGTAGTCTTCAGAAACCAGTGGCTTCTCCTGGCAAAGCCTCCTCACAGAGGAAGACTGAAGGGGATTTGCAAGGAGATCACCAGAAAGAAGTTGCTTTGGATATAACTTCTTCTGAGGAGAAGCCTGATGTTAGTTTCGATAAAGCAATTAGAGATGAAGCAATATACCATTTTAGGCTTTTGAAGGATGAAATTGTGGATCATTGGAGAGGACCGGAAGGCCACCCTCTGCATGAGGTCTTGCTGGAACAAGCCAAGGTTGTCTGGCAATTCCGGGGGAAAGAAGATTTG…	0.641278	+	antisense RNA	NDUFAF1
ref|NR_134912.1|	Homo sapiens HOMER3 antisense RNA 1 (HOMER3-AS1), transcript variant 1, long non-coding RNA	1045	GGAACCCAGGCCCTTCCGGTCCGGCAGCTCCTGCTGCGACTTGCAGCGTTTGGGGAAAGTTACTCACCAACTAGTCATGCGCCTCGGATGCCGCCGGCCACGGGGCTCCCGGAGGGGGGTCCGACACCGCCCGGTGCCCGGGATCCCCAATCTGGCCGGTGGATGAGGCCCCATCCCATGCACCCGAGTGCGGGGGACGGGGGGGTTAATATTAATTCAGGATCCCATCCCCACCCGAGGCAGGACACCCAGTGCACGCCCCAACTCCGGGACGCGGGCTCTGACCCTGGAACTTCCGAGATTCCCGCGACGCCCCCTGTCTCTGGGTCCAGAACTTCGGGGGACACCTCTTCTGCCTCCTCCAACCCCAGAGATGGGGTGTCACTATGTTGCCCAGGC…	ATGCCGCCGGCCACGGGGCTCCCGGAGGGGGGTCCGACACCGCCCGGTGCCCGGGATCCCCAATCTGGCCGGTGGATGAGGCCCCATCCCATGCACCCGAGTGCGGGGGACGGGGGGGTTAATATTAATTCAGGATCCCATCCCCACCCGAGGCAGGACACCCAGTGCACGCCCCAACTCCGGGACGCGGGCTCTGACCCTGGAACTTCCGAGATTCCCGCGACGCCCCCTGTCTCTGGGTCCAGAACTTCGGGGGACACCTCTTCTGCCTCCTCCAACCCCAGAGATGGGGTGTCACTATGTTGCCCAGGCTGGTCTCCAACTCCTGGACTCAAGAGATCTGCCTGCCTCAGCCTCTCAAAGGGCTGGGATAACAGATGTAAGCCACTGCATCTGGCC…	0.640669	+	antisense RNA	HOMER3
ref|NR_110928.1|	Homo sapiens SVIL antisense RNA 1 (SVIL-AS1), transcript variant 10, long non-coding RNA	486	GTCTGTGAAAGAACAGCTGGATCTTGTGAAGTGCTGGAAATTTTCTCTTTAGTGTAAGTGGTCCACGGCTGAAGCAGTCGGACCACCTTTGAAAATAACGTGTAATTGTTATTTCTCATTTTGCCACATCCTGTGGAGACAAAAGATTAGTGTTGTGTCTTTTCATTTTTTATTTTTCTTCTTGGGGAAAATAATATTGACAATGGAGTTGAGTATAAGCCTGCTCTTGAGGTTCACAGATGATACCTTTGATCCAGAACTTGCAGCAACAATAGAACATGAACTTCATGAGGACAGAGACTTGGGCTTATTCACCACCAAGTCCCCAGTTCCTAACTCCAGTCCTTTGGAGTTAGAAGCAGGTTGCCCAAAGTTCATGATGCAGAAAAACCATTTTTT…	ATGGAGTTGAGTATAAGCCTGCTCTTGAGGTTCACAGATGATACCTTTGATCCAGAACTTGCAGCAACAATAGAACATGAACTTCATGAGGACAGAGACTTGGGCTTATTCACCACCAAGTCCCCAGTTCCTAACTCCAGTCCTTTGGAGTTAGAAGCAGGTTGCCCAAAGTTCATGATGCAGAAAAACCATTTTTTCCGAGATTTA	0.627273	+	antisense RNA	SVIL
ref|NR_110929.1|	Homo sapiens SVIL antisense RNA 1 (SVIL-AS1), transcript variant 11, long non-coding RNA	392	GCACATGCGCGGCAGCTCCCGCTGCTGAATAGCTGAGAGGCGCACCCGGGCGGCCAGCTGGGCTCGGAGTGCAGCGGGGTTAGGATGGACGAGGACGTGTTGCACCCTGAAGAGCCTCATCATCGCCTGCTCTTGAGGTTCACAGATGATACCTTTGATCCAGAACTTGCAGCAACAATAGAACATGAACTTCATGAGGACAGAGACTTGGGCTTATTCACCACCAAGTCCCCAGTTCCTAACTCCAGTCCTTTGGAGTTAGAAGCAGGTTGCCCAAAGTTCATGATGCAGAAAAACCATTTTTTCCGAGATTTATAGGATAAGTCCTGTAATTCCAGATTGCTTGGCGCCAATCAGGTACTCAATAAATGTTTGTTGAGTGAATATGTGAA	ATGGACGAGGACGTGTTGCACCCTGAAGAGCCTCATCATCGCCTGCTCTTGAGGTTCACAGATGATACCTTTGATCCAGAACTTGCAGCAACAATAGAACATGAACTTCATGAGGACAGAGACTTGGGCTTATTCACCACCAAGTCCCCAGTTCCTAACTCCAGTCCTTTGGAGTTAGAAGCAGGTTGCCCAAAGTTCATGATGCAGAAAAACCATTTTTTCCGAGATTTA	0.616	+	antisense RNA	SVIL
ref|NR_026913.1|	Homo sapiens LY6E divergent transcript (LY6E-DT), long non-coding RNA	709	GGCTCCTTGGGATAGATGGGGAAGCTGAGGCCCAGAAGGGGGCTGAGACCACCTCCCAGTTTCCCCAGTGAGGTGGCGCCTGAGCCACGGCCAGGCCCGGCCTCCTTCCACCCGGCCCTGCTGTGCGCGCGGCGGGTGCTGACCTGGCGAGGCCGGACAGGGGACCAGGTCGGGGTGACCGTCACTGACACCTGGACAGTCCTCGTTGTGTTCGGGGTGGGAAGCCCACGGGGAAGAGTGTATCACAGCCATTGGGAACTTTCTTCACCCATCAAAGCCTCAGGGCTGAAGCATCCTGAACAAGAACTCAGGAGAGTGAAAGAAACAGTTACCTGTCGGCTGCAGCTGGTACCAGCTCCCCACCCCGTACAGAGACCGAAGCGTCCTCTCTCTCCCCAT…	ATGGGGAAGCTGAGGCCCAGAAGGGGGCTGAGACCACCTCCCAGTTTCCCCAGTGAGGTGGCGCCTGAGCCACGGCCAGGCCCGGCCTCCTTCCACCCGGCCCTGCTGTGCGCGCGGCGGGTGCTGACCTGGCGAGGCCGGACAGGGGACCAGGTCGGGGTGACCGTCACTGACACCTGGACAGTCCTCGTTGTGTTCGGGGTGGGAAGCCCACGGGGAAGAGTGTATCACAGCCATTGGGAACTTTCTTCACCCATCAAAGCCTCAGGGCTGAAGCATCCTGAACAAGAACTCAGGAGAGTGAAAGAAACAGTTACCTGTCGGCTGCAGCTGGTACCAGCTCCCCACCCCGTACAGAGACCGAAGCGTCCTCTCTCTCCCCATCACCCAGCACCAGAC…	0.659483	-	divergent transcript	LY6E
ref|NR_122044.1|	Homo sapiens SH3TC2 divergent transcript (SH3TC2-DT), long non-coding RNA	813	GCACATTCCTCGCATTCTAGGATTGAGATACACAGTTTGGTTCTTGTGAGGGCAGCCAGGGCTGGGGAGGAGGGCAGAGAACATCCCAGAGATCAAGACTGCTCTTCTTGCTCCCTCCCCGACTGACTTGGCCCACACTGACTGGCCTGCCACCCCTTTACAGTGATCTCCACCCAGTCTCTCTCTGCAAAGGCCTCCCTTGGCTCTCTGATAAAGTTGGAGCTGTGGGTGCAGCATTTCACTTGGACCTAGCAGCATCAATGAGCCAGCTCCTCACTGGGGAACATGCAAACCCCCAGCTGCTGGTGTGCAGGAAAAGAATCCAGGAGATCACCTGATGAAGCCCAGCATTTTACAGAGCAAAGTGGTGAAAGGACCCTGGTGAGAGGCCCAAAGAAC…	ATGCAAACCCCCAGCTGCTGGTGTGCAGGAAAAGAATCCAGGAGATCACCTGATGAAGCCCAGCATTTTACAGAGCAAAGTGGTGAAAGGACCCTGGTGAGAGGCCCAAAGAACAGGAGGTGTGAGCCAAGAGAAGGTCCTGCCAGGCCTATGTTGCAGGCTATTTGGAGGCTGAACTTGAGGAAGACAGATGTCAGCTTTCTGAAGAAAGTGTCAAGCATTTGTCCCTTACAAGGACTGGGAAGAAAGAGCATACATTTTCCCCGTTGCCTGCCCTTGACATATTTA	0.64	-	divergent transcript	SH3TC2
ref|NR_046218.1|	Homo sapiens NEGR1 intronic transcript 1 (NEGR1-IT1), long non-coding RNA	554	TGGCAGAATTCAAATTTTGCTGAATACATTGAGTTGCTGTTTGTCTTTAGGCTAAATGTAGGGACTCTCTGCTCCACCGAGTCTGATATTACTCTCTAAATGGTCTGGATCAGTGATACTCTTGAAAAGCCAGTCATAGCTTCAGGGGGCTGGCTTCTCTACAGCACGTTCTCTCACCTGGCTGTGCTCTGTTTATCTTGTATGAGGAGAGAGTATCCAGTCTGGAAGGGGTAGACAATTGCCTAGCACCATTGATTGAATCTTTCTACACTGATTTGTAATACTCCGCTATCATATTCAAAACCTGTGTGTGTCTGTTCTGTGAGTGCTGTGAGTTTTGTGTGTGCCAGTTTTATTCTAGGCTGTATTTTTTCCCGGCATTTTATAATTAGCATTGAG…	ATGGTCTGGATCAGTGATACTCTTGAAAAGCCAGTCATAGCTTCAGGGGGCTGGCTTCTCTACAGCACGTTCTCTCACCTGGCTGTGCTCTGTTTATCTTGTATGAGGAGAGAGTATCCAGTCTGGAAGGGG	0.785714	-	intronic transcript	NEGR1
ref|NR_120503.1|	Homo sapiens KCNQ5 intronic transcript 1 (KCNQ5-IT1), long non-coding RNA	577	TTCAAAGAAAGGAACGATGTGGACCTGACCTCAAAGAAATCCATTGGAGAATATGACAGATTTAGATTTAATGATCAACTTTACTTTTCCTATACAGATGGGAAAACAGCCTGCAAAAATGTTAAGTAGCTTCCTCAGGATCAAGTACTATTGGAGCCAGCATTGGTGGTCAATCCTGTATAGAAATGACTTCAGTTGTAGATCTGTGACCTTCCTTACTTACCTTCCTCTACCAAAGTGGGTCAACCAAAACCGCATGGCGTACTACTCTCTGAAGCCTCTACTACCCTGCTCCTCCGTGTTGACATGTGGTCAGGCAAGCCAGGACTTACTCACATCAGCTACATCAGTTACTGGGATGGAGAAAATTGAAGCCTAGAAAGATCAAGAAACTTTCTC…	ATGACAGATTTAGATTTAATGATCAACTTTACTTTTCCTATACAGATGGGAAAACAGCCTGCAAAAATGTTAAGTAGCTTCCTCAGGATCAAGTACTATTGGAGCCAGCATTGGTGGTCAATCCTGTATAGAAATGACTTCAGTTGTAGATCTGTGACCTTCCTTACTTACCTTCCTCTACCAAAGTGGGTCAACCAAAACCGCATGGCGTACTACTCTCTGAAGCCTCTACTACCCTGCTCCTCCGTGTTGACATGTGGTCAGGCAAGCCAGGACTTACTCACATCAGCTACATCAGTTACTGGGATGGAGAAAATTGAAGCC	0.776978	-	intronic transcript	KCNQ5
ref|NR_046783.1|	Homo sapiens KCND3 intronic transcript 1 (KCND3-IT1), long non-coding RNA	376	CTGGTTTCTCTCAGGCAGAAGAGGCCCTCCCCCTCTTCCTGCCCTGCTTAGCTGCTTGCCCAGAGGACAGGGGACAGGATCTCACAAGGCTCAAAAAACCTTCAAACAATAATCCACTCAGCAGATATTTAGCAAACATCTACCTTATATGAACCACTCTCCTGAGCACTGGAGCTACGCTGGTGAACAGAGAATAAACAGCCTCATCTCTCATAACTATCGTGTTTGGAGCAAGTACCAAATGCCAAGCACTGTATTATGCATTCTAGAAGCCATCTCATGCAATCCTCACAAAAACTCAAAAAGGTGGTGTTTTACAGATGATGAAACTGAGGTTAATCATTTATTCATTCAATAAACCGTTATTGAGCACCTA	ATGAACCACTCTCCTGAGCACTGGAGCTACGCTGGTGAACAGAGAATAAACAGCCTCATCTCTCATAACTATCGTGTTTGGAGCAAGTACCAAATGCCAAGCACTGTATTATGCATTCTAGAAGCCATCTCATGCAATCCTCACAAAAACTCAAAAAGGTGGTGTTTTACAGATGATGAAACTGAGGTTAATCATTTATTCATTCAA	0.766667	-	intronic transcript	KCND3
ref|NR_046780.1|	Homo sapiens HAO2 intronic transcript 1 (HAO2-IT1), long non-coding RNA	311	TGATGAAGTGCCAGATAGGATGGGAATGGAAGATATCGTGGAAGCCAACTATGAGTTTGCAAGCTTTGCCTTCTTGAGGATGGAGGATCGCTGTAGAGGAGGAAACAAAGCTGGAGGGTCACATACCAGCTCTTCAATCCTTGGCCTAGAATTCACACCTGCTATTCCCACTCCCAGGCCATTGGCCAGAAGAACTAGTCACAGAGCCATGCCTGTATTTAAGCAACAGCGAAATGTTAAGCATGTGGGGAGCAGTATATGCCTCCGCCACCCTGGCTGAGAGTGTGTGTCAATAAACCTTCTTGGATAAA	ATGGGAATGGAAGATATCGTGGAAGCCAACTATGAGTTTGCAAGCTTTGCCTTCTTGAGGATGGAGGATCGCTGTAGAGGAGGAAACAAAGCTGGAGGGTCACATACCAGCTCTTCAATCCTTGGCCTAGAATTCACACCTGCTATTCCCACTCCCAGGCCATTGGCCAGAAGAACTAGTCACAGAGCCATGCCTGTATTTAAGCAACAGCGAAATGTTAAGCATGTGGGGAGCAGTATATGCCTCCGCCACCCTGGC	0.661538	-	intronic transcript	HAO2
ref|NR_046832.1|	Homo sapiens MLIP intronic transcript 1 (MLIP-IT1), long non-coding RNA	643	TGTTTTTTTTCTTTTTTTAACCTGTACAGAATAAAAAATTGAATTAGTTTCCAACATTTCACAATCAAGAGATTTCACAGATGAAACTAGTTTTTCTGGAAAAATGAGAAGATCTGGAAATCCTGGGCCTGCATTCCCATATGGCAACAGTAAGCTGGAGCTGAGTAAGGTAGTTAGAGGAAATAAGAGCAAATTGCTTAATTGCTTCAAATATTCTGGAAGGCAAGCATTCCAAGCACATCTTACTCTTTTGGCTGTTGGAGTCATAGGTCTTCAATCCTCCTAACACAGGAAGAATCTTCACCGCTAAAAATCTGGCATAATTTTTTTACACTCACAAGAAAACCTGTCGTAGGAGAAGAAGTGACCTCATGGTCCAGATGTTTTACTGCCTCTAGT…	ATGAGAAGATCTGGAAATCCTGGGCCTGCATTCCCATATGGCAACAGTAAGCTGGAGCTGAGTAAGGTAGTTAGAGGAAATAAGAGCAAATTGCTTAATTGCTTCAAATATTCTGGAAGGCAAGCATTCCAAGCACATCTTACTCTTTTGGCTGTTGGAGTCATAGGTCTTCAATCCTCC	0.638298	-	intronic transcript	MLIP
ref|NR_046845.1|	Homo sapiens DNM3 intronic transcript 1 (DNM3-IT1), long non-coding RNA	391	GGATTGCAAGGACACCTGCTGTATTTAAAATGCTGCATTTTCTTGGCATACCATTTAAGACAAATTACAAAAACCTATAACTGAAGCCTGTTTTTCCAAAAGGTCTCCAGCTGCCTGAACATTAAGGAGCTGTGCCAGTAAGGAGGACAAGACCTGGTAACTGGTTAAAAGAAGCTAACAGAGCTCATGATAAGGCTTGCCAGCCTAGAGGACAAACTGCCAGTTGTCTATAGAACAGACAGGACTTGTGGGAGCATAGTGTGTTAAGTGGAGGCCCCTGAGCTTAGAAAAAGGGGCTTTCCTATTAGGCAGGAACCAAGAGAAGCACAAAGAGATCATAGTTTATAAATATGCAACAGACACCTCTGTTTGGAAGGAGGCACAACACTTA	ATGATAAGGCTTGCCAGCCTAGAGGACAAACTGCCAGTTGTCTATAGAACAGACAGGACTTGTGGGAGCATAGTGTGT	0.619048	-	intronic transcript	DNM3
ref|NR_033375.2|	Homo sapiens long intergenic non-protein coding RNA 226 (LINC00226), long non-coding RNA	596	GCGGCCGCTCCGACCCGGCCTCTGGCGCTGGCTCTCCGCCCGCTGGGCATCCGCTCCCCGCGCGGCACGTGCGGCGGCCCCTGCGCGCCTGGCTCAGCCCTGGCGCCGCTCCATTCCGCCAGGCGCGGGCGGGCAGGAGCTCTGGAAAAAATTATTCTAAGAGACAAATTAAAAGAATAATCTGTAATAAGGAGACGTCAACATTCCATCTCAGGAAAAAACTGAAAACATGTAATACATACAAAGTCCTGAGAAGAAACCTCGAAGCACAGGAAGGGTCTCATGTATAGTAGCATGTTGAGAAAACTGAAGAGCCCTGTAATCCTGAGGAGGGGGCCTAATCCAAGGAGAGAGAGGCTCCGGGTCCTGTGGACACACACGGGTTGCCTGCTTCACCCC…	ATGTATAGTAGCATGTTGAGAAAACTGAAGAGCCCTGTAATCCTGAGGAGGGGGCCTAATCCAAGGAGAGAGAGGCTCCGGGTCCTGTGGACACACACGGGTTGCCTGCTTCACCCCATC	0.784314	-	lincRNA	LINC00226
ref|NR_126375.1|	Homo sapiens long intergenic non-protein coding RNA 1336 (LINC01336), long non-coding RNA	534	CGGAAGCTGCGGGCCGCGCCTCCCAGGCCGCGCCCTTCCCAGAGACCAGTTTCTGGGCTTTTTAAGGTCAAGTTTTTTGTGCCGCAGAGCGGGCCGGGATCGTCTGCCTGCGAGGTGGCGGTGCCTACCACAGCGGGTCGGGAGCTTCTGGGATCCGAGCCGAGAAACGGGACGCTCGAGTCCATTTGCAGTCTTCACGTAGGAAACGGTGCTAGGGCCCATGTTCTAGAACTACATCCTCGGTCACTGTCCCAGTACAGCCATCTGTAGCACCTCCTCAGTAACTGACGGTGATGTTCCTTTCCCTACGCTGTTTATACCATCAGCCTGGGGTTTTCTTTGGAGGTGACACAAAGGTAAGTTTCAGTTTATTTATAGTCAGATTAAGATGAATTCAGA…	ATGTTCCTTTCCCTACGCTGTTTATACCATCAGCCTGGGGTTTTCTTTGGAGGTGACACAAAGGTAAGTTTCAGTTTATTTATAGTCAGATTAAGA	0.780488	-	lincRNA	LINC01336
ref|NR_146536.1|	Homo sapiens long intergenic non-protein coding RNA 2459 (LINC02459), long non-coding RNA	473	TACCAGGCACTTTACCTGTGCTGTGATCATGTAATCCTGTCAAGCAAAACCCAGCAGGAAGATAGAAGACAATAGAGCCGTGATTTTGACCCAGCCTCCCAGGACACAGATGGGGTGAAGAAATCAAAGGGGCAAACAGAATTTGCAGCCCAAGTTTCGAAGGGGCAGTTGGGAGACATCTTTAGGCTTTCTGCAACCAAGCCACCGTCTTCCACACAGCAAGAGACAGTTACTCAGTGGAGGAATAAGCCTTCAGTTGCATACCGCTCTGTGCATTGGATGGGAGGATTTTGAAACTTTTGGAAGCTCCATACTGTGGCTTTATTCCATGAATCCACCAGCGCTGTGCACCAAAGTTTCTCTGTGGAGGGAGAACATATTTTTGCAGAGCAAGTACAG…	ATGAATCCACCAGCGCTGTGCACCAAAGTTTCTCTGTGGAGGGAGAACATATTTTTGCAGAGCAAGTACAGA	0.774194	-	lincRNA	LINC02459
ref|NR_135041.1|	Homo sapiens long intergenic non-protein coding RNA 2400 (LINC02400), transcript variant 2, long non-coding RNA	339	TGAGAGCTTAAAACAAGAGTTCCACAGATGAGGAGAAGAAAGAAGCTTTCACTCCAGGCAGGAGGAACAGTGTGAGGAACTGCCAGGAAAGCTGCAGAACAGAGGTCTGAAAACATAAGAGAAGCCAGGAAAATGCAAGTCCTTCCTCCTGACCCTAGAAAATCTCTGCTGCCAAGGCTGGGACTCTGCTGCCAACTTCAGGCCTGGGAAAACCAAGACTCCAGGAGCTCTACCTCTAGGATTCTTCCAAACATCTCACCATGTCCTCTGATACCTCTGTAGTCATCTGCCACAACCTACTTCTGAATAAATCCTACATTCCACCTTTCTGTGCCTGTA	ATGCAAGTCCTTCCTCCTGACCCTAGAAAATCTCTGCTGCCAAGGCTGGGACTCTGCTGCCAACTTCAGGCCTGGGAAAACCAAGACTCCAGGAGCTCTACCTCTAGGATTCTTCCAAACATCTCACCATGTCCTCTGATACCTCTG	0.765625	-	lincRNA	LINC02400
ref|NR_024092.2|	Homo sapiens long intergenic non-protein coding RNA 515 (LINC00515), long non-coding RNA	459	CCTGCCCTTCCTTGCAGCTGTGGCTCAGACAGGTAGCATGGGCTCACCAATTAGACATAACTGTGTGAAATCTGGAAGCAAGTACTTTGCAGACAAGAGTAGTATGAGATACATTTTGTTGAACGGAGCAGTGATGTGGTTTTCAAGGCAGCAGTGGCAGAGGTCCCATGTAATGGTGCAAGGTGTGGAGGCTTTGCTTAGCAGTTTTTCCCCCGCAGCTGCTCCAAGGTATAAAAATGGGCATTTTTGGGGGCTCCGTAGTCCTGACCTCCACGCCTGTGACTTGTGAGCCATTTTATTCTGTTTGTTTAAACTAGCTAGTGTAGATCCTGTTGTTTGTAACCAAGAGTGTTGACATACAGCCACTATTTAATTGTAACCACTGTCAACCTTTTTCCT…	ATGGGCTCACCAATTAGACATAACTGTGTGAAATCTGGAAGCAAGTACTTTGCAGACAAGAGTAGTATGAGATACATTTTGTTGAACGGAGCAGTGATGTGGTTTTCAAGGCAGCAGTGGCAGAGGTCCCATGTAATGGTGCAAGGTGTGGAGGCTTTGCTTAGCAGTTTTTCCCCCGCAGCTGCTCCAAGGTATAAAAATGGGCATTTTTGGGGGCTCCGTAGTCCTGACCTCCACGCCTGTGACTTG	0.754545	-	lincRNA	LINC00515
ref|NR_110577.1|	Homo sapiens long intergenic non-protein coding RNA 1884 (LINC01884), long non-coding RNA	440	TTCTTTCGCTTAATATTTTCAGAGCACCTACCTATTATAGGCACTGTCACTTCTCACAAAACTGGGACAACTAACTGTTTATCCAACATCTGCTGGCTAAATAAAGACATGATCTTCACCTTTTGGGATTGTTAATTTAAAATGGTTCCATAAGAGCAATGCAAAGACAGAGATATTTGGCAGCACTGCAGCTGGTGATTTATATGGCTCTTCACAAGGTGTTATTTTGGGGTATCAAGGTATGGATGCTTAAATCAGCTGCAGGAAGTAAGAAAGAAGAAAAAAGGAGTGATAAAGATAAAAAAAAATCAACCTTGGTCCTTCCACCAAGACCCATTAATTTCCATATCATCATCTGCATAAGAGGGAAGATTCCTACATGACCAGGTTACTGCAAGG…	ATGCAAAGACAGAGATATTTGGCAGCACTGCAGCTGGTGATTTATATGGCTCTTCACAAGGTGTTATTTTGGGGTATCAAGGTATGGATGCTTAAATCAGCTGCAGGAAGTAAGAAAGAAGAAAAAAGGAGTGATAAAGATAAAAAAAAATCAACCTTGGTCCTTCCACCAAGACCCATTAATTTCCATATCATCATCTGCATAAGAGGGAAGATTCCTACA	0.747475	-	lincRNA	LINC01884
ref|NR_148509.1|	Homo sapiens long intergenic non-protein coding RNA 1191 (LINC01191), transcript variant 4, long non-coding RNA	802	CCGGATTCCGAAGCCCGGAGCCGTTTACAGTTTGAGGCGCCGTGTGCCGCCCCCTGGTGGCCGGAGGCCGTTACTGTCGCGGCTGAGGGGGCGTCCCGGTGTATCCGCAGCGCGCCCTGGCCGCCCTCTGGTGGCCGGAGGCCGTTACTGTCGCGGCTGAGGGGGCGTCCCGGTGTATCCGCAGCGCGCCCTGGCCGCCCCCTGGTGGCCGGAGGCCGTTACTGTCGCGGCTGAGGGGGCGTCCCGGTGTATCCGCAGCGCGCCCTGGCCGACCCCTGGTGGCCGGAGGCCGTTACTGTCGCGGCTGAAGGGGCGTGTCCCGGTGTATCCGCAGCGCGCCCTGGCTGCCCCCTGGTGGCCGGAGGCCGTTACTGTCGCGGCTGAGGGGGCGTCCCGGTG…	ATGCATCAAACAAAAGTTGATAGGCCACTGAGCTATGGGCAGCCACATGTGTTCCTGATGGAAGGGACTGAGTATCTCCCAGAGATCCTGGACACGAGGAGACATGCTGTGAGTGGATGTCTGGAAGCCAGTCCTGAGAGAGAAGACTCTAAATCCAGAATTTCTTCAGGCATTTCAAACATTTCTATGTTGTGTGCATTATATAAACAACACCTATATAACTTGTCT	0.745098	-	lincRNA	LINC01191
ref|NR_147169.1|	Homo sapiens long intergenic non-protein coding RNA 2242 (LINC02242), long non-coding RNA	641	CACTAGTTGTACCAATAACTAACCCCAAGGAATTGGACTCAGAAGAGCAATACAAATTGCAGCCTTGCCACTTACGAGCTGAGAGATCTTAGCCAAAATAACTCAATCTGTCTGAGTTGTATTTTTTATCAGTCGACTGAAGATGAATAATATTCAGGCTACAAGTTTATCAAAGAGTTAATAGAGATGGAGTCCATGTTGCCTCGCCTGGTCTTGGACTATTGGCCTCAAGCGATCATCCTACCTCAGCCTCTCAAAGTGCTAGCATTCAAGGTCAGGAGATCGAGACCATCCCGGCTAAAACGGTGAAACCCCGTCTCTACTAAAAATACAAAAAATTAGCCGGGCGTAGTGGCGGGCGCCTGTAGTCCCAGCTACTTGGGAGGCTGAGGCAGGAGA…	ATGGAGTCCATGTTGCCTCGCCTGGTCTTGGACTATTGGCCTCAAGCGATCATCCTACCTCAGCCTCTCAAAGTGCTAGCATTCAAGGTCAGGAGATCGAGACCATCCCGGCTAAAACGG	0.740741	-	lincRNA	LINC02242
ref|NR_047038.1|	Homo sapiens long intergenic non-protein coding RNA 459 (LINC00459), long non-coding RNA	390	AAAGCCCTTTCTATGAAGGTTACAGGCTCTATATCTGCTTTCATGATGACATTTGTCTATGTTTTTGTAGGATTCTATTCTGACAAGCACAAAACCCTGCACCAAGTTGAACCTGTCCTTTGTGATGAGGCTGTTGAACAGAAGAGCAGCGTAGCAGTCTGTCTATTCTTGCTCCACATTCAGCTAAATGCCAACTCCGATCCCTTTGAGATGGTGAACAGGCTGAACCCAGGGATCGTGTCATCCCTCAGTATCCAGACTTCTTCAGAGAACCATGTGGTGAAACTTCTTGATTAAGGTCGCAAAAGAAGAGACAACTATACATTTTGTGATGCTGAAGGGAAATGTACAAGAGCACTACTGAAGAAGTCCAGCCAAAAAAAAAAAAAA	ATGAAGGTTACAGGCTCTATATCTGCTTTCATGATGACATTTGTCTATGTTTTTGTAGGATTCTATTCTGACAAGCACAAAACCCTGCACCAAGTTGAACCTGTCCTTTGTGATGAGGCTGTTGAACAGAAGAGCAGCGTAGCAGTCTGTCTATTCTTGCTCCACATTCAGCTAAATGCCAACTCCGATCCCTTTGAGATGGTGAACAGGCTGAACCCAGGGATCGTGTCATCCCTCAGTATCCAGACTTCTTCAGAGAACCATGTGGTGAAACTTCTTGAT	0.740157	-	lincRNA	LINC00459
ref|NR_146971.1|	Homo sapiens long intergenic non-protein coding RNA 415 (LINC00415), long non-coding RNA	451	CTGAGAGGTTGACTTCTTCCAAAAGCCAAAGAAAATCTCTTACTAATCCAAAAGCTGTCTAAACCACTAAGGCCACATGTTGGACGGAGGCACTTTCCTGCTGGAATCCGATAAATCACCACACCCAAATATAGAAAGAAAAAGGGACACAGATCATCCACACCGTGGCCGAATGTGTGACATCTTTGCTGAACTCTCTCCGTTCCACCTTGTGGTGGAGGCCTCCAGTCCACCAAACACAGCCCTAGGCGTGTGAACCCTGCCACAAACATCGGTGCTCTTCCTGCACAGGGCCTGGGACCAACCGTGGCCAGGACATCAGCTGCTGGAAGCCGAGAGAGTTCATCTGAGTGGCGATTTTATGATCTGCAGAGTGGAAAGTAATCATAATCCCTTGAG…	ATGTTGGACGGAGGCACTTTCCTGCTGGAATCCGATAAATCACCACACCCAAATATAGAAAGAAAAAGGGACACAGATCATCCACACCGTGGCCGAATGTGTGACATCTTTGCTGAACTCTCTCCGTTCCACCTTGTGGTGGAGGCCTCCAGTCCACCAAACACAGCCCTAGGCGTG	0.7375	-	lincRNA	LINC00415
ref|NR_102423.2|	Homo sapiens long intergenic non-protein coding RNA 681 (LINC00681), long non-coding RNA	525	AGCCCGCCCTCCCTCTGAGAGTGTATAACTGTGCTTCAACAAGCTTTGTTTCAAGCTTGCATTTTGGTGTTAGTTTGCATTTCTTTGCTCACTATCACAAGAACCGAGACTGCTGATCTAGAGCTCCAGCTCTGTTGATCTCCTTGGCTGAAGGGTCCATCCCAACTCAAGATCCCAGAATGTCCTGTATCATTTTAATGACTGGAGTGTGACTTTGTTCTCAGCACAATGAGTAACAAAGCCAAAACACTGGAGAATACGTTTACGTATTCAAGAAAACCTCAGACAAGGAAGAATGCTTTCATAATACAGTACATTAAAATCAGACGAAGCCTCGAAGGGCAGAATCACCGACCCTGAAAAATCAGAGTGTACTACAGAAGAAGACGACAGCGTTTG…	ATGAGTAACAAAGCCAAAACACTGGAGAATACGTTTACGTATTCAAGAAAACCTCAGACAAGGAAGAATGCTTTCATAATACAGTACATTAAAATCAGACGAAGCCTCGAAGGGCAGAATCACCGACCC	0.728814	-	lincRNA	LINC00681
ref|NR_108104.1|	Homo sapiens long intergenic non-protein coding RNA 1372 (LINC01372), long non-coding RNA	515	AAACTGGGGGGTTTCTCTTCAAAGCCAGCTGGTCTGGCTTTATTCTACAGGAATTTTTTTACCTGTCAGGGTTTGGACAACAAAGCCCTCAGCAGGTGCTGACGGGTACAACTTCCTGGAGAAGCAGAAAGGCACTGAGAAAACATCTTGCTCTGTTGCTCAGGCTGGAGCGCAATGGTGCCATCGTAGCTTACTGTAACCTTGAACGTCTGTGCTCAAGCAATCTTCCTGCCTCAGCCTCCTGAGTAGCTGGGACTACAGAGACAGGGTCTTGTTCTATTGTCCAAGCTGGTCTTGAATTCCTGACCTCAAGCAATCCTCCTGCCTCTGCCTCCCAAAGCACTGGGATTATTACAGGTATGAGCCACCGCACTGGGCCGTCATGCTTACTCTTCGGAG…	ATGAGCCACCGCACTGGGCCGTCATGCTTACTCTTCGGAGAGAGAAGTGAAGTATCTGAACGCCTCAGCCTGAGAATGGGTCATTTGCAAAGTAAA	0.727273	-	lincRNA	LINC01372
ref|NR_146990.1|	Homo sapiens long intergenic non-protein coding RNA 1972 (LINC01972), long non-coding RNA	550	AGACGCCCTGCTATCCTCATCTTAGGATACCCAGTTCCCAACACAGTGCCTGCTGCAAATTATCAGTAATAACAGGCCATTAACTCCCCTGCTGGTCCCTATCCATGGAGCCCATTGACAGATGAGTTTGATTCTGGACCTAAGAAGGACAGTTAACAGACACAGATATCTTTTAAGAATCTTCCCTTCAGAGAATACTAGAAAGTGTTCAGTATGTTAAGCCCTTAGAAATAAATTCTGGCCGGGCGCGGTGGCTCACGCCTGTAATCCCAGCACTTGGGGAGGCTGAGGTGGGTGGATCACAAGGTCAGGAGATCAAGACCATCCTGGCCAACACGGTGAAACCCCATCTCTACTGGGCGCCTGTAGTCCCAGCTACTCGGGAGGCTGAGGCAGGAG…	ATGAGTTTGATTCTGGACCTAAGAAGGACAGTTAACAGACACAGATATCTTTTAAGAATCTTCCCTTCAGAGAATACTAGAAAGTGTTCAGTATGT	0.727273	-	lincRNA	LINC01972
ref|NR_146606.1|	Homo sapiens long intergenic non-protein coding RNA 1739 (LINC01739), transcript variant 2, long non-coding RNA	462	GACACAGGGATCACATTTACGAAGGGATCTTTCAAGAGCCTCAAAAGCAGGACTACTTCATGAGCCAACTCGTAGTGACAAGCCCTGCCCCTGCAAGTGAGAAGGGGGGCGCTTCCAAATCAAGCACCATTTGTCAAGCCAAATACCAGAGTCTCTCGCCTCTTGGAGTTTATGGGCCAATTTCTCCCAAGATGTGTGAGCTTGTTGTGCCGCCGCCAGTGGACTCGCCAGCGGCTGAGCAGCTCAGAGTGACAGCGACTCAGCGTCTGGAAGCCCCACTGGGTTGTGAAATGAAGAAGGCCTTCTTTGCCCCTGATGCAGCCTGGGCGAGCCCCGAGGCTCCAGAAGCGAGCATCTCCCAGCTCCTAAAGAGCAGACATATATCCTGCCTTTAAGACA…	ATGAGCCAACTCGTAGTGACAAGCCCTGCCCCTGCAAGTGAGAAGGGGGGCGCTTCCAAATCAAGCACCATTTGTCAAGCCAAATACCAGAGTCTCTCGCCTCTTGGAGTTTATGGGCCAATTTCTCCCAAGATGTGTGAGCTTGTTGTGCCGCCGCCAGTGGACTCGCCAGCGGCTGAGCAGCTCAGAGTGACAGCGACTCAGCGTCTGGAAGCCCCACTGGGTTGTGAAATGAAGAAGGCCTTCTTTGCCCCTGATGCAGCCTGGGCGAGCCCCGAGGCTCCAGAAGCGAGCATCTCCCAGCTCCTAAAGAGCAGACATATATCCTGCCTT	0.720779	-	lincRNA	LINC01739
ref|NR_110626.2|	Homo sapiens long intergenic non-protein coding RNA 1358 (LINC01358), long non-coding RNA	471	TTTTTCCCTCCTGCCACAGTCCAGGGTAGGAGATACTTCTCCAGGCTCTCACTTATGGGGGCTTTCCTGCTGGCTACATCACTGAAATGGAATCTCCTAGTGGCCCTTCTCCCTCTACAGCTCTGGTGTTACACTGAAAAACTAGAAGTTTCAAAACAGACAAGGGAAAAAGAGAAACATCAGAAAGTCTGATTAAAGTAGAAGCATCATATTTCTATCAACGTATCCACTGTGCTTGGCATTATAGTATACATAGCCTTGGAATCAGAAGACCAAGAACATACAAGAGAACATAGCCTTGGAATCAGAAGACCAAGAAACAATTTAACTCTGCCCCTCTAGAGCTCTGAGAACTTGGGCAAGCCTTTTACCCTCTGTGAGTTTCAGTTTCCTCATTTA…	ATGGGGGCTTTCCTGCTGGCTACATCACTGAAATGGAATCTCCTAGTGGCCCTTCTCCCTCTACAGCTCTGGTGTTACACTGAAAAACTAGAAGTTTCAAAACAGACAAGGGAAAAAGAGAAACATCAGAAAGTC	0.714286	-	lincRNA	LINC01358
ref|NR_147183.1|	Homo sapiens long intergenic non-protein coding RNA 2484 (LINC02484), transcript variant 1, long non-coding RNA	372	TGACAGACTGTTCAGTCTTTAATAATGTGAGAATAAACAGAATAAATTAAAAGCACACCATATTCTTCTCAGCTTCCTCAGGGGCTTTGTCCAAACAGCTTGAACAACTGCAAAATAATATTCAGGAACCATGATAGTGTTTGGTACATAGAGGACACTGGAAATGGTTTTCTTAACTGAACAAGTGACTAGAATAAAGGAATTAATGAACGACATCAGAGCTGAAATCCCAAACCATAAATCATAAAAGGATCAGACAGCAAAGAGTACTCAAAAGCTGATTTATTGAGATCCTGATGAGTTTGAAGTAACTAGAAACTTGATCAAACAGTGACAAGACCCAAGATTTGTTTTACTCTAAAGTGAGAAATT	ATGGTTTTCTTAACTGAACAAGTGACTAGAATAAAGGAATTAATGAACGACATCAGAGCTGAAATCCCAAACCATAAATCA	0.710526	-	lincRNA	LINC02484
ref|NR_110570.1|	Homo sapiens long intergenic non-protein coding RNA 1412 (LINC01412), long non-coding RNA	430	AATTGCACTCAAAGGAGGGACAAGCCACCACATGGGTTGCCACATCCACACTCCCAGAGAAAGCTTCACATGTGAGATAAATGCACTCAAAGATTCCTCACAAGTAGCTCTTTGGAGCTTCAGATGTGAAATGGATCATTCCTCAATCTGTAATAGACCCTTCTGTGAAGCTCTTCAATCAAACCAGAGAATTCAAGAGTTTCCAACACCTAAGAGTGGTATTTGGCAAATGGTGGGCCAAAGGAATAAAGAAGGCATGCAAAACTCTTGACAGAAGACATTCAGAAATTGATTTGATATCAGATACAAGGAGAAAATATGCCAGTAAGAAAATGCATTTTTCAAGATTAAATTCGGCATTTGTTACTTAATAGCATTTGTCATATTCCAATTTTTCAT…	ATGGGTTGCCACATCCACACTCCCAGAGAAAGCTTCACATGTGAGATAAATGCACTCAAAGATTCCTCACAAGTAGCTCTTTGGAGCTTCAGATGTGAAATGGATCATTCCTCAATCTGTAATAGACCCTTCTGTGAAGCTCTTCAATCAAACCAGAGAATTCAAGAGTTTCCAACACCTAAGAGTGGTATTTGGCAAATGGTGGGCCAAAGGAATAAAGAAGGCATGCAAAACTCT	0.705357	-	lincRNA	LINC01412
ref|NR_103762.1|	Homo sapiens long intergenic non-protein coding RNA 613 (LINC00613), transcript variant 1, long non-coding RNA	500	CAGAGCTCGCACTTACGCATTTATAATCCAAAGAAGGCCAAGGGTAACTGGTAACTCTCAGAAGCAGAAAAAGAAGCTTGGGACGGACTCCCCTTCAGAGCTCTGTAGGGACCAATTTTGCTGATGCTGTCTCTTCCAGATCCTTCAAGATTGGAAAAAGAAGGTGATGAGCATTTTTAAACTCAGTTCACTGAGCACTGAGCAATTGCTTAAGGGAAGGTCAAAGAACAGAAAAAAATATTTGAAGAAAAGAAGAAAAGATCTAACCTTCATTATACAGGTGCAAACAGGATTGCACAGATTGCCTTTTGTGATAAAAAGAGGAAGAAAAATGGCAGCAACCCAGATTATTATTATACTTAAATGGTCTCTCACACTTTATGAAGATCTTTGTGTAAA…	ATGAGCATTTTTAAACTCAGTTCACTGAGCACTGAGCAATTGCTTAAGGGAAGGTCAAAGAACAGAAAAAAATATTTGAAGAAAAGAAGAAAAGATCTAACCTTCATTATACAGGTGCAAACAGGATTGCACAGATTGCCTTTTGTGATAAAAAGAGGAAGAAAAATGGCAGCAACCCAGATTATTATTATACTTAAATGGTCTCTCACACTTTATGAAGATCTTTGTGTAAAAGTATTAAGCAGTCCATTTAACAGAGAAGTATGTTTGTTTCACATGTATCAGAAAATG	0.697842	-	lincRNA	LINC00613
ref|NR_134665.1|	Homo sapiens long intergenic non-protein coding RNA 2482 (LINC02482), transcript variant 2, long non-coding RNA	478	ACAGCTCTTTGGGCGTTGATTCTAGGGTCAGGGCCCTCACTCACACTGCTGGAAGGTTAAAGTCGACTTCACGCTAGTTTAAGGAAATATCTGACGCTGATAACCATGTCCCAAGCACTGCTCTAAGTTCCCAATGTGTCCGGAATTGGTGGGTTCTTGGTCTCACTGACTTCAAGAATGAAGCCACGGACCCTCGCGACTATGCTAAAAACAGCCTCAGGACCTTCAGCACTGATCAACAATCCTGGGCATGGGCTGACCGACAGTTTTCACCCAGAGAGTGAAGATCATGGAGGAGCCATCTTAAATTCTGCCCAGCGCAGGCTCCCAGGAATCCTAATGTCACGATCTCACTGCAGCCAATGTGACAAACACAGCAGTAATTAAGTCTAGAGAGCT…	ATGAAGCCACGGACCCTCGCGACTATGCTAAAAACAGCCTCAGGACCTTCAGCACTGATCAACAATCCTGGGCATGGGCTGACCGACAGTTTTCACCCAGAGAGTGAAGATCATGGAGGAGCCATCTTAAATTCTGCCCAGCGCAGGCTCCCAGGAATCCTAATGTCACGATCTCACTGCAGCCAATGTGACAAACACAGCAGTAAT	0.69697	-	lincRNA	LINC02482
ref|NR_131248.1|	Homo sapiens long intergenic non-protein coding RNA, muscle differentiation 1 (LINCMD1), long non-coding RNA	366	AGCACCTTCAACTAAACTCCATTCTGTGCTGCCCTTTGGAACACCCACTCAATGGCCTTCACACTCCATGTCCTACTTGGGAGGACATGTGATCTCAACAGCACTCACAAATGAAGGCTTTCCAGACAGGATATTGAAGATGGGAGGTGTGAGCTGTGGGAGAGAGCTGACTAAGAAGAAGAAACTCCCCAGAAAGGTGGCCTGCCAGTCTTCACGATGTATGGGAGCAGGTGGGAAAAGAGCTGCAAGTGTTTGCACTTCATCATTGAAATTGTTGAAACTGCTGATCAGGAAACACAGAATGAGTTTAACCAGCGATGCCAACTTCTGCAAGATGGACTCCAGCTTGGGAGCTCTGTATGGAAT	ATGGCCTTCACACTCCATGTCCTACTTGGGAGGACATGTGATCTCAACAGCACTCACAAA	0.689655	-	lincRNA	LINCMD1
ref|NR_146892.1|	Homo sapiens long intergenic non-protein coding RNA 1680 (LINC01680), long non-coding RNA	344	ATGTTGAGACATAAAAAAGATTTTACTTTAGGCCAACTCTCCTGAAAAAGTGGTAGGTGTATATGATCTCCGCATAAAGTGAAAAATATGGTTTCTGCTGACCAGAGGTTAGACTGTGGCAAAGACTGCTTTTGCTCAAAATCTATTATCCCTTCCGAAATGTATAGAGCTGTCTGGAGTTCATGTTGCCTTTTCCTGGAGAACAAGTAAATCAAGTAAATGGGAGGGGAAAGAGTAAGGACAGAACTGGGACTCATTTCTCTCTTACTAAGGGGATGTCCCATGGAAAGAACACCTCTTACCAGCCTCCTAATAAACGTTCTGATGGTAAAAAAAAAAAAAAA	ATGGTTTCTGCTGACCAGAGGTTAGACTGTGGCAAAGACTGCTTTTGCTCAAAATCTATTATCCCTTCCGAAATGTATAGAGCTGTCTGGAGTTCATGTTGCCTTTTCCTGGAGAACAAG	0.689655	-	lincRNA	LINC01680
ref|NR_110498.1|	Homo sapiens long intergenic non-protein coding RNA 1246 (LINC01246), transcript variant 1, long non-coding RNA	543	TTATCACAAGCAGATGGAATCCCTATAGAGTCGGATCTCATCTACATATCACCTATTATATGTAGTTATTGATGGATAAATACTTCAACAACTAAAGGCAGAAAGAGAGCAGTTCACAAAGACGTTATTGGTGATTCAATCTTGAGTCATGAAAAGTCAACCTTGAGCCACAAAAAGTCAACCTTGAGCCAAGCAGATTGGAGAGTCATACATGCCATTCCTGGGACCATCAAAAATGGCAGAGGTCACACAAAAAGGCAAAACTTTTAAGAGGTGTTTTAAACGTCGTATGGGCCAAAGAGAAGCTGGATTTCCTATTGGAGTCACCTGTAACACACGTGTGACGAAATTGGCCTGTGAGGACAAGGCAGTGAGCAGAGAGGACAGCAGTCCTTATGA…	ATGCCATTCCTGGGACCATCAAAAATGGCAGAGGTCACACAAAAAGGCAAAACTTTTAAGAGGTGTTTTAAACGTCGTATGGGCCAAAGAGAAGCTGGATTTCCTATTGGAGTCACCTGTAACACACGTGTGACGAAATTGGCCTGTGAGGACAAGGCAGTGAGCAGAGAGGACAGCAGTCCTTATGAGATCAAGCTC	0.6875	-	lincRNA	LINC01246
ref|NR_046101.1|	Homo sapiens long intergenic non-protein coding RNA 1545 (LINC01545), long non-coding RNA	556	GTCTTGCTCTGTCGCCCAGACTAGAGTGCGGTGGTGCGATCTCAGCTCACTGCAACCTCTGCCTCCTGGATTCAAGCAATTCTCCTGCCTCAGCCTCCCAGTGTATAGGATGTACAGGATGAAAAGATCCCAAGTGAGGACCCCAATCAGGAGGCTGATAAGGAATGTTAATCTGGATTGGGAAGATTCCATGGCACTAGGCTGTACCACAGTCATAGAAAGAGGAACTTTAAGAAGACTAAAGAGAGCAACACTGAACACTTTCCTGGACAGTCCTGTACATGTTTTATTGGTGATGCCCAAGCTTATCCCTGAACACTGGGAAAAGTGGGAAGATGTCAAGAGATAAAAGACAGAGGATGACAGATCTGAGAGGGACCGAGTGACTAACTTTCCTCT…	ATGTACAGGATGAAAAGATCCCAAGTGAGGACCCCAATCAGGAGGCTGATAAGGAATGTTAATCTGGATTGGGAAGATTCCATGGCACTAGGCTGTACCACAGTCATAGAAAGAGGAACTTTAAGAAGACTAAAGAGAGCAACACTGAACACTTTCCTGGACAGTCCTGTACATGTTTTATTGGTGATGCCCAAGCTTATCCCTGAACACTGGGAAAAGTGGGAAGATGTCAAGAGA	0.686957	-	lincRNA	LINC01545
ref|NR_146278.1|	Homo sapiens long intergenic non-protein coding RNA 2233 (LINC02233), long non-coding RNA	358	AACAACAACAAGAAAAGGCTGGAGAAAACAGCGGTAAGAGCACTATGAGATAAATATGAAGACTAAATATACAGTTAACAACAACAACAACAAGAAAAGGCTGGAGAAAACAGAGGTCCTGCTGGTCATTGAGAGAAAAGGTGTGCACACAGGTTGGGCAATAAGAGAATCAAACAGTTCTCCACCAGCCATTAACACCAGGGTTTGAAGGTGAAGAAGCTGGCAAATTGAAATGTCAACAGACGCATATAAAACCCTAACAAAAGCCTCTGTAGCCAATAGAACAAGAAAGGAGTAGACTAGCAAGGCAGAAAACTTTTGGAAAATAACTCTTCTGCTATATTCAATCTGGGAAAAA	ATGAAGACTAAATATACAGTTAACAACAACAACAACAAGAAAAGGCTGGAGAAAACAGAGGTCCTGCTGGTCATTGAGAGAAAAGGTGTGCACACAGGTTGGGCAATAAGAGAATCAAACAGTTCTCCACCAGCCATTAACACCAGGGTT	0.684932	-	lincRNA	LINC02233
ref|NR_108030.1|	Homo sapiens long intergenic non-protein coding RNA 1574 (LINC01574), long non-coding RNA	610	GTGGGGATCTGGCCCTCTCCCGCTTGCAGGTGTGGCTGGCGTACGCGTTGGGAGCGCCTGCTTGCCCCTCCTCCGGGGGGGAAGGACTGGCCGTCGTCCCTGCCCCGGGGGTGCGGGTGCGCCGAGCCCTCGGGAGGCCTGGCTCTGGTGTGGGCTGCGGGGAGAAGGCGCGGGAAGGAAGGAAGGAGGCGAAGCGGTGCGGGAGGGAGGCGGCCGTTGCCATGGAAGGAGCTGCAAGCCTCCCTGCAGACCGCGAGCGGAGCCCCCGCACCCCCGGGGCTGGCCCCTGGCCTCCCGCCCCAGCCCGGCCGGCGGCCCCTCCCTGCTCCGCTGTCCGCCTTGGGTACAGAAGCGGCGAGTGGCCCCTTTCCAGGAGGCCTGTTTACCAGCACGACAACG…	ATGGAAGGAGCTGCAAGCCTCCCTGCAGACCGCGAGCGGAGCCCCCGCACCCCCGGGGCTGGCCCCTGGCCTCCCGCCCCAGCCCGGCCGGCGGCCCCTCCCTGCTCCGCTGTCCGCCTTGGGTACAGAAGCGGCGAGTGGCCCCTTTCCAGGAGGCCTGTTTACCAGCACGACAACGGCAAATTAGTGCGCTTAAGAGGCATTCGGCGTTTATCCCGGCAAACATGCGCAGCG	0.684211	-	lincRNA	LINC01574
ref|NR_147145.1|	Homo sapiens long intergenic non-protein coding RNA 2050 (LINC02050), transcript variant 3, long non-coding RNA	581	GTGTTCTTCCGCCAATGTGTTCCTCTCGACGTCCAGCCACTTCTGTGCCTGCCTGCCTGTCTTGGGGTTTTTACAGGCACAGGATAGGGGACGTGGCAGGCCAGGTGGTCTTGGAAAATGCAAACTTGGGCATGAAAACAGGAGCGCTTGTCCTCCCCTATATGCGTGTGCACAGGACCTGAGGTGAAGCCCTAGCCAGGGACCTGCCCTTCTCTACCCAGCGCTTTCCTTCTCTCATCCCGAGTCAGTACTGCTGGGTCATTGGCCTTATCCCGCACCGAAGTTGAAACTTACACCATCTGTTCACATCATCAGTTCTTCTGGTTCTCATGCTTTTGAACTTCAACTGGCACAATTCCACTGGCTCTCCTTAGTCTCCAGGTTGCAGATGGCAGATTA…	ATGTGTTCCTCTCGACGTCCAGCCACTTCTGTGCCTGCCTGCCTGTCTTGGGGTTTTTACAGGCACAGGATAGGGGACGTGGCAGGCCAGGTGGTCTTGGAAAATGCAAACTTGGGCATGAAAACAGGAGCGCTTGTCCTCCCCTATATGCGTGTGCACAGGACC	0.679012	-	lincRNA	LINC02050
ref|NR_110643.1|	Homo sapiens long intergenic non-protein coding RNA 1230 (LINC01230), long non-coding RNA	499	TATGCAGCAGTTTTAAAATTTCGAACTAGTTCAAGAGCTGCTCGGCTGCTCGTTTACTTTCAGTTTTGGGAACAGAGGCTTACACCCCTTTCTCCTCCTGTTTCTCCTCCAGTCCCTCTTCCCCTCAATCTAGTTTCCCAAAGTTAGCAAACCTACTTTCTTGATTTTGTTTCTTAACATTTAAAACAACTGGTGAAGGGCTAATGATTTCATCTCCTTACCACCACCCCTAACCTTAAAAGCAATAAATAAAATAAAAGCCCAGCCTGCCAACCGCATGCACACACGGCCAGCGGTGGTGGGGGTTTGTAGTTTGCATACACGTCGCGGGGCAGAAGCCTGTTTGCAAAGGCTGAAATGTAGCTAGCAGGGGAAGACGCTGAAAAAACAGAGTGATTT…	ATGCACACACGGCCAGCGGTGGTGGGGGTTTGTAGTTTGCATACACGTCGCGGGGCAGAAGCCTGTTTGCAAAGGCTGAAATGTAGC	0.674419	-	lincRNA	LINC01230
ref|NR_149059.1|	Homo sapiens long intergenic non-protein coding RNA 2567 (LINC02567), long non-coding RNA	448	GTAATATGAAAAAGTTATTTAAATTTCATTTCACGTTGTCCTTTTGAATCCTCGCATTAATAAAATCGTTTTCAGTGGAAATATCAGCAGCAAGAAATAGAAAATACTAACAGCAAGATTTTTTAATGCCCATAAGAAGCAGCTTGGAAATTGACACTCGGTTGCCAGGCACGTTTTACAGCTTTGCTCTTTACCATGGACCAGAGATAATTTTCCTTATGGAGAATTTACAAGTTTCCAGATGCATTATGCTGAAGATAGCCAGGATCCAGTACAAGGTTGGTATCCCACTACAAAGCAAGGGCCTGCCACAACCAGATGCATGTTTCAACGACATCGAAAGACTCACCTTGGACTCATCGCTGACTTGTCAACCAGAACTCCAATATCTGAGTTTGT…	ATGCATTATGCTGAAGATAGCCAGGATCCAGTACAAGGTTGGTATCCCACTACAAAGCAAGGGCCTGCCACAACCAGATGCATGTTTCAACGACATCGAAAGACTCACCTTGGACTCATCGCTGACTTGTCAACCAGAACTCCAATATCTGAGTTTGTCAAGATCTCAAAGGACGTGGAGTGCATTTGTATTATCATA	0.673469	-	lincRNA	LINC02567
ref|NR_126391.1|	Homo sapiens long intergenic non-protein coding RNA 1054 (LINC01054), long non-coding RNA	316	CTTCACCCCTGGCTCTCGGCAATGCTGCTCCTCTCTCCTGCATGGATCACCTGCTCCTGGAATTCATTCTCCCATTTCTTAGGTTGCCACTTTACTGTAGCTTCCTAATCGAAGAGTCTTGCTGTGTCACCCAGGCTGGAATGCCGTGGCACAATCTCGGCTCAACCTCCACCTCCTGGGTTCAAGTGATTCTTCTGTCTCAGCCTCCTGAGTAGCTGGGACTACAGGAAGAGTGCACAGGAGCCTGGCACTCCTGGACCTGAGGAAACCCTGAAACTGTTGGTATTTGCAGATCCTCTCCAAAAAGAGTTCACCG	ATGGATCACCTGCTCCTGGAATTCATTCTCCCATTTCTTAGGTTGCCACTTTACTGTAGCTTCCTAATCGAAGAGTCTTGCTGTGTCACCCAGGCTGGAATGCCGTGGCACAATCTCGGCTCAACCTCCACCTCCTGGGTTCAAGTGATTCTTCTGTCTCAGCCTCCTGAG	0.670588	-	lincRNA	LINC01054
ref|NR_146885.1|	Homo sapiens long intergenic non-protein coding RNA 2093 (LINC02093), long non-coding RNA	488	CCCCCTTCTGGTTCTGCAATGAGTAGTTACATTGTTCCTCAGAGTGCTGAATTTTGAGAGCAAAGCATTACAGAAATGTAAAAAAATCTTGAAGGCCAGGTGCGGTGTCTCATGCCTGTAATCCCAGCACTTTGGGAGGCTGAGATGGAGTCTCGCTGTGTCACCAGGCTGGAGTACAGTAGTGTGATCTCGGCTCATTGCAACCTCCATCTCCCAGGTTCAAGCAATCCTCCTGCCTCAGCCTCCTGAGTAGCTGGGACTACAGAAAACAAGCTCATATTACCAAGTGTGAAATTACAGCAAGTCTTACAGGCTGGGAACTGGAAAAGAGCTTCCCCATCATGGTGGATTATACAACCAGTGGTGGAGAGTAACTCCAAAATATAGCATCTTTCTACT…	ATGCCTGTAATCCCAGCACTTTGGGAGGCTGAGATGGAGTCTCGCTGTGTCACCAGGCTGGAGTACAGTAGTGTGATCTCGGCTCATTGCAACCTCCATCTCCCAGGTTCAAGCAATCCTCCTGCCTCAGCCTCC	0.661765	-	lincRNA	LINC02093
ref|NR_131191.1|	Homo sapiens long intergenic non-protein coding RNA 2130 (LINC02130), long non-coding RNA	518	CCAGGCTCTGGCTCACTCCCTCTGCCGACATCTGAGGAACCCCCCAAAGCCGGGTCTGCAACACCCCTCCTGAGTCCTCCCCCACTGCCCTGCCACAGCTTCTTGGTGGGACTCTAGGGGGCGAGGGGGTGCAACTGGACACCCATTTCACAGATGCCCCCCCCAGCCAACTGGTACATCTAATGCAGCACAAAGCTCAGACCGCCAAGACTGGGAACGGGGACCCCAGCTCTGCCACCTCCCCTCCATGCCTCACTGAAGCCTTGTGCAGATTGAACAAGCTGAAGTAGAAACGCGCTTGGAGCAGGGTGTGGCATACAGGAAGCACCATGCAGCATAAACACCCTTGAGATCATCCAAGTAGTGGCGAGTATCGGCAGCTCATTCGTCTTATTGCTC…	ATGCAGCACAAAGCTCAGACCGCCAAGACTGGGAACGGGGACCCCAGCTCTGCCACCTCCCCTCCATGCCTCACTGAAGCCTTGTGCAGATTGAACAAGCTGAAG	0.660377	-	lincRNA	LINC02130
ref|NR_024420.1|	Homo sapiens long intergenic non-protein coding RNA 937 (LINC00937), long non-coding RNA	682	CAGGCAGGAGACAGCGACTGCTTGGTCCGGGGCAGGTGAGCGCAGCGCAGGCCAGGGCCCTACCTGTCCACGGTGCGCGCGAGCGGCCAGCAGAGGGCGCCAGAGGACCACGAGCGGCCCGCGGAGGAGTCCGCGCCGGCCCCGATGCCCAGCTCCGCGCCGCGCGGACCCACCGAGCCCGCGCTCAGACGCCCCAGCTCCGCCGAGAGGCCGCTCGCTCCGGGTCCTTCCTCTTCCCCAGGTGCAGGCAGAGCCCCCGGGGCCATGGCCAGCCCTTCCGGCAGCTCCGAAGCCCCTGGCAAGCCCCGAGGCAGGGATGGCCGGCCCAGGAGGGAGGAGGACGACGTCCCTCCCGAAGAGAAGAGGCTGCGGCTCTTGCTGGAGGGGGGAAGCGCACAG…	ATGCCCAGCTCCGCGCCGCGCGGACCCACCGAGCCCGCGCTCAGACGCCCCAGCTCCGCCGAGAGGCCGCTCGCTCCGGGTCCTTCCTCTTCCCCAGGTGCAGGCAGAGCCCCCGGGGCCATGGCCAGCCCTTCCGGCAGCTCCGAAGCCCCTGGCAAGCCCCGAGGCAGGGATGGCCGGCCCAGGAGGGAGGAGGACGACGTCCCTCCCGAAGAGAAGAGGCTGCGGCTCTTGCTGGAGGGGGGAAGCGCACAGCCCCAGGACTGCGAGGACGGGCAGGACGCGCCGCGGTCGGCCAGGAAGGAGACCGGCACCCAGACAGGTGGCGACGGCAGAGGAATAACTTCACTCTTCTCTGCAACGAATCCCAAAAGTATA	0.659686	-	lincRNA	LINC00937
ref|NR_149128.1|	Homo sapiens long intergenic non-protein coding RNA 2558 (LINC02558), long non-coding RNA	499	GAGGTGGCGCTGTGGAGCCGCGCAGGGTCTAGGGCGACTCTCTGAGGGAGCCGCGGCCGCCAGGCTCCGTGGGTTTTGGTTCAGGCGCCGGTGTGCCCAAGGATGTTGTAGAACTCTGTCTAGCCACAGTGTGGGGATGGGGAGCTCCCGCCGACAGACTCTGTTGCTTTCTGGCTTGGCCGCTGGTTGTCCCTTGCTCCTGGAAGGTCACCATATTGATGCCAAACTCAGTGTGGATGCCCAATTGGTAGAGTGCACTACAGCCCAGAACTCATGGACTCAAGTCAGCCTCCCAAGTCCCTGGGACTACAGATTCCTGAATGATCCGGCGGCATGGCAGAGGTGGTGCCTACTGATATGGCTCCGATGACTGGAGGAACACCAGGGTCCTTGGTCTTG…	ATGGGGAGCTCCCGCCGACAGACTCTGTTGCTTTCTGGCTTGGCCGCTGGTTGTCCCTTGCTCCTGGAAGGTCACCATATTGATGCCAAACTCAGTGTGGATGCCCAATTGGTAGAGTGCACTACAGCCCAGAACTCATGGACTCAAGTCAGCCTCCCAAGTCCCTGGGACTACAGATTCCTGAATGATCCGGCGGCATGGCAGAGGTGGTGCCTACTGATATGGCTCCGA	0.65812	-	lincRNA	LINC02558
ref|NR_126387.1|	Homo sapiens long intergenic non-protein coding RNA 396 (LINC00396), long non-coding RNA	439	CCAAATAGTCACTCTCTGAAGTCCCAGTCTCTGAAATATCAGCTGCTTTAAGTCCTCGTCTGCTCATTCCCACATTCCCACTACATCCAGGATGCCATCCTGCTGAAATGCTGCACTCTGTCGTTGGAGCTGTGGGTGTCTCTGAAGTCCTCCTCTCTTTTCTCTCATATGGACATCAGTCAGATGTAAGGGCTGCTGAGTTTTGCTTGGTCAGCAGTGAATTTATCGGTGGGACTGGCTGACTTTCGCAGGCTTCCCTGCTTTCAGGAAGCTCCTCAGAGGTGAATCAGATAATGAAGCAGAACAAGATCTGCCCTTGTGAATTGCTTATTTGATTGCCATCATCTTAATTTTAATTTTATTATAAAGTGTGTAGGCAACACAGTTGAAGAAAACTGT…	ATGCTGCACTCTGTCGTTGGAGCTGTGGGTGTCTCTGAAGTCCTCCTCTCTTTTCTCTCATATGGACATCAGTCAGATGTAAGGGCTGCTGAGTTTTGCTTGGTCAGCAGTGAATTTATCGGTGGGACTGGC	0.656716	-	lincRNA	LINC00396
ref|NR_110537.1|	Homo sapiens long intergenic non-protein coding RNA 1637 (LINC01637), long non-coding RNA	685	ATGTACCGCGTGACGTGAGAGCGGAGCCCGGGTCTGCCCGGGCGCGGGCCCGCGGCCACGGCGTTTGGATCCCAGATCCCAGCCCCCGCGCTCAGTCCGGGCTTCCTGACCGGCGCTCTCCGCGTCCCTTCTCGCGCGCCCTTACCTGGGGCTGGGGAGGTGGGGACAGAGCCGGGCGCAGTCGGGGGCACAGCCCTGAGGCGGGGCTGAGGGCCAGGCCGCCACGTCCCTGGACCCTGAAAACGGGCTCGGACCCCCGCTGCAGCGTGGACTCCGGTGTGGCCGCGGGGCGTGCAACCCGGACCCTGGCCAGCTCCGTGTCCTCCAGACCTTTACTCATGTCCCCGCATCGCCAGGCCGAGCTGCACCTTCGGTCCCCGCCCGCGGCAGCCGAGGAGA…	ATGTCCCCGCATCGCCAGGCCGAGCTGCACCTTCGGTCCCCGCCCGCGGCAGCCGAGGAGAGGAGAGCAAGGCCCAGACCGGGGAGGAACCCACACAGCCTCTGTGCTCCAGCCTGCTTGAAAGACAAGGTCTACCTACAACGCAGAGATGCACACATTAAGGACAATGAAACACCCAAGTGT	0.655914	-	lincRNA	LINC01637
ref|NR_147011.1|	Homo sapiens long intergenic non-protein coding RNA 1805 (LINC01805), long non-coding RNA	572	TAAGGATGAAATTGCAGGAGCTGCGGTTTTATAAGAAGCCAAACATTGTGTGCATTCAGAAAAAGATATTTTTCTAAGGAGATCTACACCTCAGAGCACTTCCTCCCACTGGGCAGTGGACCACTCGAGCAGCGGTTCTGAACACCTGATCCCCAGACTCATCGCAGCAGCAGCATCTAGGAACAGGTTTTTGTGGAGAGACTGAGAAAATCACTTCCTGGAGAAATGAAGGCTGAAAGCCCTGGCAAAAAAGGAGATGGTTCTCTAGAGACAGGCAGGAAAAAAGTTTCAGGAGGAGACATGTCAGGTGCTGATGCGAGAAGCAAAGGTACCAATGTTGATGGCACCTTCTTCCAGATCGTAAAGGGCTTCTCCTTGGGTTCAAGCTTTCTGCAAATG…	ATGAAGGCTGAAAGCCCTGGCAAAAAAGGAGATGGTTCTCTAGAGACAGGCAGGAAAAAAGTTTCAGGAGGAGACATGTCAGGTGCTGATGCGAGAAGCAAAGGTACCAATGTTGATGGCACCTTCTTCCAGATCGTAAAGGGCTTCTCCTTGGGTTCAAGCTTTCTGCAAATGGCAGCAGCTGGGCAGGCTGCTAAGCATAGAGGAGAGTTGCCCTCACCTGATCCTGAGAACCAAGAC	0.655738	-	lincRNA	LINC01805
ref|NR_033878.1|	Homo sapiens long intergenic non-protein coding RNA 944 (LINC00944), long non-coding RNA	621	CTTGCCGCAGCACACTCTCTAATCGAGCTGTAACACTCGCCACTGCCGTCCACGGCTTCATTCCTTGAAGCCGTGAGACCACGAACCCTTCGATTGAGAAGAACCTTCGGTCGGAAGAAGACTTCTCGTCTCAGTAACAATAACAAGAAAAACAGCCTAGACTAGACGCACATCAGGAAGACAGTTAATCCCGTCATGTATTGACCCGGAAACATCATCTCATTTGCCTATAAGACAGAGAGAGAGAATGATAGAAATGCTGGAAGAACGAGCCTTGGGGCGGTATCGCCCAGATCTGAATCCACACAGCAGCTGCTTCGGTCCCTGTAACTCAAGGCTTCCTCTTAATCCTCTGTCCTCCATCAACACCTGGCTGAGCAGGAACAACTATGACCTAGG…	ATGATAGAAATGCTGGAAGAACGAGCCTTGGGGCGGTATCGCCCAGATCTGAATCCACACAGCAGCTGCTTCGGTCCCTGTAACTCAAGGCTTCCTCTTAATCCTCTGTCCTCCATCAACACCTGGCTGAGCAGGAACAACTATGACCTAGGACCAGGGCCTTCAGGAATCTTCACCCCTAACTTGAACTTCATAACACTGGAGAGAGAGACTGTGGAATGGAATGACTCTCCAGAGCTGCAGATTGAAGGCATATTTTCATCTGACTTTGATCTCAATGGCGGGAACACCTTCATGGCCCCTTTA	0.653846	-	lincRNA	LINC00944
ref|NR_126557.1|	Homo sapiens long intergenic non-protein coding RNA 1402 (LINC01402), long non-coding RNA	279	AGCCTTGGATCAAATGCTGCATGAGAGACATGTAAGAGTTTTAATCATGGAGTGCAGTAGACTAGCTGGGACGTCTGTGACAGCTTGATTTCTTCCACATCTCAGATTTCCACAGTGTACCCCGGTGTTTTCTCACCTTCAGTCACTCATAGGCATCTTAGGTGAGGAAGCTGAGAACCAGATAGATTCATCCAGTGTCCTAGGACACACAGGATAGAACGCAAGGATCTCACTTAGCCCAGTGGATGGCAGTCAATTAATGGAGCGAGTGGCTTAGTC	ATGCTGCATGAGAGACATGTAAGAGTTTTAATCATGGAGTGCAGTAGACTAGCTGGGACGTCTGTGACAGCT	0.648649	-	lincRNA	LINC01402
ref|NR_134559.1|	Homo sapiens long intergenic non-protein coding RNA 649 (LINC00649), transcript variant 3, long non-coding RNA	782	AGCTTCCCGGCTGCTTTGTTTACCTAATCAAGCCTGGGCAATGGCGGGCTCCCCTCCCCCAGCCTCGCTGCTGCCTTGCAGTTTGATCTCAGACTGCTGTGCTAGCAATCAGCGAGACTCCGTGGGCGTAGGACCCTCCGAGCCAGGTGTGGGATATAGTCTCGTGGTGCGCCGTTTTTTAAGCCCGTCGGAAAAGCGCAGTATTCGGGTGGGAGTGACCCGATTTTCCAGGTGCGTCCGTCACCCCTTTCTTTGACTCGGAAAGGGAACTCCCTGACCCCTTGCGCTTCCCAAGTGAGGCAATGCCTCGCCCTGCTTCGGCTCGCGCACGGTGCGCGCACCCACTGACCTGCGCCCACTGTCTGGCACTCCCTAGAGAGATGAACCCGGTACCTCAGA…	ATGCCTCGCCCTGCTTCGGCTCGCGCACGGTGCGCGCACCCACTGACCTGCGCCCACTGTCTGGCACTCCCTAGAGAGATGAACCCGGTACCTCAGATGGAAATGCAGAAATCACCGTCTTCTGCGTCGCTCACGCTGGGAGCTGTAGACCAGAGCTGTTCCTATTCGGCCATCTTGGCTCCTTATTCTCATTACCTTCTTGAGTTGTGGCTCAGACACTACAACAGAGCTCTGTCACCTCTTTCTAAAAGCTGGGAAATGGTTATTGTCAACGCCAGCCCCATTTTGGAGGCACCTGGTTGCAGGGGACCACAGCTAGACCCGAGTCATCCCTGGAGTCTCACACTTGATCTTAGCCAAAAGGCCGAGAAGCGATCATCCCTGGAGTCTCTC	0.648515	-	lincRNA	LINC00649
ref|NR_125745.1|	Homo sapiens long intergenic non-protein coding RNA 1046 (LINC01046), long non-coding RNA	405	CCGTTTGTGAGAGAAAACCTGGTATCTGGCTTCTGACGTTTCAGTACAATCTTCTATTGTGCATCTGGATGACATCACTGTTGTGTCCTTTGCAGAGATGTGCATACAGGGCCCTAACTGTCCAGGAGCTGCTACGGACAGAGCCCGGTAATCCCGACGACTTAGTGGATCCTGTGCCTCCCAAGGGTGGCGCCCACGGTGACTGCACACTTGTCACAGACTGGCAGGCCATTTGTCTGCTGCAGCCCACCAAATCCCACAGATCCTTTTGGATCCTTTGCAGCAGGCTTTTCATACCTTGAGTCTTACTTAATGTTCACATGAAAAAGCAACTGCTGTTTGCTGTGCTCATAAAAGTCTTGTTAGAAATTAACACCTTGTGTGAATAAAAACATCAAG…	ATGACATCACTGTTGTGTCCTTTGCAGAGATGTGCATACAGGGCCCTAACTGTCCAGGAGCTGCTACGGACAGAGCCCGGTAATCCCGACGACTTAGTGGATCCTGTGCCTCCCAAGGGTGGCGCCCACGGTGACTGCACACTTGTCACAGACTGGCAGGCCATTTGTCTGCTGCAGCCCACCAAATCCCACAGATCCTTTTGGATCCTTTGCAGCAGGCTTTTCATACCT	0.647059	-	lincRNA	LINC01046
ref|NR_126360.1|	Homo sapiens long intergenic non-protein coding RNA 363 (LINC00363), long non-coding RNA	311	CAGGCTGGCCTCCTGGAGTATGACAGACCAGAAATAAGGAAAAAAACAACGGACTGGATTTTCCTAGTTTCTACAGATGCAAGAGCCAAATGACTTTTGAGTGTTTCCTGCCTGGATGTTGACTTTTGAAACTCAGATATTAGATCAAGCTTCTCAATACAAAGCCCAGATCAAGCTTTTCAACACAAAAAGCCATCAGCCTCAACAAAATCCTAGGAAGCAGAATTCAAGCAGTGAAGGATAATGTTTTGTTTAAGTTGTCAGTGTTCACCCTTCAAAAATGTAAAATATAATTCCAAATCAAAATCCAA	ATGTTGACTTTTGAAACTCAGATATTAGATCAAGCTTCTCAATACAAAGCCCAGATCAAGCTTTTCAACACAAAAAGCCATCAGCCTCAACAAAATCCTAGGAAGCAGAATTCAAGCAGTGAAGGA	0.646154	-	lincRNA	LINC00363
ref|NR_126378.1|	Homo sapiens long intergenic non-protein coding RNA 431 (LINC00431), long non-coding RNA	729	CATCCTCCATAAGGGCCACACAAGTGTGTGCATGGACCGAGGAAAAGACACCATGGGAGCCGGTAAAGTATTTCCTTGGTGGTTGGGAGCAAGGGTATCGTGCAGCAGTTTTTGGTGTTACTGACGACCAGCTCTGACGAGAGTCTTCGGTTTCTTAGCTTCAGGCTGGACTTCAACGAGCATTACAAAGCCAGGGAGCCCAGGCTCCGCGTGTCTCTGGGTACCAGGGGGCGGCGCAGCTCCCACACGTGAAGCTCGCGGTCCTCCCAGGGAGCTGCGGGTGATGTTCGTTGCACTGCTAGACACGAAATTCCCATTGACGTCCTGCAGGAACTGCATGCTGCAGGTGTCCTGCCCTTCCGCCCACGAGTGCGCCATGTTTCAGCGGAGCGGCGTGTG…	ATGTTCGTTGCACTGCTAGACACGAAATTCCCATTGACGTCCTGCAGGAACTGCATGCTGCAGGTGTCCTGCCCTTCCGCCCACGAGTGCGCCATGTTTCAGCGGAGCGGCGTGTGGGAGAAGCCACGTCGTGTTGCACACGTCGGAGTTGAATGCATTTGTAAATCACTAAGTCAAGTAGGCTGGCTGCACTGTTCACATTTGTCTCTAAAAGTCTTCATCCCCAAAAGATACCATAATTTGCTGAGGCTTCTGAATCTTAAGTGCTCTAAGTTA	0.643357	-	lincRNA	LINC00431
ref|NR_034015.1|	Homo sapiens long intergenic non-protein coding RNA 1135 (LINC01135), transcript variant 2, long non-coding RNA	994	TTCCGGGAAAACAAGCCCAGAAGGCGGCGGACACTCGCATAAAGTCACGCAGTAGTACTCGGAGCCCGGGGTAGAACCTGGACTTCAAATCTCTGCACTCCCGGCCGGGTGGTGGGCGCATATCCTGGGTAGCCTCTAGGAAGCGCTAGACACATGGAACCAAGGCAGATTCAGCCTGGCAGCTGGCAAGTCATGGAGCACTGCCTGTCCATCTGCGAGCTAACAACAGTCGCGCTGGAAGTCAACAAGGGAAATGGAAAGGGAGAGACCCAGCCTCCACAGGGGCTCACGCCCTGGGACCTGTGCCAGTGTGAACAAGGTTTTCCGGTTCTAGCCAGAGGAAGCTGCAGCCAGGCCTGGCAGTCTCCCCTGCTCCCTTCCACCAGCTTGGTTCCTGTT…	ATGGAACCAAGGCAGATTCAGCCTGGCAGCTGGCAAGTCATGGAGCACTGCCTGTCCATCTGCGAGCTAACAACAGTCGCGCTGGAAGTCAACAAGGGAAATGGAAAGGGAGAGACCCAGCCTCCACAGGGGCTCACGCCCTGGGACCTGTGCCAGTGTGAACAAGGTTTTCCGGTTCTAGCCAGAGGAAGCTGCAGCCAGGCCTGGCAGTCTCCCCTGCTCCCTTCCACCAGCTTGGTTCCTGTTTCTGCTGGTCCTGGGAGCCCCCAGCAGATGGACTGCCCTTATCAGCCGGCTCCAGGCCAGAGGAGGAATCCTCCGGTCACGTGTGGCTCTCTGGAGGGAGAGAGACCTCATAAATACATACAGCCCACGCAGAGGAAGGGGGGAGGGTCAAGG…	0.643192	-	lincRNA	LINC01135
ref|NR_130782.1|	Homo sapiens long intergenic non-protein coding RNA 1921 (LINC01921), long non-coding RNA	413	GGACAAATGGACCTGCGGTAGGAGAGAGGGACAACAGTAGGAGCAGGCAGATCTTGCTGTTTCAACCAAAACCTCATGCTGACCAGAGTTGAGGAACAGAAGAAGATGGTGAAGGCCTGCAGGTATAGGTGTTCAGCATGTCATCTGAAATATTCCCCACAGAGGCAAAAAGAAAGGAAATTATCTCTGAAAAGGAATGGGAGGACAAGTCAGCAGAATATGTCAATGTTTTGGTTGAAGAAGCTGCTTGAATCTGGGCTTTTCTGTGCCATGTGTTCTCCCAGGGCCAGCACAAAGAAGGGCTTTTGGTGCAGGCCCAAGACCACCATAATCATCATTGATTATTCCTCTCCACGCCAGTGTCTCTAAATAAACTTTCTCTTCTTTCTCTGAAAAAAA…	ATGCTGACCAGAGTTGAGGAACAGAAGAAGATGGTGAAGGCCTGCAGGTATAGGTGTTCAGCATGTCATCTGAAATATTCCCCACAGAGGCAAAAAGAAAGGAAATTATCTCTGAAAAGGAATGGGAGGACAAGTCAGCAGAATATGTCAATGTTTTGGTTGAAGAAGCTGCTTGAATCTGGGCTTTTCTGTGCCATGTGTTCTCCCAGGGCCAGCACAAAGAAGGGCTTTTGGTGCAGGCCCAAGACCACCATAATCATCATTGATTATTCCTCTCCACGCCAGTGTCTC	0.642384	-	lincRNA	LINC01921
ref|NR_027129.1|	Homo sapiens long intergenic non-protein coding RNA 1547 (LINC01547), transcript variant 2, long non-coding RNA	1139	GTCGCGGGTGTAGGGTGGCGGCGCTCCGCCTTTCACCGACGCACCTGGGAGAAACAGACCGGAGGACGCGGGTGGCGCGGAGCACGAGAAACAACGAGTTTCTGTCTAGATCGTGGGGGACCCAAGCCCGGGGTTGCGTCCAAGGTCGGGGATGGAGAGGACGCGACCCCCGCGGCAGTCGAGATGGCCTTTTTAAAATTCTATATTTGAGAAGGAGTCTCGCGCTGTCGCCCAGGCTGGAGCGCAATGGCGCGAAATCGGCTCATTGCAGCCTCGACGTCCAGGACTCGAGCGATCCTCCCGCCTCAGCCTCTCGAGAAGCAGCACAAAACAGAGTAAGACAGTGACAAAGATACTCACCTGTACAAAGGAGGAAGCTTCAAAAGAAGCCATTCATGT…	ATGGGGTGGGACTGCAGAAGGACCACAGTAGAGAATCCCTCACCAATAAGGAACTGTGTTAATCAGGAGTGGCCAGAAGGCTCCTCTCCAGGCCTCACAGAGGGAAACACTGGTCTAGTGAGAGACCTGCGTCCTGCCCATCAGGACCGAAGCGGCACGCGTGAGGATCCTGCAGGCCAAGAGACAACAGCGATTACAAACCCCAGTCCCAGCCTTGCAGCTGACCTTGCAGGTGACGCCCTGCCTGGGTGTCTCGGTGCAGCTGCACATCAGGGGCCTCTGCTGGACAGAAGCTCTGAGTCCACACTTGGCCCCCAGGCGCTGGAGCTGGAGCACTGCCACGAGAGGGGATGCTGCCGTGGCTGCGCCAGCTTCAGCCCTTTCCCTGCACCGAGATGT…	0.6375	-	lincRNA	LINC01547
ref|NR_135588.1|	Homo sapiens long intergenic non-protein coding RNA 1760 (LINC01760), long non-coding RNA	387	CTTTGAGTAAGTGAAATGAAGCGTGAATAACTGCCTAATTAGTGGACATGAAAACTGGACAGTCTCCAAAGTCATCAGAGATGACCACGCTTGCCAGGCAACTTACTAGACTAAGGGTGACGTGCCCATCATGCAGGAAGCTTCTCCAAGGCTGGCGAGAGCAACTTGTCTGCTTTGAGAAATGCAGATCTATCAGGATCCAGAATCGGACTCTGAAAAAGCTGTCATTTCATGTCTCTAAAACAGCCTTTGATTTAATGTACAAGATGTCAAGAAGTAAAGGACAATAAAATAAAAACCAAAAAAGGAGAACTATTTCAATTAAGAAGCATTCCTATATCAATTCTTGGAAATCACATAAAATAAAAGCTGTCAGAATCAAAAAAA	ATGAAAACTGGACAGTCTCCAAAGTCATCAGAGATGACCACGCTTGCCAGGCAACTTACTAGACTAAGGGTGACGTGCCCATCATGCAGGAAGCTTCTCCAAGGCTGGCGAGAGCAACTTGTCTGCTTTGAGAAATGCAGATCTATCAGGATCCAGAATCGGACTCTGAAAAAGCTGTCATTTCATGTCTCTAAAACAGCCTTTGATTTAATGTACAAGATGTCAAGAAGTAAAGGACAA	0.634921	-	lincRNA	LINC01760
ref|NR_146529.1|	Homo sapiens long intergenic non-protein coding RNA 2454 (LINC02454), long non-coding RNA	611	GATTTCAATTTGGAAAATGGCATGGAAATAATCCAGCTTGAACATCGTCCTCCTCACCTCCTGGACTAGGGCGAGGGCCCCTTATATTTCTTCATGGCAATTGTGTCACAGTTCAAACGCTCGTACCCTGACTCCATCTGGGATTTGGAATGCACTCAGGGAAGTGGCTGTGCATGGAGACTAGAAATGGAAGAGGCTTCCAAGGTCATGCCTTTCAGGCTCCCTTCAAATTCTACAGCTACTGTGAAGAGAGTTGCATTCCCACAGAGAACATGTCAGACTGGAGGAAAATTGTGACAAAAGGTCTCCCCAAAGATCGAGGAAAGGAGGTTTGCCTGAAAAGGAGCCAGAGTGGTTCCGCCCAGACTGACGTGCTTCTGGCAGCCGGTGTGTACTGCT…	ATGGCAATTGTGTCACAGTTCAAACGCTCGTACCCTGACTCCATCTGGGATTTGGAATGCACTCAGGGAAGTGGCTGTGCATGGAGACTAGAAATGGAAGAGGCTTCCAAGGTCATGCCTTTCAGGCTCCCTTCAAATTCTACAGCTACTGTGAAGAGAGTTGCATTCCCACAGAGAACATGTCAGACTGGAGGAAAATTG	0.632075	-	lincRNA	LINC02454
ref|NR_109943.1|	Homo sapiens long intergenic non-protein coding RNA 1273 (LINC01273), long non-coding RNA	705	GCAACCTTACCAGCCCCTCCAGCTTAGAGGTGGCAGTGGCTCTCTGCGGCTGCGATTTCTTTCTCGGAGCGTCCTCCCCATCCCGTTCGGCCTCTGCCTCCACCGTCGTCTCTGTAACCCGTTCCCTGTGGGAGAGTCTCTGTTGCGGTGTTCAGGGGTTTCGGTTTTCTGGCTGAACAGTGATTAACGCGAGGGAAGGCGCTGACGGCAAGGTGGCAGGAAGAACATTCCAACACAGACCACAACACCTATGGACCTGGAAAACATTGTGCTCAGTGAAAGAAGCCAGACACAGAAGGACAATGTTGTATGAGGGACACATTCCAGCAAAAAGACACAAAGTGACAGAATGGCTGCCTTTGAGTGGGGGTGAGAAGAGGTGGATGGCAGGTACCAGAA…	ATGTTGTATGAGGGACACATTCCAGCAAAAAGACACAAAGTGACAGAATGGCTGCCTTTGAGTGGGGGTGAGAAGAGGTGGATGGCAGGTACCAGAAGAGAAGGGAATAAATATATGAAGAAATACAACCCCCTCGGGCAGTGCCTGGCACAGCATAAATGCCCAGGAAAAAGAGGCCCAGTTGCTTACGTTCCCGGCGACAGGGCCGGGACCAGCGCCGGCTTCCTGGTGAAGGAGGCCACCCTTTCCTCT	0.631579	-	lincRNA	LINC01273
ref|NR_146904.1|	Homo sapiens long intergenic non-protein coding RNA 1926 (LINC01926), long non-coding RNA	491	CATCACAGTCCCAAGAATAACACAAGAAATTCTCCAAGTTTCCAAGAAGGGAAGATGGAGTGGAGGGCGCCCACCCTATCTCCAGTGGACATCCCCTGGGCTACTCCTCTCCTGATGAGAAAATGCTCACTTCAGCCAAGTGCAGAATGGTCCCCTTTGTTTTCGTGGGTATCAGTGGAGAATGAGATCCTTCATATGGAATCTCCCTGTGTTGCTCAGGCTGATCTCGAACTCCTGAGCCCAAGCATGCATCAGCCTCTCAGTAGCTGTGATTACAGGCATTGAGTCACCACTCCTGAGAAATAACAGGACTTTGGTGCTATTCTCCAAGCTGAAAGCCATCCTCTTCGGCCCTGAGGACACAGCTTTTTCTGCCATAACTCACTGTCTCCACTGGCT…	ATGGAGTGGAGGGCGCCCACCCTATCTCCAGTGGACATCCCCTGGGCTACTCCTCTCCTGATGAGAAAATGCTCACTTCAGCCAAGTGCAGAATGGTCCCCTTTGTTTTCGTGGGTATCAGTGGAGAATGAGATCCTTCATATGGAATCTCCCTGTGTTGCTCAGGCTGATCTCGAACTCCTGAGCCCAAGCATGCATCAGCCTCTCAGTAGCTGTGATTACAGGCAT	0.628099	-	lincRNA	LINC01926
ref|NR_134999.1|	Homo sapiens long intergenic non-protein coding RNA 2423 (LINC02423), transcript variant 2, long non-coding RNA	366	CGGAGATCCAGGCTCCAGAAACAGAGGAATTTCAGGCTTCAGGATTTCAGAGGCCAAATTCCATCTGGCCTAGTCTGCCTGGCTCACGATAAGAAAACCGAAGTTCACCAAAGTAAAGTGACTTGTCCAAGACCTCACAGCTATCAAGTAGAGAAACTGGGATTTGGATGCAGGTCTGTCTGACTCCAGACACCGCGATCTTAACCATCGAGGCAGAGTTTCTACCTTTTAGGAATTTCCAAATAGAGGAGACAACCTCAGGACTTGAACAATGCAGAAACACAGTCAAAAATACAAAGAGCTAGGGAGTGATGCCTATATTGTGCTGTGAGGGTTAATATCGCTTCCTGTCAAAGGACAATCTAA	ATGCAGGTCTGTCTGACTCCAGACACCGCGATCTTAACCATCGAGGCAGAGTTTCTACCTTTTAGGAATTTCCAAATAGAGGAGACAACCTCAGGACTTGAACAATGCAGAAACACAGTCAAAAATACAAAGAGC	0.625	-	lincRNA	LINC02423
ref|NR_046505.1|	Homo sapiens long intergenic non-protein coding RNA 280 (LINC00280), long non-coding RNA	448	ACAGGAAGAAAGTGGTGGAGTCAGAGGTCACAATCCAAAGCAAGGTGACAGTCTCTTGACGAAGACACCCTGAGTGCTGAATTAAGGGGCTAAATAACAGTGCTATAGTGGTTTCATAATCATAAAGCATTCCAGGAACACAATATTGCTTATCAACTGAGCTTTAAAACAGATATGAGGCAGGACATGGTGGCTCACACCTGCACTCCCAGCAATTTGGCAAGCCAAGCTTTGATGGCTCTGGCAGAAAGCCTTCCTGTTCCAAACTCACCACTTATCACCATAGTACCCGCGTTCAGGCATTAAGAAGAAAAGAGCATCCAATCCCTCTGCTTTCCTGCATCGGCTCCCATGCACAAGCAAATGTGTTGTGTTAGTGGCTATCAAATATTCATGTAT…	ATGAGGCAGGACATGGTGGCTCACACCTGCACTCCCAGCAATTTGGCAAGCCAAGCTTTGATGGCTCTGGCAGAAAGCCTTCCTGTTCCAAACTCACCACTTATCACCATAGTACCCGCGTTCAGGCAT	0.623188	-	lincRNA	LINC00280
ref|NR_125771.1|	Homo sapiens long intergenic non-protein coding RNA 1058 (LINC01058), long non-coding RNA	535	GGCGCTCGCGAAACCCGAAGACTTGCAGGGTAAGAACTGAAGCCACCAAAAGGCTTACTATACCACACAACACCCAAGCCTTCCTTTGGGGCATGGGGACAGTGGATCTATGGCTCCTCAGGGTGCCAACCAATTGAAGAAGGAAGCCAGCTCCACTCAACAGCTTCTACAAAGGAAGGGCCACAGGAGAGGGGCTTCAGTGGTTCCAGGCAGCTGCTTCATTCACAACAGAATGGCCATTTTCTCCAGCATGGCCAACTATCCCTAGTCTTTTTGTCATGACAGCCTAGAAGGCAGAAGCTAGGGCCAAGGCGGCTGCTAAGGAATTCCTACTCCTACTGGGGCCTAATGTCAGGCTTTCCTTATATTGTGGAGTGGGCCCTGGAAGATAGTTAGAGA…	ATGGCTCCTCAGGGTGCCAACCAATTGAAGAAGGAAGCCAGCTCCACTCAACAGCTTCTACAAAGGAAGGGCCACAGGAGAGGGGCTTCAGTGGTTCCAGGCAGCTGCTTCATTCACAACAGAATGGCCATTTTCTCCAGCATGGCCAACTATCCC	0.619048	-	lincRNA	LINC01058
ref|NR_125995.1|	Homo sapiens long intergenic non-protein coding RNA 1770 (LINC01770), transcript variant 2, long non-coding RNA	902	ACCGCGGGGCCGTGCGGACGGCCAGCACTCGACTTTGCCTAAAAAAGGAAGCAGCAGGCTGAGGCTGAGGAGCTGGCGGCAGGAACAAGGGAGAGCTGTGTCCCCGCCGGCGCCCCCCACCCCCCCTGCCGGGGATCTTGGCAGTGGAGGTGCTGGCTGCGCTCCACAGACCTCAGACCTCGGCTGGGACCAGAAATGCCTGGTGCTTCCGCCTGGGCCCGGTGGGGGGACTTTGGGTCCCCAGAGTGCAAGCTGTACCACTTCGAGGGGCCTCGCCAGGCCCCCCAGCCCCCAGTACACAGGGGCTGCCGTGGAGATGACGCTGAAGGCCGCAGCCGCTGGAGGACCTGGGGTCTGACCGGAAGCTGGCTGCAGACCCTGCGGAGGCACGTCCAGGCC…	ATGCCTGGTGCTTCCGCCTGGGCCCGGTGGGGGGACTTTGGGTCCCCAGAGTGCAAGCTGTACCACTTCGAGGGGCCTCGCCAGGCCCCCCAGCCCCCAGTACACAGGGGCTGCCGTGGAGATGACGCTGAAGGCCGCAGCCGCTGGAGGACCTGGGGTCTGACCGGAAGCTGGCTGCAGACCCTGCGGAGGCACGTCCAGGCCCAGCTGTTGTTTTCACGGCTCCGGGACCAGGCGGATCCTCAGCCAAGAGCTTCCCAGGAGAGCCCTCATCTTCAACCCCTAGTGGCGACCAGAGCCAGCCCGGGCAGGAGGGGAAGGAAGGCGGCCGCGGCCCCGGGGAAGCCATCCTGGCAGCTTGGCCACTGGCCCGGCTCCTGTCTGACCAGGAAAGGCATC…	0.617424	-	lincRNA	LINC01770
ref|NR_134664.1|	Homo sapiens long intergenic non-protein coding RNA 2482 (LINC02482), transcript variant 1, long non-coding RNA	484	ACAGCTCTTTGGGCGTTGATTCTAGGGTCAGGGCCCTCACTCACACTGCTGGAAGGTTAAAGTCGACTTCACGCTAGTTTAAGGAAATATCTGACGCTGATAACCATGTCCCAAGCACTGCTCTAAGTTCCCAATGTGTCCGGAATTGGTGGGTTCTTGGTCTCACTGACTTCAAGAATGAAGCCACGGACCCTCGCGTTTTAGACTATGCTAAAAACAGCCTCAGGACCTTCAGCACTGATCAACAATCCTGGGCATGGGCTGACCGACAGTTTTCACCCAGAGAGTGAAGATCATGGAGGAGCCATCTTAAATTCTGCCCAGCGCAGGCTCCCAGGAATCCTAATGTCACGATCTCACTGCAGCCAATGTGACAAACACAGCAGTAATTAAGTCTAG…	ATGCTAAAAACAGCCTCAGGACCTTCAGCACTGATCAACAATCCTGGGCATGGGCTGACCGACAGTTTTCACCCAGAGAGTGAAGATCATGGAGGAGCCATCTTAAATTCTGCCCAGCGCAGGCTCCCAGGAATCCTAATGTCACGATCTCACTGCAGCCAATGTGACAAACACAGCAGTAAT	0.616162	-	lincRNA	LINC02482
ref|NR_132342.1|	Homo sapiens long intergenic non-protein coding RNA 1620 (LINC01620), transcript variant 1, long non-coding RNA	753	CTTGAGCCCTTCATGGGCTAGCACACCAACACCATCCCCCCAGATGCTTCAGTTGTTGGCTTCGAATGGCTTACTATTTCCATTTCTACGGAGAACTGCCATCTCAGGAATCACCTCACCCTGGAGTTTATTCCCCTCACCCACAGGGTGGCTGGCAGCCAACAGCTGACTCGTACAGAGAGTGGCACAATGAAGATTTGAACCCACGTATGTCTCACTGGACGTATGCCCAGGAACTGGTAAGCTATAAAAAGACCTCCTTTATTGTCTGGAGACATAGAATTAGTCCAAACGGTGTCACCTCCAGGAAGCCTTACTGTCACTTCCATGGAGGACAGTGGCCTGGGCCCACACCACCCTCCTGCCTGTCTTCAGCCTTTGCTAGTGGATCCTTTTCCC…	ATGGCTTACTATTTCCATTTCTACGGAGAACTGCCATCTCAGGAATCACCTCACCCTGGAGTTTATTCCCCTCACCCACAGGGTGGCTGGCAGCCAACAGCTGACTCGTACAGAGAGTGGCACAATGAAGATTTGAACCCACGTATGTCTCACTGGACGTATGCCCAGGAACTGGTAAGCTATAAAAAGACCTCCTTTATTGTCTGGAGACATAGAATTAGTCCAAACGGTGTCACCTCCAGGAAGCCTTACTGTCACTTCCATGGAGGACAGTGGCCTGGGCCCACACCACCCTCCTGCCTGTCTTCAGCCTTTGCTAGTGGATCCTTTTCCCACTTCGAAGACTCCCCTTACATCCTCCTCCATGTTGTCCTCCAAATGTGCTGGCTGAGAGCCCAG…	0.615942	-	lincRNA	LINC01620
ref|NR_110824.1|	Homo sapiens long intergenic non-protein coding RNA 1986 (LINC01986), long non-coding RNA	717	GCGCCGGCGCAGGCGCAGAGAGACACAACGACGTCTACTTTGTTCCTTGGGTTACACATTTCCTGAGAGTATCTACATATTCATAGGCAACACCGATGTGAATGTGACAGATTAGCTCCAGAAAGAAAGCAGTGTGAAAAAGATGAAACACAGATTTGAAAGCAATCTTGAAGATCAGACAGAAAACCAGCCTATGAATCAAAGAAGAAAATCAAAATCAGACTTCATAACTGCTTCAGTAACCCTTGGCAACAGACAACACACTGGATTTTGGCGAATAACACTAAAATTTTTGCTGGTGAGGTCTTCAGAAACTGGATAGATGTGAAACCACCAGAACAGAAGTGGAGCGGGCATGGTATCTGTTTCTTCAATTTGTAGTTTTATAGTCAAAAACTG…	ATGAAACACAGATTTGAAAGCAATCTTGAAGATCAGACAGAAAACCAGCCTATGAATCAAAGAAGAAAATCAAAATCAGACTTCATAACTGCTTCAGTAACCCTTGGCAACAGACAACACACTGGATTTTGGCGAATAACACTAAAATTTTTGCTGGTGAGGTCTTCAGAAACTGGA	0.614583	-	lincRNA	LINC01986
ref|NR_136209.1|	Homo sapiens long intergenic non-protein coding RNA 2211 (LINC02211), long non-coding RNA	327	CCCTGAAGGCGCGGGCTGCGTTCTGCGTCTCTCCGCGATCTCTGCCGGACCGGAACTAAGACCAGACCATTTTCTTCTGGAAAAATCAGAAATTTGTATTGATGAAAAAAAAAAGTTGTTCTTGGCCAAAAACATCAATCAGCCTCATCTCCAGAGTGATCCTCCAAACTCAGGGAGAATTGCAGTGAATGACAGTTCCTATTTCTCAACATCATTGTCAGCATTTGATGCCGTCAGTGTCCTAGATTTTGACCATTATAATAGTCATCCTCCTTAGCCACCTCTGATGAGTGCATTGAAGAGGATGACCTGCTTGGTTATTCTGCT	ATGAAAAAAAAAAGTTGTTCTTGGCCAAAAACATCAATCAGCCTCATCTCCAGAGTGATCCTCCAAACTCAGGGAGAATTGCAG	0.608696	-	lincRNA	LINC02211
ref|NR_146624.1|	Homo sapiens long intergenic non-protein coding RNA 2057 (LINC02057), long non-coding RNA	652	ACTTATTAATGGTAAGGCAGGCTTCGGAAATGAGAATCATGCAAATAATGATTTCATTTTTTACCCGTGTTTTTAAGGGACTGAGATATCTTTGTCATTTACCTGGGATTTACAGGGACCAAAAAGCTGGACATCATTCACCACTGGGAACAGCATATTGTTCCTGGAAGAGGCAAAAGCCTAGGGCTTCAAGATGCCGGGGCTTTAAGAAACCAAGGCATGACCTCAAGTGATTTGCCGGAGGTGGCCTCGGTGGCAGCAGTCATTGAAGAAAGGAAGACAGCTGCCCAGCCAGTCTGACAGACCATACACAGACAGCCCTGTTCACAGGGAGGCGTGGGCAAAGATTTCATGACGAAACATCAAAAGCAATTGCAACAAAAGCAAAAATTGACAAAT…	ATGGTAAGGCAGGCTTCGGAAATGAGAATCATGCAAATAATGATTTCATTTTTTACCCGTGTTTTTAAGGGACTGAGATATCTTTGTCATTTACCTGGGATTTACAGGGACCAAAAAGCTGGACATCATTCACCACTGGGAACAGCATATTGTTCCTGGAAGAGGCAAAAGCCTAGGGCTTCAAGATGCCGGGGCTTTAAGAAACCAAGGCATGACCTCAAG	0.606557	-	lincRNA	LINC02057
ref|NR_120462.1|	Homo sapiens long intergenic non-protein coding RNA 1486 (LINC01486), long non-coding RNA	612	AAATTGTGCGGTTAACGGTCAAAGCCCCCCTGCCTACTTTGACACTCATTTAAAGATGACAGGGAACAATAGAGATTTGTTCTGTGCAACCCTTTCTTGTTATGCCGGCGACATCAGCTCCGCACATGAAACTGCCCGATATTTCATTCCACCTGCCACCTCCCTCCCGCCTCGGTCGACTCTCTCCTCTGCTACTTTGCTTGTCCCCACTTTAACACAAAGAGACAGCTCTGTGTTCACAGCACCTAACAGTGTTGAAAAAGAATGCTATTTAAAACCCGAGTTGAGACATCACCTTTCCAAACCCATGACTGCTTCCTGGCTCACTAAACACGAACCAGAAATTAATGCTGCAAAGAGCAGAGACAAGAGATTCGACTGTGTTAGCCAGGATGGTCT…	ATGACAGGGAACAATAGAGATTTGTTCTGTGCAACCCTTTCTTGTTATGCCGGCGACATCAGCTCCGCACATGAAACTGCCCGATATTTCATTCCACCTGCCACCTCCCTCCCGCCTCGGTCGACTCTCTCCTCTGCTACTTTGCTTGTCCCCACTTTAACACAAAGAGACAGCTCTGTGTTCACAGCACCTAACAGTGTTGAAAAAGAATGCTATTTAAAACCCGAGTTGAGACATCACCTTTCCAAACCCATGACTGCTTCCTGGCTCACTAAACACGAACCAGAAATTAATGCTGCAAAGAGCAGAGACAAGAGATTCGACTGTGTTAGCCAGGATGGTCTCGATCTCCTGACTTCG	0.606061	-	lincRNA	LINC01486
ref|NR_149133.1|	Homo sapiens long intergenic non-protein coding RNA 2556 (LINC02556), long non-coding RNA	346	TTTCCTCTGATTAAATTAATGTTCCAAACTCAAAAGAAAAACAACTCAGCTCAGGCATCACCTTTCCTGGAAGGCTTCCCTAGTCCTCCTGCCTCCCGCAGACTTGTCTGGCACCCTGTGCATTTGGGATTTGGCACACTATGTCTCGTCTGCGGCCTCCACTGGACGATGAGACCTGTTCTTGGGGAAGATCCCGACTAAGCCATTTTCCAGTGGCACCTCTTCCACCATGAGTTCCTGAGGCAGTCCGATGGGGCTACTTTATTCCAGAACAATCACAGTGAGACCTCTTCTCCCGATAAATGCCCCTTTTCTCTCCTTAATATATTATCTTGCTTACAAAACA	ATGTTCCAAACTCAAAAGAAAAACAACTCAGCTCAGGCATCACCTTTCCTGGAAGGCTTCCCTAGTCCTCCTGCCTCCCGCAGACTTGTCTGGCACCCTGTGCATTTGGGATTTGGCACACTATGTCTCGTCTGCGGCCTCCACTGGACGATGAGACCTGTTCTTGGGGAAGATCCCGAC	0.606061	-	lincRNA	LINC02556
ref|NR_104672.1|	Homo sapiens long intergenic non-protein coding RNA 2200 (LINC02200), long non-coding RNA	832	AGTACTGCTCTGTTAGCAGCAGGAGCAAATGAAAGAATTCAGTGTCAGCATTTTCTGTTTCTCATCTGACAAACAAGGTCAGGTACTTCTTTGAACAACCCAGTTCCAATAGCTGTGAAACATAAAGAGACAAGCAGGGGAAGATTTTCCAGAAAGGCTGGTGGCTAGGCACAAGCAAATTACACCATTAATGTCATCCTGGCGAATGAAACAAGAGAATAGTATTTATCAGAGAAAGTCTGGTGAGTTGAAGTCCAAGACCCCAGGAAACAACTAGCCCTGCTGGGCTGCCCCTCCTTCGGAGTGGGACTATATGATCCTCATCAGGCCAATCCACGTCACAGAATGGTCTAGGCATTGGATGAGTGCCTCAATCTGAGCCAATGAAGGTCATTGCTG…	ATGAAGGTCATTGCTGAGACATTTTACTGGTTGCCAGGCTGCAGGCATCCCAGGCTTCCTGCTGCCCTCATGTCTACAACCTGTCGTCTGGAACATTCCAGGAGCCACTTTTATCACTTGCAGCAATCTTCTTCAGTGAGTTCCCCAGGACTTGATTTCATCTTACAATCTGATTCCATGTGTCTCCCATATTTTAAGGATTCTTTATTATTTCTGGCTTACAGAGAACAAACATTATTTTTTGCTTTCCTGGTCTGTTCTAGATTTTCAAAAATAACTCTGTCACTTCTGTTATATGGTATCATTGCTTGTAATTATCTATTTACTTATCTGTCTCTGGACTGGACTCTTTACAGACAGGCAATAACTAATTATCTGTCTGTCTGGCATTTGGTAGTC…	0.60251	-	lincRNA	LINC02200
ref|NR_146954.1|	Homo sapiens long intergenic non-protein coding RNA 1810 (LINC01810), long non-coding RNA	416	GCCTGTTGCTGAAGATTCAGAACTAGCAGCAACACCAAAACAAAAAGATCAAGCTGGGGTGACATTGTAACGAGAACTTCTCAGCTGGAGTTAATTGATTTGAACAATTCAAGTCCACCAGGCAAATCAGCCCAGGACAGCTTACCACGCTGGCCGAGTTAATTTTTTTTTCACATAGTTTTTGAACGGCTGCGATGTTAAGAGGAGACCAAAGGCTGTGAGATGGAGAAAATAGAATTCACTGAATGTCAAGGGACTTGCCCAGGGACACACAGTGTTGTGCTTTCTCCATTACACAGTCACCTAATTGAAGATTGGCCCCAAATCTTATTTATCTTGGTGTCCTATTGGCTAATGGCCATGCCTCACACATAATAAGTATTGAGAAAATGATTGTTG…	ATGGAGAAAATAGAATTCACTGAATGTCAAGGGACTTGCCCAGGGACACACAGTGTTGTGCTTTCTCCATTACACAGTCACCTAATTGAAGATTGGCCCCAAATCTTATTTATCTTGGTGTCCTATTGGCTAATGGCCATGCCTCACACA	0.60241	-	lincRNA	LINC01810
ref|NR_135284.1|	Homo sapiens long intergenic non-protein coding RNA 868 (LINC00868), transcript variant 2, long non-coding RNA	460	TCAGGAGCTTATAATTTAGTAGACACATAAGCCACAAACAGAAGCCAGCTCTGTGTCAGGCCCCATGAGAAGTCCGCAGGTGCGATCTTCAATTTGGAGACTACAGGAAGGATGGCTGGGGAGGCCTCAGGAAACTTACAGTCACAGCGGAAGGCAAAGAGGAAGCAGGCAGCGGCTTCGTGGCAGGAGCAGGAGGAAGGCGGTGGGGAGGTGCTACATACTTTTAAACAACTGGATCTTGTGAGAACTCACTATCACGAGAACAGCAAGGGGGAATTCTGCGCCCTGATCCAGTCACCTCCCACCAGGCTCCTCCTCCAACAGTGGGGATTACAATTCGACATGAGATTTGAGTGGGGACACAGATCCAAACCATATCAGTGTCATTAAAAAAATAGT…	ATGGCTGGGGAGGCCTCAGGAAACTTACAGTCACAGCGGAAGGCAAAGAGGAAGCAGGCAGCGGCTTCGTGGCAGGAGCAGGAGGAAGGCGGTGGGGAGGTGCTACATACTTTTAAACAACTGGATCTTGTGAGAACTCACTATCACGAGAACAGCAAGGGGGAATTCTGCGCCCTGATCCAGTCACCTCCCACCAGGCTCCTCCTCCAACAGTGGGGATTACAATTCGACATGAGATTTGAGTGGGGACACAGATCCAAACCATATCAGTGTCAT	0.601307	-	lincRNA	LINC00868
ref|NR_132101.1|	Homo sapiens long intergenic non-protein coding RNA 1063 (LINC01063), long non-coding RNA	342	GTTCTCCTTCCTGTGCCGAGTGTGGTTTGCTATCAAGCGGTGGCAGTTCAGCCACAATCAGGGGCAGGGGGAGGGAGAGGCCCCCCGAAGAGGCAGAGGCCCTGCCTCGGCCGCCCTGAGCCTGGAAGGTGATTGGCTAGAGCGACTCCCGGCCGGGAGCGGAATGAATGGCGGGGACCGGGGCCTCTGGGTGGTGCGAGCATCATGTTGCCTTTTAATATGGAGCATGTGCCATAGCTCTCCAGGAGAACCCCTCTGTGTCACAGCGAACCTCAGTCACTGACACTCAAAAGAAGGAATTATTTCAACTCAATAATAAACAAATAACCCTATTTTAAAATC	ATGAATGGCGGGGACCGGGGCCTCTGGGTGGTGCGAGCATCATGTTGCCTTTTAATATGGAGCATGTGCCATAGCTCTCCAGGAGAACCCCTCTGTGTCACAGCGAACCTCAGTCAC	0.6	-	lincRNA	LINC01063
ref|NR_132343.1|	Homo sapiens long intergenic non-protein coding RNA 1620 (LINC01620), transcript variant 2, long non-coding RNA	443	CTTGAGCCCTTCATGGGCTAGCACACCAACACCATCCCCCCAGATGCTTCAGTTGTTGGCTTCGAATGGCTTACTATTTCCATTTCTACGGAGAACTGCCATCTCAGGAATCACCTCACCCTGGAGTTTATTCCCCTCACCCACAGGGTGGCTGGCAGCCAACAGCTGACTCGTACAGAGAGTGGCACAATGAAGATTTGAACCCACGTATGTCTCACTGGACGTATGCCCAGGAACTGATTGGGAAAGTGAGGCCCAGGGGTGCAAACCAGTCCAATATTAGCGGCAGAGCTCTTCCCTAGACCCGTCTTGAAGCTGCTGCCCCATCATTTCCTCCAGGTAGCTGGTGGATACTGTTTATCTGGTGCTCACTATGCCCTAGGTAACACTGTAAGTGAT…	ATGGCTTACTATTTCCATTTCTACGGAGAACTGCCATCTCAGGAATCACCTCACCCTGGAGTTTATTCCCCTCACCCACAGGGTGGCTGGCAGCCAACAGCTGACTCGTACAGAGAGTGGCACAATGAAGATTTGAACCCACGTATGTCTCACTGGACGTATGCCCAGGAACTGATTGGGAAAGTGAGGCCCAGGGGTGCAAACCAGTCCAATATTAGCGGCAGAGCTCTTCCC	0.6	-	lincRNA	LINC01620
ref|NR_110944.1|	Homo sapiens long intergenic non-protein coding RNA 2182 (LINC02182), long non-coding RNA	516	TGTCATTTCAGTGTCGGAGCAGGGAGGGACCTGCTTGTTTTAGAGAAGGGGGTTCACCTGGGACACCCCTGAGCTTTGTCCCAAGCCTCAACAAGCCACTCACTTCCCACTTGGGAGTAGTTTCTCTGCACGCACCAGGCAGTGGGACCAGGGAAGAAATCGCGTCCGCTAAGTGGTGTCGTCTGCCTGCAAGACCTGCACAGCTCCCAGGCCTATGGCTTTGGGCACCAGGACGGTGCCGGCTGAAAGGGAAGTGTCAGCTGTTCTTCTGTCTTTAAAAGGCAGCAAAGAAAAAAGCGCAGGGTTGGGTTTCGTAACGTCAGAGGAGGCCAAGGACACAGCATGGAATCTGACGGGAAACGCATGTGGGCGAGGAGGTGATGGGCTTCAAGGCGCGGC…	ATGGCTTTGGGCACCAGGACGGTGCCGGCTGAAAGGGAAGTGTCAGCTGTTCTTCTGTCTTTAAAAGGCAGCAAAGAAAAAAGCGCAGGGTTGGGTTTCGTAACGTCAGAGGAGGCCAAGGACACAGCATGGAATCTGACGGGAAACGCATGTGGGCGAGGAGGTGATGGGCTTCAAGGCGCGGCTCTCTGGTCGCAAGCCGCCTGTTCTCAGAATACAGCTGGCTGTGTTGTAATCGCACGC	0.704348	+	lincRNA	LINC02182
ref|NR_110750.1|	Homo sapiens long intergenic non-protein coding RNA 1766 (LINC01766), long non-coding RNA	374	GCAGAGTCCAATTAACAAGAGCAAGTTCTGGTAGAAAGAAGGTGACTTTATTCCAGAGCTCAGGTGTTTGAACTGATGTCTGATGAGGATGAATCCAGCGACTACCTCTGCCTGTCCATCCTGGGCCTCTTCTGTTGCCTTCCCCTAGCCATCCCAGCCGTGATCTTTTCTTGCCTGACAAAGAACTACAATAAATCCAGTGACTATGAGCTGGCAGCCAAGACCTCCAAACAAGCCTACTACTGGGCCATCGCGAGCATCACTGTGGGAATCTTAGGTACCATCTTGTACACCTACCTGATATACTTACTTAGATTGTAAACTGCTTCCCAGCTCTTGAACAAACCACCAAATATACACCACAGTGCAATTTA	ATGTCTGATGAGGATGAATCCAGCGACTACCTCTGCCTGTCCATCCTGGGCCTCTTCTGTTGCCTTCCCCTAGCCATCCCAGCCGTGATCTTTTCTTGCCTGACAAAGAACTACAATAAATCCAGTGACTATGAGCTGGCAGCCAAGACCTCCAAACAAGCCTACTACTGGGCCATCGCGAGCATCACTGTGGGAATCTTAGGTACCATCTTGTACACCTACCTGATATACTTACTTAGATTG	0.648	+	lincRNA	LINC01766
ref|NR_120404.1|	Homo sapiens long intergenic non-protein coding RNA 448 (LINC00448), transcript variant 3, long non-coding RNA	346	CAGAGAGATCCCTTGCAAGTTCCACCATGTGAGGATACAGGGAGAAAATGGCAGTCTATGAACCAGGAAGCAAGTCTTCACCAGAACCCAGCTGTGCTAGCACCCTGAACTCAGGCTTTCAGCCTCCAGAACTATCCTCAGAGCTTTATAGCCTTTCAGTTGAGAAATATGAAACACTGAAAATCAAAAACAAATGCTGGAAATCTTCTAGAATGCAAGATATTACTAATAGCCTGTAACTTCTGGGGGAAAACAGGAGGCACCATGGACCCCATTCTGCGAAAAACCTCTGTTTTCCCATAGAACCCCAGGAATTGACATGAAATAAACCTTTCTCAAAATCTAA	ATGGCAGTCTATGAACCAGGAAGCAAGTCTTCACCAGAACCCAGCTGTGCTAGCACCCTGAACTCAGGCTTTCAGCCTCCAGAACTATCCTCAGAGCTTTATAGCCTTTCAGTTGAGAAATATGAAACACTGAAAATCAAAAACAAATGCTGGAAATCTTCTAGAATGCAAGATATTACTAATAGCCTG	0.617647	+	lincRNA	LINC00448
ref|NR_044996.1|	Homo sapiens HLA complex group 23 (non-protein coding) (HCG23), long non-coding RNA	615	GCCACCAACCCCTCTCCTTCCTGTGGCTTTTCTAACTGGAACTGGAACTCAGAAAGTACATTAATCACCAATTTGGGAAGCTATAGGAAAGTATGTTTTCTAATATACAGTGAGAGAATGTGACTGATAAAACCAATTTTCTTGAGACTTTCTCCCTGGAAAGTGAATATATGTATTCATAGGGCCTTCACAAGCACAGACTAACAAGCAAAGAGCTACATTCACTGGGAAGGAAGACTCAAAATTTAAAAATAGAAAAAAAAATGATGGCCCAGAAGAGCAAGTTCAGAGTGCTGTTCATGAGTGATCCGCATGGGACCGCGATGCCTCTGACGTCTGCCATCCTGGAGAGCAGCAGAGCGTCACTAGCAGCCAAACAGGAAGACAAGTGTTTCACGG…	ATGATGGCCCAGAAGAGCAAGTTCAGAGTGCTGTTCATGAGTGATCCGCATGGGACCGCGATGCCTCTGACGTCTGCCATCCTGGAGAGCAGCAGAGCGTCACTAGCAGCCAAACAGGAAGACAAGTGTTTCACGGACATAAGAAATTTAAAGTGGAAGCACTTTCTAGAGCACACAAAACAGCCTCCC	0.797468	-	lncRNA	HCG23
ref|NR_110919.1|	Homo sapiens uncharacterized LOC101928530 (LOC101928530), long non-coding RNA	543	TCCGGATTGGAAGCCCCAAGGATTCTGAGAGCCCCGCTAATCTGGGGATGACTCCTAGGAGTAGAAGACGGTCCATCTTAGTTGTCACGAGTATCTCACTTCTTGGAATCCGGCGGCGTTCACGTGTGTGCTCCAGAGAAGGGCGCCAGAGGGTATTCCCTGAAAGTGAAAGGTCGGCGAAAGAGGAGTAAAGACGGCGAGACGCGTCCACGCAGGGGGAGTCTGTGCGGTTTGGAGGAACGCGCCAATGTCTGCACTCATGAGGAGCCCCCAAGGGCGGTTTTAAGAGGGTGAAGCAGGACCGGGCGCAGTGACTTACGCCTGTAATCTAAGTGCTTTGGAAGGCCTAGGCAGGAGGATCTCGAGCCCAGGAGTTCGAGATTAGCCTGAGACCTCATC…	ATGACTCCTAGGAGTAGAAGACGGTCCATCTTAGTTGTCACGAGTATCTCACTTCTTGGAATCCGGCGGCGTTCACGTGTGTGCTCCAGAGAAGGGCGCCAGAGGGTATTCCCTGAAAGTGAAAGGTCGGCGAAAGAGGAG	0.79661	-	lncRNA	LOC101928530
ref|NR_120335.1|	Homo sapiens uncharacterized LOC101928414 (LOC101928414), long non-coding RNA	672	GCCCCGTCGCGTTTATCGAGGAGACAGGTGAAAACTGAGGTTTAGAGAGGGTAAATAACTTGCCCAAAATCTGGAAAAGTTTGCCAACCCCTGGTCTTACTCCTCATTAAGGTTTCCCTTCCTCTCCACCATTCCCAAATCTGAGTATTCCAGAAGAGCTACTGTTTTTTTAATGATATGACTGTTTTGCAGGCCTAAGACTTATGCAGAGGTGGCGCCCGCCCGTAATCCCAGCACTTCGGGAGGCCGAGACGGGCGGATCGCTTGAGACCAGCCAGGATAACATGGCGAAACCACATCTCTACAACAAATACAAAAATTAGCTGGGCGCGGTGGCACACGACTGTGGTTCCAGTTACTCGGCAGGCGGAGGTGGAAGGATCCCTTGAGCCTCTGGAG…	ATGCAGAGGTGGCGCCCGCCCGTAATCCCAGCACTTCGGGAGGCCGAGACGGGCGGATCGCTTGAGACCAGCCAGGATAACATGGCGAAACCACATCTCTACAACAAATACAAAAAT	0.795918	-	lncRNA	LOC101928414
ref|NR_134590.1|	Homo sapiens uncharacterized LOC105378137 (LOC105378137), long non-coding RNA	455	CAGCCTCAGAGCTCCCCTCCAAGGCTGAACCCTGCATCTGCTCCATCGCCTGCACCATCTCCCTCCTCTCTTCTGGACCTCATAATTTCTTACTTTCCTATGCCTGTAAATGGTTTGCTGTGACCAGAGAAGAAGAAGGAAACACGTTGAAGTCCTTGTCCTGGAAGGCCTGAGTCTGGAAAACTGTCTCAGCAAAGCAAGAGCCAGTGAAGGGACACACTGCGAAGAGCAGGAATTCTTCCGTCATGATCCACAGTCTCTGTTGGGTTGCAGTAGTCACCGCGATGCTCATAAACTGAGAAAAAATATATATATGTCTTTTTCACTTTATTGGCAAATATTACATAAGTATATAAATTTCACTTTTTACAGCTAAAGGCTGCATAGCCATAACTTCTG…	ATGGTTTGCTGTGACCAGAGAAGAAGAAGGAAACACGTTGAAGTCCTTGTCCTGGAAGGCCTGAGTCTGGAAAACTGTCTCAGCAAAGCAAGAGCCAGTGAAGGGACACACTGCGAAGAGCAGGAATTCTTCCGTCATGATCCACAGTCTCTGTTGGGTTGCAGTAGTCACCGCGATGCTCATAAACTGAGAAAAAATATATATATGTCTTTTTCACTTTATTGGCAAATATTACATAAGTATATAAATTTCACTTTTTACAGC	0.785714	-	lncRNA	LOC105378137
ref|NR_135076.1|	Homo sapiens uncharacterized LOC102723838 (LOC102723838), long non-coding RNA	505	GGTCAAGGTCATCCAGAGACCTGTCCTCCTGCATAGCCTTGTTGGGAAGGACCAACAGGTGGCTTGCTGGTGCCTGAGACACAAGAGACTGGTGAGATGAGCTGAAAATGGGAGGTATTTAACGGGTGCTTACTCTGTGTCATGTGCCCTTCTTGCTGCTGAACAAAGTGGATAAATTCCTTGCCTGAAAGTAATTAAGGAAGAGGAGAATGGATACTGGAGAAAATAGTGATCCATCACAGCCCACTCCTTTGGCCCTCCATGTAGCCAGGCTCACCATTTTTTCTCAGCAGTGGAGCGTAATCACCACATACCAACAACCCAAAGTCCTGTCTGGGTGCTGCATCCATCTCCAAGTCCAGGATCTCTGGGTGATGTGCTGTCCTCTCCATCAAGTGA…	ATGGATACTGGAGAAAATAGTGATCCATCACAGCCCACTCCTTTGGCCCTCCATGTAGCCAGGCTCACCATTTTTTCTCAGCAGTGGAGCGTAATCACCACATACCAACAACCCAAAGTCCTGTCTGGGTGCTGCATCCATCTCCAAGTCCAGGATCTCTGGGTGATGTGCTGTCCTCTCCATCAAGTGACAGGGTGGCTCTTGCCTCCCACACCTACATCCAGTATG	0.783505	-	lncRNA	LOC102723838
ref|NR_147618.1|	Homo sapiens uncharacterized LOC100287049 (LOC100287049), long non-coding RNA	552	ATTCAAGCCACCAGATGCTTTCCAACTAACAGGGACCAAATGGGACCGTTCTAAGATATCCTAAAAGATTTGGGAGTTAGAGGAGGTAAACTAAGATAATTATATTACAAAGGGTACAAGACCACAAGACAACAACCGACTCCGGAATTCTTGGACCTCCGCCTTCCGTACAAGGCCCAGCCGCCCCGTCCACTGCCACCACCAACGCCGCCGCCATCTTACACTGGCCAGCGGCCGCCACCACCACCGCCTCCGCTCTCTGCGCTTGCGCCTGCGCTGCCACGCTTTCCGGCCCCGTTTGCGACGATGTGCTCGAGAAGACTGAGGGAAGAGTGGTCGCGCGAGCTCACGGCTCGCAACCCTCCTCGAAGGACGCACAAGGGGCGGGGCTTAAGGCCA…	ATGTGCTCGAGAAGACTGAGGGAAGAGTGGTCGCGCGAGCTCACGGCTCGCAACCCTCCTCGAAGGACGCACAAGGGGCGGGGCTTAAGGCCAACGGAAAACAGAGCGAGAGGCGCCTGCGCATTACCGAAGAGGCAAAGTTGTTTTTGTAGTTTCTTCGGGCTTGCTTATCTTGTGATACTC	0.782051	-	lncRNA	LOC100287049
ref|NR_104662.1|	Homo sapiens uncharacterized LOC102467081 (LOC102467081), long non-coding RNA	550	CGTTATGTATCAGTTTGGGGACTTTCAGGTCTGTGCTTTTAGCACTTTTTTGTTTTGTTTTGTTTTGAGACGGAGTCTCTCTCTGTCGCCCAGGCTGGAGTGCAGTGGCGCGATCTCGGCTCACTGCAAGCTCTGCCTCCTGGGTTCACGCCATTCTCCTGCCTCAGCCTCCCGAGTAGCTGGGACTACAGGCGCCCACCACCACATCCGGCTAATTGCTTTTAGCACTTTTTTGGGAGAGGTGTGTGGCAACAGTAAAGCTTTCTACATGTTAAACAGAATGAACAAAACCAACGCAGAGCAGTGACTTCCTGTCAGAGCAGAAGGAGACCCTTATAGAACAGCTGTGCCACTGCTCCAAAGGCCTCGTGTGGTTCTATCCCTTGGACTGCCTTTCTT…	ATGTATCAGTTTGGGGACTTTCAGGTCTGTGCTTTTAGCACTTTTTTGTTTTGTTTTGTTTTGAGACGGAGTCTCTCTCTGTCGCCCAGGCTGGAGTGCAGTGGCGCGATCTCGGCTCACTGCAAGCTCTGCCTCCTGGGTTCACGCCATTCTCCTGCCTCAGCCTCCCGAGTAGCTGGGACTACAGGCGCCCACCACCACATCCGGCTAATTGCTTTTAGCACTTTTTTGGGAGAGGTGTGTGGCAACAGTAAAGCTTTCTACATGTTAAACAGAATGAACAAAACCAACGCAGAGCAG	0.78125	-	lncRNA	LOC102467081
ref|NR_026770.1|	Homo sapiens family with sequence similarity 215 member A (non-protein coding) (FAM215A), long non-coding RNA	780	CAGACCCAGACTGTGCAACCCCCAAAGCAGGTCTCCTCACTCACCGGGATAGATAGAACTATCGGCCCCAATTCCTCAGCCCTACCTGCAACCACCGCTTGCCATGGTTTCCTTGTGGGTGGAGGGTACTTTCCCGCCCCCTGGTTTCGGGCTTGCCCACGTGGCTTGCTCTGGCCATGGAATGAAGCAGAAACGAAAGCCTGCCAGTTCTGAGCCTACGCCGGAAGACGCCTTGGGCGGTTCCGCGGTCCCTGTGCGCTTCCACCTTCACCCAGAAGGACTTCTCTGGTGCAGCCGCTGCTTCTTCAGCCACGGCCCAAAAGGATCGGAGCCCCCTGGCCGATCCGCAGGTCTGCAGGGAGCCACAGAGCGCAGCGGCCGGCCCAGCGTTCAAGCCCA…	ATGGTTTCCTTGTGGGTGGAGGGTACTTTCCCGCCCCCTGGTTTCGGGCTTGCCCACGTGGCTTGCTCTGGCCATGGAATGAAGCAGAAACGAAAGCCTGCCAGTTCTGAGCCTACGCCGGAAGACGCCTTGGGCGGTTCCGCGGTCCCTGTGCGCTTCCACCTTCACCCAGAAGGACTTCTCTGGTGCAGCCGCTGCTTCTTCAGCCACGGCCCAAAAGGATCGGAGCCCCCTGGCCGATCCGCAGGTCTGCAGGGAGCCACAGAGCGCAGCGGCCGGCCCAGCGTTCAAGCCCAAGCACAGGCCTGCGAGAACCTTGTTCCAGCCACCGTTTGGGATGGT	0.780822	-	lncRNA	FAM215A
ref|NR_135509.1|	Homo sapiens uncharacterized LOC105378591 (LOC105378591), long non-coding RNA	551	CCTGCGGCGCGCGCTGCCAGCCCGAGGGCCCCGCCGTCCAGGGGTCCCCTGACATCTCACACTTGCGGACTGAAGCTGCGAGGAGCGGAGAACCCGGCCAGGGTCACGGACGGGAGCGTCCGGACTCGGGTTCTCTGGGCCCCAGCCCCCACTCCGCCCCCAGCGAATCCAAGGTCCCCTGTAGGGAAGGGCCGTCCACACTCCCCATCCCTTACTGGCTGCATCCACTGAAGCCCAGACCTGCTGCCTGCAGGACCTCACCCAGGCACCAGGTCGTGCCTGGCGCCTCCTTGATGCCAGGCCCTGGGGAGACCTGTGGCCACAGAACCCATGTTCTCCCTGGAGATGGACAGGAGGCCCCTCTCCTACGCAGAAGCTGTCGTTTTTTCTTCTTAAACA…	ATGCCAGGCCCTGGGGAGACCTGTGGCCACAGAACCCATGTTCTCCCTGGAGATGGACAGGAGGCCCCTCTCCTACGCAGAAGCTGTCGTTTTTTCTTCTTAAACACCGTTTGCCCCTCCCTCCACCCACCGAGCCATCTCTGCCCCTCTCTACAGCAAAGCTTCCGCCAAGCCGGCCCTGCTCCCTGTCTACCTCTCCTGCCACCACCCACTCACACGTTT	0.778947	-	lncRNA	LOC105378591
ref|NR_033874.1|	Homo sapiens uncharacterized LOC90024 (FLJ20021), long non-coding RNA	810	TTTTCTTCCAGCTGCCGGACCAGCGGGCCTGCCGCCTCTACGGACCAGTCCCTGCTCAGGTGTCACTTTTGCTGGCAGGCCGAGATTAGGGCAGGAGAGTGGGCAAGGCGTCGCGGCCAGGAGGAGAAGGGCTCTACCACGCCACCCTCCTTTGGCCTCCGAACGCGGACCCCGCACACACACACCCGCGCCTCTTTGGCAAGCGTGCCTTGTCGGCTGGGTTAAGCCGCAGTGCGTGCACACCGAGCGGCGGGGCGCTGTGGAACGCGGGAGCGGACTAGCGGAGGAGGATGCGGACCAAGCCCCAGCGACCCAGGGCAACTCGGAGCTACCTCGGGCAGCCCTGCGGGTCTCCGAGGAGAACCGAGGAGACGGGAGAAACATGGGAGAGGGTGGCCT…	ATGCGGACCAAGCCCCAGCGACCCAGGGCAACTCGGAGCTACCTCGGGCAGCCCTGCGGGTCTCCGAGGAGAACCGAGGAGACGGGAGAAACATGGGAGAGGGTGGCCTTTTCCCTGTTCACACACACATGCACGCAGCCACTGGCCGGGACAGTTGACACCCATCTTCCTTCCCTGCTCCTTCCAGTCATTCTACACCCGCTTGGTGCTGCCAGTGCGGGCAGGGCCTTGGAGCCCAAAGCGGATCCCCACACTTGTCCCTACGGTCGGAAGGAAAGTAGAGGAGAGAAAGTCAGGCGCGGCAGGGCTAAGAGCAATAGTGGCCCAAATGTTCCTGGCCCGCCTGCTGCGCCACAGAGTCTGAAAAGCGGGTCTCCGTCTACCAGAAGG	0.778443	-	lncRNA	FLJ20021
ref|NR_134496.1|	Homo sapiens uncharacterized LOC105376468 (LOC105376468), long non-coding RNA	289	CCCTCTGTTTAGTTAGTGGAATTGAGAACAAGGCCCAGGTGGATGATTGAGGACTAAACCCCAAACTTGCCTTGGATCACTCCACTGTTTCAGGACATCAAGGGCTCCAGACATTGAGAAATTTTCCCTTTAAGTTGCGATGGGAATCCAGAAAACGCCATATGGACCCCTCTATGCTGTGAAATACTTCAGTACTCAGGAGAAGTCACGTTCTGGTTGCTGCAAGCGTGTGATACCCTGTCATTAAAATAAGAAATAGATTGTTATCCTCTGAAAAAAAAAAAAAAAA	ATGGGAATCCAGAAAACGCCATATGGACCCCTCTATGCTGTGAAATACTTCAGTACTCAGGAGAAGTCACGTTCTGGTTGCTGCAAGCGTGTGATACCCTGTCAT	0.777778	-	lncRNA	LOC105376468
ref|NR_149024.1|	Homo sapiens uncharacterized LOC613206 (LOC613206), long non-coding RNA	373	CCTGTCTTAACCTACTTGGCTTTGCAGCATGCAACAGGAGCAAAGCACGACAAAGGCAGCCAGATGTGGTTTAAGGTTTTGTTTGCTAAAAGAAGACGTCCAAAGTTCATTCGGTAAGCTCAAACTCGCTGAGTCCAAACTCGCTGAGTCCGGGGCAGGCGCTTCCAGACGGCTCTGCGTCCCTTTCAATGAAATTCTTCTTCCATTAACGACAGGGTTTTTAAACGTGCCTCCAAGACCTGCCTGCACGTACTGTACACCAAACTAAGGCGACATTTTCCCCCAAAAAAGGCAAGCTGAATTTGGAAAAGTCAGACCAACTAGGGAGCTCTGGAATTTCTAAAGTTTGCCTTAAAGCAAAAAAAAAAAAAAA	ATGCAACAGGAGCAAAGCACGACAAAGGCAGCCAGATGTGGTTTAAGGTTTTGTTTGCTAAAAGAAGACGTCCAAAGTTCATTCGGTAAGCTCAAACTCGCTGAGTCCAAACTCGCTGAGTCCGGGGCAGGCGCTTCCAGACGGCTCTGCGTCCCTTTCAATGAAATTCTTCTTCCATTAACGACAGGGTTTTTAAACGTGCCTCCAAGACCTGCCTGCACGTACTGTACACCAAAC	0.77451	-	lncRNA	LOC613206
ref|NR_149022.1|	Homo sapiens uncharacterized LOC497256 (LOC497256), long non-coding RNA	573	ATTTCAAGCTCTTCTGTGTCGAGCTAAGGAGCTGCTCTGTGCCCGGCTTACAGAACTGGAAGGGGTAGCCACCTTCCGCCTGATGGAGGCTGGAGAACGGATGGAACCTGGATCCCTGGAGCCTGGGACACTACCTCGCTGCGGTTGGTGGTGGCCACAGACCAGTAGGAGGGCGGCTGGCAGCGGGAGCTTCTTCTGCCGGGCTGGAGGATTAGGAGAAGGAAGAGGGAACGCCACATGCTGGAGGCTGGAGCCTGTGCCACCGTGGCTCACCTCGCTGTGGTTGGTGGCAGCTCGCCTTGCTGTGGTTGGTGGTGACGTCGGAGACTGCAGCTCGGCCACAGTGGTAGAAATGTGTTGGGCTTTTGCTGTGTTGGGCACTTGCTCCCATCTGCTTTC…	ATGGAGGCTGGAGAACGGATGGAACCTGGATCCCTGGAGCCTGGGACACTACCTCGCTGCGGTTGGTGGTGGCCACAGACCAGTAGGAGGGCGGCTGGCAGCGGGAGCTTCTTCTGCCGGGCTGGAGGATTAGGAGAAGGAAGAGGGAACGCCACATGCTGGAGGCTGGAGCCTGTGCCACCGTGGCTCACCTCGCTGTGGTTGGTGGCAGCTCGCCTTGCTGTGGTTGGTGGTGACGTCGGAGACTGCAGCTCGGCCACAGTGGTAGAAATGTGTTGGGCTTTTGCTGTGTTGGGCACTTGCTCCCATCTGCTTTCTTCTCTAGAATCCACTGCCCTAGAA	0.77027	-	lncRNA	LOC497256
ref|NR_024013.1|	Homo sapiens FKSG29 (FKSG29), long non-coding RNA	608	TATCTTTGATCTCTTGCCTCTTTATCTTCCAAACCTAAAATGTTTACCACCTGGCCCTTTACAGAAAAATATTTGCCAGTCCCTGCTGTAGAAGGTTATATAGCCAGCAGCTTTCAAAGTAACCTTTTACCTGGAAATGTGAATTCTCTCTTAGTTCTGGTCATCTGTTATTTGTGGGAGCCAATCCTCTCTCTGTTGGCTGATGATGAGAATTCTGTTATATACCACAACACAAACTTGGGGATAAAACTTTCCATTAGGCATTTCTGTAAAATTTCCATCTATTTTAGAAGCAGAACTAAGGTGAAGCCCAGTGTGAATGAATCCTGCTTGTTGGTACAAGCCAAGTGGGACATTTGGCAGCAAAGCCCAGGAGTCCTTGGTGCTCTTCTTTTAACT…	ATGTTTACCACCTGGCCCTTTACAGAAAAATATTTGCCAGTCCCTGCTGTAGAAGGTTATATAGCCAGCAGCTTTCAAAGTAACCTTTTACCTGGAAATGTGAATTCTCTCTTAGTTCTGGTCATCTGTTATTTGTGGGAGCCAATCCTCTCTCTGTTGGCTGATGATGAGAATTCTGTTATATACCACAACACAAACTTGGGGATAAAACTTTCCATTAGGCATTTCTGTAAAATTTCCATCTATTTTAGAAGCAGAACTAAGGTGAAGCCCAGTGTGAATGAATCCTGCTTGTTGGTACAAGCCAAGTGGGACATTTGGCAGCAAAGCCCAGGAGTCCTTGGTGCTCTTCTTTTAACTGCCTCCTCATCTCATTGGGCTGCCCGGTGT	0.764706	-	lncRNA	FKSG29
ref|NR_109828.1|	Homo sapiens PCBP2 overlapping transcript 1 (PCBP2-OT1), long non-coding RNA	590	AGTGGGCTCTGTAGGGGTTCAACTTAATCCCACACTGACCAGGAGCTGGCATCAGCTCTGTTGCCCCACCCCTTCATTCTTATTGAAAATAGCCCAATTGTGCAGTGTGAAATCTGCCACTAGGTAACTTTTTTTTTTAATTCACTGATTACAGCTCGTTTCAAATTGTGTCTGAGCTCCTTTTTAAAGGAAAAAGGAAAAAAATAAACAACTTTTTTTGTGTGAATTTCATGCTGGTGACAAGGTGCCGGATTGACAGCCCTGGAGACTGAAATCCTCTATTTATCCACAGGACAGGTACAGCACAGGCAGCGACAGTGCGAGCTTTCCCCACACCACCCCGTCCATGTGCCTCAACCCTGACCTGGAGGGACCACCTCTAGAGGTGAGAGGGGATGT…	ATGTGCCTCAACCCTGACCTGGAGGGACCACCTCTAGAGGTGAGAGGGGATGTTCAGTCTCCAAGGCTCACTCAATCCTTCCGCCTCAGCCGAGACTGCCAACACACGGGGGGCCAGTGGCGCTGG	0.763636	-	lncRNA	PCBP2
ref|NR_135099.1|	Homo sapiens uncharacterized LOC105369473 (LOC105369473), long non-coding RNA	409	GATTCCTAAATTCAAACTTGGTCTTTCAGCCATTGTGAAGCTAGGAACAAGAACACAGAACACAGAACTGGCCCAGAGTGGTGAGGTTGCTCAGGTTGCAGAGGGCCTGTCATTTCAGAGGATGGTGACTGGGTAGCCAGCTGTGAGGCAAAGCCTTTCAGGAGCAAAGGCAAGACCTGAAGAAGGGAGTGTGGACGGCAGCACTTCTGTGGAGGAAGCTGGCTCTAAAGGCTATTTGAGGAAGGTACCTCACATAAATGAACTCTTGTGCTCTGAAAGAAAAGTTTGTTCTTGCCCTGCCTCAAGGTCAGCAGAAAGAAAATATTCTCTTACAACATGGCATGTAAGAAATAGAGAAAAGAGGAAAGAAAATCTATTTGAAATAAAGCAACCATTTCT…	ATGAACTCTTGTGCTCTGAAAGAAAAGTTTGTTCTTGCCCTGCCTCAAGGTCAGCAGAAAGAAAATATTCTCTTACAACATGGCATG	0.763158	-	lncRNA	LOC105369473
ref|NR_126341.1|	Homo sapiens uncharacterized LOC100506869 (LOC100506869), long non-coding RNA	423	ATAAATGGCGGAGACTTTTCCCTAAATGGGTTACTTGATTTAAGAGCTGCTGGCTAATTTTGGTCGGATAATTTAATAGAAGAGGGAAGAGGAAAGGAAAGAAAGGGGCTTGAAGAAAGAGGAAGAGAAAAGAAACACAAGGATGGAGAACAAGGAGAGACCATTTGTTCTCAAACAGTAGCTGCCACTTCTAGCTGGGAGAGAAATGAGAGCTCTGCTCATGGTGATCCAGTATCTCCAGAATCCATCACCACTGCTGACCTCCCACTCCATGTCTCCAAGTGCTCTGCTATACCTGCCACCAGCAGCTGCCACCTCCAGACTTTGGAAGGTTATAATAAAACCTCTGTTCTACGATCTGCCTTCTGCTTCAACATCCTCACTCCCCACAAACAATTC…	ATGAGAGCTCTGCTCATGGTGATCCAGTATCTCCAGAATCCATCACCACTGCTGACCTCCCACTCCATGTCTCCAAGTGCTCTGCTATACCTGCCACCAGCAGCTGCCACCTCCAGACTTTGGAAGGTTATAATAAAACCTCTGTTCTACGATCTGCCTTCTGCTTCAACATCCTCACTCCCCACAAACAATTCTAATAAACAGCAATTAATC	0.755319	-	lncRNA	LOC100506869
ref|NR_149003.1|	Homo sapiens uncharacterized LOC100287175 (LOC100287175), long non-coding RNA	471	GTCTCGCGGTGCCCCCCAGTGCCGGAGGGGAAGGAGCGGGCGTGAAGGACGCGAGCTGGAGGACAGTCTCGATTCGGGCCTGAGCCGTGGAAGCCGTTGGCCTTCGCACAGGAAAGAGGAGCCCGAGATCAGTCTCTCTGCGCCTCCCTGCTTCCCCCCTTGAATGGAGCTGCGTTCAGGAGCTGCCTACAGTGCCCAGCGCATGGCAGCCATGCTGAGGAGGGGTACAGGGCCAAGAGACACCTGGGTCAGAAGCTTCCCTGAGGGCCTCCCAACAGGAAGACTCTGGGCCCTGCCGCCCACCCGCCACAGCTCCGTTTTCAGCCACAGCATCCCTGACCTCTCCTTGGAGAATGTGGGGGCCACTGGACACGCCAGGCCCTGATGCCGGCACAGGCA…	ATGGAGCTGCGTTCAGGAGCTGCCTACAGTGCCCAGCGCATGGCAGCCATGCTGAGGAGGGGTACAGGGCCAAGAGACACCTGGGTCAGAAGCTTCCCTGAGGGCCTCCCAACAGGAAGACTCTGGGCCCTGCCGCCCACCCGCCACAGCTCCGTTTTCAGCCACAGCATCCCTGACCTCTCCTTGGAGAATGTGGGGGCCACTGGACACGCCAGGCCC	0.752577	-	lncRNA	LOC100287175
ref|NR_135175.1|	Homo sapiens uncharacterized LOC105371049 (LOC105371049), long non-coding RNA	600	GGCAGCGAGAGGCCCGCGCTGAGGCGGCGCAGCGCAAAGGGGCGGACGCTGAGGGCGGCCAGGGCGCGGCCGGCCGCCGGGAACTCGAGGCGCAGCGTGACGGCGGCGTGCAGCCCCACGGCCGGGCTGTAGCGCGTGAGCTCCAGGAACACAGCGCGGCTCCTGCGCAGAGGGTGCGGGGTCTGGCTGGACTAAAGGCAAAACTAAAGCCCAGAAGACAGACCAGTGCACCGGATGCCCGTACCGCGTGATGGCCAGGAAGGCCCGGCTGTGCAGCTCCTGCTTGATGGCGCTTTGCAGACGGAGCCAGTGACCACCGAGGCTGTGCCACTGCATCGGGCCACCATGCTGATATGCCCGGTCCCAGAGCTGCTAGAGAAGAGGTACAGAGGCAGCGAA…	ATGCCCGTACCGCGTGATGGCCAGGAAGGCCCGGCTGTGCAGCTCCTGCTTGATGGCGCTTTGCAGACGGAGCCAGTGACCACCGAGGCTGTGCCACTGCATCGGGCCACCATGCTGATATGCCCGGTCCCAGAGCTGCTAGAGAAGAGGTACAGAGGCAGCGAAGACACGTTGAGGGGGAGGACGAGACCAACTGCGAGACGCCGAGTCCCGGGCTCTCAGGACGCTCTCCCGTACCTGCGCCCTCGTCAGCCCATCACCGAAAGAACGGCC	0.752066	-	lncRNA	LOC105371049
ref|NR_105012.1|	Homo sapiens uncharacterized LOC101929154 (LOC101929154), transcript variant 1, long non-coding RNA	407	AGAAAACACGGAGAGGAGTCCCAGGGCTGAGCCCAGACCTCTGAACAGAAGAAGGAGTCATGGAGAAACCCAGAAGAATGAGGTGTCACAGGCAAAGAAAAATTGGATGCTCCGGAAGGAGAGAGGTCTGTCTCACGAAGAGAGATAAAAGCAGCTGGGACCACATAGAGATTTTGTGAAGCTGTCCCATTCAAAGCCACCCCCAGAGGCCCGGAGGAGACCACAAAGCTGCGAACACAGCCGGGACCTGCCCACTGACACACTGAAGAGTCAACACGATTCAGGAAAGCACTTTCAAAGAGTGTTTTATCTTGGACAGATAATATTCCGTTTTGTTTCTGAGAGGCAATGACAATCTCTAGTTCGATTGTAAAACTATTTCCTTCAAATATACATTTT…	ATGGAGAAACCCAGAAGAATGAGGTGTCACAGGCAAAGAAAAATTGGATGCTCCGGAAGGAGAGAGGTCTGTCTCACGAAGAGAGATAAAAGCAGCTGGGACCACATAGAGATTTTG	0.75	-	lncRNA	LOC101929154
ref|NR_120421.1|	Homo sapiens uncharacterized LOC101927437 (LOC101927437), long non-coding RNA	543	GCTCAACTTCCCGCTCTTAACGAGACCCGGGATCCCTTTGGAGAGGCCCTCGGGAGCTGGCGACAGGGCTGGGAGTGGCGTGGGTTTCCCCTAAGTGGTAGCACAGCTGCTACTACTATGGAGATAAGGATGGCTTCGGAACCCAGATAAACAATAAGGAAATGTAAAGCAGAAATAGACTATATTTCCAACTCATTTGAGTGGCAGAAAACATTCTCAGGTACATAAAGCACTGCCCTCCGGGGGATGTACTTGTGATGGGATGAGGAACTATATCCAAGTCTGGGGATATCAGCTGCTAGAGACGCTTTCCTGCAAGACACGTGATTGGGGGCCTGACATCAGAGGTGCATCACTCCTGTTAACTTGTTGCCTCACCAAAGCCACCTCTCCAGACTT…	ATGAGGAACTATATCCAAGTCTGGGGATATCAGCTGCTAGAGACGCTTTCCTGCAAGACACGTGATTGGGGGCCTGACATCAGAGGTGCATCACTCCTGTTAACTTGTTGCCTCACCAAAGCCACCTCTCCAGACTTGGGTGCG	0.75	-	lncRNA	LOC101927437
ref|NR_132337.1|	Homo sapiens DXZ4 associated non-coding transcript 2, distal (DANT2), transcript variant 2, long non-coding RNA	336	GGAGACACAGAAGATGGAGGGAGGGATGGCAGCCTACCCTGTGGCAACGCGGGAGTCGCGTTGCCGCAGGGGGCGCATTGGGGTCCAGCCGTCCCCAGAACGCAGATCAGAGGTAGTCGGACCTTTCCCGCTGGCGCGCAGCCTCAGCTAGGTGAGAGGCGTCTTCCCAAGACCAGACACTGCCGGTGCCCTGTCACCTCCCACTTTTTTTCTGGAACTGCTAGGGGCCCAGCGCTGCTTCTGCAGCCTTCCAGGGGATGCTGCTGGTGGCGCGTATGCCGCCTAGGTGGGTGGGGATGTGCTGAGGCCGAAGGAGTGACAGCGACTCGCAGGTTT	ATGGAGGGAGGGATGGCAGCCTACCCTGTGGCAACGCGGGAGTCGCGTTGCCGCAGGGGGCGCATTGGGGTCCAGCCGTCCCCAGAACGCAGATCAGAGGTAGTCGGACCTTTCCCGCTGGCGCGCAGCCTCAGC	0.75	-	lncRNA	DANT2
ref|NR_126024.1|	Homo sapiens uncharacterized LOC100129603 (LOC100129603), long non-coding RNA	573	GAGCGGAATGGAGGGATTTAAAACGCCCATCCTTTTAAAAAACATGAACCGTTTCAAGTACAGAGTTTGACAGAGGGTAGACGAAGAGGAATCAATTCTGGACCAGAGGATGTCTCCCTGCCTTTGCCCTGCCTGCCTCCCCCCACATCCTTCTCTGGCAAGGGGAATGAGGCTGAGAATGACCTCCATCCGCAGGACGAGACGTGTCTGCTTCGCCGTTGCCTTCCACCGTGATTGTGAGTTTCCTGAGGCCTTCCCTAGCCATGCTTCCTGTATAGTCTGTGGAACGAGCAGATTATGGACGGCAGAGCTGTACCTTGTGATTGAACAGAATCTGATCAGGAACCTTGGCCTGAAAGCTCGGCAGACTGAACGCTTCAGTGGGATGCAGCTCATTTG…	ATGTCTCCCTGCCTTTGCCCTGCCTGCCTCCCCCCACATCCTTCTCTGGCAAGGGGAATGAGGCTGAGAATGACCTCCATCCGCAGGACGAGACGTGTCTGCTTCGCCGTTGCCTTCCACCGTGATTGTGAGTTTCCTGAGGCCTTCCCTAGCCATGCTTCCTGTATAGTCTGTGGAACGAGCAGATTATGGACGGCAGAGCTGTACCTTGTGATTGAACAGAATCTGATCAGGAACCTTGGCCTGAAAGCTCGGCAGACTGAACGCTTCAGTGGGATGCAGCTCATT	0.744186	-	lncRNA	LOC100129603
ref|NR_136185.1|	Homo sapiens uncharacterized LOC105374297 (LOC105374297), transcript variant 1, long non-coding RNA	630	ATACGCTTGTGATCAAGGGCCTGGTCTCCCCTCAAGACACGGTCACAGATCAGAGGCCACACCATCCTAGCAGTGGAGCAGGACCAGCTGGGACAGGGTCCTTCTGTGACACCTGCTGCATCACCAGGCTGGGTGAACGGACACAATTGCCAGAACTCACAGAATAGAAGTATCAGCACCGAAACCTCACAGGAAAAATGAAGACATTTTCTTTCTCTTCTGAGTAACTGAAATAAAATCTGGCCTCTGTGAAACCCTGGAAATACCACGACCCTCAACTAGAAACACCAATACCAGCTCCTCCGCGAGTTTCCAGCTCCACAACCTAAGACATCAGAGGCAGCATTGGTTCCTCACGTAGAGTCCAGCTCCGGGACCCTCATATTTGAACCGCAGGGC…	ATGTCAGCTCCTCCCCGGGTCTCCAGCTGTAGGGCCCTAAAACTAGAACATCAGCTTCTCCCCAAGTCTTCAGCTGCG	0.742857	-	lncRNA	LOC105374297
ref|NR_149353.1|	Homo sapiens chromosome 1 open reading frame 137 (putative) (C1orf137), long non-coding RNA	386	TTGACAAAGAACCCAGGAATGGCGTTAAAGACTTCTTTGGGCAGTGTCCAATTTATGGAGCAATTTTGTTGGCCACATCTACGGAGCTTTTGTGAAACTTGCGTAGGCTCATGGAGTATCCAAATGAGGCAACATCACCATCAGTCCTCCTTCCCTGGCTCACTGCCTCAGGAAACCAACCTGACCCTGAAGGTATGTAAGCCTCAGGCCCCACAAAAGTTGGATCCAACCTTGAGCAGTTGCTTTTTCATTGAGTCCTGTGGAGCTCAGGTTCCTGTGGAGGGTAGCAGAAGGGAAACTTCAATTACAGTATAACTGGTCTGATCTGTTCTACATATTAAAGTTCATGCTATTTTCTTTGTGATAAATAAAGACTGTTCTGCTGC	ATGGCGTTAAAGACTTCTTTGGGCAGTGTCCAATTTATGGAGCAATTTTGTTGGCCACATCTACGGAGCTTTTGTGAAACTTGCGTAGGCTCATGGAGTATCCAAATGAGGCAACATCACCATCAGTCCTCCTTCCCTGGCTCACTGCCTCAGGAAACCAACCTGACCCTGAAGGTATGTAAGCCTCAGGCCCCACAAAAGTTGGATCCAACCTTGAGCAGTTGCTTTTTCATTGAGTCCTGTGGAGCTCAGGTTCCTGTGGAGGGTAGCAGAAGGGAAACTTCAATTACAGTA	0.742424	-	lncRNA	C1orf137
ref|NR_120467.1|	Homo sapiens uncharacterized LOC101928416 (LOC101928416), long non-coding RNA	476	AGACGCCCGGGGCCCCCAACGGCCAGCACGGTCCGAATCGACCCCAAGCTTGACCCGAGGGCAGCGGGGCCTCCGGGAATGCCTGGCCAGGGCGGTGTCGCCGGGAGTGAATGGGGGAGGGGGCGGCCGGGGCAGGACCCGGGTCAGGGCCACTCTGGTAGTCTCCTGCCCACCCCTCCCCAAGCCGAGCTCCCGGCCTCCCTCCCTCTCCCCCGTCCAGGGCTGAGGACTGGGGAAGCTGAGTCCCGGGACGGGTATGGGGGGGTTGGGGCTTGGGATGCAGCCGGACCTCCGGGAACAGCAGGGGGCCCTGGAGCCACCAGGAGGGAGAAGGCCCCGTCCCTGAGCCAGGCTCGCAGGATGTTTATCCCAGGAAATCCAGAGGATCAGAACCAGGCA…	ATGCCTGGCCAGGGCGGTGTCGCCGGGAGTGAATGGGGGAGGGGGCGGCCGGGGCAGGACCCGGGTCAGGGCCACTCTGGTAGTCTCCTGCCCACCCCTCCCCAAGCCGAGCTCCCGGCCTCCCTCCCTCTCCCCCGTCCAGGGCTGAGGACTGGGGAAGCTGAGTCCCGGGACGGGTATGGGGGGGTTGGGGCTTGGGATGCAGCCGGACCTCCGGGAACAGCAGGGGGCCCTGGAGCCACCAGGAGGGAGAAGGCCCCGTCCCTGAGCCAGGCTCGCAGGATGTTTATCCCAGGAAATCCAGAGGATCAGAACCAGGCAGGACCCGGCACTGGGACGGAGGCAGCTGTCTGCGGGGCGTTTACCGTAGATACGTATCACCTGTTC	0.741379	-	lncRNA	LOC101928416
ref|NR_104630.1|	Homo sapiens uncharacterized LOC100506406 (LOC100506406), long non-coding RNA	406	AGGAAATCTCAGTGACTGTGAAAGCTCAAGCCATTTGCACTGGGAGAGAAGCCAGCCAGAAGTTTTGCTGGCAATGGTTTGGTTTCTAGAACAGCATCAAAACTTGTCTCCCATGTTTTGTAAGTGGTTTAACCCACAAGATATCACGCATTTGAAACTTTTAAGAAGAAACTTAATTTCATCTGTGAATGCAGAAGCAAATATGAGGGCATGGGCATTTAAATATGAAGTATTTCTTGAAAGCCACCTACTGGAGAGTAAGTTTGGTGCAATAATTTAAGAAAAGATAAAAAAGAAACAGGAAAATTGGGACAACGGACAGCATGATGGAGCCACCGTGCAAGCCCTCAATAGTCTGCCTCCAGGTTGTGTCAAATAAAGTAAAAAGAACAAAAAAAA…	ATGGTTTGGTTTCTAGAACAGCATCAAAACTTGTCTCCCATGTTTTGTAAGTGGTTTAACCCACAAGATATCACGCATTTGAAACTTTTAAGAAGAAACTTAATTTCATCTGTGAATGCAGAAGCAAATATGAGGGCATGGGCATTTAAATATGAAGTATTTCTTGAAAGCCACCTACTGGAGAGTAAGTTTGGTGCAATAATT	0.73913	-	lncRNA	LOC100506406
ref|NR_136624.1|	Homo sapiens uncharacterized LOC729815 (LOC729815), transcript variant 1, long non-coding RNA	1654	ATGTATAGATAGATTGTGTAAGGGTACAATTGTGAGGACAACAGGAACATGGCAGATTATTTAAAATCATACTAAAGATGATGCTGTGTCTGATGAAAGTGATTCTAAACCATAGAAAAACGATTCAAGACAGACAAGAGCTGCAGCAGTGGGTAGAGGACTCCTACAGATGAGAGCTCTGTGCTCAAGCCTTGCAGAGGGAGATGGCAGAGAGGAAGGCTGCCTGCAAGCAGCACAGGGCCTCATCCAGCTCCTGCAGCTGTCAGTCCTCTCAGACCTCATCCACCTGCAGCTGTCAGTCCTCTCAGACCTCATCAACCTGCAGCTGTCAGTCCTCTGGGACCTCATCCACCTCCTGCAACTGGCAGTCCTCCCGGATCTCATCTACCTGCAGCTGTC…	ATGGCAGAGAGGAAGGCTGCCTGCAAGCAGCACAGGGCCTCATCCAGCTCCTGCAGCTGTCAGTCCTCTCAGACCTCATCCACCTGCAGCTGTCAGTCCTCTCAGACCTCATCAACCTGCAGCTGTCAGTCCTCTGGGACCTCATCCACCTCCTGCAACTGGCAGTCCTCCCGGATCTCATCTACCTGCAGCTGTCAGTCCTCCGGGACCTCATCCACCTCCTGCAGCTGTCAGTCCTCTGAGACCTCATCCACCTGCAGCTGTCAGTCCTCTGGGACCTCATCCACCTCCTGCAGCTGGCAGTTCTCCCGGACCTCATCTACCTGCCGCTGTCAGTCCTCCAGGACCTCATCCACCTCCTGCAGCTGTCAGTCCTCCAGGACCTCATCCACCTCCTGC…	0.738189	-	lncRNA	LOC729815
ref|NR_110982.2|	Homo sapiens uncharacterized LOC103021295 (LOC103021295), long non-coding RNA	464	AGGAGTCATCACTAGGTGCTTTGTCCTTTTTGTATTCTAGTTGCACCCACCTCTTGGATTGGATATAGCAATAACATTTATTGGCCGTTGTGAGCTCTTGATCCCAGTCATTACCCCTGAGAACTAAAAATAGATGGTTCTTAATTCAACTTACTGAAAATTTCCCCAAACAATAGCAAATCTGACTTTTCCCTCTTCAGTTGCCTGGTATTAAGGTTGGATAAATGAAGCATGCACAGCTACAGGCTTTCTACTTAACTTCTGGGTTTGCTATTACAAATCCTATTTACTCTCATACCCTTCTCCTTAGTCCTTCATATTTCTCTGCCTCTATTCTTCTATACTGCAGATTTTTCTCACCTATTGTACAAAGAAATTGCGATGTATATTTTCATGTAA…	ATGAAGCATGCACAGCTACAGGCTTTCTACTTAACTTCTGGGTTTGCTATTACAAATCCTATTTACTCTCATACCCTTCTCCTTAGTCCTTCATATTTCTCTGCCTCTATTCTTCTATACTGCAGATTTTTCTCACCTATTGTACAAAGAAATTGCGATGTATATTTTCATGTAATT	0.7375	-	lncRNA	LOC103021295
ref|NR_104656.1|	Homo sapiens uncharacterized LOC100505942 (LOC100505942), long non-coding RNA	1121	GGCTCCCGCACCCCTAGAGGCGCCCACGGCTCGCTCCGCCCTCTCGGATAACGGGGCAGGCCGGTGGCCCACGCAGCCCACCAGCTTGCAGGGAGGGCAGACCCTGGGGGATGTGAGGGAGGCTTTCTCACGCAGACCCTAAAACGGTGAGCGCCAGGGAGCCCCGCCTGCTTGTCCCCTCCCCAGATCCCTCGGGCTCTGGAGACCTTGCGGGCCCCCTGTCCGTGACCACCTGAAACAGGTCCTGGAGCTGCTACTGCTGGCTTAGGCTGGTTGGTGGAAAGGATCCAGGGCTGTTGTGAAGGCCTTGGGGAGTCCAGAAGCCGCCTGGCACCTTCTGGGTCCAGACGCTGCCCTTCAGCCCTGCCATTTCAGCCAGCCTCAGCGTCGCTGTAGAGG…	ATGCCCTCTCACTTCCCCAGCCCGAGGGACTCCTGGCTCTTCTCGGAGGCTGCTCTGTGGGGTCCCTCCCTTGGGCCTTTGCTAATGCTGTGCCCTCTGCCTGTGCCAGAGGTGGGCCTGGGCCCGTTTCTCAGGGAGCTCCTGAACACCAAGAAATTGAATTGCTTTGTAAATAAACAAAAAGTGCCAAACAAGCCTGCCTGTCACTTGGGAGATGGCCCGTCTCTGCCCCACCAAATTTGC	0.736364	-	lncRNA	LOC100505942
ref|NR_126050.1|	Homo sapiens uncharacterized LOC103908605 (LOC103908605), long non-coding RNA	522	AATTACAAGTGTGCTCCTGGTGGTCTTTAACTGAAGGGCACTGACTGGGTACTGGTGAAGTTCCCCGCAGGAACTGAGTCAGACCCCATCTCAGGGCCCTGCAGAAGATAGGTGCCTGCTCTAAGGCGTGGACCCTCGCGACAGCCCTGGCCCGTCTTGACGGGCGAGGGTTACTGTACTTGTCCCAACCGTACAGATGAGAAAGCTCAGACTCAGGGCCAGCAACCCCGGTCCCAGCGGAGCGCCCGGCACGCGCCGACACTTCAGCACCAGTCGCGGTGGCCACCACTGTGCGCGGAGATGGCTGCGACGCGTGCGCAGATTAAATGCTGTTTTCCATGACCGTCTCTGTTCTTCCCATACGCGAATGGCAGGCATCCAGATCTCCAAGAATAGAGG…	ATGAGAAAGCTCAGACTCAGGGCCAGCAACCCCGGTCCCAGCGGAGCGCCCGGCACGCGCCGACACTTCAGCACCAGTCGCGGTGGCCACCACTGTGCGCGGAGATGGCTGCGACGCGTGCGCAGATTAAATGCTGTTTTCCATGACCGTCTCTGTTCTTCCCATACGCGAATGGCAGGCATCCAGATCTCCAAGAATAGAGGATTAGGAGAGACTCCACCACCTATGTCCTCACAGTTAATTATCGATTTGTGTCACTTGCCCATTTTCTCACTTCCTGTTTGTGTGTCAAGGAGTATTAATAAATCTTTGCCTATT	0.736111	-	lncRNA	LOC103908605
ref|NR_046201.1|	Homo sapiens uncharacterized LOC400684 (LOC400684), long non-coding RNA	968	AGCTGCAGTGGCGGGGAGTGGGGTGCGGATCTTGTGTTTGCGCACGCAGTCGCCGGCCACCTCAGGCCGGAGCTAGAGATACGGCTCGGGATAGGAGGGCCCGGCGGCTCTGAGGCAGGTTCGCCTCGAGCCGCACGGCCCGGAGCAGCGGCTCCGCGGTGGTCCCCGGGGCTTGAGAGGGGTGCGGGCCTGGGAGCCCCTGAGGGCCTGATTTACGGAACTCCCCCTCCTTCCTCCTTTCTGCCGTTCCCTGCTCTGTGGCGGATGCGCAGGGATCAGTAGGGACGGCAGCAGTAGGGCCACTCGGGCCTGCCCCGCTTCCCGCATTGCCCGGTTTGGCGCGCCGCCTCCGGGCCTTGGCAAAGCCCCAGCGCCCGATTGTCACTGACCAGTGCTTGG…	ATGCTGAAGAGCCTCATGTTAGAGTTTTTCACCTCTGCGATGGAACTGTGGTGGACTCCAGTATCATCATTCCAGGGAGGCATAGCCGCACCAACTGTGTTCCCAGGTTTCACATGGAGAAGGGTTTTAGAAAGTGCAGATAGCCTTGAAACCATTGGTTTCCTACCACTGTTTATTTCAGCA	0.73494	-	lncRNA	LOC400684
ref|NR_024491.1|	Homo sapiens uncharacterized LOC100128573 (LOC100128573), long non-coding RNA	525	ATGGCTACTAAAAATGAAAAATTCCACACGTGGCCTGCATCATCTTCCTGGTGGACAGTGCTGCCTGAGAGTTCCCTTTTTGCGCTTCCTAGTGAGCTAGTGATCGACTTTACACCTAGTCCCCTTGTGATGGGAAACCCTCTGTTGAAACAGCAGGGTCCTCGCCTCACTGGACCGGGACTCAGACCAGGTGGAAATGATGATTTCATACTCATGGCCAAGCTGCCTCTCACCCCAGATGGAGGAAGTGAAAGTTCCAGCCTTTGCGGTTATTGTGGATTAAAAGCAAAAAGATTTTCGTGGAGGCGCCACCAAAGCCTGAAGTGTACCCGGTGGGCAGGACCCTCCACAGGCACCTCCACGCCCCACTCCTGCCCTGTGCCCGTAATCCCAGCACTT…	ATGGCTACTAAAAATGAAAAATTCCACACGTGGCCTGCATCATCTTCCTGGTGGACAGTGCTGCCTGAGAGTTCCCTTTTTGCGCTTCCTAGTGAGCTAGTGATCGACTTTACACCTAGTCCCCTTGTGATGGGAAACCCTCTGTTGAAACAGCAGGGTCCTCGCCTCACTGGACCGGGACTCAGACCAGGTGGAAATGATGATTTCATACTCATGGCCAAGCTGCCTCTCACCCCAGATGGAGGAAGTGAAAGTTCCAGCCTTTGCGGTTATTGTGGATTAAAAGCAAAAAGATTTTCGTGGAGGCGCCACCAAAGCCTGAAGTGTACCCGGTGGGCAGGACCCTCCACAGGCACCTCCACGCCCCACTCCTGCCCTGTGCCCGTAATCCCAGCACTT…	0.734177	-	lncRNA	LOC100128573
ref|NR_046326.1|	Homo sapiens prostate cancer associated transcript 6 (non-protein coding) (PCAT6), transcript variant 2, long non-coding RNA	650	GACGCCCCAGAGGCCGGACCTGGGCAACCCCAGCCTGGAGGTGCCGGGGCCGGAGCTCCCAGAGGGCTGGGTGCGAGGCCTAGGCGGGGTCAGGTTCGGGTTCCTAGGCCATAGCGGAGCTGCAGCCCAGGCGGCCGGAGCGGAACCCAGCCCCGCTCCGAGTGCCACGTCTCCAGGAACCCCCTCCTTACTCTTGGACAACACTCCGCCCCCGCCCGGGCCTCCGTCCCCCAAACCGCCCTCATTTGTGCAGCGCCAGATCCTTCGGACACATCCCTAGGTGTCTCCATCCTCATTCGGTCCATCCAACTCCCAGACCTCACGTCAACCGGCTGCACCCCACTTTCCAGCCTGCGCCCCAGATCTGCAGCCTTCGCCCCTAGATACACCCGCCTGGTG…	ATGAGGCGCTCCTCGCGTTCCTTCCGTCTCCAGTGCACCGGCTTTCCCTCGTCCTCTGCGCAGTCCATCTCAGCTCATCTCTCCAATTCAATGCCATCATCTCTCCTCACCATCTCTCGGTGCCCTGGAATGTTTGCTGTCAGATGTCCCCTG	0.728571	-	lncRNA	PCAT6
ref|NR_130776.1|	Homo sapiens uncharacterized LOC101929710 (LOC101929710), long non-coding RNA	473	ACTAGAGTTTTGCTCCTGGGACGGGACGTCCGAGAGGTCTGCTGGAGTTTGCTGGAGGTGCACTCCAGACCCTGTTTGCCTGGGTATCACTAGCGGACGCTGCAAAACAACAAAGATTGCTGCCTGTTCCTTCCTCTGGAAGCTTTGTCCCAGAGGGGCACTCACTAGATGCCAGGCAGAGTTCTCCTGTATGAGCTTTTGGTTCCAGAGGGCCATAGTCTTCATATACTTCAGCACTCCATGAAGGCTTTCTTGGTACTGTTCAAAGGCCAGAGGATCTACTACCACAGAACCATTCTAGATGTGAGTTCCTAGTGTGAAAGGACTGGGAGTTAACAGAAGAGCCACAGTGAGAGTCTCCACCTGACTGCATTGCTTCATGGCACTGTGCTTTTGGAC…	ATGCCAGGCAGAGTTCTCCTGTATGAGCTTTTGGTTCCAGAGGGCCATAGTCTTCATATACTTCAGCACTCCATGAAGGCTTTCTTGGTACTGTTCAAAGGCCAGAGGATCTACTACCACAGAACCATTCTAGATGTGAGTTCC	0.727273	-	lncRNA	LOC101929710
ref|NR_136407.1|	Homo sapiens uncharacterized LOC105371430 (LOC105371430), long non-coding RNA	388	TGGGCTGCCTGTGGCTGGAGCTGCCATCTTTGTCCGAGAGGTAGGTTTATAGATGCGAATCCTTTCCTTCTCTGCCTCCGGGTCAGCAAGAATTCCATCCCAACGCAGACTTTCGTTGATCCGATTCGCAAGGTTCTCTATTTCGGCAAAGTCGGGGAGGCTGACGGTGGAGGAGTCAGAAGGGAGGTGCTTCTTTTCCACTTTGCTCTGTCTGTGCTCTGGTTTCGGGCCACGCTCTTTGCAAGGACTTAAGATGTCATGAAAGGAGGAAGAAAGCGGCTGGCTCTTCAGGCTCTGACTCTGATGTTTATCTGCTGAGTAGATGAGCAGCCCACTACAGTTGTAGTTCTGGCACCATCGTGCCATCAAAGCCGCTTTACAACGTCAC	ATGCGAATCCTTTCCTTCTCTGCCTCCGGGTCAGCAAGAATTCCATCCCAACGCAGACTTTCGTTGATCCGATTCGCAAGGTTCTCTATTTCGGCAAAGTCGGGGAGGCTGACGGTGGAGGAGTCAGAAGGGAGGTGCTTCTTTTCCACTTTGCTCTGTCTGTGCTCTGGTTTCGGGCCACGCTCTTTGCAAGGACTTAAGATGTCA	0.726316	-	lncRNA	LOC105371430
ref|NR_109945.1|	Homo sapiens uncharacterized LOC101929472 (CTD-2350J17.1), long non-coding RNA	385	GCCTCTAACCAACAGGCTATCGTGAAGATCATACGCACTGCACTGGTTACATGGATTACAGCTGCAGACTTCTAACACAAAATCCACACACAAGTACACGGACCCAGGTGGAGGCCTCAGCCCCTTATTTCCTGCTTCTCTCCACTGTCTTATTTTCAAGCTGCTACTGGTGCACCATGAGAACCTGATTTAATACTAAGTGTCCATACCAAAGCACCATTCAACTCTGTGCCACCCACCAAGAAACAAGAGAGTTTTTACACAATGGCTACTTGTAGAACCTCCGAACTACCTACAGAGTCCCCGTGGTGACATGCTGTAAAGTACTCCGTATTTGTTTCCACTAACTGGGTGATTGAAAATAATAAAAATTTATTATCTGACA	ATGGATTACAGCTGCAGACTTCTAACACAAAATCCACACACAAGTACACGGACCCAGGTGGAGGCCTCAGCCCCTTATTTCCTGCTTCTCTCCACTGTCTTATTTTCAAGCTGCTACTGGTGCACCATGAGAACC	0.725806	-	lncRNA	LOC101929472
ref|NR_134324.1|	Homo sapiens uncharacterized LOC105375115 (LOC105375115), long non-coding RNA	568	AGGCTTGTGATGATAAATGATCATTGGGCTGCATTTGTCCTTAGCTAATTTATCCTTGGCCTAGAGAGAAAGTTTCTGCCTTTTTTTTTTTTTAAGAGGAAAGCTGGAAAGGTGCTTGAGGCCTAATAACTTTGCTTGGTCTTTTTTGGGCACTGGGCCCTGCATTTTCCACCTGGCAATGCTGTGTGGGGCTTCTTCCAGGCACTCTGTGGGCCTCATGCCGCCTGTGCTGGCCGGAGCCAGCGTGGCGATCAGACGTCTGGGTGTGCCCGGCACGACCCCACCTCGCCGCTCCCCTGAGCTGTCCTTCCCCTGCAGAGGGGCCAAGAAGCACCCCTGGGAGGCCATTAGTGTCAGCAAGAAAGGTGCGAAAACTGCGTTTTCTTCTTGAGTTCCGTG…	ATGCTGTGTGGGGCTTCTTCCAGGCACTCTGTGGGCCTCATGCCGCCTGTGCTGGCCGGAGCCAGCGTGGCGATCAGACGTCTGGGTGTGCCCGGCACGACCCCACCTCGCCGCTCCCCTGAGCTGTCCTTCCCCTGCAGAGGGGCCAAGAAGCACCCCTGGGAGGCCATTAGTGTCAGCAAGAAAGGTGCGAAAACTGCGTTTTCTTCT	0.721649	-	lncRNA	LOC105375115
ref|NR_103732.1|	Homo sapiens uncharacterized LOC100506076 (LOC100506076), transcript variant 2, long non-coding RNA	593	TGGGAGGCAACTAAAGCAGTGTTAAGAGTTTCTCCACAGACACTACCCAAAGCAGTGCTTCACTACAGTGGCAGACAGACCTGAAAATTTTCATCTGAAGCAGCAGAGTGAACTGCAGAGGCAGGTCACCAACCAGTGTGGAGGCTAAAAGCGGGCCTCTTTGGGGATTCCAGGTGGAAGTGTTGGACATCTGTAGTATTCCTGGTCTCGAATCATCCTGATATTCTTCATTTTGTTATTCACATTGGACTAGGAGATAGAATCTCACTATGTTGACCAGGCTGGTCTTGAACTCTTGGCACCCAAGCGATCCTTTTGCCTGGAATCCCAAAGTGTCAGATTTACTGAAGAATATTTCATTGTAATTACTTTTTATACTTTATAGGTCAAGAGCTCTGT…	ATGTTGACCAGGCTGGTCTTGAACTCTTGGCACCCAAGCGATCCTTTTGCCTGGAATCCCAAAGTGTCAGATTTACTGAAGAATATTTCATTG	0.72093	-	lncRNA	LOC100506076
ref|NR_110846.1|	Homo sapiens uncharacterized LOC101928674 (LOC101928674), transcript variant 2, long non-coding RNA	573	AGGCCTTGGAATAGGCACGCCAGGGATCTGCGGGAATGGCTGTCTCCGGAGCTGGAAAGTGTTACGTGGCTGCATGACCATACACTTCTGGGTAGAGCCCAGTGGAAGACAAAGAAGACTCAAGGAATAGCCCTTGAGGGCTCAGGAGCTATACAGATGGGATAGAGGGTGTGAGTGCTGGGAAGCCCCATCCATGGCTCGCTGGAGATTAGAGGCCTGTTAATCTGAAGACAAAGGAATGAAGACGAAAACGTTTCTGAAAATGTGGGTGGAGACACCTGGGCCTTTACAGGGTACGCTCCAGAGCTGCTTCCAGGCAGGGACCCCGGCTGAGAGAAGCCAGAGCCAGAGAGTCGCAGGCTTGCTTGCTCTTATCTTCCCTCTGCTGGGGGGGTCGAG…	ATGAAGACGAAAACGTTTCTGAAAATGTGGGTGGAGACACCTGGGCCTTTACAGGGTACGCTCCAGAGCTGCTTCCAGGCAGGGACCCCGGCTGAGAGAAGCCAGAGCCAGAGAGTCGCAGGCTTGCTTGCTCTTATCTTCCCTCTGCTGGGGGGGTCGAGGGGAGATCTGGCCCCTCTGCTCTGCCCTCCTGATTTCCCGTCTAAGGGATTTAGGAGACTTTTGCCTTTTCCTAATCTCTCCCTTTGCAGAATTTCTGCGAAGTCACAATCCCATTTCCAGGCAAAGGTGCTTGGTCATAAAGATAATAAAGATATTCATTCA	0.72	-	lncRNA	LOC101928674
ref|NR_026578.1|	Homo sapiens occludin pseudogene (LOC647859), non-coding RNA	578	AGAGTCTTCCTATAAATCCACGCCGGTTCCTGAAGTGGTTCAGGAGCTTCCATTAACTTCGCCTGTGGATGACTTCAGGCAGCCTCGTTACAGCAGCGGTGGTAACTTTGAGACACCTTCAAAAAGAGCACCTGCAAAGGGAAGAGCAGGAAGGTCAAAGAGAACAGAGCAAGATCACTATGAGACAGACTACACAACTGGTGGCGAGTCCTGTGATGAGCTGGAGGAGGACTGGATCAGGGAATATCCACCTATCACTTCAGATCAACAAAGACAACTGTACAAGAGGAATTTTGACACTGGCCTACAGGAATACAAGAGCTTACAATCAGAACTTGATGAGATCAATAAAGAACTCTCCCGTTTGGATAAAGAATTGGATGACTATAGAGAAGAAAG…	ATGACTTCAGGCAGCCTCGTTACAGCAGCGGTGGTAACTTTGAGACACCTTCAAAAAGAGCACCTGCAAAGGGAAGAGCAGGAAGGTCAAAGAGAACAGAGCAAGATCACTATGAGACAGACTACACAACTGGTGGCGAGTCCTGTGATGAGCTGGAGGAGGACTGGATCAGGGAATATCCACCTATCACTTCAGATCAACAAAGACAACTGTACAAGAGGAATTTTGACACTGGCCTACAGGAATACAAGAGCTTACAATCAGAACTTGATGAGATCAATAAAGAACTCTCCCGTTTGGATAAAGAATTGGATGACTATAGAGAAGAAAGTGAAGAGTACATGGCTGCTGCTGATGAATACAATAGAC	0.719298	-	lncRNA	LOC647859
ref|NR_149714.1|	Homo sapiens chromosome 9 open reading frame 106 (putative) (C9orf106), long non-coding RNA	843	AGGCAAAGCCGGGAGAAACTGCTGAGACGAGGTGGCAGCGGGGACCACGTGAGATGGCGTATGTGGCCTTGAGCGATAAACCTCACCTGTCGGGGGAGGTGGGCGAGGAAGCCTGCAGCTCCTGGAACCCACCACTTTTCTCTCCCAGGCCCTTGCCCAGGCTGTGGCCTCTGCCTGGAACCCCTTTTCTTCCCATCCGAGCCCTTCCCTTCAGTGCCTCTTCCTCTGGGAAGTCCTCTCTGGTGCCCAGCCCGTCCTCTTCTGCCCACTCTGGGTTTCGCACCCCATGCTTAGGCCCTGATTGCCTGCTTTGCACACAGGGCTGTGAGCTCCATGAGGGCAGGAACCACATGGCTGTTCACAGCTGTGTTGCCAGGGCCTGGCCTGGAGACCCTCAGG…	ATGGCGTATGTGGCCTTGAGCGATAAACCTCACCTGTCGGGGGAGGTGGGCGAGGAAGCCTGCAGCTCCTGGAACCCACCACTTTTCTCTCCCAGGCCCTTGCCCAGGCTGTGGCCTCTGCCTGGAACCCCTTTTCTTCCCATCCGAGCCCTTCCCTTCAGTGCCTCTTCCTCTGGGAAGTCCTCTCTGGTGCCCAGCCCGTCCTCTTCTGCCCACTCTGGGTTTCGCACCCCATGCTTAGGCCCTGATTGCCTGCTTTGCACACAGGGCTGTGAGCTCCATGAGGGCAGGAACCACATGGCTGTTCACAGCTGTGTTGCCAGGGCCTGGCCTGGAGACCCTCAGGAAGTGAGACATCTGAATCCTCTGCTCTGTGACCCTGGCAGCCAGGTAGAGCCA…	0.718266	-	lncRNA	C9orf106
ref|NR_149047.1|	Homo sapiens uncharacterized LOC100128340 (LOC100128340), long non-coding RNA	616	TCCCCAGCAGCCGGCACCCGCCTGGCCCAACAGTGACAGAGCAGGGCGCGCAGCCGCTGAGTGCTCTGGAGTCCCTGCCCCGAGGTGCCACGCCCACGTCGGCCTCACCCGGGCAGGCATGGGGCGGTCGGGCTTAGCGCCGCACCCCGCCGGCCAGAGCCACCGTCTCTCCAGACGCGGCCCCAGCGCCCACTGGGGATGGCAAAGACGACATCCGGTGCGCCGAGGCTGCTCACAAAATCTTCCCACACAGGTTGAGAGAGGAGGGGATCCAATTGCCTGTGAGGAGGACACGGCTCCTGGGTGGACCCTGCAGATTGTGAAGTTCAAGTCACAGCTCCTGGGAAGGTCTCTGTGTGTAAAGATCGTGGGGGTGAGACAGATTCAGGGACCACACTC…	ATGGGGCGGTCGGGCTTAGCGCCGCACCCCGCCGGCCAGAGCCACCGTCTCTCCAGACGCGGCCCCAGCGCCCACTGGGGATGGCAAAGACGACATCCGGTGCGCCGAGGCTGCTCACAAAATCTTCCCACACAGGTTGAGAGAGGAGGGGATCCAATTGCCTGTGAGGAGGACACGGCTCCTGGGTGGACCCTGCAGATTGTGAAGTTCAAGTCACAGCTCCTGGGAAGGTCTCTGTGTGTAAAGATCGTGGGGGTGAGACAGATTCAGGGACCACACTCTGCTCTGCTCTGTACCTCTGAGTGTCGATCCAGCTGCCTTGTGACCAGGACACTTAGAAGAAGCATGGACCCTGCAAGAGGATGGGCTCAAGGACAGCTTGCC	0.715084	-	lncRNA	LOC100128340
ref|NR_120364.1|	Homo sapiens cancer susceptibility 19 (non-protein coding) (CASC19), long non-coding RNA	324	CTAGCTCAGCATTTGCCATACTACATTGAAATTATTTCCTTATGTGCCCATCACTCCCCGTAGATTGCAAACTCCTAGAGAAGGGCTCAACAGTGAGTGCTGAGGCTGCACAGAGGAGGAAGGCAGCACAATGATGGAAGGCTTCCTAAAGAGATAACACTAACAAAGTTGACCTTAGAATTGGAGTGCCTGGGTTAGAACCCTGCTGGTACCACCTGCTTACTGCATGCTTCTGATGTGAGTTCAGGAGAAGACACTGGCAAGGACAGCAAAGAACAGGAGAACACTCTAGCTTCCCTGATAGCATTCAAGGTGCTGTCCAAA	ATGTGCCCATCACTCCCCGTAGATTGCAAACTCCTAGAGAAGGGCTCAACAGTGAGTGCTGAGGCTGCACAGAGGAGGAAGGCAGCACAA	0.714286	-	lncRNA	CASC19
ref|NR_136643.1|	Homo sapiens uncharacterized LOC284241 (LOC284241), long non-coding RNA	1111	AAATACGAGCGCCGCGCGGGGCCGGAGCCGGCTCCGTCCTGGGACCAACCCTGCGTGCCGGCCGTGAAGAACTGCGTTCCTGAGCCCTACCTACTTTTCCTCGGAGCGCCGGCACCGTGGAGCAGCGGCATGCAACGCGGGCCGCTGTCGCCCAGTCCCAGTGACGGTCTTGGCGCGCTCGGAACTACGTATCCCGGCGTGCACCGCGGACAGAGCATGGCGGGACTACGAGTCCCAGCGTTCAACGCAGGCCTGCGTGCCATTACCCCATCACGCGCTGAGACCCAGCATCCCGAGACTACGAGTTCCGGCATGCACCGCGAGCCGCTCTCCTCCACTCCCATCGCGCACTGGGAAGGCGCCCAGTCCCCAGGAGCACAATCTGTCCTGGCCATGCTT…	ATGCAACGCGGGCCGCTGTCGCCCAGTCCCAGTGACGGTCTTGGCGCGCTCGGAACTACGTATCCCGGCGTGCACCGCGGACAGAGCATGGCGGGACTACGAGTCCCAGCGTTCAACGCAGGCCTGCGTGCCATTACCCCATCACGCGCTGAGACCCAGCATCCCGAGACTACGAGTTCCGGCATGCACCGCGAGCCGCTCTCCTCCACTCCCATCGCGCACTGGGAAGGCGCCCAGTCCCCAGGAGCACAATCTGTCCTGGCCATGCTTGTCCACCGAACTGCAGCTTACACTCTGCAGGTCCTGGAGCCCAAGAAAGACCCCGGGAGGGAGCTCCCGGCCACGCCCAGGTCCTGGGCCCCGGCGAGGCAGCCATCACCACTTCACAGCATCCGACAG…	0.711462	-	lncRNA	LOC284241
ref|NR_110845.1|	Homo sapiens uncharacterized LOC101928674 (LOC101928674), transcript variant 1, long non-coding RNA	896	GGGGCGCCGCTTCGGGAGAGCGGGCAGTTCTAGGAGGCCGACCTGGAGAGCCTCCCGGTTCCCCTTCCCCTTTTCCCGGACCCCGCGGGGACACCCCCTCGCCGCCACCCGGGCCTCCCCGAGGGCCCAACTGCGGGTCAGGCGGCCCGGGCCAGCCGAAAGGGAAGTGGGGCTACCCCACAGCCAGGCAGCGGGGCTGGGGTCAGACCCGGGAGCCGGAGGTTGGAGACGTGCGACAGTCACCTGCGGGCAGATTCCAGAGGGGAGACCCAGGGCTGCAGGGGACGCCCCTTCGTGGCAGCTACCCAGCCTCGGCCCACTGCCAGGCGGAGGCGAGAGGATCACTTGAGCATGGACATTCAAGACCAGCCTGGGCAGCAAATGTTACGTGGCTGCATG…	ATGAAGACGAAAACGTTTCTGAAAATGTGGGTGGAGACACCTGGGCCTTTACAGGGTACGCTCCAGAGCTGCTTCCAGGCAGGGACCCCGGCTGAGAGAAGCCAGAGCCAGAGAGTCGCAGGCTTGCTTGCTCTTATCTTCCCTCTGCTGGGGGGGTCGAGGGGAGATCTGGCCCCTCTGCTCTGCCCTCCTGATTTCCCGTCTAAGGGATTTAGGAGACTTTTGCCTTTTCCTAATCTCTCCCTTTGCAGAATTTCTGCGAAGTCACAATCCCATTTCCAGGCAAAGGTGCTTGGTCATAAAGATAATAAAGATATTCATTCA	0.710526	-	lncRNA	LOC101928674
ref|NR_134244.1|	Homo sapiens uncharacterized LOC105379194 (LOC105379194), transcript variant 1, long non-coding RNA	735	AGGGAAGGAAGGCGGCCGAGGGGCCCGGCGCGGGGCTGCCGCGCGCGCCGAGGCCGCGGTAACAAAGTTTGGAAACCGCGAGAAAACTTTTCCAAGAGGAAACGCGGCGGCGGCGCTGGGCCTATAGTTTCTCCTCCCCAGCCCAGGCGGCCCCCCGACTTCCCGAGCGCTGGGAAGCGCCGGCCGTGCCCGCCCGGGCCCCATACTCGGGCCCTGCGGGGGAAGGGACCGCCGGCCCGACGCGGGTCCCACGCCCGCCCGGGGCCCAATTCCCGGCGACGTCGCCAAAGAAACCGCGCCCCGCCCGCTCGCCCGCCCGCGGCTCGCGGGGCCCAGCTTGGGACGGCCCGGCCCAAGGACCCTCTCGGCCTGGCCCGAGAGACCGCGCCCGCGAGGAGG…	ATGGCTTACTACGCTTATTACCTGGGTGACAAAATAATCTTTACACCAAACCCCCATGACATACAATTAATTTATCCATGCACATGTACCCTC	0.704545	-	lncRNA	LOC105379194
ref|NR_134245.1|	Homo sapiens uncharacterized LOC105379194 (LOC105379194), transcript variant 2, long non-coding RNA	591	CCTCCCGCCGCCGCCCCGCCCGCTCCTCCCGGCCGTTCCGGCCTCCGCTTTTGGGGAAAGGGAAGGCCCCCACCGCGAAGAGAGTCTGGCAACGCCGGACCGGGACCCCCGAGGGACCTCTTCCTCCCCGCCGCCCACCTCAGAATTCCTTCCTCCCCGGCCCCTAGTGGGAGCTTAGGCCGGGAGTGACCCCTGAGAGGGAGGAGGAGCGGTGACTCCTGGAACAGCCCGCGGGCGGAGAGGGCTGCGCGAGGGCAGTGGCAGAGCCATTGAAAACACACCACTCTATTCAGAACCCCTCCAGAAACACTGAGTACGCGTGGATACAAAGGAGAAAACCGAAGACACCTGGGCCTACTTGAGAGCGGAGGGTGGGAGGAGCGTGAGGATCGAAAAACT…	ATGGCTTACTACGCTTATTACCTGGGTGACAAAATAATCTTTACACCAAACCCCCATGACATACAATTAATTTATCCATGCACATGTACCCTC	0.704545	-	lncRNA	LOC105379194
ref|NR_045215.1|	Homo sapiens uncharacterized LOC100652768 (LOC100652768), long non-coding RNA	1261	TGTGCCTTCTCTCCAGTGTTTGTCTGAAGAGACTTCCAAAAGAGGTACCAAAGGAAGCCGAACCCATCCCCTGGCCTCAGAGGGGTCAGAGGTTGGGAGGGACACGCTGGTCTGAGGATGGACGCAGGAGCGCACTCCCCCGGCTCCCTCTCTGGGCTATCGCTGCTGCTCAGGCCCTGGGGACCCGCCAGAGTGGGACACCGTGCTCCAACACAGATGAGGAAACTGAGGCCCCGAGTGCGTCTTCCTCAAGGCCACATGGTGAATGGAACAGTCCCTACCAGCCTGGAAAACAGACCAGCCTCTGTCACTCCAGAGATAACCCACTCTCATCTTGCTCGTACCTGGCTTCAGGGATCTTGGGGAGAGATAAGAGGTTAAAAAAGGGACATATCAAAA…	ATGGACGCAGGAGCGCACTCCCCCGGCTCCCTCTCTGGGCTATCGCTGCTGCTCAGGCCCTGGGGACCCGCCAGAGTGGGACACCGTGCTCCAACACAGATGAGGAAACTGAGGCCCCGAGTGCGTCTTCCTCAAGGCCACATGGTGAATGGAACAGTCCCTACCAGCCTGGAAAACAGACCAGCCTCTGTCACTCCAGAGATAACCCACTCTCATCTTGCTCGTACCTGGCTTCAGGGATCTTGGGGAGAGATAAGAGGT	0.701613	-	lncRNA	LOC100652768
ref|NR_109791.1|	Homo sapiens uncharacterized LOC101927847 (LOC101927847), long non-coding RNA	531	GGAGAAGGCAAAGTGCAGAGGAAGGAGGAGCCACTGCTAGTGGGTACGAGGTTTCTTCTTGGTACAAGGACTTCTACGTTCTGTCCTCCTGCAGCCATCTAAAATCAGCCAGAAAGGTTTAGGATCCCATTTCCTGTTCTTGCATCGGCTGTCCAAGCTGCTGTTCCTCTCTCCGCAGTAAGAGGGTGTTTCTCTCCCTGTTCAAGAGGAGCACCAACACTTGAGGACAGTATCATCCCTAGACCTTGGCAAGAGAGACCACTGAGTGAGGCATCCATGGAACCCAAGGAAGAGGCCTACGAAGAACCTGCAGTCACCTTCTAGACCATTCTCCCTCACCAAACTGTCCCCTCCAGAGAGCTGAGGACTGGATCTTCCCATGCTGACACCTCCAGTGGG…	ATGCTGACACCTCCAGTGGGAAAGAAAATTCTAGATTCAGCTCTGGGTGTCCAAGTCATTATGAAGGCATATTTGTCAAGGTGGAAGAAAAGGACATATTCTATT	0.7	-	lncRNA	LOC101927847
ref|NR_110040.1|	Homo sapiens uncharacterized LOC100996654 (LOC100996654), long non-coding RNA	634	GACGTGCGCCCGGCCACGCTTCCTGGAAGAGATGCATTGCGGAGCTCGCTAGTTGGGGCGTTGGCCTTCCTTAGGAGTGTGAGTCTAGCGTTATCCCTTTTTTCCGGCTGGATCCCGGGTTACCCCACCAGCCCGACCTCAACCCACTCACGTCCACAGCACGAGCCCCAGCGGCCTTGCGCGGTGCTTGCTCTCTAGTAGCGGCTGACTAGGTCAGTCAGGATCTTTGATTTTGGAGCACAAGCCTTCTGCGTGCTACTGACTGGGTCCTGGCCTCCCTCCTTCCATGGCATCGTCGTGAATGGGAATTTCCACCACTGCCTCCATTAGTCAGAAGATTGAACATGTTGTAACTGTAGAAAGCCCGTCATCCTTGTGTATGCACTTGCTGAAAGATCC…	ATGGGAATTTCCACCACTGCCTCCATTAGTCAGAAGATTGAACATGTTGTAACTGTAGAAAGCCCGTCATCCTTGTGTATGCACTTGCTGAAAGATCCACTGAAGAGCAACCTTCATGAACATTACCAGGGGACTTGTGCTCCTATAAAACGCACTGTTTTCCTCACTGCGAGGTGGGTCTCTCACCGCGATGGACTATCTGTGATCACAGAGCACTTCTTCCCTGGGCCTTCCCTGTCACAC	0.698276	-	lncRNA	LOC100996654
ref|NR_135281.1|	Homo sapiens cancer susceptibility 22 (non-protein coding) (CASC22), long non-coding RNA	386	ACCAAGTAGCTCCTGAAACTAGATCCCAGACCACCACCCATGATCCCAGGCTGGAGGAAGCAGCAGGCTAGCGGAATTCAGGACCAATGAGCCAGGAAAGAGGACCCAATGCAGAGCTCACATCCCACCCTCCTTCCCCCATGACAAAGCACTGGCAAACCCTGCCAAAGAAGAAGCTTGGCTGCAAAGCAGTCTGGAACTGGACCCGGGATAGATTCACCAGGAGCTCACCACCACAGGGAATGCTGCACTTTGACTGGACAGAATGCATCCTCCATGCCCACAGAGCATGTGCCCAGGATGAATCTCACTGTATCCCAGTTCCTCATGCTTGGCCCCAAACCTCTTTTTCACAGTAATAAAGAAAACACACTTTACAAAAAGGC	ATGAGCCAGGAAAGAGGACCCAATGCAGAGCTCACATCCCACCCTCCTTCCCCCATGACAAAGCACTGGCAAACCCTGCCAAAGAAGAAGCTTGGCTGCAAAGCAGTCTGGAACTGGACCCGGGATAGATTCACCAGGAGCTCACCACCACAGGGAATGCTGCACTTTGACTGGACAGAATGCATCCTCCATGCCCACAGAGCATGTGCCCAGGATGAATCTCACTGTATCCCAGTTCCTCATGCTTGGCCCCAAACCTCTTTTTCACAG	0.697674	-	lncRNA	CASC22
ref|NR_153417.1|	Homo sapiens uncharacterized LOC105374312 (LOC105374312), long non-coding RNA	384	TTGGGACAGAGACCTATGGCCTGCAAAGCTGAACTATTTACCATCTGGCTCTCAAGAAAAGGGAAAAAAAAATGCTTATCTTTGTACCGCGACAGTCTTAGATTAAGAGGACTTTGTACCACCCTGACGTCCCAGGCGGCCGTGAGTCCAGCCACCCCTGAAATGTACACAAGTCTGGGCTAGGGTTGCAGCAGATAACCTTCACTCTTCTCTGCAATGAATCCCAAAAGTATGTAGTTGAGCTGACTGCAAGGTGCTTGAGATGCAAGAGACTCCACAAATGGGATTCGGCCTCTGGAAAGTGGTGGTAGTTCCAGATTTATGTGGATGTTACTTTGTTTTTCCCTATAAAATATATTCTTTAAACTATCAAAAAAAAAAAAA	ATGGCCTGCAAAGCTGAACTATTTACCATCTGGCTCTCAAGAAAAGGGAAAAAAAAATGCTTATCTTTGTACCGCGACAGTCTTAGATTAAGAGGACTTTGTACCACCCTGACGTCCCAGGCGGCCGTGAGTCCAGCCACCCCTGAAATGTACACAAGTCTGGGC	0.696203	-	lncRNA	LOC105374312
ref|NR_136151.1|	Homo sapiens uncharacterized LOC101060391 (LOC101060391), long non-coding RNA	772	AAATCCCAAATTCTGGAAAGCACTACTTCCCACGCAGTAAAGGGAAGCCCGGGCGCCTCAAAACCAAACCTTGGAAGACGCTGGAGGAGCAAAGCCTGCAAGTTTCCATCCACAGCCTCGAAGCCATGGGTTCTCCCCGGCCCTCTGAAGCCGCCACACCTGTGCCAGCCGGCCGCGTCCTCAGACCTTTCCCCGCGGAGTCTTCCCAGCACTTGGAGACGCAGCGCAGGGCCCCGAGGACGGCCTGGCCCGGAGAAAAGATACCGAAGCTCCAACTTTCCCCAACCCCGCTCCCCTCCTCCTTCCACCCTCCCTTCCCGCCCCCAAAGCTCGGGGGTCCTATCCCTCCTCCGGTCCGCGGAGTCTCCCGAACCCTGCGGGGACCCGGCGCTCGGCGGT…	ATGGGTTCTCCCCGGCCCTCTGAAGCCGCCACACCTGTGCCAGCCGGCCGCGTCCTCAGACCTTTCCCCGCGGAGTCTTCCCAGCACTTGGAGACGCAGCGCAGGGCCCCGAGGACGGCCTGGCCCGGAGAAAAGATACCGAAGCTCCAACTTTCCCCAACCCCGCTCCCCTCCTCCTTCCACCCTCCCTTCCCGCCCCCAAAGCTCGGGGGTCCTATCCCTCCTCCGGTCCGCGGAGTCTCCCGAACCCTGCGGGGACCCGGCGCTCGGCGGTGCCCTCCTGGGGCGCACGGGGCTGGGGCGGGAGCGAGGAGACCAGGTGGGGAGGGGACCCCAGATCTCAGACGCCAGGGGAGACGGCGTTTCCCGCTGTTCATTCAGGTTTGTGCCAAAAGGAGC…	0.691244	-	lncRNA	LOC101060391
ref|NR_136311.1|	Homo sapiens uncharacterized LOC105374820 (LOC105374820), transcript variant 2, long non-coding RNA	365	AAAGTGGGCAGATTGACATTTCTGGCAGAACCCTAGGAGCAGAAAAAAAATCTGAAAAACAAATAAGCACCTGTGATGCCCTGTGACTACAGAGTTCCAGTAGAACTATAATCTGTGGAAGTTCAAGAAGACTTAAAGCAGGTACAAAAGCAGCCAGAGTCACTCCTATCTCCATTGCTTACATGAGTGAGAGATGTGAGTATTGCCCAGTGGAACAGATGAGAAGTAATCACAGATATTATTGCAAAAATCAGAAAGTCAAAGAACAACAGAACTCATTTGACTGTATGGGGCCTAAGAACTTACCAGTGAGAGAGAAATGCACAGCACAGTATCATATTTAAATACAATGAGCTAGCAAAAAA	ATGAGTGAGAGATGTGAGTATTGCCCAGTGGAACAGATGAGAAGTAATCACAGATATTATTGCAAAAATCAGAAAGTCAAAGAACAACAGAACTCATTTGACTGTATGGGGCCTAAGAACTTACCAGTGAGAGAGAAATGCACAGCACAGTATCATATT	0.688312	-	lncRNA	LOC105374820
ref|NR_125911.1|	Homo sapiens uncharacterized LOC101929095 (LOC101929095), long non-coding RNA	630	ATTCATCGAGTGAGGCTCAACTCGGGGACCAGTTAAAATTACAGTTTTGTTTGGGATAAACTTTAAGTGCCTGCTTTCCTTCAGTGGAAAAGCCACATCCAAGGGGATTCCTTTTGTTACTGAGTTGTGCCAGCTAGGGGACAAGGTGACACAGAATATGTACAGACAAAAACAAGTATGCTAATGAAATTTCTTCAAATACTACAAACAATTAGTGAAGACTGCTACTATAGGCTGCTGCTGTATTTTTAAGAGGCTCAACTTCAAATACTTCAACCTTTTATGGAAAGATGGAAACACACAACAAACTATGTAGATCTTGATACAAGTCTCCATCAAGTTGATTCATTTTCAAAAGTAAATTACATCCTAATCTCAAACCTGTGGCAAGACAAGTCA…	ATGGAAAGATGGAAACACACAACAAACTATGTAGATCTTGATACAAGTCTCCATCAAGTTGATTCATTTTCAAAAGTAAATTACATCCTAATCTCAAACCTGTGGCAAGACAAGTCAAATCATCAAAGAATGTCCTGTGACAGCCAAGGAGGCGGCCCCGCGGGAACCAGGTCCTGCGAGGAGGGCGGTCGGCCGCTCCCTCCCGACTCCCTCCTGGGCCGGCGGCCCAGGGTGCGGCGCTGCCAGCAGGTTGATCGGGCGGAGCTTTGGGAGCGGCTCGAC	0.686131	-	lncRNA	LOC101929095
ref|NR_120587.1|	Homo sapiens uncharacterized LOC102724301 (LOC102724301), long non-coding RNA	523	GGCTAGCAGCGTGGGAGCTGGCAGGGCTTCTGCAAGCCCTCTGCTCCCACCCTGGCCCCATTTCACAGACGAGGAAACAAAGGCCCAAAGAAGAGTTCCGCCCGGGACGGAACGTGGCATAGCTCGCAACAGAACCCAGTCTCCGGAGATCCCTCTCCTCTGCACCACTTGGACGTTCCACGGAGAGGCAGCGGTGCGCGGGGCGACGGGGAGCTGCCAGAGAAGCAGTGGGGAGCCATGGAAAGTTTCTGAACAGAGAAGCACTTATTGGGAACTGTCAGAGCTATGCTTCAGGAGATGAATCTGGCAACAACGTGGGTTAATATTAATGCCCTGTACATCCTGAGTACATGTTTCCAGAAAGAGGTGATCCAGGAGGCTGCCAAGTGGCCTGCAGGT…	ATGCTTCAGGAGATGAATCTGGCAACAACGTGGGTTAATATTAATGCCCTGTACATCCTGAGTACATGTTTCCAGAAAGAGGTGATCCAGGAGGCTGCCAAGTGGCCTGCAGGTGACATCCAGAGGGCAGAAAATGCCCATGCAGGTCCACGTGTGGGTCCT	0.683544	-	lncRNA	LOC102724301
ref|NR_027070.1|	Homo sapiens polled intersex syndrome regulated transcript 1 (non-protein coding RNA) (PISRT1), long non-coding RNA	531	TTTCTGGGTCCTTTTCTTTAAGTTATTGCAGACGAAAGCCTGAGAAGTACCTTTTATTTTCCTTCAACAATATGTTTGCAGTTACCTTAATGTTGAAGAATAAAATAAAAATCAGCCTGTCCTTGAAAATTTGAGGGCAGAGGAAGTAGAAATAAAAAAATAAATAAAAACAGAGCCAGAAGGGACCAAAGAGAACCTTGTTATAAGAATAATGGCAAACACTGATACTCAAACAACACCACACTCGAAGCATTGCTGCAAAGGCTTTCAAACAATTTGCACAAGGCCTCTATTTGACAGAGAAGGAAATTCACAGCACGGTGAAGTGGCCCAAGGTAAGGCAGCCAGGATTTAAGCCCCTGATCCAGGCTCTTGACCACTCTACACACTCCACACACT…	ATGGCAAACACTGATACTCAAACAACACCACACTCGAAGCATTGCTGCAAAGGCTTTCAAACAATTTGCACAAGGCCTCTATTTGACAGAGAAGGAAATTCACAGCACGGTGAAGTGGCCCAAGGTAAGGCAGCCAGGATT	0.681159	-	lncRNA	PISRT1
ref|NR_134932.1|	Homo sapiens uncharacterized LOC105374205 (LOC105374205), long non-coding RNA	535	GATTGGTGAGTAACTCTGCATAGCTGGAATATAGGCATAAAAGAGAAGGCAAGAAATGAAGCTGAAATGGGATATGTGCCCTTGACTAATGAAGGTTCCTCCTTAATCTGCGAAGTTTCTGCAAAGCTTGCTGAGAGACACCCACAGAGTGGAAACCAGGCAGAAGAGAAGACTCACATGCCCACCTCACCGGCCAAAGAACCCTTGAGAGCAACAGCACAACGGATGTCAGAGCCAGGACATCCAAGAACAGGTCTACCAATCCTGCAAGAAACACCAAACTGAATTTCAAGATATCGTGAAAACAACTTACTGAAGCTTGGAGTTGGAACAATTCTAGCTTATTGAGGAGCTCTTCAAATTAGAAGGCAACATGTTCCACTGATGAGAAAACCGGCA…	ATGGGATATGTGCCCTTGACTAATGAAGGTTCCTCCTTAATCTGCGAAGTTTCTGCAAAGCTTGCTGAGAGACACCCACAGAGTGGAAACCAGGCAGAAGAGAAGACTCACATGCCCACCTCACCGGCCAAAGAACCCTTGAGAGCAACAGCACAACGGATGTCAGAGCCAGGACATCCAAGAACAGGTCTACCAATCCTGCAAGAAACACCAAAC	0.679245	-	lncRNA	LOC105374205
ref|NR_034003.1|	Homo sapiens hCG1816373-like (LOC100130298), long non-coding RNA	528	CAGATGCTTCCTCCTGGCCAAATCCCAAATCCCACCCTCAGCACCCACACCCTGAGCAGTGGGCAGGAGAGGCCTGAAAACGTCTGTACAAATGGCTTCCGAGAAGCCCTGGAGATAAAGGAGCCAGAGGCAGCCACACATGGTTCCCAGAAGCTGAATGCTGCGCAGACGACAGGAATGACTTCACCCATCCTGCTTCCACCCGCCATAGCAGTGACCAAAGCAGCACTGGGACCACAGCTGAGCACCTCAGAAGATAAGTCCTGGGGTGATTCTTGTCATCTCCGTGAAAAGGAGAAGACAAAAAGGCAGAGGCTGCTGCTTGAGGATCCCTTCACCTGGGCTGCATAGCTCACCCATGCTGACCAACTTCCCCATTTCAAGCTTCAGACTCACAGC…	ATGCTTCCTCCTGGCCAAATCCCAAATCCCACCCTCAGCACCCACACCCTGAGCAGTGGGCAGGAGAGGCCTGAAAACGTCTGTACAAATGGCTTCCGAGAAGCCCTGGAGATAAAGGAGCCAGAGGCAGCCACACATGGTTCCCAGAAGCTGAATGCTGCGCAGACGACAGGAATGACTTCACCCATCCTGCTTCCACCCGCCATAGCAGTGACCAAAGCAGCACTGGGACCACAGCTGAGCACCTCAGAAGATAAGTCCTGGGGTGATTCTTGTCATCTCCGTGAAAAGGAGAAGACAAAAAGGCAGAGGCTGCTGCTTGAGGATCCCTTCACCTGGGCTGCA	0.672515	-	lncRNA	LOC100130298
ref|NR_110782.1|	Homo sapiens uncharacterized LOC101927571 (LOC101927571), long non-coding RNA	347	GAGAAAAAAAAAAACAATGCTAAAAAGCCTAGAGATGACCACATATGAAACGACCATGTGTGTAAAGGATTGCTGGAAAATAAATCAGAGATGGCCTGGATTCTGCCATGTAAATCAAAGAAGAGAGGGCCTAACTCAGCTGCCTAGCCTGGATCACCTGGAACCCATTAGGATACAGGATCATAAACACCTCTATTTTCCCTTCAGAGAGAGACCAGAACCACTGGAGTTAAGCTACCTGCATAAGAGTTGAGTGCGATCAGCTGTACTTAATCTTTAAATGTCCAACCCACTGATAACCTTTGGTTTGCTTTGATAACTATGAAATAAATTCTCACTGCATTGGA	ATGCTAAAAAGCCTAGAGATGACCACATATGAAACGACCATGTGTGTAAAGGATTGCTGGAAAATAAATCAGAGATGGCCTGGATTCTGCCATGTAAATCAAAGAAGAGAGGGCCTAACTCAGCTGCCTAGCCTGGATCACCTGGAACCCATTAGGATACAGGATCATAAACACCTCTATTTTCCCTTCAGAGAGAGACCAGAACCACTGGAGTTAAGCTACCTGCATAAGAGT	0.672414	-	lncRNA	LOC101927571
ref|NR_148991.1|	Homo sapiens uncharacterized LOC728755 (LOC728755), transcript variant 1, long non-coding RNA	569	ACGATGCACGCACCCACTGACCTGCGCCCACTGTCTGGCACTCCCTAGTGAGATGAACCTGGTACCTCAGATGGAAATGCAGAAATCACCCGTCTTCTGCGTTGCTCACGCTGGGAGCTGTAGACCAGAGCTGTTCCTATTCGGCCTTCTTGGCTCCTTCCCTGGGCTCTTTTATATTGCTGGCAAAATAGTGACTCCCCGTGGAACAGAGTTGTTGTTCAGCAGAAATAATCAAGAGTTGACATCATACCAGACCTCGGGACTCAACAATAAACCAGACCAGTATGGCTCTATCTTCATGAAGAACATACACAATAATTCAGGACTCACAGAAGTCGATGAGCAGAACACAGAAGACTCAACCTGAAGAAATTCCATATACGTGCTACTCCTGTGTTA…	ATGAACCTGGTACCTCAGATGGAAATGCAGAAATCACCCGTCTTCTGCGTTGCTCACGCTGGGAGCTGTAGACCAGAGCTGTTCCTATTCGGCCTTCTTGGCTCCTTCCCTGGGCTCTTTTATATTGCTGGCAAAATAGTGACTCCCCGTGGAACAGAGTTGTTGTTCAGCAGAAATAATCAAGAGTTGACATCATACCAGACCTCGGGACTCAACAATAAACCAGACCAGTATGGCTCTATCTTCATGAAGAACATACACAATAATTCAGGACTCACAGAAGTCGATGAGCAGAACACAGAAGACTCAACC	0.670968	-	lncRNA	LOC728755
ref|NR_135547.1|	Homo sapiens uncharacterized LOC105374060 (LOC105374060), long non-coding RNA	595	GATTTTAAAAATGGCAGTTTCCCCTGCGCTTTTTCTCTCTCCTGTGCCTTGTGAAGAAAGTGCCTGCTTCGCCTTCACCTTCGGCCATGATTGTAAGTTTCCTGAGGCCTTCTCCGCCTGCAGAGCTCCTGACTCTTCATTCCTGCCTTGTGTGACCCAGGGATGGAGGACTGCCCTCCCAACTCATTATCCTCTTTGCCCAGGAGCTCCATCCTGTTGCCATCTGCTAAAATCCTCAGCCCACCTGCATAGTGAACAGCATTCATTGTTTTCCAGAAATGTGCAAGAACCACAGTCTCCCCCAAGACTGAAGATCTGCTTCATCGACATGGCAGGGAACGTGGCTGAACACAGAGGACTCATTTTTGCAGCTTCCCTACCAGAGAGAGAGAGACACCC…	ATGGCAGTTTCCCCTGCGCTTTTTCTCTCTCCTGTGCCTTGTGAAGAAAGTGCCTGCTTCGCCTTCACCTTCGGCCATGATTGTAAGTTTCCTGAGGCCTTCTCCGCCTGCAGAGCTCCTGACTCTTCATTCCTGCCTTGTGTGACCCAGGGATGGAGGACTGCCCTCCCAACTCATTATCCTCTTTGCCCAGGAGCTCCATCCTGTTGCCATCTGCTAAAATCCTCAGCCCACCTGCATAGTGAACAGCATTCATTGTTTTCCAGAAATGTGCAAGAACCACAGTCTCCCCCAAGACTGAAGATCTGCTTCATCGACATGGCAGGGAACGTGGCTGAACACAGAGGACTCATTTTTGCAGCTTCCCTACCAGAGAGAGAGAGACACCCTTTTTACCCG…	0.669767	-	lncRNA	LOC105374060
ref|NR_136320.1|	Homo sapiens uncharacterized LOC105373656 (LOC105373656), long non-coding RNA	343	TCGCGGACCCCGGGGACCGGAAACAGGGCGGCGGGCGGGGAGCAGGCGAGCGAGCCAGGCTCAACTCCGAATGGATTGGATTGCGAGTCTGCACGTGAGAAAACCGTTTGGCTTGGCTTGGACCCCTGCCGCCCCCCACCTCCTCCACACACACCCAGTCCAGGGGTCCCCTTTATCACCCTTTGCTTGCAACTCCAAAAGAAGTTGCCCACCTCCTGAGTCACAACACAAGGTCGAATAATTCCTCTAGATGAAAGATCAGTTTCATTTCAAAACGAGAATAGGTTCCTTTTTTTATTTTCTCCACATGGTACAAAATAAACAGAATTTGCTTTAAAAAAAA	ATGGATTGGATTGCGAGTCTGCACGTGAGAAAACCGTTTGGCTTGGCTTGGACCCCTGCCGCCCCCCACCTCCTCCACACACACCCAGTCCAGGGGTCCCCTTTATCACCCTTTGCTTGCAACTCCAAAAGAAGTTGCCCACCTCCTGAGTCACAACACAAGGTCGAA	0.666667	-	lncRNA	LOC105373656
ref|NR_147951.1|	Homo sapiens uncharacterized LOC105378586 (LOC105378586), long non-coding RNA	572	AGATGGAGCCGCCCACCGCCGTCATGGCCACCACGATGTCCTGCATGCCGGCCGGCTCGGCGGTGAACTCCACGCACTCGGCCGGCTCGGGGGTCTCTGGCGCGGCGGCGGCGGGCCCAGCGCGCAGCGGCAGCGGCTGCAGGCACAGGCGGTAGAGGACGCTGTCGTGCACGTCGGGCAGCAGGACGGACAGCGCCCACCCGGAGGAAAGCCTGACAGATGAGACTTCGCAAGGAACCTGCCAGTTCAGGGAGGCCCACCTTTCTAGAAGGTTAACAGGAACTTCCAGCCTCCAGCCTACTTAGTGACCAGCTGCTGGAGGACAGTGAGTGGCCCCTGCTGTCCGCATCTCCACAGGGGTCACCAAGCGCACTCACAGGGTCCCCCTCCACCTGGAGC…	ATGGAGCCGCCCACCGCCGTCATGGCCACCACGATGTCCTGCATGCCGGCCGGCTCGGCGGTGAACTCCACGCACTCGGCCGGCTCGGGGGTCTCTGGCGCGGCGGCGGCGGGCCCAGCGCGCAGCGGCAGCGGCTGCAGGCACAGGCGG	0.666667	-	lncRNA	LOC105378586
ref|NR_135761.1|	Homo sapiens uncharacterized LOC102724064 (LOC102724064), long non-coding RNA	576	CGCTCCCTTCCTTCCGCGGCTTCTTCTTTCCCTGTGTCCGAAGAGGTCTGCGTTGCGACTTACGTGGTAGTGCTTGGAAGCACTCCAAGTGGATGAAGAGCAGCTCCTGCCCGCTGCTGGCAGCCTCAGGCCCAGGGGCCTCCACCCCGCAGAGGCCTGAGCCAAGCTCGCCATTCGCCCTGGGCTGGATCTCAGCTCCGGAAGGAGACGTCGAGAAGAGGCTGCCAAAGAGCCTGGAGGGGCCACTTCAGAGCAGCGCCTTGAAGAGGAAGGAGAGGGAGGCTCCACAGGAAAGTCCCAGGGCCAGGAAGAAGGTCATGAGGGCGCCGGCCACCTCCCTCTCGTGTGGCAGCACCTGCCTAGAACACCCGGGAACAGGAGCTCTTAGAAAATGCTGGG…	ATGAAGAGCAGCTCCTGCCCGCTGCTGGCAGCCTCAGGCCCAGGGGCCTCCACCCCGCAGAGGCCTGAGCCAAGCTCGCCATTCGCCCTGGGCTGGATCTCAGCTCCGGAAGGAGACGTCGAGAAGAGGCTGCCAAAGAGCCTGGAGGGGCCACTTCAGAGCAGCGCCTTGAAGAGGAAGGAGAGGGAGGCTCCACAGGAAAGTCCCAGGGCCAGGAAGAAGGTCATGAGGGCGCCGGCCACCTCCCTCTCGTGTGGCAGCACCTGCCTAGAACACCCGGGAACAGGAGCTCTTAGAAAATGCTGGGTC	0.664516	-	lncRNA	LOC102724064
ref|NR_135767.1|	Homo sapiens uncharacterized LOC285095 (LOC285095), transcript variant 2, long non-coding RNA	593	ATACAGGCGTGCACCCCGGAGAGGACAGGCTGAGGACCCTCAACAGAGACAGGAAAACCTGCCCGTCACTGAGAAATGGTTGGAAAAAACATGAGTAAAAGCCTCACTCTTAAGAATCCTGGAAGAGTAGCATACGATTCAGGCGGGATAAAGATGTTTTGGGAGAAAAAAATCGAGCATCACGCAAGACACCTGCAGAACGAGGACATCAGGGTTCGCAGAAGCGCTCTGAACAAGCTCCGCGTGGGATGGGCTGAGCAGCTGGAGGGGAGGAACAAGATGCTGCAGGGCCCAGGGAGATGCCCAGACAGGGTCCCGGAGGCCACTGAGTCCCTCCACACCAAGGACAAGAAGGCGGCCTGAGGGCCCACGAGCTCCAGACTCTGCATGAGCTTCCGG…	ATGGTTGGAAAAAACATGAGTAAAAGCCTCACTCTTAAGAATCCTGGAAGAGTAGCATACGATTCAGGCGGGATAAAGATGTTTTGGGAGAAAAAAATCGAGCATCACGCAAGACACCTGCAGAACGAGGACATCAGGGTTCGCAGAAGCGCTCTGAACAAGCTCCGCGTGGGATGGGCTGAGCAGCTGGAGGGGAGGAACAAGATGCTGCAGGGCCCAGGGAGATGCCCAGACAGGGTCCCGGAGGCCACTGAGTCCCTCCACACCAAGGACAAGAAGGCGGCC	0.664336	-	lncRNA	LOC285095
ref|NR_135614.1|	Homo sapiens uncharacterized LOC105377213 (LOC105377213), long non-coding RNA	499	CTGATGTGGTGAAGATGGCCAGTAAAGCACAAGCCTCCAACCCAGTTGTCGAGGGACAACCACCCACAACACCAAAGAGGCGAAGAAGAGGAAGGCCCCCTCTCAACCAAGATTCAGAAGCCCTCTGAAGATTCCCAAGACAACCCGGAAGGGAAAAGAGAGTCTTTGAGGGAGTTCCAGGAAAAAAGCCACTCCCGAAAGACCGCCGCTTCAAGAAAACCTGAGGAAGGGAGAGGGCCAACGCTATCCAGCCACTCTGACCAGCTGAACGAGGAACTCAATCAAAAGGAGCCACAGCAGGACCAGGAAAGTGAGGAGACTTCCACCATCTCCAGCGTCTCCCTGGACAGCCAGTAATTTCAGGGCAAGTTCAAAGGACTAGATCTATCTGAGAGGTCT…	ATGGCCAGTAAAGCACAAGCCTCCAACCCAGTTGTCGAGGGACAACCACCCACAACACCAAAGAGGCGAAGAAGAGGAAGGCCCCCTCTCAACCAAGATTCAGAAGCCCTC	0.660714	-	lncRNA	LOC105377213
ref|NR_134674.1|	Homo sapiens uncharacterized LOC105374546 (LOC105374546), transcript variant 2, long non-coding RNA	504	TAGTACCGTGGGGCGGCTGATAACGCTTTAGCGAGCCGCGAAGATAGGAGGCGGGGAAGAAGGGGGACGTGTACCTCTCCCTCATTCACGGTACATTTACCTGAACTCATCACCTTCCCACCCCCATCCCATCGACTCTGTGCTGTATCCTGAACCGGCTGACAGAACAATGATGTAGACTTGACTTGTTTTCGCCAACCTGGAATGAAGCAAAGCTCTTGTGCACCCAAGATCTGCTCTCTGTTGTAAATCCTGTTCAGACCTGGTCTAATTGGTTTGAATAAATAAAGAACCGGAATCTTTCTCATCCAAACTAGTTGCCAGCATATTTTTAAGGCCACCTCCCTTCAAATTTAAAAGGAAGTGTTGAATGTACTGTCACTATAAATTAAAAGCCCT…	ATGTACTGTCACTATAAATTAAAAGCCCTGGAAATTCACACGCAAGGAGGCATTCTTTCTCCCAGGGGCACAAAATTGTTTAAAATTTGCAGA	0.659574	-	lncRNA	LOC105374546
ref|NR_149110.1|	Homo sapiens competing endogenous lncRNA 3 for miR-645 (CERNA3), long non-coding RNA	557	AGAGGCGGTCGCACAAGGGCGAGCTGGAGCACTAGTGGAGTTGGCGGGAAAGGCACGGCTGCGGGCGCCCCCTGTCCGCACGGAGGAGCCGAAGTCCCGCAGGGTGGGGTCCCCGCCTGCGCCGAGAGGGCCACCTGGTCGAGAGAACAGGCGACACGGAAACCTGAGAAACTCCTCTGTCTGGTGCACCTAACCCTCTTCCTCATAAAGTGCACACGAACTCTGGTTTTTCCGTTGCAAATTTTGCTTTCTACATAGACCATACCATTCGTTGCTCTCTGAGGATGAGCTCCTGGCTTCCCAGTCCAGCAGAAGTATCTACATCTATTTCTGGAAAGGACCTGAACTTGGCTTCTCGTCCTTCTGGAAAGTGAGGCGAAAATGCCAGGCTGCGCAGCT…	ATGAGCTCCTGGCTTCCCAGTCCAGCAGAAGTATCTACATCTATTTCTGGAAAGGACCTGAACTTGGCTTCTCGTCCTTCTGGAAAG	0.659091	-	lncRNA	CERNA3
ref|NR_132442.1|	Homo sapiens lung adenocarcinoma associated transcript 1 (LUADT1), long non-coding RNA	453	GCAGAAATGGTTTCCGTTCAGCAAATCCACACCAGCAATCCTCTTACAGCAAATTTCCAAGAAACATGGTTGGATAACAGTGCTGGACCTAAAAAAGGTGTTGGCCCACGAGTGCCTCTCTCTCCCTGCCTGAGCTCCCTGACCAGCATGCGTGTGGCCTCCAGGTGTGTTGTCTACCCCCCAGGACCTGCCAAGCACGGTGGCTCATGCCTGTAATCCCAGCACTTTGGGAGGCCGAGGAGGGAAGATCACGAGCTCAAGATATCAAGACCATCCTGGCCAACATGGTGAAACCCTGTCTCTACTAAAAATACAAAAATTAGCTGGGCGTGGTGGTGCATGCCTGTAGTCCCAGCTACTCGGGAGGCTGAGGCAGCAGAATCGCTTGAACCTGGGAGG…	ATGGTTTCCGTTCAGCAAATCCACACCAGCAATCCTCTTACAGCAAATTTCCAAGAAACATGGTTGGATAACAGTGCTGGACCTAAAAAAGGTGTTGGCCCACGAGTGCCTCTCTCTCCCTGCCTGAGCTCCCTGACCAGCATGCGTGTGGCCTCCAGGTGTGTTGTCTACCCCCCAGGACCTGCCAAGCACGGTGGCTCATGCCTG	0.657143	-	lncRNA	LUADT1
ref|NR_145523.1|	Homo sapiens uncharacterized LOC100126447 (LOC100126447), long non-coding RNA	652	GACTCAGCCCGCCTGCACCCAGGTGATTAAAGGCTTTATTGCTCACACAAAGCCTGTTTGGTGGTCTCTTCACACGGACGCGCATGAAATTTGGTGCCGTGACTCGGATCGGGGGACCTCCCTTGGGAGATCAATCCCGTCCTCCTGCTCTTTGCTCCATGAGAAAGATCCACCTACGACCTCAGGTCCTCAGACCGACCAGCCCAAGAAACATCTCACCAATTTCAAATCCGGTAAGAAAAGAAGGTTTATTCAGTATGAAAGGCATGCAGGATTTTTTTCTTCTTAAATTGAACTTTACTGTCACGGAAGAAGCAGCTCATACAGAGAATGACAGCGTACAAACCTGCATAAAAGAAAACTTGATTGTCAAAAGTAGAAGGATTTGATTCAACCGGG…	ATGAAATTTGGTGCCGTGACTCGGATCGGGGGACCTCCCTTGGGAGATCAATCCCGTCCTCCTGCTCTTTGCTCCATGAGAAAGATCCACCTACGACCTCAGGTCCTCAGACCGACCAGCCCAAGAAACATCTCACCAATTTCAAATCCGGTAAGAAAAGAAGGTTTATTCAGTATGAAAGGCATGCAGGATTTTTTTCTTCTTAAATTGAACTTTACTGTCACGGAAGAAGCAGCTCATACAGAGAATGACAGCGTACAAACCTGCATAAAAGAAAACTTGATTGTCAAAAGTAGAAGGATT	0.655844	-	lncRNA	LOC100126447
ref|NR_028335.1|	Homo sapiens uncharacterized LOC284009 (LOC284009), long non-coding RNA	576	TGGGGTTCCTCTGGTTGGCTGGCTACCATGCATGTCGTGTGTTGCTTATATCAGAAGGTGAGGGTTCTGTGTGGTGTAGATGCTGTCGGTTAGCCGGCCTTGCTTCTCACAAGGGGCGTTTCTGGGGAGAACGCTGGGGTCTGTGTGGGCTCAAGGAGGATCCCGTCTCCCCTTATGTTTCTGGTACAGGATCAGATGTGGCCGCCCAGCAGTTGTGCACATAGGAGGAGAAGGGGCCAGGTGGGAAAAGGGAGCAAGAGGCAGGAAAGAGCACAGACTTCGACGTTCAGACCTGGGTTCCCGTCCAGTTCCATTCCTTGCACAGGGAATCCCTGACATCGTCATCCGTCTCCTGTGCCTTTCCGCTGGGTCAGCCTCCTCCCACCAAGCTTCTGACCC…	ATGCTGTCGGTTAGCCGGCCTTGCTTCTCACAAGGGGCGTTTCTGGGGAGAACGCTGGGGTCTGTGTGGGCTCAAGGAGGATCCCGTCTCCCCTTATGTTTCTGGTACAGGATCAGATGTGGCCGCCCAGCAGTTGTGCACATAGGAGGAGAAGGGGCCAGGTGGGAAAAGGGAGCAAGAGGCAGGAAAGAGCACAGACTTCGACGTTCAGACCTGGGTTCCCGTCCAGTTCCATTCCTTGCACAGGGAATCCCTGACATCGTCATCCGTCTCCTGTGCCTTTCCGCTGGGTCAGCCTCCTCCCACCAAGCTTCTGACCCACTGTCATCCGCAGCTGCCACTCTAGCTGCAGAGCTCGACTGGGCTCTGGTTTCTCAGAAGAGCTCAGAGGACCTGGCT…	0.654167	-	lncRNA	LOC284009
ref|NR_125377.1|	Homo sapiens uncharacterized LOC100288798 (LOC100288798), transcript variant 1, long non-coding RNA	611	GAAGCAGAGGGGACGATGAGGTGCGGAGGCGTTGGCAGTTGACTTTTGCTGATGGAGCCTCTCTGAAGGGCAAATTCAAAGTACAGCTGGGTGCTGCAGCACTGGAGTGCGAACTTGTGGCTGTGGTTATGAAGGAGCCTCGTCAGCTATGCCTTTAGCCCCTGGTGAAGCAGTGCCAGTCACACTTTGCCAGTCAAACGGAGAGGCAGCAGTAGTAAGACCAGACCAAATCAAACCAAACCAAGCAAACCACGGGGAATGGAGGATATATTTGGCATTAAACTCGGGACAAAAGAAGACACAAACTTTATCTTGTGGTTTGGGTCCTCCAATCCTCATAAAAGTGTGGTTTCACCTGTTACCTCATAAAGGTGCCATTGCTGTATGCACATCTGAATC…	ATGCCTTTAGCCCCTGGTGAAGCAGTGCCAGTCACACTTTGCCAGTCAAACGGAGAGGCAGCAGTAGTAAGACCAGACCAAATCAAACCAAACCAAGCAAACCACGGGGAATGGAGGATATATTTGGCATTAAACTCGGGACAAAAGAAGACACAAACTTTATCTTGTGGTTTGGGTCCTCCAATCCTCATAAAAGTGTGGTTTCACCTGTTACCTCATAAAGGTGCCATTGCTGTATGCACATCTGAATCTGTTTACAATTTGAGAATAGAGATTATTGCCTGCTCCTCCAAGCCCTTCACTGTAGAATGGAAGCCTGTGATTTTCCTGGCATCATGCATGACTGAGAAGGTCAGTGTGGCTAATTCTGAGCTTCAACATCAGGAAACCCGTAGTTCT…	0.652174	-	lncRNA	LOC100288798
ref|NR_135768.1|	Homo sapiens uncharacterized LOC285095 (LOC285095), transcript variant 3, long non-coding RNA	532	ACCCTTACCCTCTCCACCTGAAGCAGAACATGAGTAAAAGCCTCACTCTTAAGAATCCTGGAAGAGTAGCATACGATTCAGGCGGGATAAAGATGTTTTGGGAGAAAAAAATCGAGCATCACGCAAGACACCTGCAGAACGAGGACATCAGGGTTCGCAGAAGCGCTCTGAACAAGCTCCGCGTGGGATGGGCTGAGCAGCTGGAGGGGAGGAACAAGATGCTGCAGGGCCCAGGGAGATGCCCAGACAGGGTCCCGGAGGCCACTGAGTCCCTCCACACCAAGGACAAGAAGGCGGCCTGAGGGCCCACGAGCTCCAGACTCTGCATGAGCTTCCGGAGGGTCATGGAGAAGGAACACCACGCGTGGGGTCCAAGCATCCACGCCAGAGTTCACAGGA…	ATGAGTAAAAGCCTCACTCTTAAGAATCCTGGAAGAGTAGCATACGATTCAGGCGGGATAAAGATGTTTTGGGAGAAAAAAATCGAGCATCACGCAAGACACCTGCAGAACGAGGACATCAGGGTTCGCAGAAGCGCTCTGAACAAGCTCCGCGTGGGATGGGCTGAGCAGCTGGAGGGGAGGAACAAGATGCTGCAGGGCCCAGGGAGATGCCCAGACAGGGTCCCGGAGGCCACTGAGTCCCTCCACACCAAGGACAAGAAGGCGGCC	0.652174	-	lncRNA	LOC285095
ref|NR_120307.1|	Homo sapiens uncharacterized LOC102724084 (LOC102724084), long non-coding RNA	565	GACATCTGGGTGGAAGTCACCAGTGCCTGCACATGGAACTATGAAGATCACCATTTTTCAGATTAAGAAACTGAGGCTCACATTGTGAAATAACACTCTCTGGAAAGCTGACTCAGAAATTGGAATGAGTTGTCTGTGGATCCTGTAAGGAGCCTGGACATGGTGAAGAGAATGCCTTGACCATCAGGAGACAGCTTAGCTTGTTGAATCTTGATCACTTCTTCTGACCGCTTTGGATCTTAAAAGAACAAGGTCGAGGAGTTTCGCAGACATAACTCCTTGGGAGCAGTGCCCAGGTCAAGAAAGAAAATGTGGCCAATGCCCCAGGATCTTATTTGGTCATCCAGGCTGGACTGCAGTGGTGTGATCATAGCTCACTGCAGCCTCAAACTGCTGGAC…	ATGTGGCCAATGCCCCAGGATCTTATTTGGTCATCCAGGCTGGACTGCAGTGGTGTGATCATAGCTCACTGCAGCCTCAAACTGCTGGACTCCAGTGATCTTCCAGCCTCAGCCTCCCCCGGTAGCAAGGACTACAGGGTCCCAGAAGGAACCAACGCTGCCCACACCTTAATT	0.651685	-	lncRNA	LOC102724084
ref|NR_131217.1|	Homo sapiens breast cancer anti-estrogen resistance 4 (non-protein coding) (BCAR4), transcript variant 4, long non-coding RNA	895	AGTTAGTGCTGGGAAACAGTGCTAAGAAGGATACAGTGGCTAGAAGTCGTCCTGTCGTCCTGCCTCACAGTAACATCGTTACCGAATTCTCAGCAGGTGAACCAAATGAAATGGTCAACTGAAAGCCAACCAGGTCTCTCCTTGTGAGAAGTGAATTTCTTCAACGTTTATAGAACTGAGGTATTACATTATTGGATGAATTAAGAAAACAATCTAACCTGATGTGTGAAAATTTCTGCTTGTGAGAATCCGTGTTATTTCAATTATCCAATCAAGAGCCTAATTCGTATAAAAGAAACACAGCAGCTTGTTGCTCATCTTTTTATCTAAGGACGGTTTGTCTTGACAGAGGGTGTCTGGCTGTTTTGGGGAAACTATTCCTGACCTTATTTTGACTAA…	ATGTACCAACCTATCCAAACTTATCCATGGATGAATCTATCCAGAAGACGGGAGTTCCGATGCTTGTCTTGCTCTGAATGTCTGCTTGTCACCTGCTTAGGGTTATCGACTGTGATTCTGGGACTCATTGTTGTTCTACAGGACCCCTCTGACTCTGTGGTTTTCTCTACTGGATTAACAATGATAGCCATAGGTGCTTTTTTTGTTGTCCTCACTGGAGTGACAGCCCTGTGTACGGTTACAGTCGACGAGAACTTGCAGAAAACCACGAGGCTAAGACTAGGAGTGATACGAAAAAGCGGAAGTCTCCAAGGAACTACAGAGCCTTCCATGACTCACTCAATAATCGCTAGCACCTCGCTG	0.650538	-	lncRNA	BCAR4
ref|NR_131222.1|	Homo sapiens breast cancer anti-estrogen resistance 4 (non-protein coding) (BCAR4), transcript variant 5, long non-coding RNA	728	AGTTAGTGCTGGGAAACAGTGCTAAGAAGGATACAGTGGCTAGAAGTCGTCCTGTCGTCCTGCCTCACAGTAACATCGTTACCGAATTCTCAGCAGGTGAACCAAATGAAATGGTCAACTGAAAGCCAACCAGGGGTCTTGTCCTGTCACTCTGGCTGGAATACAATGGCGTAATCATAGCTCACTGCGGCCTCCATCTCCTGGGTTCAAGTGATTCTCCTGCTTCAGCTTCCCAAGTATCTGGGACTACAGCAAAAAATCACCATGTACCAACCTATCCAAACTTATCCATGGATGAATCTATCCAGAAGACGGGAGTTCCGATGCTTGTCTTGCTCTGAATGTCTGCTTGTCACCTGCTTAGGGTTATCGACTGTGATTCTGGGACTCATTGTTGTT…	ATGTACCAACCTATCCAAACTTATCCATGGATGAATCTATCCAGAAGACGGGAGTTCCGATGCTTGTCTTGCTCTGAATGTCTGCTTGTCACCTGCTTAGGGTTATCGACTGTGATTCTGGGACTCATTGTTGTTCTACAGGACCCCTCTGACTCTGTGGTTTTCTCTACTGGATTAACAATGATAGCCATAGGTGCTTTTTTTGTTGTCCTCACTGGAGTGACAGCCCTGTGTACGGTTACAGTCGACGAGAACTTGCAGAAAACCACGAGGCTAAGACTAGGAGTGATACGAAAAAGCGGAAGTCTCCAAGGAACTACAGAGCCTTCCATGACTCACTCAATAATCGCTAGCACCTCGCTG	0.650538	-	lncRNA	BCAR4
ref|NR_135577.1|	Homo sapiens uncharacterized LOC101928111 (LOC101928111), transcript variant 3, long non-coding RNA	424	GCGGCCGTGAGGGTGTGGGGTGTAGGTCCGCCAGGCCTGCAACGGCTGCCGAGGGTCGTGGGATGCGCTCGCCGCGTCCCTGCTCAGGCGGAGGGAGCCCGGCCCGCCGCCAGGGTCTCGAGTCCGGGTCCAGGAGTATGACAACTTTTCAACTTGAGTGCACACACTGTCCCCGGAATCCCGCGTTCCAGGGAGGAAGCGCCTTTGACAGCGCGCGCCGGTTCGTGGGGCCCGACGGCGTGGGCCTGTGGTTGCGGACCTGGCGGAGATGCGCGTTCGCTTCGATTGTAGGCCATTCCTTTTAGGAGCTGAGAAAGGATCCGTTTTTACAGCATTCTCGACCTGTGATTCTTGGTGGGGGAAACTAGTTATGTGGATAAAAATACAGTTAGCAAAATA…	ATGCGCTCGCCGCGTCCCTGCTCAGGCGGAGGGAGCCCGGCCCGCCGCCAGGGTCTCGAGTCCGGGTCCAGGAGTATGACAACTTTTCAACTTGAGTGCACACACTGTCCCCGGAATCCCGCGTTCCAGGGAGGAAGCGCCTTTGACAGCGCGCGCCGGTTCGTGGGGCCCGACGGCGTGGGCCTGTGGTTGCGGACCTGGCGGAGATGCGCGTTCGCTTCGATTGTAGGCCATTCCTTT	0.650407	-	lncRNA	LOC101928111
ref|NR_132125.1|	Homo sapiens T helper type 2 locus control region associated RNA (TH2LCRR), transcript variant 2, long non-coding RNA	407	GCGGGCCCGGCCGAGCGGCAGCCCCTGCCCTGGAGGGTGGTCTCCAGGGACCAAGGCGTGGCGGGCGGTGCGGAGAGGCGCGGCACAGATGGCTACATCAGAGGAATTTCTCCACATATTCAGAACGTCCTAAAAGCTCCACAAAATCTTCATCATGAGTGATTACCAGAAGCTGGAAGTTACGCTGCTTTACTTGGGTGAGTTGGCTCCCCAGGCTTTTGAGATACCTGCCTTTTGTCCAGCACTGCATCGTCCTCGCATATCCAAGGCTGTGTCTCCCTTCAGCATCACCACTCGGTAGTTATAATTCCGCCTTTTATCAGAAGCTGATACATTTTCATCGGCATCAGACCGTATTTCTATGTATTCAATATCTGACACAGGAAGAAGAATATTTTA…	ATGAGTGATTACCAGAAGCTGGAAGTTACGCTGCTTTACTTGGGTGAGTTGGCTCCCCAGGCTTTTGAGATACCTGCCTTTTGTCCAGCACTGCATCGTCCTCGCATATCCAAGGCTGTGTCTCCCTTCAGCATCACCACTCGG	0.648649	-	lncRNA	TH2LCRR
ref|NR_135034.1|	Homo sapiens uncharacterized LOC105378933 (LOC105378933), transcript variant 1, long non-coding RNA	697	CCTCCCCTGCCCCCTCAGCCTGCGGGCAGCAGAAGGCGGCGGCCAGCCTCCTCCTGCCCCTCGGCCGGACGAACCGCGGCTGCCGCGCCTGTCACCTCTGCACCTGCCCGGCTGAGGTGAGATGCCTGGCGCGCAAGAAAAATCTGAAATTTGAAACAGAAATGGCCACATAAGGACAACTCAGATGAAGTGCAGGCGGGCTGACATCGCGCACTTGGGTCTTTCCGGGAAAGACAGCCGCGCTCTGGGAGAAGCCTAGTCCTCCGGCTTGTCCCCGGACCCGCCCCAAAGGCCGCTGGGAGCTCGGTGAGGACGTGGCGGTCCCCTTGCTCATCTGACTCCGGAGGCAGGTTCCGCAGAAAGAGCTCTCAATCTCGGCCGCTGGGCTCCAAGATAATC…	ATGAAGTGCAGGCGGGCTGACATCGCGCACTTGGGTCTTTCCGGGAAAGACAGCCGCGCTCTGGGAGAAGCC	0.648649	-	lncRNA	LOC105378933
ref|NR_131919.1|	Homo sapiens uncharacterized LOC105370306 (LOC105370306), long non-coding RNA	561	AAAAACAGGTTACCTGAGTAGGTTTTGGCAGCCTGTGTATTTGTCACATCGAAGGCTCGTTATTTACTAAAGTATCTGTATGAACATGATCTAGTTTGCACTTGTGAGTGGTGTTGGTAGAGGGGACATATACGAAGATTTAATTGTTGGTAATTATAGTGAGAACAGAGGGGACTTGAAATTGCTGAACTGTCTCATGCCTGGAGGACTCTGGAAACATTGTGTGGCATGCAGATACCGAGATTGCACGTGTGGATCTGAGGGTTACAGCTTTCTCCCGACTGTGAAGTCCCTATTCTTCCTTGCAATAATCCTTTTGCATAAGTGTCTTGTGTTACCAAATAACAGTGGTCATCAGAGAAAATACAGATATTAGAAACAAACTGTACTTGTCAGAAA…	ATGCCTGGAGGACTCTGGAAACATTGTGTGGCATGCAGATACCGAGATTGCACGTGTGGATCTGAGGGTTACAGCTTTCTCCCGACTGTGAAGTCCCTATTCTTCCTTGCAATAATCCTTTTGCATAAGTGTCTTGTGTTACCAAATAACAGTGGTCATCAGAGAAAATACAGATAT	0.648352	-	lncRNA	LOC105370306
ref|NR_146480.1|	Homo sapiens lncRNA p53 regulated and ESC associated 1 (LNCPRESS1), long non-coding RNA	832	ACTTGGGACCCCGTTTCCACCCAGGACCACAGGCTCAAGATGGCCTGGTAGATGCAGCCGGCACGCGCCTCTCCTCCGACGGGAACAGAAGGAGCCGGTAGGTTTTCACACTTGCAGCAGATCCGCTAAGAGAACGAGGGATTCAGCCGAGAAGCCACTGGGAGCCCGAGGAGTGGAGCAGAGGCACCCAGGCAGCCTGCGCGGAGAAATCGGATCGGCTGGGACGGCCTGCAGCCCCCGCGCGCGGGGAAAGGGAAGAAGTCCTCCCCTACAAAGCGAATTCACAAACGGAAGAAGTGACTGTTCCACAGGATGCGCAGATCTCAACGGAAGGACCCAGGAGACATGAAAAAGCAAGGAAATGTGACGCCTTCAGAAGAAACCAGTAATTCTCCAGCA…	ATGCGCAGATCTCAACGGAAGGACCCAGGAGACATGAAAAAGCAAGGAAATGTGACGCCTTCAGAAGAAACCAGTAATTCTCCAGCAACAGATCCCCATCCAAAAGAAATTCAGGAAAGCTCAAACAGAGAATTGAGCAGAGAATTGACCGGACTGATTGTAAAGAAGGTCATCAACATGGAAGAGTCTTTTGAACAACAACATAAAGAAATGAGGAAAAGAGGTGGGGAGATATATGAGATGATTACCTGCCAGAAAGAGGTTTTAAAATTCAACAGAAGAGTATTTCTGGAACTGAAGAAATCATTGGATGAAATACAAAGTACACTCAAAAGCTTCAATGATAGACTAGAACAAATAGAAGAAAAACTCTCAGGGCATAAAATC	0.648241	-	lncRNA	LNCPRESS1
ref|NR_125923.1|	Homo sapiens uncharacterized LOC256880 (LOC256880), long non-coding RNA	498	GGAACGGGGGAGAAGAAGGGCACCGCGGCGGGAGGGAAGAAACAGAGCGAGCTACGCTGCAGGAGCGCAGTTACCAGCCGGCTGCGATCACGTGCCTGGGAGGAGGAGCTGAGACCTCAGGGGAGGGGCGCGCGGTAGCGTCCCGGGTCCCCTAGCAGGGCTCTAGAGACCACGTGAAGTCTCCTCGGAGCTGGTGTAGTGAAGGATGAAGAGAAGGCAATGCATTGGTTTAGACAAGCCTCCCAGCAGGACCATCCTGGTGCTGCCTTTAACCTTGCAGTAGGAACACTGAAAAACATGACTGCCTCCATGGAAGCAGGGGATGTAGAAATGCTCCTTAATGTTGCTGCAAAATGGGGGATCCAAGAAGCCCAAGAACTTCTGGAGAATGTTATTTGG…	ATGCATTGGTTTAGACAAGCCTCCCAGCAGGACCATCCTGGTGCTGCCTTTAACCTTGCAGTAGGAACACTGAAAAACATGACTGCCTCCATGGAAGCAGGGGATGTAGAAATGCTCCTTAATGTTGCTGCAAAATGGGGGATCCAAGAAGCCCAAGAACTTCTGGAGAATGTTATTTGGACTAAAAGCAAGCTCTTGCCAACTGAAAGAACCAGGAGTTCTTATAAACCA	0.647059	-	lncRNA	LOC256880
ref|NR_104652.1|	Homo sapiens uncharacterized LOC100506790 (LOC100506790), long non-coding RNA	401	CTTTCTTAAAAAGCAATCTGAGTGGCCTGACAGGCTTTCTTAGTTGAGCTGTCTTCCTGAGGTTGTTTGGAGCCGCTGCGTCATGGATAAATAACTCCCTAAAGCCAGTCCCAACAAGCTTGCACTGAACATCAAGAAGCCTGACAAGTCCTTCAAATGCAAGAAGCCCACCCAAAATGTGCTGGTCTTTTTAATCAACAGACAACTGGGCAGGCACAGAAGCGACATCAACCTGTCAAGGTGGATATGGATGCTGTCATAAAGCAACTCCAGGGTGAACATGGCCTTGGACAAAGAGTCATGTGGCTTATGTGCTGAGGCCTGCCCAGAATTCTGAGATATTAATTATAATTAGAACAATAAACTCCTCCCATGTTTGAGCTATTAAAAAAAAAAAAA…	ATGCAAGAAGCCCACCCAAAATGTGCTGGTCTTTTTAATCAACAGACAACTGGGCAGGCACAGAAGCGACATCAACCTGTCAAGGTGGATATGGATGCTGTCATAAAGCAACTCCAGGGTGAACATGGCCTTGGACAAAGAGTCATGTGGCTTATGTGC	0.646341	-	lncRNA	LOC100506790
ref|NR_132982.1|	Homo sapiens uncharacterized LOC105372071 (LOC105372071), long non-coding RNA	380	AGAGCTCCTGAGAGGTCAGCGTGGCTGATCAGGGAAGGCTGACAGCAGGAAGAGGGGAGATGCTCCTAAGAACAGTTTGAACACACCGATGCATAAACAAACCTCCCTTCCTAGCCACACAAGGTGACAGTGAAAAAGACAAGCAAATGTAAAGGAGGTGATAGACTCTTAGAAGCTACCGTACTCGCTCGTGGATAGAGTGATGGCGGCAGCCAACTCTGCCAAACCTGCTGCTCCTGGCAAGTCCCACAGCCAGTGCCATGTTGGGCACGGTCATCTCTCTTGGACTCTGACACTGCCTCGCGGCAGCCCTTGTTCCTGCAGCCTCACCCCAGTGGCTTGTTCTATGCTACTAACAAATTAGAATTGGTTGCCTCCTG	ATGGCGGCAGCCAACTCTGCCAAACCTGCTGCTCCTGGCAAGTCCCACAGCCAGTGCCATGTTGGGCACGGTCATCTCTCTTGGACTCTGACACTGCCTCGCGGCAGCCCTTGTTCCTGCAGCCTCACCCCAGTGGCTTGTTCTATGCTACTAACAAAT	0.646341	-	lncRNA	LOC105372071
ref|NR_136323.1|	Homo sapiens uncharacterized LOC102724579 (LOC102724579), long non-coding RNA	399	CCACCCTGGGAAGTGAAACTGTGGCAGTGCCAAGGAGCTAAGAACGTGGTGATTTACCAGAAGTCTTCAGAGGCAAGCCATCTTCAATTCAGAAGGGGAATCCCACATGTGTGTTGAATATGAGGCATTGTTTAAGACACCTCCTGCCCTCACCACATTGGCAAACTGACAGCGTCAACTTGAAACAAGTCTGCACATTGTGGCCATTTTCACTCCACAACAAATGTTTACCATGGAATTCCTTGGAATCAAAAATCATGTCCTCTTCTCCCGTGCCTAGAAGAATGCCCGAGAGGTGTTCACTATGTATTTATAGGGTGAAATTTTCCTATATATGTCTTATATCCCTTAAGAAATTTTTTTCCAGACAATAAATGCTCCCTTTTCAAAGCACTATAA	ATGAGGCATTGTTTAAGACACCTCCTGCCCTCACCACATTGGCAAACTGACAGCGTCAACTTGAAACAAGTCTGCACATTGTGGCCATTTTCACTCCACAACAAATGTTTACCATGGAATTCCTTGGAATCAAAAATCATGTCCTCTTCTCCCGTGCCTAGAAGAATGCCCGAGAGGTGTTCACTATGTATTTATAGGGTGAAATTTTCCTATATATGTCTTATATCCCTTAAGAAATTTTTTTCCAGACAA	0.646154	-	lncRNA	LOC102724579
ref|NR_024050.1|	Homo sapiens breast cancer anti-estrogen resistance 4 (non-protein coding) (BCAR4), transcript variant 2, long non-coding RNA	680	AGTTAGTGCTGGGAAACAGTGCTAAGAAGGATACAGTGGCTAGAAGTCGTCCTGTCGTCCTGCCTCACAGTAACATCGTTACCGAATTCTCAGCAGGTGAACCAAATGAAATGGTCAACTGAAAGCCAACCAGGAGGGTGTCTGGCTGTTTTGGGGAAACTATTCCTGACCTTATTTTGACTAAAAAGTTGCCTGCTGTACCAGCAAAAAATCACCATGTACCAACCTATCCAAACTTATCCATGGATGAATCTATCCAGAAGACGGGAGTTCCGATGCTTGTCTTGCTCTGAATGTCTGCTTGTCACCTGCTTAGGGTTATCGACTGTGATTCTGGGACTCATTGTTGTTCTACAGGACCCCTCTGACTCTGTGGTTTTCTCTACTGGATTAACAATG…	ATGTACCAACCTATCCAAACTTATCCATGGATGAATCTATCCAGAAGACGGGAGTTCCGATGCTTGTCTTGCTCTGAATGTCTGCTTGTCACCTGCTTAGGGTTATCGACTGTGATTCTGGGACTCATTGTTGTTCTACAGGACCCCTCTGACTCTGTGGTTTTCTCTACTGGATTAACAATGATAGCCATAGGTGCTTTTTTTGTTGTCCTCACTGGAGTGACAGCCCTGTGTACGGTTACAGTCGACGAGAACTTGCAGAAAACCACGAGGCTAAGACTAGGAGTGATACGAAAAAGCGGAAGTCTCCAAGGAACTACAGAGCCTTCCATGACTCACTCAATAATCGCTAGCACCTCGCTG	0.643617	-	lncRNA	BCAR4
ref|NR_131216.1|	Homo sapiens breast cancer anti-estrogen resistance 4 (non-protein coding) (BCAR4), transcript variant 3, long non-coding RNA	610	AGTTAGTGCTGGGAAACAGTGCTAAGAAGGATACAGTGGCTAGAAGTCGTCCTGTCGTCCTGCCTCACAGTAACATCGTTACCGAATTCTCAGCAGGTGAACCAAATGAAATGGTCAACTGAAAGCCAACCAGGCAAAAAATCACCATGTACCAACCTATCCAAACTTATCCATGGATGAATCTATCCAGAAGACGGGAGTTCCGATGCTTGTCTTGCTCTGAATGTCTGCTTGTCACCTGCTTAGGGTTATCGACTGTGATTCTGGGACTCATTGTTGTTCTACAGGACCCCTCTGACTCTGTGGTTTTCTCTACTGGATTAACAATGATAGCCATAGGTGCTTTTTTTGTTGTCCTCACTGGAGTGACAGCCCTGTGTACGGTTACAGTCGACGAGA…	ATGTACCAACCTATCCAAACTTATCCATGGATGAATCTATCCAGAAGACGGGAGTTCCGATGCTTGTCTTGCTCTGAATGTCTGCTTGTCACCTGCTTAGGGTTATCGACTGTGATTCTGGGACTCATTGTTGTTCTACAGGACCCCTCTGACTCTGTGGTTTTCTCTACTGGATTAACAATGATAGCCATAGGTGCTTTTTTTGTTGTCCTCACTGGAGTGACAGCCCTGTGTACGGTTACAGTCGACGAGAACTTGCAGAAAACCACGAGGCTAAGACTAGGAGTGATACGAAAAAGCGGAAGTCTCCAAGGAACTACAGAGCCTTCCATGACTCACTCAATAATCGCTAGCACCTCGCTG	0.643617	-	lncRNA	BCAR4
ref|NR_134279.1|	Homo sapiens uncharacterized LOC101928924 (LOC101928924), long non-coding RNA	334	GGAACCAGCCATGCAAAGATCTGTGACAAGAACATTCTAGGGCTAGAATCTAGGACCACTTTGGACATTCAAAGCAAAGGAAGGAAGAGGAAGGGGAGCATGGGGGAGATGAAACGCAAGGAAGGCAGAGTGTACAATGTCTATGTAAGCACAACAAGAAAGCAACTTAACTGCCTGCAGCATCAGACCAAGTTCCTGGATCATAAGTTTGAAAGCAGCTTCTAGATGACGCTTGTGGATATTTGGAATAATATCTACTAATTTCTGTTAAGCAGCTATGTTTCAACTCCACTTCAATAAAAACAGCCAAATTTCTCTCCTGGAAATTCTTAAA	ATGGGGGAGATGAAACGCAAGGAAGGCAGAGTGTACAATGTCTATGTAAGCACAACAAGAAAGCAACTTAACTGCCTGCAGCATCAGACCAAGTTCCTGGATCATAAGTTTGAAAGCAGCTTC	0.640625	-	lncRNA	LOC101928924
ref|NR_109875.1|	Homo sapiens uncharacterized LOC101927100 (LOC101927100), transcript variant 2, long non-coding RNA	769	GCGAGAGCGCCCAGGGGGTGGGCGTCTTGCCCCGGGCGTCGAGAGTTTGGGGCCGTCCCGTACGCGGCGCGCCGCAACCCAGTCCCCGCGACCACAGCAGCCTGCTCCCCACCGCGCTTGCAGAGCCCGGACGCGCGTGAGTCGGGGGCCCGCAGAGGCCTCACCCTTGGAGGTCGCCGCTTGTCAGGCCTGACTGCTGTTGGCGCCCACCCCGCCGCCCCCGAGGGGCCGCTCGAGGCCGGACTGCTGCTTTGCCGTGGCAGGCCCCACCCGGGACGTGGCGCTGCGGGCCGGGGCGGTCCAGCTGCAATCCCTACTCCCTGCCAAAGGAGAACCCAGTTACTGAACATCGGATGAGACCATGGATAGTAAATTGGGAGTGAAGGTCCATACCTGGGT…	ATGGATAGTAAATTGGGAGTGAAGGTCCATACCTGGGTCTCAGAAGCACAGTACAGTTACACCAGCCTCCTGAGTATGACAGCAACATTCCTTCAGGGATTAAAGAAAATGCTTCAGAAGATTGGAACACTGCTCAGCCTTCCCAACCTTCTTTTACCACTGATGTTTCTACCT	0.637363	-	lncRNA	LOC101927100
ref|NR_131214.1|	Homo sapiens uncharacterized LOC105378427 (XLOC_008559), long non-coding RNA	504	TTCATTTGGAGCTCCTGCCTCAACAACAGCAGCCAAGTTCCCAGGGGGTGCCAGGGAAATGACTGAATGAAGAGTTAAAAGACCCAAGTCTCATCTCCTGCCACCTTAGAACTCCTCACGGAAGAGAAAAAATTCTATAGTGAGAGAAGCTAAACAATACACATATAAACAAGCAAATACTGCATGGCGGTAAGCGCCATGAAGGAAAACAAAACAAGACCGGAGTGCAATGGCACAACCTTTCCTCACTGCAGCCTTGATCTCCTGGGCTCAAGCGATTCCCCCACCTCAGCCTCCCGAGTAGCTGGGATTTCAGATGTGCACCACCATGCCCAGTTACCATGTGAGGTAAGCAGAGCTGACCTTGACTGGCATCTCTATCAGCAGCTCAGTGGGATT…	ATGGCGGTAAGCGCCATGAAGGAAAACAAAACAAGACCGGAGTGCAATGGCACAACCTTTCCTCACTGCAGCCTTGATCTCCTGGGCTCAAGCGATTCCCCCACCTCAGCCTCCCGAGTAGCTGGGATTTCAGATGTGCACCACCATGCCCAGTTACCATGTGAGGTAAGCAGAGCTGACCTTGACTGGCATCTCTATCAGCAGCTCAGTGGGATTAAATGGCTTGCCAATGTCACAAGATGGAGTTTTGCTCTTGTCACCCAGGCAGAGGTTGCAGTGAGCCAAGATCACCCCACTGCACTC	0.63522	-	lncRNA	LOC105378427
ref|NR_135524.1|	Homo sapiens uncharacterized LOC105373878 (LOC105373878), long non-coding RNA	568	GACCCCGAGCCAGGCCTGTCCCAAGTCCTCCCGGGCCCGCCAGCCCGCGGCCCCTTACCTTGGCCTGGCATTTCCGATGACAGGAGAAGCTGCAGACTGCAAGAGGGCGAGACACAGAAAGAAAGTTTTAGCCGCGAGGCTGGAGTGCAATGGCGCAATCTCGGCTCACCACAACCTCCGCCTCCCAGGTTCAAGCAATTCTCCTGCCTCAGCCTCCCAAGTAGCTGGGATTACAGGCACGCACCACCATGCCCGGGTAAGGGGCTGGCTCTCAGCACCAGGACCTGGCACAGCATCTGACCCAGAGGACAGCTCAGTTCATGATTGCCAGATGGCTGCACGCAGCGCGGAGGAGAGCCCCCTGGGTCTGAAATAGAGGCTGGAGAGGAGGACTGTGAG…	ATGACAGGAGAAGCTGCAGACTGCAAGAGGGCGAGACACAGAAAGAAAGTTTTAGCCGCGAGGCTGGAGTGCAATGGCGCAATCTCGGCTCACCACAACCTCCGCCTCCCAGGTTCAAGCAATTCTCCTGCCTCAGCCTCCCAAGTAGCTGGGATTACAGGCACGCACCACCATGCCCGGGTAAGGGGCTGGCTCTCAGCACCAGGACCTGGCACAGCATCTGACCCAGAGGACAGCTCAGTTCATGATTGCCAGATGGCTGCACGCAGCGCGGAGGAGAGCCCCCTGGGTCTGAAA	0.634615	-	lncRNA	LOC105373878
ref|NR_110409.1|	Homo sapiens uncharacterized LOC101928495 (LOC101928495), long non-coding RNA	639	AGCAATCAGCGAGACTCCGTGGGCGTAGGACCCTCCGAGCCAGGAAAGGGAACTCCCTGACCCCTTGCGCTTCCCGAGTGAGGCAATGCCTCACCCTGCTTCCACACGGTGCGCGCACCCACTGACCTGCGCCCACTGTCTGGCACTCCCTAGTGAGATGAACCCAGTACCTCAGATGGAAATGCAGAAATCACCTGTCTTCTGCGTGGCTCACGCTGGGAGCTGTAGACCTGAGCTGTTCCTATTCGGCCATCTTGGCTCCTCCCCACCCTAGTCTGAAACAGAGGTCAACCCACACCTTGATTTCAACTTGGCAAAACCTTAAGCAGAGGACTCAGCGAACATGTGCTTGGACTTCTGAACTACAGAACTGTGAGATAATAAATTGGTGTAATTATA…	ATGCCTCACCCTGCTTCCACACGGTGCGCGCACCCACTGACCTGCGCCCACTGTCTGGCACTCCCTAGTGAGATGAACCCAGTACCTCAGATGGAAATGCAGAAATCACCTGTCTTCTGCGTGGCTCACGCTGGGAGCTGTAGACCTGAGCTGTTCCTATTCGGCCATCTTGGCTCCTCCCCACCC	0.632653	-	lncRNA	LOC101928495
ref|NR_132124.1|	Homo sapiens T helper type 2 locus control region associated RNA (TH2LCRR), transcript variant 1, long non-coding RNA	470	TTTTCTCTGGAAGAAAAATTTAAAAGTAATAAAGACAAACTACAGTTACTTGGGTGAGTTGGCTCCCCAGGCTTTTGAGATACCTGCCTTTTGTCCAGCACTGCATCGTCCTCGCATATCCAAGGCTGTGTCTCCCTTCAGCATCACCACTCGGCTTTTAGCAGACTGAAGCCATGGTTTTTAGTTTTGTCTCTAGTGATGAGCAGAAAAGAGGGATGAGGAAGAGGCTTTACTGGTCCAACCAGAAAGAGAAGCTAAGAACCCATGACTGGATTCTCTCCCTTGGACACCCCACAGACCAATATCTCACCTTCCAGGAGAAGACCCTTCCAGCTCTTGCTTCTTTAAACCTATTAACTTAGTTTTCTTTAGCTAGACTCCCAAACATCAGCTTTTACA…	ATGGTTTTTAGTTTTGTCTCTAGTGATGAGCAGAAAAGAGGGATGAGGAAGAGGCTTTACTGGTCCAACCAGAAAGAGAAGCTAAGAACCCATGACTGGATTCTCTCCCTTGGACACCCCACAGACCAATATCTCACCTTCCAGGAGAAGACCCTTCCAGCTCTTGCTTCTTTAAACCTATTAACT	0.632653	-	lncRNA	TH2LCRR
ref|NR_146601.1|	Homo sapiens CMT1A duplicated region transcript 3 (CDRT3), long non-coding RNA	538	CTCTAGATATGACAGCTGCTTTATAGGGGGTAGAGGCGCTTGCTAAAGGACACTATGAAGATGTAATCGGTTCAGTCCAGACCATGGGAAACTCAGTTCCTTCTGCAGATAAGGACACATTATTGGAGAGGGAGGGGCAAACTGTACAGGCAAAGAGACTTAAGAAGTTTATAGACCAATTTGCATCGAAGTTTGGTTTGTCAAGACCTCTCGTGGCCTTTGTGTTCCTCAGAGCATCCTCTGTGCTTTGGCTTCTGAGGCCAATTGCCTGTTCGTTTCCTACCTCCTTTTGCGTTCCTGAGAGATAATTGGATTGGCCCAGGTCCTCTTTTTTGTTCTAGGCTGTAGGTCAGAGGTCAGCCGGTGGACTACCTGGTTTGATCATATGTCCTCCTTTGA…	ATGGGAAACTCAGTTCCTTCTGCAGATAAGGACACATTATTGGAGAGGGAGGGGCAAACTGTACAGGCAAAGAGACTTAAGAAGTTTATAGACCAATTTGCATCGAAGTTTGGTTTGTCAAGACCTCTCGTGGCCTTTGTGTTCCTCAGAGCATCCTCTGTGCTTTGGCTTCTGAGGCCAATTGCCTGTTCGTTTCCTACCTCCTTTTGCGTTCCTGAGAGA	0.632479	-	lncRNA	CDRT3
ref|NR_104007.1|	Homo sapiens FK506 binding protein 6, 36kDa pseudogene (LOC100101148), non-coding RNA	875	AATGGAATGCCGCCGTCGGTAGGGGTCTGCCGGGCATAAAGGGGCCTTCGGAACCCCACCAGAGTCACAGCCAGGAAGGGCAGCGGGGCGCACCAGGCCGAAGGCTCACGCCACAGGGAGGGCAGCTAGGACATGGGGGGAAGCGCGTTAAACCAGGGAGTCCTGGAAGGGGACGACGCCCCCGGCCAGTCCCTGTACGAGCGGTTAAGTCAGAGGATGCTGGACATCTCGGGGGACCGGGGCGTGCTGAAGGACGTCATCCGAGAAGGAGCTGGAGACCTAGTGGCGCCTGATGCTTCGGTGCTAGATATTACATTGTGGGGCATGGAGCTGGGCCTTCTGAGCATGCAGAGAGGAGAGCTGGCCAGATGCTTCGTCTTGGGTAAACTCCTCGACTCC…	ATGGGGGGAAGCGCGTTAAACCAGGGAGTCCTGGAAGGGGACGACGCCCCCGGCCAGTCCCTGTACGAGCGGTTAAGTCAGAGGATGCTGGACATCTCGGGGGACCGGGGCGTGCTGAAGGACGTCATCCGAGAAGGAGCTGGAGACCTAGTGGCGCCTGATGCTTCGGTGCTAGATATTACATTGTGGGGCATGGAGCTGGGCCTTCTGAGCATGCAGAGAGGAGAGCTGGCCAGATGCTTCGTCTTGGGTAAACTCCTCGACTCCCAAGGCCCCAGCCTCCATCTTTACCTCAGAGCCTCC	0.63125	-	lncRNA	LOC100101148
ref|NR_024031.2|	Homo sapiens differentiation antagonizing non-protein coding RNA (DANCR), transcript variant 1, long non-coding RNA	915	GCCCTTGCCCAGAGTCTTCCCGGGATTGGCTGCGGGCCTCGCGACCCTCCTGCTTCCCTCCCCGCCCCGCGCCGCCTCTCTGGTTTGTGCGCCCGTCGCAGGTCGCAGGCCTCTTTGTCAGCTGGAGTTGCGCGGGCTGACGCGCCACTATGTAGCGGGTTTCGGGCGGGCCACGCGTGCGGGACAGGAACCCAACCCCAGCCGACCTTGAGCTCCAGGAGTTCGTCTCTTACGTCTGCGGAAGTGCAGCTGCCTCAGTTCTTAGCGCAGGTTGACAACTACAGGCACAAGCCATTGAAGCTGGAATGTCCTGTTGCTGGTATTTCAATTGACTTAAGCCAACTATCCCTTCAGTTACAATAGGAAAGTGCCTCTAATAAGGCCAAATATGCGTACTAA…	ATGCTGGTGGCAACAGGGCAGTGTAGCAGGTGCTTCATGTTCACCTTTTCAACCTTTTCATTTAATTGTCACAACTCGGAGGTGGATTCTGTTAGGGACAGGCTGCCCCAGGACCACTCCGCCCCCGCTAACTCAATGCAGCTGACCCTTACCCTGAATACTCTGCAGCTGCATTCC	0.62766	-	lncRNA	DANCR
ref|NR_135675.1|	Homo sapiens uncharacterized LOC105371824 (LOC105371824), transcript variant 1, long non-coding RNA	623	CGCTCAGTCAGCAGGGTGGGCGTGGCCTTCTCCCTGCCTGCATCTGAAATGCAGTTTAAAGGTCAGGAAGACTGATCTTTCGCTTCTGAATCCTCTGAGAGTTCCTCAGGCCCTCCTGTGTGAGGCCCAGCTGCTTCCTGCCTGGTCTTCCTGGATCCACAGAGCTGCAGCTGCAGTTCCTCTTCCCCTGACGTCTGAGGCCGGGCCTGCTCCAGGTCGGAGGTATAGCGGGGTGACGAAGAGGAGGCTGCAATGACCATCATGTCTCTGTGACCACACGATTACCCATCGGCTCCCACACCCCTCTGCCTGCCAGGAAGCTGAGGCTCAAGAGAACTGAGAGGAGGGGAACAACGGCCGTTGAGGCCCCCGTGGGCCAAGCAGTGTGCCAGGCACTCT…	ATGGAGGTAGGTGAGCTTATCCCCACTGTACAGATGAGGAAACTGAGGTTCAGAGAACTGGTTGCCCAGGTCACACAGCTTGGAGGAAGCAGAATA	0.627451	-	lncRNA	LOC105371824
ref|NR_136178.1|	Homo sapiens uncharacterized LOC101928166 (LOC101928166), long non-coding RNA	289	CCACATTTTGCCGTTCCGACTCTAAAGCAACTACATTTCTCTACAGAGCACAGAACTGTAAGAAATGGTCAAATATCACCAAGTGCACAAGACTCAAGACTGGCATAGTAGAAGACAAAGGTGGATATATGGGTTATTCAATCAACCTCCTAATATGGGCATAAACTCCAGTGGCTTGGACTCTGAAGCATGATTCCTCAAAATAAAGCAAACAGTTCCTCATGACTTTATAGAGTGATTAAGCCATTGGAAATGCGTTGCACAAAAAGCGCCATGCAGCACAACATAG	ATGGTCAAATATCACCAAGTGCACAAGACTCAAGACTGGCATAGTAGAAGACAAAGGTGGATATATGGGTTATTCAATCAACCTCCTAATATGGGCATAAACTCCAGTGGCTTGGACTCTGAAGCA	0.626866	-	lncRNA	LOC101928166
ref|NR_120308.1|	Homo sapiens uncharacterized LOC102724163 (LOC102724163), long non-coding RNA	543	AGAAAGGAAGGACTTATTGTCTTAGTTACTTGATCCACTTCCTTACCTCCTGTTCATGCAACTTTGCTTGTTTTGCTTCTACTAAAATGGTTCTAGGTGCTGTGTGGACAGGTGATACAAAAGCCTGACTCACACGGTTGACATTCATTCATTCCATTTTCATTTCTCTTTGAGTGATCCTGACAAGCAGAGGGTCTCAGGTGGATATTACTGTGTCTTTGAGACCTCTCTAATCCTTATCTATCTCTCATTTTAATACAGAGAGTTTCATACGCAGACCTTAAGTAGACATAGTATCCAGCTAAAAGGGTCTCACTCTGTCACCCAGGCTGGAGTGCAGTGGCGCAGTCATGGCTCCCTGTAACCTCAACCTCTCAGACTCCAGCAATCCTCCTGCGA…	ATGGCTCCCTGTAACCTCAACCTCTCAGACTCCAGCAATCCTCCTGCGACAGCGAAGTTAATCTTCTGGTTCGGTTCACAAAGTGCAGGAGAGCCTACCAGCTTGAGAGAAAAGGAGTCATGCTGTATTTGTTTCCTTGAG	0.626667	-	lncRNA	LOC102724163
ref|NR_136253.1|	Homo sapiens uncharacterized LOC101927420 (LOC101927420), transcript variant 2, long non-coding RNA	443	TGGAGGAAGCAGCCACGGGCGAGAGTGGCTGCAGCTGGAGTGAGCGAGCGCGACGAGCCACCGGAAACGGAGCTGCGGCCGCGCCCCGCCCCCAGCTCCCCGCACGCTGCCCCTCCCGCTCGTCTGTCCCGCTGGCGGCCCAGCGTGCTGGCTGTACGCGTCACTTCCGGCTGTGTCGGCGCGCGAAAAAAGGAACCAAAGAGAAGTGAAGGAATGTGTCCAAGGGCTCCCAAGTTGGCGGTGGAATTAGAATTGAAGCCTCAGCTCCAAAGCCTGTGTTCTGAACTACCCGGTTGCAGTTCACAAAATACACTTTGGCAGTACTTTCATAACGAAAACAAATGATTACAACCAGTTTACAAATGCTTTGCTTTACTGGAGGATCGACATGTTTGACTA…	ATGTGTCCAAGGGCTCCCAAGTTGGCGGTGGAATTAGAATTGAAGCCTCAGCTCCAAAGCCTGTGTTCTGAACTACCCGGTTGCAGTTCACAAAATACACTTTGGCAGTACTTTCATAACGAAAACAAA	0.623188	-	lncRNA	LOC101927420
ref|NR_145677.1|	Homo sapiens uncharacterized LOC728975 (LOC728975), long non-coding RNA	1812	TCTCGGCTCTCCCTTATCTCTCCGGCACGGTCTCTGACTATCTCTTACTCACGGTGTCTCCCCGCCCCTCCCTCCGCAGGCCGGGGGCCAATTCCGCGAGAGGACAAATTAGTAAAAGGCAGAGCAGTCCCCGGGGAGGGGCCAGCGCGGGGGGGGATGGGGGGGCTGGGGCGCGGCGGAAGGGCACCGCGGGGAACGGAGGGGGAGGGCCGGGCAGGGGGTATTTTTAACCAGGGGCAGCAGCTCGAGTTGCAGGGCCGGACGGCCGCACCCCACGCGCGCCCTGGCGGGCATTCCGGGGCGATTGTGCGGCGGCGCCGCCTCCCGCAGCCCCGGGCCCGCCCGGTCCCCAGCTCCCCTCGCTCCGCGCGACCGCAGCTGCTCCCGCCGTTCCCAGCC…	ATGGGGGGGCTGGGGCGCGGCGGAAGGGCACCGCGGGGAACGGAGGGGGAGGGCCGGGCAGGGGGTATTTTTAACCAGGGGCAGCAGCTCGAGTTGCAGGGCCGGACGGCCGCACCCCACGCGCGCCCTGGCGGGCATTCCGGGGCGATTGTGCGGCGGCGCCGCCTCCCGCAGCCCCGGGCCCGCCCGGTCCCCAGCTCCCCTCGCTCCGCGCGACCGCAGCTGCTCCCGCCGTTCCCAGCCAGCCCCGGCGCGGGGCCGAGATTACCTCGGGCTGCGGCAGCTGCTCTGAGGAGGGGCCGGGCTGGCAGCGAGCAGACCCCTGCCGGACACTCAGCAAACGGCAGCCTCACCCCGCAGGGCCGCGCCACTCCCCTTCCCCACCCCACCGCCGCGTCC…	0.62069	-	lncRNA	LOC728975
ref|NR_033998.1|	Homo sapiens hCG2028352-like (LOC729970), long non-coding RNA	954	TTTGATAGAGAAGGGACAGGGAACAGAACCTTCGCCCCCCGCCTGAGCAGCTGGTAGACTAGATATCTTCCAAACATTATCTCATTTACTTCCCTGGAGTTACAAATAGGTAGATTTCATGTCCGTTGAGGGGTGAGAAAGCTGAAACTTTGAGACTTAAGAATCCTGGCCGAGGTCAGCCTCCTCCGAAGCTTCATCTCTTGCCACCACTTTCTGGTGCACACCTAGGACAGATTTCAATCCCTGAGATCCCAGGATGAAACCTATGTTTGCCAAATACCAGCTACTGTGCCAGAAGAGATCATGGAACCAGGTGTGGAAAGCTGCTTGAGAAGAGGAGCCAAAACATCATAGTTGAACCGTCCTGGAATAGAAACTCGCCCTGAATTCTTTCTTGTG…	ATGATGAGATTTCCCCTGTTGTCACATAAACAAGGAAGTAAAGGGGGCCCCTTGTGCTCTCAGAACTCCAAGCATGAAACGATAGCAAAGGGAAAAACAGCTAAGTGTTTCCTGGCTGAATTTTATTTTGCTTTCAGTTTCTGCCATTTCAGTTCCTGTTATCGTGCTTTGAGGTGCACTGAACTGCAGCAAACCCAGGGGATCCAAGGCTACGTTGAAAAGCCTTTGACCACAGTGCAGGGAGCAGAAGACATTAATGACGTGATGTCGACACAGCCCGCACTCAGGATCCTCCAGGAAAAGAACACAGAGATAACCCCGGATCGATGGTACTTTTTGAAAATGCTTTATTGCAAAAGAGTGGCTAGGGTTTTACAAGGGCTA	0.618357	-	lncRNA	LOC729970
ref|NR_026789.1|	Homo sapiens family with sequence similarity 66 member A (FAM66A), long non-coding RNA	775	ATGCGCGGTCTGCCTCCCGCGGCGGGCCGGGTCTCCAGGGAGGACCTGAGTTTTCTTCACCCATTGTCAGGGAGGCGCCATCGCCCTGGCTTTGGGGCTGGGGCCTCCGGGGAGGTTCCGGTAGGGGCGTTGGAGAGGCCGCTCTTTTTGCAAGGCCCGAGACGGCGGGCCCTGCGCAGGCCGCCCTATTCCGCGCCCTCAGGGCGTCAGTATCAGCCTGAGGCTGGATACCCCCGCTGGGCCCGGATGACCCCGCTGGGCCCGGAGCATCCTCCGGCGCTGCCCTCCCAGAGCCACGCAGAGGCTGAGGTGGCGCGGGGGCGGCCCCGGCTCCGCGAGAAGCGGCGGCAGCGAGGGCTGGAGGACCCGGGCTGCGGGGCTCCGGGGCGTCTGGCCTGG…	ATGCGCGGTCTGCCTCCCGCGGCGGGCCGGGTCTCCAGGGAGGACCTGAGTTTTCTTCACCCATTGTCAGGGAGGCGCCATCGCCCTGGCTTTGGGGCTGGGGCCTCCGGGGAGGTTCCGGTAGGGGCGTTGGAGAGGCCGCTCTTTTTGCAAGGCCCGAGACGGCGGGCCCTGCGCAGGCCGCCCTATTCCGCGCCCTCAGGGCGTCAGTATCAGCCTGAGGCTGGATACCCCCGCTGGGCCCGGATGACCCCGCTGGGCCCGGAGCATCCTCCGGCGCTGCCCTCCCAGAGCCACGCAGAGGCTGAGGTGGCGCGGGGGCGGCCCCGGCTCCGCGAGAAGCGGCGGCAGCGAGGGCTGGAGGACCCGGGCTGCGGGGCTCCGGGGCGTCTGGCCTGG…	0.616667	-	lncRNA	FAM66A
ref|NR_026806.1|	Homo sapiens uncharacterized LOC79857 (FLJ13224), long non-coding RNA	1630	ACAGGCTCCCGGGCCACGAGAAACCGGCCGAGCAGTCCGGGCCAAGCTCCCCGGAACCCTCGGCCGTCGCAACCCCCGACGCCAGGGCTGAAGCGCCGGGCACTGCCGCCTCCCTCGGTCGCCCGCCCGCACGCCCGGAGCGGGGAAGCACGCCGCCTCCCTACGCACCAGCATGGCACCTCGCACAAGTAGCGCCGCCAAAGTTTCCCCACGAGGGGGCTGAGGGACAAAAGCCCCTCCCGAAACTCGCCCGAACTTCGAGGGCCTCCGACCTGCACGGCCCTACGCCCAGGCGGCGGCCCCGAGCGCCGGGGGCCCGCACGGGCACATGCAGCCCTTTGTTTTCTGTCCAGCCGGGCGCTGCCTACGTGCAGCATCAGGGATGTCGGAGCGTTTCGC…	ATGAGAAACGCCCGGAGTATCCGCCCCGCACGGGCGGAGAGTTGGCGACTTTCACTCTGCTTTTTAAACTGGCAAGACGCCATCATCAGCAAACCACATTGTCCTGCCGGCCGGACCTGCCCGACGGCGGCCGCATCCCACGGCTCACGCGGGGCTGGACATTCGGACAAGGACCAGGGTCGCAGCCCGAAGCACGTGGTCTGTCACGTAGAGCACAAAAAGCAGTGCCCTGCGGAGTTCACTGACTCCCGCGGCGTACACAACGCCGCCGCCTCCATCTCCAGCCAAGTTGGCTTCCCTGGCCATCTTACAGCGCGGACGGCCGCCCATAAACGGGAAGCCCTCGCGGTGTCGCCCACACCTACGCTACAGGTGAACGCACCGGGAGCAAAACTTCGG…	0.616279	-	lncRNA	FLJ13224
ref|NR_038941.1|	Homo sapiens uncharacterized LOC100128531 (LOC100128531), long non-coding RNA	973	ACAGACGTCGACTCCAGCAAAAATGTCCTGACTGACTTCAGGAGAGAGGAATTATTGCTACGTGCCTCTTTCCCAGTGAAGAAAATCTCTGTTGGCTGCGAGCAGAGAAGCGGCGGAAGGATTCCCGACTCCGGGAAGCCAGGTGTCGGAAGGAGGAAGTACGCTTGAAGGGGGTCCGGCTGGCCGACTCTGCACTCGTCCGTTCGTGGCCCACCGTGGTGGTCACCAAATTGAGGGCTTCCTGGAAGGACCTCCTCACGGTGCCCATCCACTGGGTCATGTGGGTCTGGGCCACTGTGAGTTTATCTCCCAGCTGTCTCTCCCTCCCTCTCTGGAAGGCAACACTGATCCAGGATCTCACTCTGTTGCCCAGGCTGGACTGCAGTGGCATGATCACAG…	ATGTGGGTCTGGGCCACTGTGAGTTTATCTCCCAGCTGTCTCTCCCTCCCTCTCTGGAAGGCAACACTGATCCAGGATCTCACTCTGTTGCCCAGGCTGGACTGCAGTGGCATGATCACAGCTCACTGCAGCCTTGGCCTCCCAGGCTCAAGCGATCCTCCCACCTCAGCCTCCTCGGTAGCTAGGACTACAGGTGGAGCAACACCGTCAGTCAGAAGGCAGCGGATGGCACAGGGCTTCCGCGTAAGGCCTGCATCGCCTGAGTCATGGTTTTCTCATCTTGTA	0.612903	-	lncRNA	LOC100128531
ref|NR_135584.1|	Homo sapiens uncharacterized LOC101927596 (LOC101927596), long non-coding RNA	455	GAAGGGAGAGAAATTGTACCTGGCCTCCTGAAAGACGCAGCCTCTGAAATGAATATTGAAGACTGGGGAGGATTTAAACAGGTAGAGACGGATGGAATGGACACAGGGCTCGGGAGCAGCGCCAGCCCGACATCGGCGGAGGAGCACCGGAAGTTCTGCAGCACTGGCTTTCTTTGCTCTTCCACCTATGCAAGCTCCTTCTCTCTTGTGGCTTGCCGAGCCTGGTTAGCTCTGAGACCGGAAGTTCTGAAGTCAGCTGGCATCCTACATCTGTGCAACCTACTTCTCTCCCCATCCCACCACAGAAACCAGAGCCTCGAGGCTTTTGGCTTGGGTGCTGCCTTCACAGTTTAGGTTTTGGTAAGAAGAAAGCTTATCTTCATGTCATGAGAAAGAAAA…	ATGAATATTGAAGACTGGGGAGGATTTAAACAGGTAGAGACGGATGGAATGGACACAGGGCTCGGGAGCAGCGCCAGCCCGACATCGGCGGAGGAGCACCGGAAGTTCTGCAGCACTGGCTTTCTTTGCTCTTCCACCTATGCAAGCTCCTTCTCTCTTGTGGCTTGCCGAGCCTGGTTAGCTCTGAGACCGGAAGTTCTGAAGTCAGCTGGCATCCTACATCTGTGCAACCTACTTCTCTCCCCATCCCACCACAGAAACCAGAGCCTCGAGGCTTTTGGCTTGGGTGCTGCCTTCACAGTT	0.612121	-	lncRNA	LOC101927596
ref|NR_135256.1|	Homo sapiens uncharacterized LOC105370457 (LOC105370457), long non-coding RNA	377	TGACATCTCAGGTGAACAAATTCTTCCCACTCTTCTGAGCAACCATCTCAAAATATAATAAAGATGCTGCCAAGAAATGAAGTGCCACAAAAAGAAGAAAAGACATAAGAAGATACTGCCACCAGAAAACACTGGGAACAGAAAAAGACACAAAGTAAATAGATTGCTGGAGATGCAGTCTGGCATGTGCTATGAAAACAATCACCAATTTCTGCACTTGATTAGTCTGCCCGTCGCCTCAGCCATTGTCAGCCACATTGCGTTATTCGAAAATGCATTGCAATGTATTTAGAGTTATGAAGTCTTAGAGTTTGTACTTGATTCTGTAAATAAATTATTATTATGGCTATTAAAACTTTTTAAAAGCAAAAAAAAAA	ATGAAGTGCCACAAAAAGAAGAAAAGACATAAGAAGATACTGCCACCAGAAAACACTGGGAACAGAAAAAGACACAAAGTAAATAGATTGCTGGAGATGCAGTCTGGCATGTGCTATGAAAACAATCACCAATTTCTGCACTTGATTAGTCTGCCCGTCGCCTCAGCCATTGTCAGCCACATTGCGTTATTCGAAAATGCATTGCAATGTATT	0.612069	-	lncRNA	LOC105370457
ref|NR_104999.1|	Homo sapiens uncharacterized LOC102467226 (LOC102467226), long non-coding RNA	504	TTCTCCTTCCTGCCACCATGTGAAAAAGGACATGTTTGCTTCTCCTTCTGCCATGATTTTCCCCTATATTCTCACCAGTAACTAAAAGCATAGTGTCCAGAATGAATCTAAGTAGAAGAAGGGAAGACGAGAAGGACACAAGAAGGAAGACAAGGAAAAATGTCGACCTCAAAGAACTAGAGGAACAACACTGGAGTTATACGAAACACCCAGAATTAGAATCAGAGCAATTTGATTGGATTTACTACAGCTGATTCTAGATACAAGAACTTTACCGAGCCATTTACAATTTTTGTGCTTCAATTTCATCATTTTAAAACAGAAAGAAAGCATTTACCTTATACGCTTGTTGCTTAGATTATAAAGGAATTATCTATATAAAAAGTACAATAAAGAAGA…	ATGAATCTAAGTAGAAGAAGGGAAGACGAGAAGGACACAAGAAGGAAGACAAGGAAAAATGTCGACCTCAAAGAACTAGAGGAACAACACTGGAGTTATACGAAACACCCAGAATTAGAATCAGAGCAATTTGATTGGATTTACTACAGC	0.609756	-	lncRNA	LOC102467226
ref|NR_135145.1|	Homo sapiens uncharacterized LOC105376271 (LOC105376271), long non-coding RNA	294	AGTGGACGCCAGGCTCTGCATTTCTCGGGAACCAAGTGGGGTGGGCCTTCCCTGGGTCCCTCCCTCCCGGACGGGATAAATAAGCCGGGGCTACTTGGAAACGATTTGCGCAATGCCGGGTTCGGGCGTCCGTTTGGGGAACTCAGATGCCTGCGGCAGCTGATCTACTCTGTGCTATGCTGAGCCAGACACCACCACGCTTTGCCTCCAGGAGCAAGTCTTAACTAGAGAGAGATCAAAGAAAAAGACAACTAGGGACGACTGCCAAGAGTGCAATAAATATAAAGTTCAGCC	ATGCCTGCGGCAGCTGATCTACTCTGTGCTATGCTGAGCCAGACACCACCACGCTTTGCCTCCAGGAGCAAGTCT	0.609756	-	lncRNA	LOC105376271
ref|NR_110100.1|	Homo sapiens small nucleolar RNA host gene 21 (SNHG21), transcript variant 5, long non-coding RNA	560	GTGGATTTACTAGGAAGGTGGGACGTTGGAGGGGTGGCCGCATGGAGTGAGTACTGTCTCTGGCCACCGAGCAGAGCCAGTGACAGCAGCGTCCTGGTAGGCAGGCAGGCGTATCAGGTTTCAGAGGATGCGGCTGGGAACGGGAGTAGAGGTATATGAGCTCCCTGAAAGCACAAAGCAGTTATTTCCATCTTCAGATCATTCAGAGATTATGAAGGCACAAACCCTGCCTTCAATTTGCTTATAGTCAAGTGGAGCAGACACAAGTCAATGATTGCAGTATAGCCACTGAAGTAATCTAAAAGAGGTGAGTGTGGCACTTAACCTCTCCTGGGAGGGGGAGGAATAAGGCAGTGTTTCCAAGAGGTGATTTTGGAGCTATACAGGCATTAGGTAGAC…	ATGCGGCTGGGAACGGGAGTAGAGGTATATGAGCTCCCTGAAAGCACAAAGCAGTTATTTCCATCTTCAGATCATTCAGAGATTATGAAGGCACAAACCCTGCCTTCAATTTGCTTA	0.609375	-	lncRNA	SNHG21
ref|NR_046376.1|	Homo sapiens uncharacterized LOC100128568 (LOC100128568), long non-coding RNA	639	CGCGCGGCCCGAGGCGGGTCTTGAAGCACTCGTTTTCCCACTCGTTTTCCGGGGTTCCCCCGCGGTGGGACAGTGAGCAGTTCAGGGCGCCGCAGCCGAGGCCTTCCTCCAGGAAAGGTTTGCTGGCTCCTGCCTTAGAAGATGAGAAAGTTTGTGATGGATGGAGAAGAGGATCTTCCAGAAAATAACCAGGGCTTTCCAGCCACTGGATCCAAAGACTATGCTCTCCCTGAGGGTGGAGACGGAGCCAGGTTTGCCCATGTGAGCATCTGCAGGATCCTGGAGATGTCTCAAGCCTGGCAGCAGAGAAAGACTGTCCAAGGAGGCAGCAGGAGCCAAGGCCAGTGACACCACATCTCAAGGAGCCAAATGACGATGCGGATTTTCAGGCTAAAACTG…	ATGAGAAAGTTTGTGATGGATGGAGAAGAGGATCTTCCAGAAAATAACCAGGGCTTTCCAGCCACTGGATCCAAAGACTATGCTCTCCCTGAGGGTGGAGACGGAGCCAGGTTTGCCCATGTGAGCATCTGCAGGATCCTGGAGATGTCTCAAGCCTGGCAGCAGAGAAAGACTGTCCAAGGAGGCAGCAGGAGCCAAGGCCAG	0.607143	-	lncRNA	LOC100128568
ref|NR_135318.1|	Homo sapiens uncharacterized LOC105370203 (LOC105370203), long non-coding RNA	666	AGAGGGCTGCCCCTCGGCCGGTGACCGAGTTAAGCACCGAGCTGTAAATCGCTTGAGACCTGTATTTGGTTGTTTTGTTGGTTTTGCCAAGTAAGGTCACTTGAGGATTTCTTGGCTCGAGGTCCCAGGTTGCGCAGACTCTGACTGCATCGAGTTGAGAATTTTGGTCAGAATGTTAAAGTGGAAACCTACCCCAGGCTGTCATGACTTTTGCATTCTGGTAACCAACTGATCCTACCCGGACCCATGATGCATAACTCAGCTGGTCCTGTGGCGCACACCCAGAGGCCGACTCAATGCATGAAGACTGTTTTCCACACCCCTATGATTTCATCCCCAACCAAGCAGCAGCATCCATTCCCTAGCCCCCTGCCCACCAAATTATCCATAAAAACTCTG…	ATGATGCATAACTCAGCTGGTCCTGTGGCGCACACCCAGAGGCCGACTCAATGCATGAAGACTGTTTTCCACACCCCTATGATTTCATCCCCAACCAAGCAGCAGCATCCATTCCCTAGCCCCCTGCCCACCAAATTATCCATAAAAACTCTGGCTTCTGAGTTCTCAGCAAAACTGATTTTAGTAATAACTCCAGTTCTTCCACTTGGCTGGCCT	0.605042	-	lncRNA	LOC105370203
ref|NR_148993.1|	Homo sapiens uncharacterized LOC400743 (LOC400743), long non-coding RNA	590	GAAGACAGCTCGACCGTGATGGAGGAGACAGGCATTTAGAATAAGCATGAAATAAAGGTGGCTGTTAAGGGGTCAGCTCCCCTCACCAAAGTCACTTTTGATTTACTTACAAAAGTTTTCTTAAGATTTCTTCAGAACCCAGGTCAAAAGGCTGTGGCAGGAGGCCAGGCAGATCACAGCGTCCATGCCTAGATGCTCCCTGACCCCCAGGAACCAGAAGTGCTGTCTCCTGAAGGCTCTGGAAACCCGGAATCAGCCTACGAGGCACCAGGGCCACCTTGGAGGGTGGAAATGAGGACCTCAGGCCCCAGAGGGCATGCAGGCGAGGTGAAGTTCAGGAGAGGGGAAAGAACATGGGCTGTGTGGCCTTGGACCAATTGCTTGCCCTCTCTGGGCCTT…	ATGCTCCCTGACCCCCAGGAACCAGAAGTGCTGTCTCCTGAAGGCTCTGGAAACCCGGAATCAGCCTACGAGGCACCAGGGCCACCTTGGAGGGTGGAAATGAGGACCTCAGGCCCCAGAGGGCATGCAGGCGAGGTGAAGTTCAGGAGAGGGGAAAGAACATGGGCTGTGTGGCCTTGGACCAATTGCTTGCCCTCTCTGGGCCTTCTTATTGGTGACAGACAGACTGGTGACTTTCTGAGAGGATCTATGCAACCTCAGGCTCCTGCACCTGGGTTACAGGGTCTTCTGGAGGGGAAGAGA	0.60479	-	lncRNA	LOC400743
ref|NR_002312.1|	Homo sapiens ribonuclease P RNA component H1 (RPPH1), RNase P RNA	341	ATAGGGCGGAGGGAAGCTCATCAGTGGGGCCACGAGCTGAGTGCGTCCTGTCACTCCACTCCCATGTCCCTTGGGAAGGTCTGAGACTAGGGCCAGAGGCGGCCCTAACAGGGCTCTCCCTGAGCTTCGGGGAGGTGAGTTCCCAGAGAACGGGGCTCCGCGCGAGGTCAGACTGGGCAGGAGATGCCGTGGACCCCGCCCTTCGGGGAGGGGCCCGGCGGATGCCTCCTTTGCCGGAGCTTGGAACAGACTCACGGCCAGCGAAGTGAGTTCAATGGCTGAGGTGAGGTACCCCGCAGGGGACCTCATAACCCAATTCAGACTACTCTCCTCCGCCCATT	ATGCCGTGGACCCCGCCCTTCGGGGAGGGGCCCGGCGGATGCCTCCTTTGCCGGAGCTTGGAACAGACTCACGGCCAGCGAAGTGAGTTCAATGGC	0.603774	-	lncRNA	RPPH1
ref|NR_136527.1|	Homo sapiens uncharacterized LOC105372483 (LOC105372483), long non-coding RNA	736	GCCGGAGGGCGGATCTGTGCCTGGCCGAGGGTGTCCGTCGGCGTCACTCACCGTCCTCGGCCCGCCTCTGCGTCCACTAGGAGCGGCCTGAAAGAGGCCCGCACGCGGGCTCGAGCCGCGTGGAATGCACCTAGAGCTGCATTCCATGTATTCCTTGGCTTTTCGTCCTTTCCTCCATCATCAAGTAACTGGATCTGTGAGCATGATGAACTTTGTTTTCCTGAGCTTGTCCTGTGTCTCCTCTTCTGGCCACACCTGACTGAGCAGAACATAAAAGCGACAGAACACCAGGAGGGCTGCTGCTTGGGGAAATTGTGTGAGAAGAGTCCTGGGGGACTAGGGGCAGGGCAAGCACTGCTCTCCCTCTCCTGGAGGCTGGGGAGAGCATCAAGGAGACTA…	ATGCACCTAGAGCTGCATTCCATGTATTCCTTGGCTTTTCGTCCTTTCCTCCATCATCAAGTAACTGGATCTGTGAGCATGATGAACTTTGTTTTCCTGAGCTTGTCCTGTGTCTCCTCTTCTGGCCACACC	0.60274	-	lncRNA	LOC105372483
ref|NR_148545.1|	Homo sapiens uncharacterized LOC100505555 (LOC100505555), long non-coding RNA	656	AGTGAAGCCGGAGGGACGGGGTCCAACCGTTGTCGGCTGCGCGGAAACTGGGACTTCTCCCCAGGGTCGTGGAGGACGCGGCCGCCGACCCTCCCACCGCCTCACGCCTCGGAGACCGGGTCCAGAGCCCTCAGCCGCTTCCGAGCCCCGAGAGGGGAATCAGAAGTGCGCGTGATCAGAGCGGCACCCCCTTCCCAGGAACCGCAGCTGAACCAACGGTTTCCCCTGCACCAGCCTTTGCGACCAGACCAGAAGACCATGTAGCACCAAAAAGATAGCTGCAAAGCGGAATAAAGTTGGGGAAAACAATCTGCTGGCCGGAAGAGAGTAAGATGCAGGAGGATGATTGCCGGTTCTCCGCAGCACGAGTCAGGGAGGCCATGAGATGGAAGAGCCACC…	ATGCAGGAGGATGATTGCCGGTTCTCCGCAGCACGAGTCAGGGAGGCCATGAGATGGAAGAGCCACCCCACAATGGGAAGAACCTGGAGACAAGGTTCTCCTTGTCTATGCCCAAGAGAAGCCACCCTTCAGGAGAGAGTTTCTGAGTTTCATGAACTTGGGGAACATTCTAAACCTATTCAAAATATGCTTACTCACAGAGAGGTCTCACAAGTAGGCACGTCGTCCATAAATGAGACTCGCATGTTGAATATTTACACAGAATTCAGTTTTTGTTTAGATGACTATCAGAATAAAATATCTGTGTATGAAAAGCCT	0.602273	-	lncRNA	LOC100505555
ref|NR_135694.1|	Homo sapiens immunoglobulin heavy variable 1/OR15-1 (non-functional) (IGHV1OR15-1), non-coding RNA	557	GAGCATCACCCAACAACCACATCCGTCCTCTAGAGAATCCCCTGAGAGCTCAGCTCCTCACCATGGACTGGACCTGGAGGATCCTCTTCTTGGTGGCAGCAGCTACAGGTGCCCACTCCCAGGTGCAGCTGGTGCAGTCTGGGGCTGAGGTGAAGAAGCCTGGGGCCTCAGTGAAGGTCTCCTGCAAGGCTTCTGGATACATCTTCACCGACTACTATATGCACTGGGTGCGACAGGCCCCTGGACAAGAGCTTGGGTGGATGGGACGGATCAACCCTAACAGTGGTGGCACAAACTATGCACAGAAGTTTCAGGGCAGAGTCACCATGACCAGGGACACGTCCATCAGCACAGCCTACACGGAGCTGAGCAGCCTGAGATCTGAGGACACGGCCACGT…	ATGGACTGGACCTGGAGGATCCTCTTCTTGGTGGCAGCAGCTACAGGTGCCCACTCCCAGGTGCAGCTGGTGCAGTCTGGGGCTGAGGTGAAGAAGCCTGGGGCCTCAGTGAAGGTCTCCTGCAAGGCTTCTGGATACATCTTCACCGACTACTATATGCACTGGGTGCGACAGGCCCCTGGACAAGAGCTTGGGTGGATGGGACGGATCAACCCTAACAGTGGTGGCACAAACTATGCACAGAAGTTTCAGGGCAGAGTCACCATGACCAGGGACACGTCCATCAGCACAGCCTACACGGAGCTGAGCAGCCTGAGATCTGAGGACACGGCCACGTATTACTGTGCGAGAGACACAGTG	0.779221	+	lncRNA	IGHV1OR15-1
ref|NR_104179.1|	Homo sapiens uncharacterized LOC100289333 (LOC100289333), long non-coding RNA	385	ACGCAGCGCGGTTGCTGGGCACCTCGACTATCACCTGACCGTAGTAATATCTCCCGCTACGCGCGTTGTGACCAATGCTGCATACAGGAGATGAGGGAGGACGGCCAGACACCTGGAAGCCGGAAAATGGACTCAGTGGCCTTTGAGGATGTGGCAGTGAACTTCACCCAGGAGGAGTGGGCTTTGCTGGATCCTTGGCAGAAAAAACTCTACAGAGATGTGATGCTGGAAACCTATAGGAACCTGGCTTCAGTAGGTGATGACGACAACATTCCTTCACTTAGAGAACAAGTTGCCCATCAACGATATTTCAAGACCTGGCATGTGGAAAGGGAATACTTCAGTAAATAAACCAAGCATGGTGACAGCTAAAAAAAAAAAAAAA	ATGAGGGAGGACGGCCAGACACCTGGAAGCCGGAAAATGGACTCAGTGGCCTTTGAGGATGTGGCAGTGAACTTCACCCAGGAGGAGTGGGCTTTGCTGGATCCTTGGCAGAAAAAACTCTACAGAGATGTGATGCTGGAAACCTATAGGAACCTGGCTTCAGTAGGTGATGACGACAACATTCCTTCACTTAGAGAACAAGTTGCCCATCAACGATATTTCAAGACCTGGCATGTGGAAAGGGAATACTTCAGTAAA	0.761062	+	lncRNA	LOC100289333
ref|NR_110883.1|	Homo sapiens uncharacterized LOC102724596 (LOC102724596), transcript variant 2, long non-coding RNA	558	GGTGGAGAAAGGTCTGCATTACCCACTGGGGGGATGATGCAGCAAGAAGACCCACACCAGATGAGGGCGCCTTGATATTGGATTTCCCAGCCTCCAGAACTACAGAGTCTTGCTCTGTCACTCGGGCTGGAGTACAGTGACACAATCACGGTTCACTGCAGCCTGGACCTCCCAGGCTCAAGTGATCCCCCTGCTGCAGCCTCCTGAGTAGCTGGGACTACAGGCCTGTGCCACCATGTCCAGGTCCGGTCCACTGCTAGGAGATCCATATCTACTCTTTGGGAGTTCTCCAGAGGAAAAAATCAACAGGCGGGAGAAAGATACTCTGCTAGCTTCAGATTCATTAGTACTAGGAAATGGAGAGATAGGAGGTATAATGTATTAGGGAAGCAAGGGATT…	ATGTCCAGGTCCGGTCCACTGCTAGGAGATCCATATCTACTCTTTGGGAGTTCTCCAGAGGAAAAAATCAACAGGCGGGAGAAAGATACTCTGCTAGCTTCAGATTCATTAGTACTAGGAAATGGAGAGATAGGAGGTATAATGTAT	0.753846	+	lncRNA	LOC102724596
ref|NR_134600.1|	Homo sapiens uncharacterized LOC105377975 (LOC105377975), long non-coding RNA	812	AAAAAGAAAAACATCCATTCATGAGAGTTCAGGGATACGTGAAAATGAAGCAAATGAGGAAAGACCCATTCACATTCCTCCAAAAGATCTGTGGCTCACTGGAATCATGTTACTGGCTCCTGGTAGTCCCTGACTTTACCTGTTTGTTCCAGGAACTTGCTTTATGGCCATTTGTTCTAATGATCAGTTTGGACAACCAACCTTTATTCCTCCACCTCAGACAATATTCAACATCCTGTAATCATCATAGCGTTCTGGAGGTCAGTAAGTCCAATATCAAGGTGCCAGCATCAGGCATTATGGCCAGCACACTTCCTGCGAATTTGTACCACCACCCCTTATCTCATCTATGCTTCTGCTCACAGCACTGCACTGGAGCCAGGGGATGGATACCTGGCA…	ATGAGAGTTCAGGGATACGTGAAAATGAAGCAAATGAGGAAAGACCCATTCACATTCCTCCAAAAGATCTGTGGCTCACTGGAATCATGTTACTGGCTCCTGGTAGTCCCTGACTTTACCTGTTTGTTCCAGGAACTTGCTTTATGGCCATTTGTTCTAATGATCAGTTTGGACAACCAACCTTTATTCCTCCACCTCAGACAATATTCAACATCCTGTAATCATCATAGCGTTCTGGAGGTCAGTAAGTCCAATATCAAGGTGCCAGCATCAGGCATTATGGCCAGCACACTTCCTGCGAATTTGTACCACCACCCCTTATCTCATCTATGCTTCTGCTCACAGCACTGCACTGGAGCCAGGGGATGGATACCTGGCACTTGTATGTCCTATGAAGAA…	0.693333	+	lncRNA	LOC105377975
ref|NR_146575.1|	Homo sapiens solute carrier family 44 member 3 (SLC44A3), transcript variant 9, non-coding RNA	2195	CCCAGCCCCAGCCCCAGCCCCGGCCCCGGCCCCGGCTCGCGGGCGCTGCGTCTCCGCGTACAGGAGGCGGCGGCGGCTCCCAGTCACCGGCCCCCGCCGGCGAGCGCACGATGCACTGCCTGGGCGCCGAGTACCTGGTTTCTGCAGAAGGAGCCCCTAGGCAAAGGGAGTGGCGACCCCAGATTTATAGGAAATGCACAGATACGGCATGGTTATTCCTGTTCTTTCTCTTTTGGACTGGTTTGGTGTTTATCATGGGCTACTCGGTGGTGGCTGGAGCCGCGGGAAGACTCCTCTTTGGCTATGACAGCTTTGGCAACATGTGTGGCAAGAAGAACTCCCCCGTGGAAGGGGCCCCTCTTTCAGGGCAGGACATGACCCTAAAAAAACACGTGTTCT…	ATGCACTGCCTGGGCGCCGAGTACCTGGTTTCTGCAGAAGGAGCCCCTAGGCAAAGGGAGTGGCGACCCCAGATTTATAGGAAATGCACAGATACGGCATGGTTATTCCTGTTCTTTCTCTTTTGGACTGGTTTGGTGTTTATCATGGGCTACTCGGTGGTGGCTGGAGCCGCGGGAAGACTCCTCTTTGGCTATGACAGCTTTGGCAACATGTGTGGCAAGAAGAACTCCCCCGTGGAAGGGGCCCCTCTTTCAGGGCAGGACATGACCCTAAAAAAACACGTGTTCTTTATGAATTCCTGCAACCTGGAAGTCAAAGGTACGCAGCTCAACCGCATGGCCCTCTGTGTATCCAACTGCCCTGAAGAGCAGCTTGACTCCCTGGAAGAGGTCCAGTTC…	0.674293	+	lncRNA	SLC44A3
ref|NR_022012.2|	Homo sapiens collagen type VI alpha 5 chain (COL6A5), transcript variant 3, non-coding RNA	9244	AAATGGCGATTCCTCTGTCTAAGTAGTAGAAGTGACCGCAGCTCGGCTGCTAGTAAAGATTGCCCTTGGTTTCTGAGAAATTCTGACTCCCTAAGTTCATTTGGCAGCCGGCGGCTTCTCTGAAACAAAGCCAGCAAACAGCTGGAGCGTCTCTGGACACTCACATTAAAACTTGTGAAGAGTTAAAAGCCCCAGGGAAGAGCCAGGCCAAGGGCACGGGTCAGCGCCGGCTTAAAAGACCCTCTCAGGGCACGAGGCGTTCGCTGCGGGAATCCACCTGCAGCTGTGCGGCGCGGACCAGGGCGTGCGGCGCGGACCAGGGCTTCCGGCGCGCGCTCTATCCAACTGCGCCGCGGGCGCCCGAGAGGCGCGCGTTTACTGCGCTCAGGAGCTCGGTGC…	ATGAAGATCTTGCTAATTATATTTGTCCTAATCATTTGGACTGAAACATTGGCAGACCAGAGCCCAGGGCCAGGCCCTGTGTATGCAGATGTCGTGTTTCTGGTGGACAGCTCCGATCACCTGGGACCTAAGTCATTCCCATTCGTGAAAACGTTCATCAACAAAATGATCAACAGTCTCCCCATAGAGGCCAACAAATACCGTGTAGCCCTGGCCCAGTACAGCGACGAGTTTCACAGTGAATTCCATCTGAGCACCTTCAAAGGCAGAAGCCCCATGCTGAACCACCTCAAGAAGAACTTTCAGTTCATTGGCGGGTCCCTGCAGATAGGAAAGGCTCTTCAGGAGGCTCATAGGACCTACTTCTCTGCACCCATAAATGGGAGAGACAGGAAACAG…	0.66052	+	lncRNA	COL6A5
ref|NR_110313.1|	Homo sapiens iduronidase, alpha-L- (IDUA), transcript variant 2, non-coding RNA	2218	GTCACATGGGGTGCGCGCCCAGACTCCGACCCGGAGGCGGAACCGGCAGTGCAGCCCGAAGCCCCGCAGTCCCCGAGCACGCGTGGCCATGCGTCCCCTGCGCCCCCGCGCCGCGCTGCTGGCGCTCCTGGCCTCGCTCCTGGCCGCGCCCCCGGTGGCCCCGGCCGAGGCCCCGCACCTGGTGCATGTGGACGCGGCCCGCGCGCTGTGGCCCCTGCGGCGCTTCTGGAGGAGCACAGGCTTCTGCCCCCCGCTGCCACACAGCCAGGCTGACCAGTACGTCCTCAGCTGGGACCAGCAGCTCAACCTCGCCTATGTGGGCGCCGTCCCTCACCGCGGCATCAAGCAGGTCCGGACCCACTGGCTGCTGGAGCTTGTCACCACCAGGGGGTCCACTGG…	ATGCGTCCCCTGCGCCCCCGCGCCGCGCTGCTGGCGCTCCTGGCCTCGCTCCTGGCCGCGCCCCCGGTGGCCCCGGCCGAGGCCCCGCACCTGGTGCATGTGGACGCGGCCCGCGCGCTGTGGCCCCTGCGGCGCTTCTGGAGGAGCACAGGCTTCTGCCCCCCGCTGCCACACAGCCAGGCTGACCAGTACGTCCTCAGCTGGGACCAGCAGCTCAACCTCGCCTATGTGGGCGCCGTCCCTCACCGCGGCATCAAGCAGGTCCGGACCCACTGGCTGCTGGAGCTTGTCACCACCAGGGGGTCCACTGGACGGGGCCTGAGCTACAACTTCACCCACCTGGACGGGTACCTGGACCTTCTCAGGGAGAACCAGCTCCTCCCAGGGTTTGAGCTGATG…	0.648352	+	lncRNA	IDUA
ref|NR_027148.1|	Homo sapiens MIR7-3 host gene (MIR7-3HG), long non-coding RNA	768	AAAAGCGCAGGTCCCCGCCTCGGCAGCCACGGGACACCTGCATCTGCCAACAAGACTGGAAGCAGGTGAGGCACACAGAGGGGGAGGCCCGCAGCTGCGTGGGAGGAGGGGTGGTCTGAGGGACGTGGGATGCCGGGAATGAGGCTGGTTTGCAGGTTGGCGCATGGACATTTTCCCAGAAAGGGACAGAGACGGCGAAGTTTGACGGTCTGGAAAGCAGAGACCAGCAGGGCTGACTGCTTGGGAGCACCAAATATCCGGACAGCGCCTCTCGGGAGGTCCGAGAAGAGAACCGCGATCTGTTTCAGCACCGGGGCTCAGGACAGTTCCCAGCGGGCTCCGTTTCGTCTCCAGAACCCTGGACAGCTCCTCCAGCTTGGAATGCACTCCCTCCACCTC…	ATGCCGGGAATGAGGCTGGTTTGCAGGTTGGCGCATGGACATTTTCCCAGAAAGGGACAGAGACGGCGAAGTTTGACGGTCTGGAAAGCAGAGACCAGCAGGGCTGACTGCTTGGGAGCACCAAATATCCGGACAGCGCCTCTCGGGAGGTCCGAGAAGAGAACCGCGATCTGTTTCAGCACCGGGGCTCAGGACAGTTCCCAGCGGGCTCCGTTTCGTCTCCAGAACCCTGGACAGCTCCTCCAGCTTGGAATGCACTCCCTCCACCTCCAACCAGAGCTCCCCACAACTGACCCTGCCTTCTTCTGCAAGCTCCATTTCATCAAGGGAAACGATCCTTATTGCCTCACCATTTCCCACGTGAAGTCTGTATTGACATTCTCA	0.707182	-	miR host gene	MIR7-3HG
ref|NR_110197.1|	Homo sapiens MIR3681 host gene (MIR3681HG), transcript variant 2, long non-coding RNA	623	CCGGGACCCCTCACTCAGTGCAGAGGGAAATTGACACAGCCATGATGAGGCCTGGCTCACAAGAGCCATAGTTACTGTAGGAGTTTCTGTGGCTAAATATGCTTAGCTATTGAGGCAAGGACATGTGCTGGATGTGTATGCAGTCTTTGAAGCTGGAGAGGCCTGTGTTGGAAACTGTGCTCTGTCCCATGCCAGTTCCCTGACCTTGGAAGGAGGAAATTGAAAGTGTGAAACACCAGTGGGAGGAAAAGGTTCCTGTAACAAATGTGGTTATCAATGGGAAAGAAGCTTTCTAGAGCTTATATACGGGGCCGAGTCATGCACACTTCATCATACTCACCAGGGGACGACCCAGACCATCATTCTTCTCTGGTCTGCCACCTTCATCCTCCACTTGCA…	ATGTGGTTATCAATGGGAAAGAAGCTTTCTAGAGCTTATATACGGGGCCGAGTCATGCACACTTCATCATACTCACCAGGGGACGACCCAGACCATCATTCTTCTCTGGTCTGCCACCTTCATCCTCCACTTGCAGCCTCCTTTGCAGTGACCATACAGGTGCAGAGCATGAGCAGGATGCACAGGGGTTTATGTGGTCAGGCCTGCCTGGAGTTGGCACATAGCATTTCTGCTTCCATTCTTAGGTCTGAAATCCAGGTCACAGAGCCC	0.647482	-	miR host gene	MIR3681HG
ref|NR_108079.1|	Homo sapiens MIR202 host gene (MIR202HG), transcript variant 2, long non-coding RNA	667	AGAACTCCCGGCTCAGAGAGTTCTCCACCGCTCCTCCCAGGCTCACGAGGCTCACGGGCTACCCAGCGCCAGCGGCCCAGGAGGCTGGACCACAGACTACGAAGCTGCACCGTGTGGGGCCCACTTTTTATACAAGCGGGTGGCGGTGGATCCAGGCGCAGACGGGAGTGAGGCGTGGCGGAGACGCGTGCACGCTGGGTCTGTGCACTTTTGCTGCTGCTGCTTTTTTTTTTTTTTTTTTTTTTTGAGATGGAGTCTCGTTCTGTCACCCAGGCTGGAGTGCAGTGGCGCGATCTCGGCTCACTACAACCTCTGTCTCCCGGGTTTAAGCGACTTTCCTGTCTCAGCCTCCCAAGTAGCTGAAACGACAGGCGCCTGCCACCATACCCGGCTAATTTT…	ATGGAGTCTCGTTCTGTCACCCAGGCTGGAGTGCAGTGGCGCGATCTCGGCTCACTACAACCTCTGTCTCCCGGGTTTAAGCGACTTTCCTGTCTCAGCCTCCCAAGTAGC	0.606557	-	mir host gene	MIR202HG
ref|NR_046365.1|	Homo sapiens family with sequence similarity 90 member A27, pseudogene (FAM90A27P), non-coding RNA	496	TTACGACGAATGACAGAGAAAAGGAGCGAAGTCCAAGTCCCCAGCAGCAGCAGAGCGAAGCTCCGACGCAGACATTTCCCAGAACTCCCCAAGAGAAAATGCAGGAAGCCTGGAAGGAGCCAGCAGAAGATTGTTTGTTCCTGAGGCATCCTACCATGCCACTGCCTGTCCACACCACCAAGAAGAGATCTGTCCTGGGCCCTGTGTCCACAGGTCCACCGCCTGTCAACAAACCCGAGATGAGATTACTCTGCCCTTCGGGTCACAACGATTCACCTCAACTGAGCACCTGTGGACCCACCAAAGGACATGGCAGGGACGTTACTGCCTCCCTGCTCCCTGTTCTGAAGAGCTCCCACCAGACCCCCACTCTCAGTGCCAGGCTGCCAGCCAACAGGC…	ATGACAGAGAAAAGGAGCGAAGTCCAAGTCCCCAGCAGCAGCAGAGCGAAGCTCCGACGCAGACATTTCCCAGAACTCCCCAAGAGAAAATGCAGGAAGCCTGGAAGGAGCCAGCAGAAGATTGTTTGTTCC	0.785714	-	pseudogene	FAM90A27
ref|NR_045125.1|	Homo sapiens histone cluster 1 H2A pseudogene 1 (HIST1H2APS1), non-coding RNA	429	AGTTTTGGGCTATGTCTTAGACTAGGGAAACTCGGGGGAAGGGTACGCGCTATTCATTCAGAGAGGTTCTGCAGTTCCCCGTGGGCGGTGTCAACGGGCTGCTCAGCAAGGGCAACGATGCCGAGAGGGTCGGGGGCTGCACGCTAGCGTACCTGCCGGCGGTTCTGGAGTACATGGCCTCCGACACCCTGGAGTTGGCGGGCAACGCCGTCGGAACAAGAAGAAGACCCGCATCATCCCGCGCCACCTGCAGCTGGCCATCCGCAACGACAAGGAGCTCGACAAGCTGCTGGCCCGAGTGACAATGGCTTAGGGTGACGTTTTGCCCAACATCCAAGCTGTGCTGCTGTCCCAAAGGATTGGGAGCCACTACCACAAAGTCCAGTATGAATAACCACC…	ATGGCCTCCGACACCCTGGAGTTGGCGGGCAACGCCGTCGGAACAAGAAGAAGACCCGCATCATCCCGCGCCACCTGCAGCTGGCCATCCGCAACGACAAGGAGCTCGACAAGCTGCTGGCCCGAG	0.763636	-	pseudogene	HIST1H2A
ref|NR_073407.1|	Homo sapiens defensin alpha 8, pseudogene (DEFA8P), non-coding RNA	285	ATAAGGAGCCTTGCCCTCCTTGCTGCCATTCTCCTGGTGGCCCTGCAGGCTCGGGCGGAGCCACTCCAGGCAATTGCTGATGAGGCTACAGCCCAGGAGCAGCCTGGAGCAGATGATCAGGAAGTGGTTGATTCCTTTGCATGGGATGAAAGAGCTCCTCTTCAGGTTTCAGGCTCAAGGAGGGGCTTGACCTGCACCTGCAGATGAGATTCCTACAGTCCTGGAGAACACCGTAGAGGGACTTGCAGTGCTCCTGGAGTACGCTACCCATACTGCTTCAGCTGA	ATGAGGCTACAGCCCAGGAGCAGCCTGGAGCAGATGATCAGGAAGTGGTTGATTCCTTTGCATGGGATGAAAGAGCTCCTCTTCAGGTTTCAGGCTCAAGGAGGGGCT	0.75	-	pseudogene	DEFA8
ref|NR_046415.1|	Homo sapiens ubiquitin carboxyl-terminal hydrolase 17-like protein 2-like (LOC649352), non-coding RNA	523	AAGCTGCCCTTGAATTTCTCATGTTCACTGTGGATGCCATGAAAAAGGCATGCCTTCCCGGGCACAAGCAGGTAGATCATCACTCCAAGGACACCACCCTCATCCACCAAATATTTGGAGGGTACTGGAGATCTCAAATCAAGTGACTCCACTGCCACGGCATTTCAGACACTTTTGGCCCTTACCTGGACATCGCCCTGGATATCCAGGAAGCTCAGAGTGTCAAGCAAGCTTTGGAACAGTTGGTGAAGCCCAAAGAACTCAATGGAGAGAATGCCTATCATTGTGGTCTTTGTCTCCAGAGGGCGCCGGCCTCCAAGACGTAAACTTTACACACTTCTGCCAAGATCCTCATCCTCGTATGGAAGAGATTCTCCGATGTCACAGGCAACAAAATTG…	ATGCCTTCCCGGGCACAAGCAGGTAGATCATCACTCCAAGGACACCACCCTCATCCACCAAATATTTGGAGGGTACTGGAGATCTCAAATCAAGTGACTCCACTGCCACGGCATTTCAGACACTTTTGGCCCTTACCTGGACATCGCCCTGGATATCCAGGAAGCTCAGAGTGTCAAGCAAGCTTTGGAACAGTTGGTGAAGCCCAAAGAACTCAATGGAGAGAATGCCTATCATTGTGGTCTTTGTCTCCAGAGGGCGCCGGCCTCCAAGACGTAAACTTTACACACTTCTGCCAAGATCCTCATCCTCGTATGGAAGAGATTCTCCGATGTCACAGGCAACAAAATTGCCAAGAATGTGCAATATCC	0.740964	-	pseudogene	USP17L2
ref|NR_024062.1|	Homo sapiens ubiquitin conjugating enzyme E2 D N-terminal like (pseudogene) (UBE2DNL), non-coding RNA	751	GATCTCACAGAGCAGATCAGCGCGGGTGTCCAGCGCCCCGATGTGGGCAGTCGGGGCTAGCCGCTGGGGCAGGCTGCCCCCAGCAAGAGGAGCGGCCGCTCCAAACCACAAAATCTCCAACGCCGGACAGCGCGGCCTCGGTCACCATACGCTACAGGCATCCTGCAGGCCATCGCGTGTGGTGGAGCGTCCGGCGCTTATCGTGGTCAGTCCCCCTCTACGCCACCGTCCGATTCCCCCGACGCCCCCGCCGACCCCGGAGCTTGCCCTCAGCCCCTTCATCTGCCGAGGCATACCCTTGCTGCCCATCCCACCCAGGGATCGCCACCTCTGCCCTCTACCAGGCTCCGGGCCCGGTGCCGAGGACTGGCCGCCAAGGGTTGCGGACTATGGCCCTAA…	ATGTGGGCAGTCGGGGCTAGCCGCTGGGGCAGGCTGCCCCCAGCAAGAGGAGCGGCCGCTCCAAACCACAAAATCTCCAACGCCGGACAGCGCGGCCTCGGTCACCATACGCTACAGGCATCCTGCAGGCCATCGCGTGTGGTGGAGCGTCCGGCGCTTATCGTGGTCAGTCCCCCTCTACGCCACCGTCCGATTCCCCCGACGCCCCCGCCGACCCCGGAGCTTGCCCTCAGCCCCTTCATCTGCCGAGGCATACCCTTGCTGCCCATCCCACCCAGGGATCGCCACCTCTGCCCTCTACCAGGCTCCGGGCCCGGTGCCGAGGACTGGCCGCCAAGGGTTGCGGACTATGGCCCTAAAGCTCATCCACAAGGAGTTCCTCGAACTGGCCCGCGACCC…	0.726644	-	pseudogene	UBE2D
ref|NR_003658.2|	Homo sapiens metallothionein 1D, pseudogene (MT1DP), transcript variant 1, non-coding RNA	503	ATAGAACATCCCTGGGGCAGGAGGCAGGTGCATTTTGAGCTCTTCCTAAAGTGGACTCCTTTGCTTTGCACTTCTCGAGCTTTCTCCCCGCCAAGAGCCTTCATCACCACTTAGAACATTGCCATCTTCCTAGTGCCTCCGATTTCTGAGGCGAGAGGACTGAGGCTGAAAACTGCCCGGCTGCAGGTCACCCTCAAGGCCAAAGGTGGCTCCTGCACCTGTGCCAGCTCCTGCAAATGCAAAGAGTACAAATGCACCTCCTGCAAGAAGAACTGCTGCTCCTGCTGCCCCATGGGCTGTGCCAAATGTGCCCAGGGCTGCACCTGAAAAGGGGCATTGGAGAAGTGCAGCTGCCGTGCCTGATGTTGGGACAGCCCTGCGTCCAGTTGTAAATAACGC…	ATGCAAAGAGTACAAATGCACCTCCTGCAAGAAGAACTGCTGCTCCTGCTGCCCCATGGGCTGTGCCAAATGTGCCCAGGGCTGCACCTGAAAAGGGGCATTGGAGAAGTGCAGCTGCCGTGCCTGATGTTGGGACAGCCCTGCGTCCAGTTG	0.708333	-	pseudogene	MT1D
ref|NR_034158.1|	Homo sapiens nucleoporin 210 pseudogene 1 (NUP210P1), non-coding RNA	876	GTTAGGTTATGACAGGAGCAGCACTGCAGCCACAAGCCATGGCAGTCGTGGCCCGGGGATCATTCCAAGTCTATTTACAGCAGCAACATTAAACCAGCCCTGCCAACATCCTCCCTGTGCTTGGGCCACGCTGGGGCTGGTCACCTCTGAGGGCAGCCCCCAGCCTCAGTCCAACATCCTTTTCTCCATCAGCAACTAGAACGTTGCACTGGTGAGCGCTTCCAGGCTGGTACCAGGTCTCACCATGGGGAAGGGCACTGTGTCTGGGCTTGTGCAGGTGGTGGATGCAGAGACTGGCAAGGTGGTCATCATCTCTCAGGACCTCGTTCAGGTGAAGGTGCTGCTGCTTGGAGCCGTGAGGATCCGCAGCCCCATCATGCAGATAAGGATGGGCACCCA…	ATGGGGAAGGGCACTGTGTCTGGGCTTGTGCAGGTGGTGGATGCAGAGACTGGCAAGGTGGTCATCATCTCTCAGGACCTCGTTCAGGTGAAGGTGCTGCTGCTTGGAGCCGTGAGGATCCGCAGCCCCATCATGCAGATAAGGATGGGCACCCAGCTGGGGAAGAATTGGATACATCTCCCACTGCTTGAAGGAGGCAGCACAGCTTCTGGGGGCATTCCCAGTGCTGGCACCCCGCTGGTCACCAGGCCTGACTTCTCCCCACCGATGTCCATCTATATCACCTGGATCACCAACCACCAGAACCCTTTCTCCTTTGGCAATGCCATGCCAGGCCTGACCTTCCACTGGTCTGTCACCAAGCGGGACATCCTGGATCTCCAAGGGCAGCATCACAAG…	0.701031	-	pseudogene	NUP210
ref|NR_126565.1|	Homo sapiens immunoglobulin superfamily DCC subclass member 3 pseudogene (LOC343052), non-coding RNA	660	GACCCAGCTCCAGGAACACGAAGGCAAGGACAGTAGCCTTCAGTCTCGACCCCAGAGCTTGGCACCCCAGAACCTGGGCTCCCCAAAGCAAGACCAGGGCCCCCACATTGTGCGCCAAAGTGCGGGGTGGAGAATGCCCACAGCCCAAGGGCCCCCAGGCTGAAGGCAGGAGACTGGGGCTGCTGGAGAAGTTGCCCAGGCTGAGGGGCCGTGCCTGGCAGGGACATGGGGCTGCTGCTGCTGCTGCTCCCAGGCTGGGGCTGTGCTGCAGGCTCCGAGCTGGCCTTCGTGCAGGAGCTGGGGGACACAGTGGCTGTGTGGGAGCACCCACTGGTGCTGCCCTGCCAGGTGGAGGGTGAGCCGCCTGTGTCCATTTCCTGGCAGCGGGATAGGCTGGCC…	ATGGCTCCCTGCACCTGGCCGCCCTGCCTTCCCGCCGGAGCCTCCCTTCCCGTGCCCACGAGTACCACTGCGTGGCCCAGAACCGCTACGGGCGGCTGG	0.6875	-	pseudogene	IGDCC3
ref|NR_147090.1|	Homo sapiens sarcoma antigen 2, pseudogene (SAGE2P), non-coding RNA	271	GTTGGCTACGTGTTTACAAATGATGGGCAGCAAACAAGGAGTGATGAAGTAAATCAGGTTGCAACAGGGCATCAAAGCAAACAGAAACGTTCCAGAGAATCCAAGAGACACTCTTCATCTAAGAGAAGGAAGAGTATGTCGCGGTGGTTAAACAAACAGGAAGATGCTAGTATCACTCACAATGTCCATGAAGAGAAGATAAAAAAAATGGCCAACCAGCACCTGGTAATGTCGTCACTACTGTTCCACCAGCGCTTATTAATATAGCAGC	ATGTCGCGGTGGTTAAACAAACAGGAAGATGCTAGTATCACTCACAATGTCCATGAAGAGAAGATAAAAAAAATGGCCAACCAGCACCTGGTAATGTCGTCACTACTGTTCCACCAGCGCTTATTAATA	0.661538	-	pseudogene	SAGE2
ref|NR_029429.1|	Homo sapiens progastricsin pseudogene 1 (PGCP1), non-coding RNA	608	GGACACCACCCCAAAATTTCCTAGTCCTCTTTGATACGGGTTCCTCCAATCTGTAGCTGCCCTCCATCTACTGCCAGAGCCAAGTCTGCTCCAATCACAACAGGTTCAATCCCAGCCTGTCCTCCACCTTCAGAAACGATGGACAAACCTATGGACTATCCTATGGGAGTGGCAGCCTGAGTGTGTTCCTGGGCTATGACACTGTGACTGTTCATAACATCGTTGTCAATAACCAGGAGTTTGGCCTGAGTGAGAATGAGCCCAGCGACCCCTTTTACTATTCAGACTTTGACGGGATCCTGGGAATGGCCTACCCAAACATGGCAGAGGGGAATTCCCCTACAGTAATGCAGGGGATGCTGCAGCAGAGCCAGCTTACTCAGCCCGTCTTCAGCTTCT…	ATGAGCCCAGCGACCCCTTTTACTATTCAGACTTTGACGGGATCCTGGGAATGGCCTACCCAAACATGGCAGAGGGGAATTCCCCTACAG	0.652174	-	pseudogene	PGC
ref|NR_037871.1|	Homo sapiens tektin 4 pseudogene (LOC100233156), transcript variant 1, non-coding RNA	777	CACTTCGCCATTTTCCTCCGGAAGTGCGGATCCCAGCGGCGGTCGTGTAGCTGAGCAGGCCTGGGGCTTGGTTCTATGTCCCTGTGGCTATGTTTCCAGTGTCCTCTGGGTGTTTCCAAGAGCAACAAGAAACGAATAAATCTCTGCCCCGCAGCGCCTCCACCCCAGAGACCCGGACCAAGTTCACACAGGACAATCTGTGCCACGCCCAGCGCGAGCGCCTGGACTCGGCCAACCTGTGGGTGCTTGTGGACTGCATCCTTCGCGACACCTCCGAGGACCTGGGACTCCAGTGTGACGCCGTGAACCTGGCCTTCGGGCGCCGCTGTGAGGAACTGGAGGACGTGCGGCACAAGCTGCAGCACCACCTGCACAAGATGCTGCGGGAAATCACAGATC…	ATGTCCCTGTGGCTATGTTTCCAGTGTCCTCTGGGTGTTTCCAAGAGCAACAAGAAACGAATAAATCTCTGCCCCGCAGCGCCTCCACCCCAGAGACCCGGACCAAGTTCACACAGGACAATCTGTGCCACGCCCAGCGCGAGCGCCTGGACTCGGCCAACCTGTGGGTGCTTGTGGACTGCATCCTTCGCGACACCTCCGAGGACCTGGGACTCCAGTGTGACGCCG	0.644068	-	pseudogene	TEKT4
ref|NR_024442.2|	Homo sapiens phosphodiesterase 4D interacting protein pseudogene (LOC728989), non-coding RNA	1076	AGTAGATGAACGGAGTCGGCTCAGTGAGGCCTTACAAGCAGAGAGACAGCTCTATAGCAGTCTGGTGAAGTTCCATGCCCATCCAGAGAGATTCTGCTGTGTCCCCTCCAGTCCGGGATGTTGGTATGAATTCCCAAGCTCTGGTCCTCCCCAGCTCTGCTTCCTCTACTTCTGGCTCAGAAACGGCCATAATCAACAGAACAAATGGCTTGGGTTTGGATACTTCTCCAGTAATGAAGACCCCTCCCAAGCTAGAGGGTGATGCTACTGATGGCTCCTTTGCCAGTAAGCATGGCCGCCATGTCATTGGCCACATTGATGACTACAGTGCCCTAAGACAGCAGATTGCGGAGGGCAAGCTGCTGGTCAAAAAGATAGTGTCTCTTGTGAGATCAGCGT…	ATGCCCATCCAGAGAGATTCTGCTGTGTCCCCTCCAGTCCGGGATGTTGGTATGAATTCCCAAGCTCTGGTCCTCCCCAGCTCTGCTTCCTCTACTTCTGGCTCAGAAACGGCCATAATCAACAGAACAAATGGCTTGGGTTTGGATACTTCTCCAGTAATGAAGACCCCTCCCAAGCTAGAGGGTGATGCTACTGATGGCTCCTTTGCCAGTAAGCATGGCCGCCATGTCATTGGCCACATTGATGACTACAGTGCCCTAAGACAGCAGATTGCGGAGGGCAAGCTGCTGGTCAAAAAGATAGTGTCTCTTGTGAGATCAGCGTGCAGCTTCCCTGGCCTTGAAGCCCAAGGCACAGAGGTGCTAGGCAGCAAAGGCATTCATGAGCTTCGGAGCAGC…	0.635922	-	pseudogene	PDE4DIP
ref|NR_036677.1|	Homo sapiens metallothionein 1J, pseudogene (MT1JP), non-coding RNA	408	CGCTCCACCACGCCGTCCACGTGCGCCTTGCGGTCTCTCCATTTATCGCTTGAGATCTCCAGCCTTACCGCGGCTCGAAATGGACCCCAACTACTCCTGCACCACTGGTGGCTCCTGCACGTGCGCCGGCTCCTGCAAGTGCAAAGAGTGCAAATGCACCTCCTGCAAGAAGAGCTGCTGCTTCTGCTGCCCCATGGGCTGAGCCAAGTGTGCCCACGGCTGCATCTGCAAAGGGACGTCGGAGAAGTGCAGCTGCTGTGCCTGATGTGGGAACAGCTCTTCTCCCAGATGTTAATAGAACAACCTGCACAACCTGGATTTTTTTTTTATACAATACTGAGCCATTTGCTGCATTTCTTTTTATATTAAATATGTGAGTGACAATAAAACAATTTTGAC…	ATGCACCTCCTGCAAGAAGAGCTGCTGCTTCTGCTGCCCCATGGGCTGAGCCAAGTGTGCCCACGGCTGCATCTGCAAAGGGACGTCGGAGAAGTGCAGCTGCTGTGCCTGATGTGGGAACAGCTCTTCTCCCAGATGTTAATAGAACAACCTGCACAACCTGGATTTTTTTTTTATACAATACTGAGCCATTTGCTGCATTTCTTTTTATAT	0.633929	-	pseudogene	MT1J
ref|NR_001554.2|	Homo sapiens chondroitin sulfate proteoglycan 4 pseudogene 1, Y-linked (CSPG4P1Y), non-coding RNA	795	CACACAACATGGCCTTCAGCAATGCTGATTCAGGCTTTGTGGATGCCCAGCTGGTGCTGACCCACAAGGACCTCCTGTCTGGCAGTATCATGGCCACGGATGAGCCCATGCAGCCCATCTTCTGCTTCATCCAGGAGGGGCCTCAGGAAGAGGCGAGTCCTGTTCACGCACTCAGGCTGACCATGGCTGGATCCTGCTGCATGTGTCCGACAGGCAGCACCAGGCCATCTTGGTGCTGGAGGTGCAGGCCTTGGAGCCTTACCTCTATGTGGCCAATGGCTCCGGCCTCAAGGTCCCTCAAGGAGACCAGGGTACCATCAATATGGCCGAGCTCCACCTGGGCACCAACCTCGACATCCGCAGTGGGGATGAGGTCCACTACCACATCACAGACAGCCC…	ATGGCCTTCAGCAATGCTGATTCAGGCTTTGTGGATGCCCAGCTGGTGCTGACCCACAAGGACCTCCTGTCTGGCAGTATCATGGCCACGGATGAGCCCATGCAGCCCATCTTCTGCTTCATCCAGGAGGGGCCTCAGGAAGAGGCGAGTCCTGTTCACGCACTCAGGCTGACCATGGCTGGATCCTGCTGCATGTGTCCGACAGGCAGCACCAGGCCATCTTGGTGCTGGAGGTGCAGGCCTTGGAGCCTTACCTCTATGTGGCCAATGGCTCCGGCCTCAAGGTCCCTCAAGGAGACCAGGGTACCATCAATATGGCCGAGCTCCACCTGGGCACCAACCTCGACATCCGCAGTGGGGATGAGGTCCACTACCACATCACAGACAGCCCTTGCTGGG…	0.628415	-	pseudogene	CSPG4
ref|NR_033866.1|	Homo sapiens protein phosphatase 2 regulatory subunit B'', beta pseudogene (LOC390705), non-coding RNA	445	GTCAGCGGCTGGAGCTCAAGGTCGGCTCAGGGGACTTTCTCGTGCTGGAGGTTGGCTGCGGAGCAGCCTGCATTTCTCGGAAAACAGGGCCCAGGGCCTGCTCCACGCCGCTGTCCACGTCTTCACCATCCCCTCGTTGCAGGTTCGAGGCCGAGCTCAGACCTGTGGAGCAGAAGCTGAGTGCGCTGCAGTCCCCGCTGGCCCAGAGGCCCTTCTTCGAGGTGCCCTCACCCCTGGGCGCCGTGGACCTGTACGAGTATGCATGCGGGGATGAGGACCTGGAGCCACTGTGACGCCACCCATGAGAACGCCGCTGCGGGGCCGCTCCACACGTGCCACGGCCACCACTGGGACACCGCCGCTTGTGTAAAAACTGTTGTCTTTTGTGGAAAATGAGTG…	ATGCATGCGGGGATGAGGACCTGGAGCCACTGTGACGCCACCCATGAGAACGCCGCTGCGGGGCCGCTCCACACGTGCCACGGCCACCACTGGGACACCGCCGCTTGTGTAAAAACTGTTGTCTTTTGTGGAAAA	0.625	-	pseudogene	PPP2R5B
ref|NR_001573.2|	Homo sapiens RNA binding motif protein, Y-linked, family 3, member A pseudogene (RBMY3AP), non-coding RNA	317	GGAGGTCCTCCTCCTACAAAATCTGCTCCTGTGACAAGAAGCAATAGTCGGATGGGAGGCCAAGATCGACGAAGTGATTGGATTGAGGCTGACATTCCTTTTCATCCTGTGTTGCTAGCAGATTCATCTTAATTTTTCTAAAAGCTCCTAGAAGTATTCTTTGATGGGACCTCTCATGGTGCACCACCTGCACAAGGGCCTCGGATGTCTTATGGTGGAAGAAGCCGCCATTATTATAACAATACACGAGATAGATATAGCAGAAGTCGGAGAGTTACTCAAGACACTGTGGTGATTTTTATTCCTGTTTTCATGAG	ATGGGACCTCTCATGGTGCACCACCTGCACAAGGGCCTCGGATGTCTTATGGTGGAAGAAGCCGCCATTATTATAACAATACACGAGATAGATATAGCAGAAGTCGGAGAGTTACTCAAGACACTGTGG	0.623188	-	pseudogene	RBMY3A
ref|NR_024530.1|	Homo sapiens ribosomal protein L23a pseudogene 7 (RPL23AP7), transcript variant 4, non-coding RNA	786	GCAGGGAGTGCGCATGCGGCCGAGTGCGGGACTGGGGCTCCTGGCTGTGGGTGTGGTACTGAGGCTTCAGCGGGTGCCGCCCGCCTAGAGGGAGTGGAGCGGTGAGCACGTCAGGGGTGGGGGGCGCAGGTCAAGCTTTCACCAGTTTTTAATTCTTTGATGGGGTAAATTTGAGCAATTTTCTCGACTTGTCGACATTCGTTATTAACTGAGCAGGAATCAGGAGAGGAACCCGGTCCTCTCCACACAGCCCAGCAGGTACGCCGCCCATGTGCCTGTGGAGAAGAGAGGTTCCTGTGGGGCAGACAGAGAGCCTACGACTAGATTTGCATCTTTACGTCCTGCGCGGAGGCTGCTACACACATGCAGAAGTCATGCTGGTGGCCTGGACATTGAAGG…	ATGTGCCTGTGGAGAAGAGAGGTTCCTGTGGGGCAGACAGAGAGCCTACGACTAGATTTGCATCTTTACGTCCTGCGCGGAGGCTGCTACACACATGCAGAAGTCATGCTGGTGGCCTGGACATTGAAGGGAGAGAAGTGGATTTGGGAGACATTTAGGAGGAACAGTAAGAGGACCTTGTGCATGAATAATTTGTTTCCACACTACAGAAAGAATCCCAGTCTTCTTAGAGAACCCAGTGACTTTTTGCACCTTAAATCTGTGAAATCCTCATGTTTTCTTCTGCCGTATCCA	0.601227	-	pseudogene	RPL23A
ref|NR_027917.1|	Homo sapiens cathepsin L family member 3, pseudogene (CTSL3P), non-coding RNA	657	ATGAAGATGATTGAGCAGCACAATCAGGAATACAGGGAAGGGAAACACAGCTTCACAATGGCCATGAACGCCTTTGGAGAAATGACCAGTGAAGAATTCAGGCAGGTGGTGAATGGCTTTCAAAACCAGAAGCACAGGAAGGGGAAAGTGCTCCAGGAACCTCTGCTTCATGACATCCGCAAATCTGTGGATTGGAGAGAGAAAGGCTACGTGACTCCTGTGAAGGATCAGTGCAGCTGGGGCTCTGTAAGGACAGATGTTAGGAAAACTGAGAAACTAGTTTCACTGAGTGTGCAGACCTGGTGGACTGCTCTAGGCTTCAAGGCAATGTTGGCTGCATTTTTGGAGAACCATTATTTTGCTTCCAGTATGTTGCCGACAATGGAGGCCTGGACTCTG…	ATGAAGATGATTGAGCAGCACAATCAGGAATACAGGGAAGGGAAACACAGCTTCACAATGGCCATGAACGCCTTTGGAGAAATGACCAGTGAAGAATTCAGGCAGGTGGTGAATGGCTTTCAAAACCAGAAGCACAGGAAGGGGAAAGTGCTCCAGGAACCTCTGCTTCATGACATCCGCAAATCTGTGGATTGGAGAGAGAAAGGCTACGTGACTCCTGTGAAGGATCAGTGCAGCTGGGGCTCTGTAAGGACAGATGTTAGGAAAACTGAGAAACTAGTTTCACTGAGTGTGCAGACCTGGTGGACTGCTCTAGGCTTCAAGGCAATGTTGGCTGCATTTTTGGAGAACCATTATTTTGCTTCCAGTATGTTGCCGACAATGGAGGCCTGGACTCTG…	0.798535	+	pseudogene	CTSL3
ref|NR_003932.2|	Homo sapiens ribosomal protein L13a pseudogene 20 (RPL13AP20), non-coding RNA	660	CTTTCCCAAGCGGCTGCCGAAGATGGCGGAGGTACAGGTCCTGGTGCTTGATGGTCGAGGCCATCTCCTGGGCCACCTGGCGGCCATCGTGGCTAAACAGGTACTGCTGGGCCGGAAGGTGGTGGTTGTATGCTGTGAAGGCATCAACATTTCTGGCAATTTCTACAGAAACAAGTTGAAGTACCTGGCTTTCCTCCGCAAGCGGATGAACAGCAACCCTTCCCGAGGCCCCTACCCCCTCCAGGCCCCCAGCCGCATCTTCTGGCAGACCATGCGAGGTATGCCGCCCCACAAGACCAAGCCAGGCCAGGCCGCTCTGGACTGCCTCAAGGTGTTTGACGGCATCCCACCGCCCTACGACAAGAAAAAGCGGATGGTGGTTCCTGCTGCCCTCAAGGT…	ATGGCGGAGGTACAGGTCCTGGTGCTTGATGGTCGAGGCCATCTCCTGGGCCACCTGGCGGCCATCGTGGCTAAACAGGTACTGCTGGGCCGGAAGGTGGTGGTTGTATGCTGTGAAGGCATCAACATTTCTGGCAATTTCTACAGAAACAAGTTGAAGTACCTGGCTTTCCTCCGCAAGCGGATGAACAGCAACCCTTCCCGAGGCCCCTACCCCCTCCAGGCCCCCAGCCGCATCTTCTGGCAGACCATGCGAGGTATGCCGCCCCACAAGACCAAGCCAGGCCAGGCCGCTCTGGACTGCCTCAAGGTGTTTGACGGCATCCCACCGCCCTACGACAAGAAAAAGCGGATGGTGGTTCCTGCTGCCCTCAAGGTTGTGCGTCTGAAGCCTGCAAGA…	0.783784	+	pseudogene	RPL13A
ref|NR_135695.1|	Homo sapiens immunoglobulin heavy variable 1/OR15-1 pseudogene (LOC102724760), non-coding RNA	557	GAGCATCACCCAACAACCACATCCGTCCTCTAGAGAATCCCCTGAGAGCTCAGCTCCTCACCATGGACTGGACCTGGAGGATCCTCTTCTTGGTGGCAGCAGCTACAGGTGCCCACTCCCAGGTGCAGCTGGTGCAGTCTGGGGCTGAGGTGAAGAAGCCTGGGGCCTCAGTGAAGGTCTCCTGCAAGGCTTCTGGATACATCTTCACCGACTACTATATGCACTGGGTGCGACAGGCCCCTGGACAAGAGCTTGGGTGGATGGGACGGATCAACCCTAACAGTGGTGGCACAAACTATGCACAGAAGTTTCAGGGCAGAGTCACCATGACCAGGGACACGTCCATCAGCACAGCCTACACGGAGCTGAGCAGCCTGAGATCTGAGGACACGGCCACGT…	ATGGACTGGACCTGGAGGATCCTCTTCTTGGTGGCAGCAGCTACAGGTGCCCACTCCCAGGTGCAGCTGGTGCAGTCTGGGGCTGAGGTGAAGAAGCCTGGGGCCTCAGTGAAGGTCTCCTGCAAGGCTTCTGGATACATCTTCACCGACTACTATATGCACTGGGTGCGACAGGCCCCTGGACAAGAGCTTGGGTGGATGGGACGGATCAACCCTAACAGTGGTGGCACAAACTATGCACAGAAGTTTCAGGGCAGAGTCACCATGACCAGGGACACGTCCATCAGCACAGCCTACACGGAGCTGAGCAGCCTGAGATCTGAGGACACGGCCACGTATTACTGTGCGAGAGACACAGTG	0.779221	+	pseudogene	IGHV1OR15-1
ref|NR_033961.1|	Homo sapiens lymphocyte-specific protein 1 pseudogene 3 (LSP1P3), non-coding RNA	444	ATGGCCGTGGCCAGTACCAAGAGTCGGTGGGAGACGGGTGAGGTACAGGCTCAGTCTGCAGCCAAGACTCTGTCCTGCAAGGATATTGTGGCTGGAGACATGAGCAACAAAAGCTTCTGGGAGCAGAAGGGAGGCTCCAAGACCTCATCAACAATTACGGCCCAGATTGCCTTCCTACAGGGAGAAAGGAAGGGCCAAGAAAATTTGAAGAAGGATCTCGTGAGGATGATCAGAATGTTGGAGTATGCTCTTAAACAGAAAAGAGCCAAATACCACAAGTTGAAATATGGGACAGAATTGAATCAGGGAGCTATGAAGCCTCCAAGCTATGATTCTGATGAAGGTAATGAAACAGAAGTGCAGCCACAACAAAACAGCCAGTTAATGTGAAAACAAGGT…	ATGGCCGTGGCCAGTACCAAGAGTCGGTGGGAGACGGGTGAGGTACAGGCTCAGTCTGCAGCCAAGACTCTGTCCTGCAAGGATATTGTGGCTGGAGACATGAGCAACAAAAGCTTCTGGGAGCAGAAGGGAGGCTCCAAGACCTCATCAACAATTACGGCCCAGATTGCCTTCCTACAGGGAGAAAGGAAGGGCCAAGAAAATTTGAAGAAGGATCTCGTGAGGATGATCAGAATGTTGGAGTATGCTCTTAAACAGAAAAGAGCCAAATACCACAAGTTGAAATATGGGACAGAATTGAATCAGGGAGCTATGAAGCCTCCAAGCTATGATTCTGATGAAGGTAATGAAACAGAAGTGCAGCCACAACAAAACAGCCAGTTAATG	0.777108	+	pseudogene	LSP1
ref|NR_040117.1|	Homo sapiens nuclear pore associated protein 1 pseudogene (LOC392364), non-coding RNA	1014	AGGCTGTGTTTTCTCCCTCAGAACACGGGCACCCCACTGAGGGTCCTGCCTTCTGTGTTCTGGAGCCCCCCCTCAAGGAAGAAACCCGTGCTGTCTGCTCGCAACTCCAGGATGTTTGGACACCTCAGCCCCGTGAGGATCCCTCATCTCAGAGGCAAGTTTAACCTCAGACTTCCTTCATTAGATGAGCAGGTGATCCCAGCCAGGCTTCCGAAGATGGAGGTGAGGGCAGAAGAGCCCAAAGAAGCAACGGAGGTCAAAGACCAGGTAGAGACCCAGGAGCAGGAAGACAATAAAAGGGGCCCCTGTAGCAATGGGGAAGCAGCCTCCACCTCTAGGCCCCTGGAGACTCAGGGAAACCCCACTTCCCCCCGGTACAATCCCAGGCCCTTGGAGGGA…	ATGTTTGGACACCTCAGCCCCGTGAGGATCCCTCATCTCAGAGGCAAGTTTAACCTCAGACTTCCTTCATTAGATGAGCAGGTGATCCCAGCCAGGCTTCCGAAGATGGAGGTGAGGGCAGAAGAGCCCAAAGAAGCAACGGAGGTCAAAGACCAGGTAGAGACCCAGGAGCAGGAAGACAATAAAAGGGGCCCCTGTAGCAATGGGGAAGCAGCCTCCACCTCTAGGCCCCTGGAGACTCAGGGAAACCCCACTTCCCCCCGGTACAATCCCAGGCCCTTGGAGGGAAATGTCCAGCTCAAGAGCTTGACAGAAAACAACCAGACTGACAAGGCCCAGGTACATGCAGTGAGTTTCTACTCCAAGGGCCATGGAGTCGCCAGTTCACACAGCCCTGCT…	0.765027	+	pseudogene	NPAP1
ref|NR_026551.1|	Homo sapiens carbonic anhydrase 5B pseudogene 1 (CA5BP1), non-coding RNA	994	TGTGGCCTGAGAGGACGGCCAGGACTGGCCAGAAAAGAGAGGGACGTGGCTAAACGTGAGGGGGCGTGGCCAAGATGGCCGCGTGCGGGATCCTCGGGTACCGGGAGCGAACGAGGAGGTTCTGGCTCAGTGCATCCACTCTGGGAGAGCGTGGACCTGGTTCCTGGGGGCGATCGCCAGTCACCCATCAACATTCGGTGGAGGGACAGTGTTTATGATCCCGGCTTAAAACCACTGACCATCTCTTATGACCCAGCCACCTGCCTCCACGTCTGGAATAATGGGTACTCTTTCCTCGTGGAATTTGAAGATTCTACAGATAAATCAGCTGCACTTAGTGCATTGGAACGCAGTCAAATTTGAAAACTTTGAGGATGCAGCACTGGAAGAAAATGGTTT…	ATGACCCAGCCACCTGCCTCCACGTCTGGAATAATGGGTACTCTTTCCTCGTGGAATTTGAAGATTCTACAGATAAATCAGCTGCACTTAGTGCATTGGAACGCAGTCAAATTTGAAAACTTTGAGGATGCAGCACTGGAAGAAAATGGTTTGGCTGTGATAGGAGTATTTTTAAAGATTTCGGAAACTTCTGGCAGCCCAGTGTCTACTGGAAGGCCCAAGCCGCTTGCCAGAAAGCTGCGCCCCGCCCAAAAGCACTGGGTTCTGCAGTCCAGGCCCTTCCTCAGCTCCCAGGTCCAGGAGAACTGCAAGGTCACCTACTTCCACAGGAAGCACTGGGTCCGCATCCGGCCCCTCCGCACCACTCCTCCCAGCTGGGACTACACCCGCATCTGCATC…	0.761719	+	pseudogene	CA5B
ref|NR_003135.2|	Homo sapiens centrosomal protein 170 pseudogene 1 (CEP170P1), non-coding RNA	1091	AACTGACTTGAAGATGTGTGATTATTTTCAGTAGGCAGACATCTAACCCTGAAAACCACTCGCTTGCAGAGCGCTGGATCAGCAATGCCTACTAGTTCTTCATTCAAACACCGGATTAAAGAGCAGGAAGACTACATCCGAGATTGGACTGCTCATCGAGAAGAGATAGCCAGGATCAGCCAAGATCTTGCTCTCATTGCTCGGGAGATCAACGATGTAGCAGGAGAGATAGATTCAGTGACTTCATCAGGCACTGCCCCTAGTACCACATTGGTTGATCGTGTTTTTGATGAAAGCCTCAACTTCCAAAAGATTCCTCCATTAGTTCATTCCAAAACACCAGAAGGAAACAACGGTCGATCTGGTGATCCAAGACCTCAAGCAGCAGAGCCTCCCGAT…	ATGCCTACTAGTTCTTCATTCAAACACCGGATTAAAGAGCAGGAAGACTACATCCGAGATTGGACTGCTCATCGAGAAGAGATAGCCAGGATCAGCCAAGATCTTGCTCTCATTGCTCGGGAGATCAACGATGTAGCAGGAGAGATAGATTCAGTGACTTCATCAGGCACTGCCCCTAGTACCACATTGGTTGATCGTGTTTTTGATGAAAGCCTCAACTTCCAAAAGATTCCTCCATTAGTTCATTCCAAAACACCAGAAGGAAACAACGGTCGATCTGGTGATCCAAGACCTCAAGCAGCAGAGCCTCCCGATCACTTAACAATTACAAGGCGGAGAACCTGGAGCAGGGATGAAGTCATGGGAGATAATCTGCTGCTGTCATCCGTCTTTCAGTTC…	0.761039	+	pseudogene	CEP170
ref|NR_003144.1|	Homo sapiens acidic nuclear phosphoprotein 32 family member A pseudogene 1 (ANP32AP1), non-coding RNA	738	ATGGAGATGGGCAGACGGATTCATTTAGAGCTGCGGAACAGGACGCCCTCTGATGTGAAAGAACTTGTCCTGGACAACAGTCGGTCGAATGAAGGCAAACTCGAAGGCCTCACAGATGAATCTGAAGAACTGGAATTCTTCAGTGCAACCAACGTAGGCCTCACCTCAACTGCAAACTTACCGAAGTTAAACAAACTTAAGAAGCTTGAACTAAGCGATAACAGAGTCTCGGGGGGCGTGGAAGCATTGGCAGAAAAGTGTCCGAACCTCACGCATCTAAATTTATGTGGCAACAAAATTAAAGACCTCAGCACAACAGAGCCACTGAAAAACCTAGAAAACCTCAAGAGCTTAGACCTTTTCAATTGCGAGGTAACCAACCTGAACGACTACCGAGAA…	ATGGAGATGGGCAGACGGATTCATTTAGAGCTGCGGAACAGGACGCCCTCTGATGTGAAAGAACTTGTCCTGGACAACAGTCGGTCGAATGAAGGCAAACTCGAAGGCCTCACAGATGAATCTGAAGAACTGGAATTCTTCAGTGCAACCAACGTAGGCCTCACCTCAACTGCAAACTTACCGAAGTTAAACAAACTTAAGAAGCTTGAACTAAGCGATAACAGAGTCTCGGGGGGCGTGGAAGCATTGGCAGAAAAGTGTCCGAACCTCACGCATCTAAATTTATGTGGCAACAAAATTAAAGACCTCAGCACAACAGAGCCACTGAAAAACCTAGAAAACCTCAAGAGCTTAGACCTTTTCAATTGCGAGGTAACCAACCTGAACGACTACCGAGAA…	0.756173	+	pseudogene	ANP32A
ref|NR_024592.1|	Homo sapiens POM121 transmembrane nucleoporin like 4, pseudogene (POM121L4P), non-coding RNA	2167	GCGTTGCCCGGCAACAGAAGAAACTGCTGGCTTAGCCGTTGGCCGAGTTGGCGGCTGGACGAGGACGCTCAGAGCCCAGCTCTCGAGAGTTCAAGCAACCGACGGTTCCCCACTGCTCCCAGGAGCGGTTACCTGGGCACTCTGTGCCCCTCCTTCCTGTTCGGGCCCAGGCCGAGGACCTGCCAGTAGGGCTCAGTTGCCTGGAGCCCGTTCAGCCCATCCCCCAGTTCACTTTGCCTGTGGGATCTCCCCGTTGCTCCTGCCCGTGGACTGAGTGGCAGGCCATCCTACAAGCACCCGGACACTTGACATCCGTGGTGTCAAGACAACTCTAAGAAGGTTTTCCGTGATCCTGCAAGCCCTGCCTTCCTTTCTGGGATCCTGCCTTCAATTTGATTG…	ATGGACTCTCTGTGGGGCCCAGGAGCTGGGAGTCACCCCTTTGGGGTCCACAACAGCCGGCTGTCCCCAGACTTGTGTCCAGGGAAGATAGTGTTGAGGGCCCTCAAGGAGAGCGGGGCAGGGATGCCTGAGCAGGACAAGGACCCTAGAGTCCAAGAGAATCCTGGTGATCAGAGAAGGGTCCCCGAGGTCACCGGGGATGCACCGTCTGCATTTCGGCCCCTGCGGGACAATGGAGGCCTCTCTCCCTTTGTGCCCGGGCCCGGGCCTCTGCAGACAGACCTCCATGCCCAGAGGTCAGAAATCAGATATGACCAGTCATCCCAGACCTCCTGGACGAGCTCGTGCACCAACCGAAATGCCATCTCCAGCTCCTACAGCTCCACGGGAGGCTTGCCG…	0.755372	+	pseudogene	POM121L4
ref|NR_003678.1|	Homo sapiens nuclear receptor corepressor 1 pseudogene 1 (NCOR1P1), non-coding RNA	419	CATGATTGTTTATTGGCATTGATCTCACAGTCTGGTGAGGACTTCTTTACTGATAATGTCAAGTTCAGGTTACCCTCCCAACCAAGGAGCATTCAGCACAGAACAAAGTCATTATCCTCCTCACTCTGTAAAGTATACGTTTCCCAGCACCCACCACCAGCAGGATCCAGCATTTGGAGGCAAACATGAAGCTCCATCCTCTCCAATTCTGGGGCAACCGTGTGGAGATGATCAAAATGCTTCACCTTCAAAACTTTCAAAGGAAGAGTTAATAGAGTGTATGGATCGTGTAGATCGAGAAATTGCAAAAGTAGAACAGCAGATCCTTAAACTGAAAAAGAAACAAGTAAAAGTCTTCGTCTAATATATTCTAAGAATGTATGTTTTTCTCCCTACAGA…	ATGTCAAGTTCAGGTTACCCTCCCAACCAAGGAGCATTCAGCACAGAACAAAGTCATTATCCTCCTCACTCTGTAAAGTATACGTTTCCCAGCACCCACCACCAGCAGGATCCAGCATTTGGAGGCAAACATGAAGCTCCATCCTCTCCAATTCTGGGGCAACCGTGTGGAGATGATCAAAATGCTTCACCTTCAAAACTTTCAAAGGAAGAGTTAATAGAGTGTATGGATCGTGTAGATCGAGAAATTGCAAAAGTAGAACAGCAGATCCTTAAACTGAAAAAGAAACAAGTAAAAGTCTTCGTC	0.75	＋	pseudogene	NCOR1
ref|NR_145478.1|	Homo sapiens dynamin 1 pseudogene 50 (DNM1P50), non-coding RNA	1051	TAGCATTACCCTGATAACAAAATCAAACACACAGACCAAAAAAGAAAACTACAGGCCAATATCACTGATGAATATTGATGCAAAAATCCTCAATAAAATATTAGCTAACTGAATTCCACAACACATTAAAGTTGGGGTGCAGTGTCCCAGGTTCACTCAACCCTTCCCGTTTTCCTCTCTGTGTGTGTCTACTTTGCCGTGTTCCCTGGTGGCGGCGGCGGTGGCAGTGTTGGTGCATGGGCCTCCCAGGACAAGGGGAAAGACAGCAAGGCTGAGGAGAATGGCTCCGACAGCTTCATGCACTCCATGGACCCATAGCTGGAGCGGCAAATGGAAACCACCCAGAACCTTGTGGACTCCTACATGGCCATTGTCAACAAGACCGTGTGGGACCTCATG…	ATGGAAACCACCCAGAACCTTGTGGACTCCTACATGGCCATTGTCAACAAGACCGTGTGGGACCTCATGACCAAGGAGTTCATCTTCTCGGAGCTGCTGTCCAACCTGTACTCACGTGGGGACCAGAAAACGCTGATGGAAGAGTCGGCAGAGCAGGCACAGTGGCGCGACGAGATGCTGCGCATGTACCACGTGCTGAAGGAGGCACTCGGCATCATCGGCGACATCAACACGACCACCATCAGCACGCACATGGGGGCCCGTGGACAACTCCTGCCTGCAGGTGCAGAGCGTCCTTGCCGGATGCAGGCCTGGTGGCTGTTGTTTTGGGCTCCCCAAGGCGAGAGGCGGCCCTGGACAAGTGGGTTGGAAGACACGGTGACCAGAGAAGAGGGAAGC…	0.74359	+	pseudogene	DNM1
ref|NR_136575.1|	Homo sapiens POM121 transmembrane nucleoporin pseudogene (LOC102724728), non-coding RNA	1882	AAGCAACCGACGGTTCCCCACTGCTCCCAGGAGCGGTTACCTGGGCACTCTGTGCCCCTCCTTCCTGTTCGGGCCCAGGCCGAGGACCTGCCAGTAGGGCTCAGTTGCCTGGAGCCCGTTCAGCCCATCCCCCAGTTCACTTTGCCTGTGGGATCTCCCCGTTGCTCCTGCCCGTGGACTGAGTGGCAGGCCATCCTACAAGCACCCGGACACTTGACATCAGTGGTGTCAAGACAACTCTAAGAAGGTTTTCCGTGATCCTGCAAGCCCTGCGTTCCTTCCTGGGATCCTGCCTTCAATTTGATTGCACAGGTACCACAGCAAGCCAGTGCTGTGTGCTCCGAGTTCCAGGGCGTCCTCCAGCTCAGCCACTGCACTGAGAACATGGACTCTCTGTGG…	ATGGACTCTCTGTGGGGCCCAGGAGCCGGGAGTCACCCCTTTGGGGTCCACAACACCCGGCTGTCCCCAGACTTGTGTCCAGGGAAGATAGTGTTGAGGGCCCTCAAGGAGAGCGGGGCAGGGATGCCTGAGCAGGACAAGGACCCTAGAGTCCAAGAGAATCCTGGTGATCAGAGAAGGGTCCCCGAGGTCACCGGGGATGCACCGTCTGCATTTCGGCCCCTGCGGGACAATGGAGGCCTCTCTCCCTTTGTGCCCGGGCCCGGGCCTCTGCAGACAGACCTCCATGCCCAGAGGTCAGAAATCAGATATAACCAGACATCCCAGACCTCCTGGACGAGCTCCTGCACCAACCGAAATGCCATCTCCAGCTCCTACAGCTCCACGGGAGGCTTGCCG…	0.736842	+	pseudogene	POM121
ref|NR_001560.1|	Homo sapiens cytochrome c, somatic pseudogene 52 (CYCSP52), non-coding RNA	310	ACGGGTGATATTGAGAAAGGCAAGAAGATTTGTGTTCAGAAGTGTGCCCAGTGCCACACTGTGGAAAAGGGAGGCAAGCACGAGACTGGGCCTAATCTCCATGTCTCTTTGGGTGGAAGACAGGTCAGGCCACTGGATTCTCTTACACAGATGCCAATAAGAACAAAGGCATTACCTGGGGAGAGGATACCGATGGAGTATTTGGAGAATCCCAAGAAGTACATCCTTGGAACAAAAATGATCTTTGCCGACATTAAGGCAGAAAAGGGCAGACTTGATAGATTATCTCAAAAAAGCTACTAATGGATAA	ATGCCAATAAGAACAAAGGCATTACCTGGGGAGAGGATACCGATGGAGTATTTGGAGAATCCCAAGAAGTACATCCTTGGAACAAAAATGATCTTTGCCGACATTAAGGCAGAAAAGGGCAGACTTGATAGATTATCTCAAAAAAGCTAC	0.724638	+	pseudogene	CYCS
ref|NR_001590.1|	Homo sapiens interferon induced transmembrane protein 4 pseudogene (IFITM4P), non-coding RNA	342	ATGAACCACACTGCCCAAACCTTCTTCATTCCTGCCAACAGTGGCTGCCCTCCCCCGCCCCCCAACCCCAGCTATGAGATGCTCAAGGAGGAGCATGAGGTGGCTGTGCTGGGGGCGCCCCACAACCCTGCTCCCCCAATGTCCACCATGATCCATATCTGCAGCGAGACCTCCGTGTCTGACTATGTTGTCTGGTCCCTGTCCAACATCCTCTTCATGAACCCCCACTGCCTGGGATTCATAGCATTCACCTACTCCCTGAAGTCTAGGGACAGGAAGATGGTTGGAGACCTGACTGGGGCCCAGGCCTATGCCTCCACTGCCAAGTACCTGAACATCTGA	ATGAACCACACTGCCCAAACCTTCTTCATTCCTGCCAACAGTGGCTGCCCTCCCCCGCCCCCCAACCCCAGCTATGAGATGCTCAAGGAGGAGCATGAGGTGGCTGTGCTGGGGGCGCCCCACAACCCTGCTCCCCCAATGTCCACCATGATCCATATCTGCAGCGAGACCTCCGTGTCTGACTATGTTGTCTGGTCCCTGTCCAACATCCTCTTCATGAACCCCCACTGCCTGGGATTCATAGCATTCACCTACTCCCTGAAGTCTAGGGACAGGAAGATGGTTGGAGACCTGACTGGGGCCCAGGCCTATGCCTCCACTGCCAAGTACCTGAACATC	0.724359	+	pseudogene	IFITM4
ref|NR_003573.1|	Homo sapiens annexin A2 pseudogene 2 (ANXA2P2), non-coding RNA	1310	CATTTGGGGACGCTCTCAGCTCTCGGCGCACGGCCCAGCTTCCTTCAAAATGTCTACTGTTCACGAAATCCTGTGCAAGCTCAGCTTGGAGGGTGATCACTCTACACCCCCAAGTGCATATGGGTCTGTCAAAGCCTACACTAACTTTGATGCTGAGCGGGATGCTTTGAACATTGAAACAGCCATCAAGACCAAAGGTGTGGATGAGGTCACCATTGTCAACATTGTGACCAACCGCGACAATGCACAGAGACAGGATATTGTCTTCTCCTACCAGAGAAGGACCAAAAAGGAACTTGCATCAGCACTGAAGTCAGCCTTATCTGGCCACCTGGAGACGGTGATTTTGGGCCTATTGAAGACACCTGCTCAGTATGACGCTTCTGAGCTAAAAGCTTC…	ATGTCTACTGTTCACGAAATCCTGTGCAAGCTCAGCTTGGAGGGTGATCACTCTACACCCCCAAGTGCATATGGGTCTGTCAAAGCCTACACTAACTTTGATGCTGAGCGGGATGCTTTGAACATTGAAACAGCCATCAAGACCAAAGGTGTGGATGAGGTCACCATTGTCAACATTGTGACCAACCGCGACAATGCACAGAGACAGGATATTGTCTTCTCCTACCAGAGAAGGACCAAAAAGGAACTTGCATCAGCACTGAAGTCAGCCTTATCTGGCCACCTGGAGACGGTGATTTTGGGCCTATTGAAGACACCTGCTCAGTATGACGCTTCTGAGCTAAAAGCTTCCATGAAGGGGCTAGGAACCGACGAGGACTCTCTCATTGAGATCATCTGC…	0.724359	+	pseudogene	ANXA2
ref|NR_001547.1|	Homo sapiens RNA binding motif protein, Y-linked, family 1, member A3 pseudogene (RBMY1A3P), non-coding RNA	427	GCACAATGGTAGAGGCAGATCATCCTGGCAAGCTTTTCATTTGTGGCCTCAATAGAGAGACCAATGAGAAGATGCTTAAAGCAGTGTTTGGGAAATATGGTCCCATATCAGAAGTTCTTTTGATAAAGGATCGAACCAGCAAATCCAGAGGCTTTGCCTTTATTACTTTTGAGAACCCTGCAGATGCTAAGAATGCTGCCAAAGATATGAATGGAAAGTCTTTGGATGGAAAAGCAATAAAAGTAGAACAAGCCAAGAAACCATCTTTTCAAAGTGGTGGTAGGTGAAGACCACCAGCTTCTTTGAGAAACAGAAGCCCTTCAGGAAGTCTGAGATCTGCAAGAGGAAGCAGTGGAGGAACAGGAGGGTGGCTTCCCTCACATGAAGGACACCTGGATG…	ATGGTAGAGGCAGATCATCCTGGCAAGCTTTTCATTTGTGGCCTCAATAGAGAGACCAATGAGAAGATGCTTAAAGCAGTGTTTGGGAAATATGGTCCCATATCAGAAGTTCTTTTGATAAAGGATCGAACCAGCAAATCCAGAGGCTTTGCCTTTATTACTTTTGAGAACCCTGCAGATGCTAAGAATGCTGCCAAAGATATGAATGGAAAGTCTTTGGATGGAAAAGCAATAAAAGTAGAACAAGCCAAGAAACCATCTTTTCAAAGTGGTGGTAGG	0.72093	+	pseudogene	RBMY1A3
ref|NR_027992.1|	Homo sapiens neurobeachin pseudogene 1 (NBEAP1), non-coding RNA	548	GTCTCCGCTCGTCGCCCGGCTCGGCGTCGGGAGTGCACTCTGTGTGGCCGCTGCTGCAGTGTTGTTGTGGTTGTGAGAAGGCGGCGGCGGCGGCGGAGTAGCAGCCGGACCAGACGCCCTAGTAGCTCAGTCGCTGCCCTGCGCCGGGCCTGGCAGGGAGCCTGGTGAGATGGTGGAGGAGGAGGCTGTGCCGTGGCGGGCCTTGCCATGTCCTGCTGCCTGTCATCAAGAGTTCATATAACTAGACCTGTCTTGGAGCAATTTTTATCTTTTGCAAAATACCTTGATGGTTTATCTCATGGAGTACCTTTGCTGAAGCAGCTTTGTGATCATATTTTGTTTATTAACCCAGCCATCTGGATACATACACCTGCAAAGGTTCAACTTTCCCTATATACA…	ATGTCCTGCTGCCTGTCATCAAGAGTTCATATAACTAGACCTGTCTTGGAGCAATTTTTATCTTTTGCAAAATACCTTGATGGTTTATCTCATGGAGTACCTTTGCTGAAGCAGCTTTGTGATCATATTTTGTTTATTAACCCAGCCATCTGGATACATACACCTGCAAAGGTTCAACTTTCCCTATATACATATTTGTCTGCTGAATTTATTGGAACTGCTACCATCTACACCACCATATGCAGAATAGGAACAGTTATTAAAGATAATGCACACCTTAAAATATTACTACTGGGTTAT	0.719424	+	pseudogene	NBEA
ref|NR_002229.2|	Homo sapiens ribosomal protein L23a pseudogene 32 (RPL23AP32), non-coding RNA	620	ATCCAGTCCCCTTCCTTCGGTGTTTGAGACCACTTCATCTGGACCGAGCTAAAGTCTAGGAAGAAATAAAGTTTCAAACCCAGTAGAGTTACCTCAAAGATACACTTGAGACCCTTTTCAGAAGATGGCACCGAAAGTGAAGAAGGAAGCTCCTGGCCCGCCTAAAGCTGAAGCCAAAGCAAAGGCTTTAAAGGCCAAGAAGGTAGTGTTGAAAGGTGTCCACGGCCACAAAAAAAAGAAGATCCGCATGTCACCCACCTTCCAGCGGCCCAAGACACTGAGACTCTGGAGGCCGCCCAGATATCCTCGGAAGACCACCCCCAGGAGAAACAAGCTTGACCACTATGCTATCATCAAGTTTCCTCTGACCACTGAGTTTGCCATGAAGAAGATAAAAGA…	ATGGCACCGAAAGTGAAGAAGGAAGCTCCTGGCCCGCCTAAAGCTGAAGCCAAAGCAAAGGCTTTAAAGGCCAAGAAGGTAGTGTTGAAAGGTGTCCACGGCCACAAAAAAAAGAAGATCCGCATGTCACCCACCTTCCAGCGGCCCAAGACACTGAGACTCTGGAGGCCGCCCAGATATCCTCGGAAGACCACCCCCAGGAGAAACAAGCTTGACCACTATGCTATCATCAAGTTTCCTCTGACCACTGAGTTTGCCATGAAGAAGATAAAAGACAACAACACCCTTGTGTTCACTGTGGATGTTAAAGCCAACAAGCACCAGATCAAACAGGCTGTGAAGAAGCTCTGTGACATTGATGGGGCCAAGGTCAACACCCTGATGGAGAGA	0.714286	+	pseudogene	RPL23A
ref|NR_046343.1|	Homo sapiens family with sequence similarity 90 member A7, pseudogene (FAM90A7P), non-coding RNA	1844	CCACCCACAGCTCAAGTGCAAAAACTGCGGGGCCTTTGGCCACACGGCCAGAAGTACCAGGTGCCCCATGAAGTGCTGGAAGGCAGCCCTGGTTCCAGCGACCTTGGGGAAAAAGGAAGGGAAGGAAAACCTGAAACCATGGAAGCCCCGGGCTGAAGCCAACCCGGGGCCCTTGAACAAGGATAAGGGAGAGAAGGAAGAGAGACCAAGGCAACAAGACCCGCAGAGGAACGCTCTCCTCCACATGTTTTCCGGGAAACCTCCAGAGAAGCCGCTGCCGAATGGAAAAGGATCCACGGAATCTTCCGAGCATCTGAGGGTTGCAAGCGGGCCAATGCCGGTCCACACAACCAGTAAGAGGCCGCGCGTGGACCCTGTCCTCGCTGATCGCTCAGCTAC…	ATGAAGTGCTGGAAGGCAGCCCTGGTTCCAGCGACCTTGGGGAAAAAGGAAGGGAAGGAAAACCTGAAACCATGGAAGCCCCGGGCTGAAGCCAACCCGGGGCCCTTGAACAAGGATAAGGGAGAGAAGGAAGAGAGACCAAGGCAACAAGACCCGCAGAGGAACGCTCTCCTCCACATGTTTTCCGGGAAACCTCCAGAGAAGCCGCTGCCGAATGGAAAAGGATCCACGGAATCTTCCGAGCATCTGAGGGTTGCAAGCGGGCCAATGCCGGTCCACACAACCAGTAAGAGGCCGCGCGTGGACCCTGTCCTCGCTGATCGCTCAGCTACCGAAATGTCTGGCAGGGGCTCCGTCTTGGCTTCACTGTCTCCCCTCAGAAAAGCCAGCCTGAGCTCC…	0.710018	+	pseudogene	FAM90A7
ref|NR_030766.1|	Homo sapiens glucuronidase, beta pseudogene 10 (GUSBP10), non-coding RNA	978	TCAGGTACCTGATGCGACCTGTCCGCAGCCTCCTCCTGCACTGCTCTTAGCCCTGCAGACGGTGGCCAAGCAGTGGAGTGGAAAGCGTGACCTAGTGGACAGGTGTGGCCTGCACGGCGTTTGGGCCGCTGTTGCTGTGTGCTGGCACTGCAAGGCGGGATGCTGTACCCCAAGGAGAGTCCGTCGCGGGAGCCCAAGGAGCTGGGTGGCCTCTGGAGCTTCCCTGCCGATTTGGACAACCGACGCCAGGGCTTTAAGGAGAAGTGGTACCCGCGGCCACTGCAGGAGTCAGGCCCCACCCTGGACGTGCTGGTTCCCTTCAGCTTCAACGACATTGGCCAGGACTGGCGCCTGCGGCATTTTGTTAGCTGGATGTTGTACGAATGGGAGGTGACCCTG…	ATGCTGTACCCCAAGGAGAGTCCGTCGCGGGAGCCCAAGGAGCTGGGTGGCCTCTGGAGCTTCCCTGCCGATTTGGACAACCGACGCCAGGGCTTTAAGGAGAAGTGGTACCCGCGGCCACTGCAGGAGTCAGGCCCCACCCTGGACGTGCTGGTTCCCTTCAGCTTCAACGACATTGGCCAGGACTGGCGCCTGCGGCATTTTGTTAGCTGGATGTTGTACGAATGGGAGGTGACCCTGCCGGAGAAATGGACCCAGGACCTGCGTGCAAGAGTGGTGCTGAGGATTGGCAGTGCCCACTCCTATGATATCGTGGTATCCCAAGGGTTGTTTTGTCCAGAACACAGACTGACTTCTTCAACTACGCGGGACTGCAGTGGTCTGTGCTTCTGTACACGA…	0.705263	＋	pseudogene	GUSB
ref|NR_036475.2|	Homo sapiens Dexi homolog (mouse) pseudogene (LOC100289656), non-coding RNA	895	AGAGAGGAACCTGGAGGGACCCTGTCCCTGACACCTTCTGGGTTGTTAGCTCCAGATCAAAAGAACTCCTGATTTGGAAAAAGCTTCTTGAAAAGAAGAGGGGAGGTGCAGTTTATCATTCTGAATCCAAAGCCAAGGAATATAAACATGTATGCAAACGAGCTTGTCAGAGAGTATCAACGCAATGTGTATCATCTATGCTTTTCAGTTTTGAACATAAAGCAGTGGCTCTGAGCGCGACTCGGAGGGCGACGCCGCGGCCGCAGCCATGGGTGCTGGGCCTGCAGGGGCGCGGGGGGGAGGGCGACGCTAGGACCTGCGGGGCCGGGCGGGAGAGAGGGCTGCCGGGACCGGCCCTAGACACTGAGCCGCGGTGGGATCCCCGCCGGCTCTGCGAGG…	ATGCTTTTCAGTTTTGAACATAAAGCAGTGGCTCTGAGCGCGACTCGGAGGGCGACGCCGCGGCCGCAGCCATGGGTGCTGGGCCTGCAGGGGCGCGGGGGGGAGGGCGACGCTAGGACCTGCGGGGCCGGGCGGGAGAGAGGGCTGCCGGGACCGGCCCTAGACACTGAGCCGCGGTGGGATCCCCGCCGGCTCTGCGAGGCCCTGCGAGCGCCAGGGAGGCGCCTCGAGGGAGCCGGGCAGCCGCCGGCCACTTCAGGGGGGCCCGCCACTTCAGGGCGGTCGAAAGAGCCTTGGGGGCACATCTCGGGGTGCGGTGACCCGCCCGGCGCATTTCGGGGGTCGGGGCGCATTTGCCAGGGGACATCTGGAGCCCGGCCCTGCTTCTGTCGGGCTCCA…	0.703704	+	pseudogene	DEXI
ref|NR_145488.1|	Homo sapiens zinc finger protein 722, pseudogene (ZNF722P), non-coding RNA	721	GTGCAGCTGGAGAGACCAGGACGCTTCCGTAAGTTTGCGGGTCCTTTTGTGCTTCTCTGCGTCCCGAGCTCCAGTTCTTTTCTTCAGGGCTCTGCATTCTCTGCTCCTAGAGGCCAAGCCTCTGTGGCCTTGTGTCCTGCAGGTATTCGCAGATTTATGGCTGAAAGACCGGGATCCCCTGGAAGCCGAGAAATGAGACTGTTGACATTCAGAGACATAGCTATAGAATTCTCTCTGGAGGAGTGGCAATGCCTGGATTGTGCTCAGCAGAATTTATATAGAGATGTGATGTTAGAGAACTACAGAAACCTGGTCTCCCTGGGTATTGCTGACTCTAAGCCAGACTTGATTACCTGTCTGGAGCAAAATAAAGAGGCTTGGAATATAAAGAGAAATGAG…	ATGGCTGAAAGACCGGGATCCCCTGGAAGCCGAGAAATGAGACTGTTGACATTCAGAGACATAGCTATAGAATTCTCTCTGGAGGAGTGGCAATGCCTGGATTGTGCTCAGCAGAATTTATATAGAGATGTGATGTTAGAGAACTACAGAAACCTGGTCTCCCTGGGTATTGCTGACTCTAAGCCAGACTTGATTACCTGTCTGGAGCAAAATAAAGAGGCTTGGAATATAAAGAGAAATGAGATGGTAGCCAAACACCCAGTTACGTGTTCTCATTTCACCCAAGACCTTCATCCAGAGCAGGGCATAAAACATTCACTCCAAAAAGTAATACCAAGAACATATGGAAAATGTGGACATGAGAATTTACAATTTAAAAAATGCTGTAAAAGTGTGGAG…	0.7	+	pseudogene	ZNF722
ref|NR_027279.1|	Homo sapiens ubiquitin specific peptidase 17-like family member 6, pseudogene (USP17L6P), non-coding RNA	1197	ATGGAGGACGACTCACTCTACTTGAGAGGTGAGTGGCAGTTCAACCACTTTTCAAAACTCACATCTTCTCGGCCCGATGCAGCTTTTGCTGAAATCCAGCGGACTTCTCTCCCTGAGAAGTCACCACTCTCATGTGAGACCCGTGTCGACCTCTGTGATGATTTGGCTCCTGTGGCAAGACAGCTTGCTCCCAGGGAGAAGCTTCCTCTGAGTAGCAGGAGACCTGCTGCGGTGGGGGCTGGGCTCCAGAATATGGGAAATACCTGCTACGTGAACGCTTCCTTGCAGTGCCTGACATACACACCGCCCCTTGCCAACTACATGCTGTCCCGGGAGCACTCTCAAACGTGTCATCGTCACAAGGGCTGCATGCTCTGTACTATGCAAGCTCACATCACA…	ATGGAGGACGACTCACTCTACTTGAGAGGTGAGTGGCAGTTCAACCACTTTTCAAAACTCACATCTTCTCGGCCCGATGCAGCTTTTGCTGAAATCCAGCGGACTTCTCTCCCTGAGAAGTCACCACTCTCATGTGAGACCCGTGTCGACCTCTGTGATGATTTGGCTCCTGTGGCAAGACAGCTTGCTCCCAGGGAGAAGCTTCCTCTGAGTAGCAGGAGACCTGCTGCGGTGGGGGCTGGGCTCCAGAATATGGGAAATACCTGCTACGTGAACGCTTCCTTGCAGTGCCTGACATACACACCGCCCCTTGCCAACTACATGCTGTCCCGGGAGCACTCTCAAACGTGTCATCGTCACAAGGGCTGCATGCTCTGTACTATGCAAGCTCACATCACA…	0.698246	+	pseudogene	USP17L6
ref|NR_024116.2|	Homo sapiens RAS p21 protein activator 4C, pseudogene (RASA4CP), non-coding RNA	1545	CTCTTCCGGCGCGTGCGCGAGCGCTTCCCCGGCGCCCAGCACGAGAATGTACCGTTCATCGCCGTCACCAGCTTCCTGTGCCTGCGCTTCTTCTCTCCCGCCATCATGTCGCCCAAGCTCTTCCACCTGCGGGAGCGCCACGCGGACGCCCGCACCAGCCGCACCCTGCTCCTGTTGGCCAAGGCAGTCCAGAACGTGGGCAACATGGACACGCCGGCTTCCAGGGCCAAGGAGGCTTGGATGGAGCCGCTGCAGCCCACCGTGCGCCAGGGCGTGGCGCAGCTGAAGGACTTCATCACCAAGCTCGTGGACATCGAGGAGAAGGACGAGCTGGACCTGCAGCGGACGCTGAGTTTGCAGGCGCCACCTGTGAAGGAGGGGCCACTCTTCATCCACAGG…	ATGTCGCCCAAGCTCTTCCACCTGCGGGAGCGCCACGCGGACGCCCGCACCAGCCGCACCCTGCTCCTGTTGGCCAAGGCAGTCCAGAACGTGGGCAACATGGACACGCCGGCTTCCAGGGCCAAGGAGGCTTGGATGGAGCCGCTGCAGCCCACCGTGCGCCAGGGCGTGGCGCAGCTGAAGGACTTCATCACCAAGCTCGTGGACATCGAGGAGAAGGACGAGCTGGACCTGCAGCGGACGCTGAGTTTGCAGGCGCCACCTGTGAAGGAGGGGCCACTCTTCATCCACAGGACCAAGGGCAAGGGCCCCCTCATGTCCTCCTCCTTCAAGAAGCTCTACTTCTCCCTCACTACCGAGGCCCTCAGCTTCGCGAAGACGCCCAGCTCCAAGAAAAGC…	0.683544	+	pseudogene	RASA4C
ref|NR_024128.1|	Homo sapiens olfactory receptor family 3 subfamily A member 4 pseudogene (OR3A4P), non-coding RNA	1202	CATCCTGCTTCTGCCACCACCGGCCCCATCTAACACTGCTCAGTCCACTGCTAGTGGAAGACAGCCATGGATCTGGGGAACTCAGGGAATGATTCAGTTGTGACCAAGTTTGTCCTGCTGGGCCTCACAGAGACTGCAGCTCTACAGCCCATCCTCTTTGTCATCTTCCTTCTTGCTTACGTCACTACCATTGGAGGCACCCTCAGCATCCTGGCGGCCATCCTTATGGAAACCAAACTCCACAGCCCCATGTACTTCTTCCTGGGGAACTTGTCCCTGCCAGATGTGGGGTGTGTCAGTGTCACTGTCCCTGCCATGCTGAGCCATTTCATATCCAACGACAGAAGCATTCCCTATAAGGCCTGCCTCTCCGAGCTCTTCTTCTTCCACCTCCTGGCT…	ATGGATCTGGGGAACTCAGGGAATGATTCAGTTGTGACCAAGTTTGTCCTGCTGGGCCTCACAGAGACTGCAGCTCTACAGCCCATCCTCTTTGTCATCTTCCTTCTTGCTTACGTCACTACCATTGGAGGCACCCTCAGCATCCTGGCGGCCATCCTTATGGAAACCAAACTCCACAGCCCCATGTACTTCTTCCTGGGGAACTTGTCCCTGCCAGATGTGGGGTGTGTCAGTGTCACTGTCCCTGCCATGCTGAGCCATTTCATATCCAACGACAGAAGCATTCCCTATAAGGCCTGCCTCTCCGAGCTCTTCTTCTTCCACCTCCTGGCTGGGGCAGACTGCTTCTTGCTGACCATCATGGCCTATGACCGCTATCTGGCCATCTGCCAGTCCCTC…	0.681018	+	pseudogene	OR3A4
ref|NR_034163.1|	Homo sapiens zinc finger protein 890, pseudogene (ZNF890P), non-coding RNA	1614	AGACACGTGTGGGAGGAACGGCGTCTTGGCTCCCGGGCTGTGCGCAGCGCCAGCGTGGCCGGCACCCACTTGCTGCAGAGCCGGCACTGCACTGGGGTCCTGGGGGCGGCTCCTCCAGACGTCTCCGCGGGTTGTCGGGTGCTGCCAAGTTGGGCTGGGGGACGCCACAGGTAGTGGTGGGTCCCGAGCAGCGGCTGGCCCCTCATCTCACTGCCCCTCCCCGCAGCTCTGCCTCCTCGGACCCCACCGTCCCCTGGAAGCTCGCGCAGGGCACCTGCCACTGTGACCACTTGGACGCGGGTTTTCCTGGTGTCTTTGCAAAAGCTCAGGATCGGACTTTGTCAGCAAGGTGGGTCCCTCCTCTCAGCATAGCAAGCTTGTTTCTACCCTGGTCCCGAG…	ATGGCCCAGGGGTCACTGTCATTCGGGGACGTGGCTGTGGGCTTCACCCGGAAAGAGTGGCAGCAGCTGGACCTGGAGCAGAGGACCCTGTACCAGGATGTGATGCTGGAGATCTACAGCCACCTGCTCTCTGTGGGGTGTCAAGTCAGCAAACCAGCTGTGATCTCCAGTTTGGAGCAGGGGAAGGAGCCATGGATGGAGGAGGAAGAGATAAGGACGTGGAGCTTCCCAGAAGAAGTTTGGCAAGTTGCTACCCAGCCAGATAGCCAACAGCAACACGAAGACCAACATTTGAGCCATACGTTTCTAGACAAGAAAGACTGGACCGGAAATGAGCTTCATGAATGTAACGAACTTGGAAAAAAACTCCATCAGAACCCAAACCTCCTTCCATCAAAA…	0.680702	+	pseudogene	ZNF890
ref|NR_132323.1|	Homo sapiens major histocompatibility complex, class I, V (pseudogene) (HLA-V), non-coding RNA	1295	GAAACATTGAGACAGAGCGCTTGGCACAGAAGTAGCGGGGTCAGGGCGAAGTCCCAGGGCCTCAGGCGTGGCTCTCAGGATCTCAGGCCCCAAAGGCGGTGTATGGATTGGGGAGGCCCAGCGCTGGGCATTCCCCATCTTTGCAGGGTTTCTCTTCTCCCTCTCCCAACCTGTGTCGGGTCCTTCTTCCTGGGTACTCACCGGGCTGCCCCAGTTCTCACTCCCATTGAGTGTCGGGTTTCTAGAGAAGCCAATCAATGTAGCCGCGGTCCCGGTTCTAAAGTTCCCACGCACCCACCGGGACTCCGATTCTTCCCAGTCGCCGAGGATGGTGTCATGGCGCCCCGAACCCTGCTTCTGCTGCTCTCGGGGGCCCTGGTCCTGACCCAGACCTGGGCA…	ATGGATTGGGGAGGCCCAGCGCTGGGCATTCCCCATCTTTGCAGGGTTTCTCTTCTCCCTCTCCCAACCTGTGTCGGGTCCTTCTTCCTGGGTACTCACCGGGCTGCCCCAGTTCTCACTCCCATTGAGTGTCGGGTTTCTAGAGAAGCCAATCAATGTAGCCGCGGTCCCGGTTCTAAAGTTCCCACGCACCCACCGGGACTCCGATTCTTCCCAGTCGCCGAGGATGGTGTCATGGCGCCCCGAACCCTGCTTCTGCTGCTCTCGGGGGCCCTGGTCCTGACCCAGACCTGGGCAGGCTTCCACTCCTTGAGGTATTTCCACACCACCATGTCCCGGCCCGGCCGCGCGGATCCCCGCTTCCTCTCCGTGGGCGACGTGGACGACACGCAGTGCGTG…	0.677419	+	pseudogene	HLA-V
ref|NR_001296.3|	Homo sapiens PRSS3 pseudogene 2 (PRSS3P2), non-coding RNA	863	CTCACCTCACAGACACTCCTCTCTGGATCCTCCAGAGCTATAAAGACGGGCCTTCCACCACCAGACAGGCGCACTCTACCACCATGAATCCACTCCTGATCCTTGCCTTTGTGGGAGCTGCTGTTGCTGTCCCCTTTGATGATGATGACAAGATCGTTGGGGGCTACACCTGTGAGGAGAATTCTGTCCCCTACCAGGTGTCCTTGAATTCTGGCTCCCACTTCTGCGGTGGCTCCCTCATCAGCGAACAGTGGGTGGTGTCAGCAGGTCACTGCTACAAGCCCCACATCCAGGTGAGACTGGGAGAGCACAATATCGAAGTCCTGGAGGGGAATGAGCAGTTCATCAATGCAGCCAAGATCATCCGCCACCCCAAATACAACAGGATTATTCTGAACA…	ATGAATCCACTCCTGATCCTTGCCTTTGTGGGAGCTGCTGTTGCTGTCCCCTTTGATGATGATGACAAGATCGTTGGGGGCTACACCTGTGAGGAGAATTCTGTCCCCTACCAGGTGTCCTTGAATTCTGGCTCCCACTTCTGCGGTGGCTCCCTCATCAGCGAACAGTGGGTGGTGTCAGCAGGTCACTGCTACAAGCCCCACATCCAGGTGAGACTGGGAGAGCACAATATCGAAGTCCTGGAGGGGAATGAGCAGTTCATCAATGCAGCCAAGATCATCCGCCACCCCAAATACAACAGGATTATTCTGAACAATGACATCATGCTGATCAAGCTCTCCACACCTGCCGTCATCAATGCCCATGTGTCCACCATCTCTCTGCCCACTGCCCCTCCA…	0.673025	+	pseudogene	PRSS3
ref|NR_133911.1|	Homo sapiens BMS1, ribosome biogenesis factor pseudogene 22 (BMS1P22), non-coding RNA	666	AGACTGAGGACCTGCGACTTCGTGGGACGCCGGTGTCCGCCACTGCGCCCCTCCAGGGAGCAGAGGCGGCTCTGGAAGTCGGTTTAGGGCGGAGACCGCGACTGGAGGGGCGCAGAACGCTCTTCCCAGCGTCCCGGGCTCCACCGGCACAATTTTAAAACCAGGGGCGAAATCCGAGTCCTGCCGCCACGCGGGGGTGGAGCGTGACCGCCTCGCCGCGCGCTGTCTCAGGCTCCGCCGGCTTTAGCGCCGCGAGGCTGCCAGGTAAAATACCTCTTTTCTGACAAGACTAGGACTCTTACATAGACTACCATGAACTAAAAGAAGCACAACATTGCCAGAGTAACCTGTGATACTGTCTTCATGCGAACTTGGTATCCTGTTTCCATCCCAGCCTTC…	ATGCGAACTTGGTATCCTGTTTCCATCCCAGCCTTCTATAACCCAGTAACATCTTTTTTGAAACCAGTGGGTGAGAAAGACACCTGGTCAGGAACGCGGACCACAGGACAACTCAGGCTCACCCACGGCATCAGACTAAAGGCAAACAAGGACTCTGTA	0.670886	+	pseudogene	BMS1
ref|NR_036506.1|	Homo sapiens peptidylprolyl isomerase A pseudogene 30 (PPIAP30), non-coding RNA	626	GCCACCAGGAGCCCTGTACTACCAGCCATGGTCAACCCCACCATGTTCTTCAACATCGCCATCAACAGCGAGGCCTTGGGGCACGTCTCCTTCGAACTGTTTGCAGACAAGTTTCCAAAGACAGAAAACTTTCGTGCTCTGAGCACTGGAGAGAAAGGATTTGGTTATAAGGGTTCCTGCTTTCACAGAATTATTCTAGGGCTTTTGTGTCAGGGTGGTGACTTTACATGCCATAATGGCACTGGTGGCAAGTCTGTCTACAGGGAGAAATTTGATGATGAGAACTTCATTCTGAAGCATACAGGTCCTGGCATCTTGTCCATGAAGCATACAGGTCCTGGCATCTTGTCCATGGCAAATGCTGGACCCAACACAAACGATTCCCAGATTTTCATCTGC…	ATGGTCAACCCCACCATGTTCTTCAACATCGCCATCAACAGCGAGGCCTTGGGGCACGTCTCCTTCGAACTGTTTGCAGACAAGTTTCCAAAGACAGAAAACTTTCGTGCTCTGAGCACTGGAGAGAAAGGATTTGGTTATAAGGGTTCCTGCTTTCACAGAATTATTCTAGGGCTTTTGTGTCAGGGTGGTGACTTTACATGCCATAATGGCACTGGTGGCAAGTCTGTCTACAGGGAGAAATTTGATGATGAGAACTTCATTCTGAAGCATACAGGTCCTGGCATCTTGTCCATGAAGCATACAGGTCCTGGCATCTTGTCCATGGCAAATGCTGGACCCAACACAAACGATTCCCAGATTTTCATCTGCACTGCCAAGACCGAGTGGTTGGATGGC…	0.665385	+	pseudogene	PPIA
ref|NR_027392.2|	Homo sapiens integrator complex subunit 4 pseudogene 2 (INTS4P2), non-coding RNA	1768	AGAAGAAGGAGGGCGGTGGCGGGGGTGATGCAGCGGCCGCTGAGGGTGGCGCAGGGGCCCCGGCCAGCCCGGGGCTGCAGCAGTGCGGACAGCTCCAGAAGCTCATCGGCATCTCCATTGGCAGCCTGCGCGGGCTGGGCACCAAGTGCGCTGTGTCCAACGACCTCACCGAGCAGGAGATACGGACCCTGGAGCATTGTCCCAATTCCTTCTTCTAATGAAGAAATACGCTTAGTTGATGATGCGTTTGGAAAAATTTGTCACATGGTCAGTGATGGCTCTTGGGTGGTTCATGTTCAGGCAGCAAAACTGTTGGGCTCTATGGAGCAAGTCAGTTCTCATTTCTTGGAGCAGACCCTTGACAAGAAGCTGATGTCAGATCTGAGGAGGAAACGTACT…	ATGCAGCGGCCGCTGAGGGTGGCGCAGGGGCCCCGGCCAGCCCGGGGCTGCAGCAGTGCGGACAGCTCCAGAAGCTCATCGGCATCTCCATTGGCAGCCTGCGCGGGCTGGGCACCAAGTGCGCTGTGTCCAACGACCTCACCGAGCAGGAGATACGGACCCTGGAGCATTGTCCCAATTCCTTCTTCTAATGAAGAAATACGCTTAGTTGATGATGCGTTTGGAAAAATTTGTCACATGGTCAGTGATGGCTCTTGGGTGGTTCATGTTCAGGCAGCAAAACTGTTGGGCTCTATGGAGCAAGTCAGTTCTCATTTCTTGGAGCAGACCCTTGACAAGAAGCTGATGTCAGATCTGAGGAGGAAACGTACTGCACATGAGCGTGCCAAGGAACTTTAC…	0.661145	+	pseudogene	INTS4
ref|NR_044994.1|	Homo sapiens CTAGE family member 7, pseudogene (CTAGE7P), non-coding RNA	2830	GGGTTACTGCGGCGACCGCCAGAGCAGCCTTGGCGCTATGTTGGAGCCAGGGGCTACCCCTCAGCGGTACTTGGGGCTGGTCCTGGGGGAGCCACGCAGGGTTGTGGCAGCGCTGCCTGAAAGTATGAGACTGGATTCGAATCCTCATGGTTTTCCATGGGAAATGGTGATATGTGCAGCTGTTGCTGCATTTTTTGCTGTTCTCCTTTTTCTGTGGAGAAGTTTTAGATCGGTTAGGAGTCGGCTTTATGTGGGAAGAGAGAAAAAGCTTGCTATAATGCTTTCTGGACTAATTGAAGAAAAATGTAAACTACTTGAAAAATTTAGCCTTGTTCAAAAAGAGTATGAAGACTATGAAGTAGCGTCATCGTTAGAGGATGCCAGCTTTGAGAAGGCGGC…	ATGTTGGAGCCAGGGGCTACCCCTCAGCGGTACTTGGGGCTGGTCCTGGGGGAGCCACGCAGGGTTGTGGCAGCGCTGCCTGAAAGTATGAGACTGGATTCGAATCCTCATGGTTTTCCATGGGAAATGGTGATATGTGCAGCTGTTGCTGCATTTTTTGCTGTTCTCCTTTTTCTGTGGAGAAGTTTTAGATCGGTTAGGAGTCGGCTTTATGTGGGAAGAGAGAAAAAGCTTGCTATAATGCTTTCTGGACTAATTGAAGAAAAATGTAAACTACTTGAAAAATTTAGCCTTGTTCAAAAAGAGTATGAAGACTATGAAGTAGCGTCATCGTTAGAGGATGCCAGCTTTGAGAAGGCGGCAGCAGAAGCACGAAGTTTGGAGGCAACCTGTGAAAAG…	0.651406	+	pseudogene	CTAGE7
ref|NR_026911.1|	Homo sapiens ribosomal protein L21 pseudogene 28 (RPL21P28), non-coding RNA	566	AGCTTCTTTTCGGCCGGAACCGCCATCTTCCAGTAATTCGCCAAAATGACAAACACAAAGGGAAAGAGGAGAGGCACCCGATATATGTTCTCTAGGCCTTTTAGAAAACATGGAGTTGTTCCTTTGGCCACATATATGCGAATCTATAAGAAAGGTGATATTGTAGACATCAAGGGAACGGGTACTGTTCAAAAAGGAATGCCCCACAAGTGTTACCATGGCAAAACTGGAAGAGTCTACAATGTTACCCAGCATGCTGTTGGCATTGTTGTAAACAAACAAGTTAAGGGCAAGATTCTTGCCAAGAGAATTAATGTGCGTATTGAGCACATTAAGCATTCTAAGAGCCGAGATAGCTTCCTGAAACGTGTGAAGGAAAATGATCAGAAAAAGAAAGAA…	ATGACAAACACAAAGGGAAAGAGGAGAGGCACCCGATATATGTTCTCTAGGCCTTTTAGAAAACATGGAGTTGTTCCTTTGGCCACATATATGCGAATCTATAAGAAAGGTGATATTGTAGACATCAAGGGAACGGGTACTGTTCAAAAAGGAATGCCCCACAAGTGTTACCATGGCAAAACTGGAAGAGTCTACAATGTTACCCAGCATGCTGTTGGCATTGTTGTAAACAAACAAGTTAAGGGCAAGATTCTTGCCAAGAGAATTAATGTGCGTATTGAGCACATTAAGCATTCTAAGAGCCGAGATAGCTTCCTGAAACGTGTGAAGGAAAATGATCAGAAAAAGAAAGAAGCCAAAGAGAAAGGTACCTGGGTTCAACTAAAGCGCCAGCCTGCT…	0.645161	+	pseudogene	RPL21
ref|NR_029396.2|	Homo sapiens ArfGAP with GTPase domain, ankyrin repeat and PH domain 12, pseudogene (AGAP12P), non-coding RNA	2141	TGAGCAGAGGCACAGGTGGTGGCAGGCAGTAGAGGCGCCCCATGGGGAACATACTGACCTGTCGTGTGCACCCTAGCGTCAGCCTCGAGTTTGACCCAGCAGCAGGGGTCGGTGTGTCCCTCTGAATCTGAGATCTATGAGGCAGTAGCTGAGGACAGGATGGCAGGAGCGCCCATGGCTGCTGCTGTACAGCCTGCTGAGGTGACTGTTGAAGTTGGTGAGGACCTCCACATGCACCAGGTTCGTGACCGGGAGATGCCTGAAGCTTTGGAGTTTAACCTTTCTGCCAATCCAGAGGCAAGCACAATATTCCAGAGGAACTCTCAAACAGATGCTTTGGAGTTTAACCCTTCTGCCAATCCAGAGGCAAGCACAATATTCCAGAGGAACTCTCAAACA…	ATGGCAGGAGCGCCCATGGCTGCTGCTGTACAGCCTGCTGAGGTGACTGTTGAAGTTGGTGAGGACCTCCACATGCACCAGGTTCGTGACCGGGAGATGCCTGAAGCTTTGGAGTTTAACCTTTCTGCCAATCCAGAGGCAAGCACAATATTCCAGAGGAACTCTCAAACAGATGCTTTGGAGTTTAACCCTTCTGCCAATCCAGAGGCAAGCACAATATTCCAGAGGAACTCTCAAACAGATGTTGTAGAAATAAGAAGAAGCAACTGTACAAACCATGTATCTACTGAGCGTTTCAGTCAACAATACAGCTCGTGTTCGACAATATTCCTTGATGACAGCACAGCCATCCAGCATTATCTTACAATGACAATAATATCTGTGACCTTGGAGATACCT…	0.645065	+	pseudogene	AGAP12
ref|NR_145505.1|	Homo sapiens olfactory receptor family 52 subfamily E member 1 (gene/pseudogene) (OR52E1), transcript variant 1, non-coding RNA	1325	ATTTAAATCTTTGGCCACATGTTACCATTAAATTGTACGTACTTTCAAGCCTCTATGATGCAGAAATATAGCAGATATTAGTTTCACTGATTTCTTTGTTTTCTGTGTGCACTAAGCAAGGATAAGGCCCACTCAGTGAACGAGAGACATTTAGTTTATAATATATCTTAGCATAAAAAGTTCCCAGAAGAACAGCCTCAATGAATACCACTCTATTTCATCCTTACTCTTTCCTTCTTCTGGGAATTCCTGGGCTGGAAAGTATGCATCTCTGGGTTGGTTTTCCTTTCTTTGCTGTGTTCCTGACAGCTGTCCTTGGGAATATCACCATCCTTTTTGTGATTCAGACTGACAGTAGTCTCCATCATCCCATGTTCTACTTCCTGGCCATTCTGTCAT…	ATGAATACCACTCTATTTCATCCTTACTCTTTCCTTCTTCTGGGAATTCCTGGGCTGGAAAGTATGCATCTCTGGGTTGGTTTTCCTTTCTTTGCTGTGTTCCTGACAGCTGTCCTTGGGAATATCACCATCCTTTTTGTGATTCAGACTGACAGTAGTCTCCATCATCCCATGTTCTACTTCCTGGCCATTCTGTCATCTATTGACCCGGGCCTGTCTACATCCACCATCCCTAAAATGCTTGGCACCTTCTGGTTTACCCTGAGAGAAATCTCCTTTGAAGGATGCCTTACCCAGATGTTCTTCATCCACCTGTGCACTGGCATGGAATCAGCTGTGCTTGTGGCCATGGCCTATGATTGCTATGTGGCCATCTGTGACCCTCTTTGCTACACGTTG…	0.642032	+	pseudogene	OR52E1
ref|NR_001280.1|	Homo sapiens protocadherin beta 17 pseudogene (PCDHB17P), non-coding RNA	2411	ATGGAGACGCCGCTCCCCAAAGCACCAGAGAAAAGGCAAGTGACCGCCATTATTTTCTTATTACTACTGTGGGAGGCGGGCAGCGCTACGATTAAGTATTCAGTTCTAGAAGAGAGGGACAGCGGCTCTTTTGTGGCCAACTTAGCAAAAGATCTGGGGCTGGGTGTAGGGGAACTGGCCGCGAGAGGCGCCCGGATTCTTTCCAAAGGGAACAAACAGTATTTGCAGCTCGAACGGAAGAGTGGGAATTTGCTCCTAAAAGAAAAATTGGACCGGGAAGAGTTGTGCGGTGACATAGATCCATGTATACTACATTTCCAGATGTTACTGAAAAATCCGGTGCAGTTTATTCAAGGTGAACTACAGCTCCAAGATGTAAATGACCATGCCCCAGAATTC…	ATGGAGACGCCGCTCCCCAAAGCACCAGAGAAAAGGCAAGTGACCGCCATTATTTTCTTATTACTACTGTGGGAGGCGGGCAGCGCTACGATTAAGTATTCAGTTCTAGAAGAGAGGGACAGCGGCTCTTTTGTGGCCAACTTAGCAAAAGATCTGGGGCTGGGTGTAGGGGAACTGGCCGCGAGAGGCGCCCGGATTCTTTCCAAAGGGAACAAACAGTATTTGCAGCTCGAACGGAAGAGTGGGAATTTGCTCCTAAAAGAAAAATTGGACCGGGAAGAGTTGTGCGGTGACATAGATCCATGTATACTACATTTCCAGATGTTACTGAAAAATCCGGTGCAGTTTATTCAAGGTGAACTACAGCTCCAAGATGTAAATGACCATGCCCCAGAATTC…	0.64184	+	pseudogene	PCDHB17P
ref|NR_033742.1|	Homo sapiens FERM domain containing 8 pseudogene 1 (FRMD8P1), non-coding RNA	1800	CAGTGAGCCGAAATCGCGCCACTGCACTCCAGCCTGGGTGACAGAGCAAGATTCCGTGGGCTTGGTGGAGGGGCAGGATTCCGGGCAGGAGCCTTGCCTCTCAGGTGGCGGGCTCTGCGACCCTGTGAGATGGACGGGACGGAAGGCAGTGTCGGGCAGCCCGGCCCCACTGAGCGGTCCCACCGAAGCAGCGTGTCCTCCGTGGGAGCCCGAGCGGCTGACGTGCTGGTATACCTGGCAGATGACACGGTGGTGCCCCTGGCTGTGGAGAACCTGCCCTCGCTCCGTGCCCATGAGCTGCACTGCGCCGTCCGCGAGGTCCTGAAGCTTCCGGACATCGCCCTGGATGTCTTCGCGCTCTGGCTGGTCTCCCCTCTGCTGGAGGTGCAGCTGAAACCC…	ATGGACGGGACGGAAGGCAGTGTCGGGCAGCCCGGCCCCACTGAGCGGTCCCACCGAAGCAGCGTGTCCTCCGTGGGAGCCCGAGCGGCTGACGTGCTGGTATACCTGGCAGATGACACGGTGGTGCCCCTGGCTGTGGAGAACCTGCCCTCGCTCCGTGCCCATGAGCTGCACTGCGCCGTCCGCGAGGTCCTGAAGCTTCCGGACATCGCCCTGGATGTCTTCGCGCTCTGGCTGGTCTCCCCTCTGCTGGAGGTGCAGCTGAAACCCAAGAACCAGCCCTACAAGCTGGGACGCCAGTGGCCGGAGCTGCTGCTGCGCTTCACCAGTGCCCCGGACGACGACGTGGCCATGGATGAGCCTTTCCTGCAGTTCCGAAGGAACGTGTTCTTCCCAAAG…	0.640625	+	pseudogene	FRMD8
ref|NR_104604.1|	Homo sapiens tubulin tyrosine ligase like 13, pseudogene (TTLL13P), non-coding RNA	1801	AACGGCGGCGGCCACGGGCTTGCTAGAGGAAGCGCTGCCCCGGCAGCCGCAGCCACGGCCACCGGGAGCTAGGAGTGAACCCCTGCGGGGGAGCAGCTTCCCCCTCGCGATCGTGGGGACAGCCAGTCCTGTGAAACGAGGAGGCGGTTCCGGACGCCCAGAAACGCCCAGGGAGACCTGGAGCCGGGGGAAGAGGGGACATGAGCGGCCAGCTGAGTCCATCCCCAGGCGGCTAGGGGCGGACCCAGCAGCCCCTCAGCTCTCCTCGTAACCACGGAATCTGAGAGAATGGAGCCGAGTACCTGTAGGACCATGGAATCAGAGGAAGACTATGTTGAGGAAAAGGAATCTGAGAAGTGTGTTAAAGAGGGAGTTACCAACCCCTCTAACTCTTCACAG…	ATGGAGCCGAGTACCTGTAGGACCATGGAATCAGAGGAAGACTATGTTGAGGAAAAGGAATCTGAGAAGTGTGTTAAAGAGGGAGTTACCAACCCCTCTAACTCTTCACAGCAGGCTCTCTTAAAAGCTGACTATAAGGCATTAAAAAATGGGGTTCCCTCACCCATTATGGCCACAAAAATTCCGAAGAAAGTCATAGCCCCAGTTGACACAGGCGACTTAGAAGCTGGGAGGAGGAAGAGAAGGCGGAAACGCAGATCACTGGCCATCAACCTGACCAACTGCAAGTATGAGAGTGTGCGTCGGGCAGCCCAAATGTGTGGCCTGAAGGAGGTGGGGGAGGATGAAGAGTGGACTCTGTACTGGACAGACTGCGCTGTCTCACTGGAACGAGTCATG…	0.633978	+	pseudogene	TTLL13
ref|NR_002157.1|	Homo sapiens olfactory receptor family 2 subfamily A member 9 pseudogene (OR2A9P), non-coding RNA	985	TGGACTCCAGACTCCACACCCCCATGTACTTCTTCCTCTCACACCTGGCCGTCGTCAACATCGCCTATGCCTGCAACACAGTGCCCCAGATGCTGGTGAACCTCCTGCATCCAGCCAAGCCCATCTCCTTTGCTGGCTGCATGACATAGACCTTTCTCTTTTTGAGTTTTGCACATACTGAATGCCTCCTGTTGGTGCTGATGTCCTACGATCGGTACGTGGCCATCTGCCACCCTCTCCGATATTTCATCATCATGACCTGGAAAGTCTGCATCACTCTGGCCATCACTTCCTGGACATGTGGCTCCCTCCTGGCTATGGTCCATGTGAGCCTCATCCTAAGACTGCCCTTTTGTGGGCCTCGTGAAATCAACCACTTCTTCTGTGAAATCCTGTCTG…	ATGTCCTACGATCGGTACGTGGCCATCTGCCACCCTCTCCGATATTTCATCATCATGACCTGGAAAGTCTGCATCACTCTGGCCATCACTTCCTGGACATGTGGCTCCCTCCTGGCTATGGTCCATGTGAGCCTCATCCTAAGACTGCCCTTTTGTGGGCCTCGTGAAATCAACCACTTCTTCTGTGAAATCCTGTCTGTCCTCAGGCTGGCCTGTGCTGATACCTGGCTCAACCAGGTGGTCATCTTTGCAGCCTGCATGTTCATCCTGGTGGGACCACTCTGCCTGGTGCTGGTCTCCTACTCACACATCCTGGCGGCCATCCTGAGGATCCAGTCTGGGGAGGGCCGCAGAAAGGCCTTCTCCACCTGCTCCTCCCACCTCTGCGTAGTGGGACTC…	0.62987	+	pseudogene	OR2A9
ref|NR_024042.1|	Homo sapiens guanylate cyclase 2E, pseudogene (GUCY2EP), non-coding RNA	2799	ATGGAGGGGGTGGGCTTGTGGCCCCCACAGTACGGGTCCCCAGAGGCTCAGCGGAAGCCAGGGCTGCAGGCCCTGAAGTCCATTTGTGGTGCTGTGGATGCACTCGGCGGTGCTGGGGGGCTTGGAGATGACCACCCTGCTGAGCCGTGTGCCTGGGCCGAGGGCCTGGTGGATGGGAGATTAGTCTTCCTGCCCTATGACATGCTGCTCTTCTCCCTGTCCTACTGCAACCGCTCCTACCTGTCTCTCGGCACTGGTGGACCCCTGCAGGAGGCCTATGATGCAGTGCTCACCATCAGCCAGGAGTCTGGCCCCATAGACAAGGCCTTTGCTGCTGCCCGGCCTGATGGAGAGGCGGCTGCCCACCTTGAGCCAGAGCAGGTAGGTGTGCTCCTTGTG…	ATGGAGGGGGTGGGCTTGTGGCCCCCACAGTACGGGTCCCCAGAGGCTCAGCGGAAGCCAGGGCTGCAGGCCCTGAAGTCCATTTGTGGTGCTGTGGATGCACTCGGCGGTGCTGGGGGGCTTGGAGATGACCACCCTGCTGAGCCGTGTGCCTGGGCCGAGGGCCTGGTGGATGGGAGATTAGTCTTCCTGCCCTATGACATGCTGCTCTTCTCCCTGTCCTACTGCAACCGCTCCTACCTGTCTCTCGGCACTGGTGGACCCCTGCAGGAGGCCTATGATGCAGTGCTCACCATCAGCCAGGAGTCTGGCCCCATAGACAAGGCCTTTGCTGCTGCCCGGCCTGATGGAGAGGCGGCTGCCCACCTTGAGCCAGAGCAGGTAGGTGTGCTCCTTGTG…	0.623411	+	pseudogene	GUCY2E
ref|NR_102268.2|	Homo sapiens mitochondrial fission factor pseudogene (LOC392452), non-coding RNA	670	GGCACTAAAACCACCGCTTCATATACTTTAAGTGGAAGACCACCAGATTTTCAGGATTTAGAAAGACCTCCTTCAACCCTTCAAAATGAAGAAATCTGTGCATTTGGCAAGCTAAAAAGAGACTGCTCTTTGAGTGAAAATGTTGTTGGCCAAAATAGACGTTGATCAGGAGTGATTTCATCGTGACACCATCACCATAAGAAGCTGTCTTCCCAACATGTTACCCGAAAATAGAACTAATCTTTCCTCTGTTCATGGCATTCTGTCATTTATCCAGTCTTCTACTCGTAGGGCTTACCAGCATATCGTGGATGAGATGGGTGAAAATCGCAGACCTGTGCAGTATGGCAGGTCTGCTGCTACCACTTCTAATCCGCATCGTGACAACATCAGGTATGG…	ATGTTACCCGAAAATAGAACTAATCTTTCCTCTGTTCATGGCATTCTGTCATTTATCCAGTCTTCTACTCGTAGGGCTTACCAGCATATCGTGGATGAGATGGGTGAAAATCGCAGACCTGTGCAGTATGGCAGGTCTGCTGCTACCACTTCTAATCCGCATCGTGACAACATCAGGTATGGCACTTCAAACATAGATACAAGTGAAGGAACTTCGGATGACATGACTGTTGCAGATGCAGCTTCGTTAAGACGACAGATAATCAAACTAAATAGACGCTTGCAACATCTAGAAGAGGAGAACAAGGAACGTGCCAAGAGAGAAATGGTCATGTATTCAATTACCATAGGATTGTGGCTGCTTAGTAACTGGCTCTGGTTTCGCCGC	0.623188	+	pseudogene	MFF
ref|NR_027337.1|	Homo sapiens histone cluster 2 H2B family member a (pseudogene) (HIST2H2BA), non-coding RNA	515	CGCGCAAAAATGCCGGATCCAGCGAAATCCGCTCCTGCTCCCAAGAAGGGCTCCAAAAAGGCTGTTACGAGAGTGCAGAAGAAGGACGGCGAGAAGCGCAAGCGCAGCCGCAAGGAGAGCTACTCCGTTTACGTGTAGGAGGTGCTGAAGCAGGTCCACCCCGACACCGGCATCTCGTCCAAGGCCATGGGCATCATGAACTCCTTCGTCAACGACATCTTCGAGCGCATCGCGGGAGAGGCGTCCCGCCTGGCGCACTACAACAAGCGCTCCACCATCACATCCCGTGAGATCCAGACGGCCGTGCGCCTGCTGCTGCCCGGCGAGCTGGCCAAGCACGCCGTGTCCGAGGGCACCAAGGCGGTCACCAAGTACACCAGCTCGAACATTTTCTAGCTG…	ATGGGCATCATGAACTCCTTCGTCAACGACATCTTCGAGCGCATCGCGGGAGAGGCGTCCCGCCTGGCGCACTACAACAAGCGCTCCACCATCACATCCCGTGAGATCCAGACGGCCGTGCGCCTGCTGCTGCCCGGCGAGCTGGCCAAGCACGCCGTGTCCGAGGGCACCAAGGCGGTCACCAAGTACACCAGCTCGAACATTTTC	0.621622	+	pseudogene	HIST2H2BA
ref|NR_001297.1|	Homo sapiens protocadherin gamma subfamily B, 8 pseudogene (PCDHGB8P), non-coding RNA	1973	ATGGGAAACAGGGTGAAGCAGAGAAGCAGGACCCGGCAGTGGCAAGCACTCTTCCCTTTCCTGCTGCCTTTGTTCTGCGGGGCACCCTCGGAGCAGATCCGCTACTCTATTCCAGAAGAAACGGTCCAGGGCTCCGTGGTGGGGAACCTTGCGGAGGACATGCGGCTGCATGTTCAGGATTTATTGACCTGAAACCTTAGAGTTAGTGCAGAGAAACAATACTTTACCGTGAACACGGAGAATGGGAACATACTTGTGAGTGACAGAATAGATCGAGAGTCACTGTCTTCAAAATCCTCTGTGTCATACCCTTAGAGATTGTAGCAGAGAATCCTCTAAATGTTTTTCACATAAATGTGATGATAGAAGATATAAATGATAACCCACCTCATTTTCCCC…	ATGATAGAAGATATAAATGATAACCCACCTCATTTTCCCCAAAATAGCATTGTTTTACAAATCAATGAACTAGCAATTCCAGGCATTCGGTTTGGCCTGGAATCTGCTATAGATGCAGATGTAGGGCCTCACTCTCTCCAGAGTTACCAGCTCAGTTCTAATGAACATTTCTCTCTGATGATGGACAAGACTAAAGGCAAGAACGCTCCAGAATTAGTGCTGGAGAAGCCCCTGGGCCAGGAGCAACAGAGCTCTCATCTCCTGGTCCTGGAAGCAATGGACATGGGTGACCCAGTCCCAACTGGCACTGCTGCAATTCAAATTGAGGTCACTGATGCCAACGATAATGCCCCAGTTTTTAGCCAGGATGTATACAAAGTCAGCCTTAGAGAGAATGTG…	0.617952	+	pseudogene	PCDHGB8
ref|NR_104151.1|	Homo sapiens RNA binding motif protein, Y-linked, family 1, member A1 pseudogene (LOC100652931), non-coding RNA	207	GGAGGTCCTCCTCCTAAAAAGTCTGCTCCTTCTGCTGTGGTAAGAAGCAATAATTGGATGAGAGGCCAAGGTCCCATATCATGTGGAAGAGAGAATTATGGAGGTCCTACACGTAGACGGCCAATCTCTTCCTGGAGAAATGACCACATGTCTCTAAGAGACGATGGTTATGCAACTAAGGAGAGAAATCATCCAAGCTCCTGAGAA	ATGAGAGGCCAAGGTCCCATATCATGTGGAAGAGAGAATTATGGAGGTCCTACACGTAGACGGCCAATCTCTTCCTGGAGAAATGACCACATGTCTCTAAGAGACGATGGTTATGCAACTAAGGAGAGAAATCATCCAAGCTCC	0.615385	+	pseudogene	RBMY1A
ref|NR_136576.1|	Homo sapiens chromosome X open reading frame 49 pseudogene (LOC100129291), non-coding RNA	1816	GGTGTCCTGAAGGCCTTGTTGTTCCTGTCCCGTGGCCTGCTTGGCTGGGCTTGGTTGGGCTCGACCATCTCCCCATAGGCCAGGGTGCCTGAACTGGCGCCATGAGCTCCCCCGATGAGGTGTCCGTTTGGAGGGCTGGTTTCGACCTGGGGGGTGGCGAGCAGGCTGGCACCTGCACAGTCAGCCCCGGAGCCCCACAGGGCCACAGCCGAGGCCTCGATCTGGGGGCACCACACAGCAGCAAGGGCGAGAGCAGGTTCACAGATCCCGAGGGCTTCAGCTTCGAGTCTGAGAGCGAATTGATAGAGCAGGGAAGGGTGGTGCTCTGGGGCCAGGAAGGCCGGCCTAGCACCCCGGTCGACGACCAAGGGGACGGTGTGGACTACTCGTCCTACCTGG…	ATGAGCTCCCCCGATGAGGTGTCCGTTTGGAGGGCTGGTTTCGACCTGGGGGGTGGCGAGCAGGCTGGCACCTGCACAGTCAGCCCCGGAGCCCCACAGGGCCACAGCCGAGGCCTCGATCTGGGGGCACCACACAGCAGCAAGGGCGAGAGCAGGTTCACAGATCCCGAGGGCTTCAGCTTCGAGTCTGAGAGCGAATTGATAGAGCAGGGAAGGGTGGTGCTCTGGGGCCAGGAAGGCCGGCCTAGCACCCCGGTCGACGACCAAGGGGACGGTGTGGACTACTCGTCCTACCTGGTTGATGAGACAGCCGCCATCGTGCCACCGTCCAGCATCCAGGGACACCCGTTCCCTGAAGACGCCACTACTGAAGGGTCCGCTGAAAACTGGGTGGACCTG…	0.610323	+	pseudogene	CXORF49
ref|NR_033909.1|	Homo sapiens ribonuclease A family member 2 pseudogene (ECRP), non-coding RNA	605	TGCCCCTGAACCCCAGAACAACCAGCTGGATCAATTCTCATAGGAGCCACAGCGCGGAGACTGTGAAACATGGTTCCAAAACTGTTCACTTCCCAAATTTGTCTGCTTCTTCTGTTGGGGCTTCTGGCTGTGGAGGGCTCACTCCATGTCAAACCTCCACAGTTTACCTGGGCTCAGGGGTTTGACGTCCATCAGTAGGAACCAGCTCCAATGCACCAATGCAATGCGGGTAATTAACAATTATCAACGGCGATGGAAAAACCAAAATACTTTTCTTCTTGCAACTTTTGCTAATGTAGTTAATGTTTGTGGTAACCCAACTATAACCTGCCCTCATAACAGAACTCTCAACAATTGTCATCATAGTGGAGTCCAGGTGCCTTTAATGTACTGTAACCT…	ATGTCAAACCTCCACAGTTTACCTGGGCTCAGGGGTTTGACGTCCATCAGTAGGAACCAGCTCCAATGCACCAATGCAATGCGGGTAATTAACAATTATCAACGGCGATGGAAAAACCAAAATACTTTTCTTCTTGCAACTTTTGCTAATGTAGTTAATGTTTGTGGTAACCCAACTATAACCTGCCCTCATAACAGAACTCTCAACAATTGTCATCATAGTGGAGTCCAGGTGCCTTTAATGTACTGTAACCTCACAACTCCAAGTCCACAGAATATTTCAAACTGCAGGTATGCGCAGACACCAGCAAACATGTTCTATATAGTTGCATGTGACAACAGGGATCAACGACGGGACCCTCCACAGTATCCAGTGGTTCCAGTTCACCTGGATACCATC…	0.609091	+	pseudogene	RNASE2
ref|NR_028510.1|	Homo sapiens TYRO3P protein tyrosine kinase pseudogene (TYRO3P), non-coding RNA	864	ACCCTGGCTGGATATAGGGCAAAGGAGAGTTTGGTTCAGTGCGGTAGGCCCAGCTGAAGCAGGAGGATGGCTCCTTTGTGAAAGTGGCTATGAAGATGCTGAAAGCTGATCTCATTGCCTCAAGTGACATTGAAGAGTTCCTCAGGAAAGCAGCTTGCATGAAGGAGTTTGACCATCCACATGTGGCCAAACTTGTTGGGGTAAGCCTCTGAGCCTCTGGAGCAGGGCTAAAGGCTGTCACCCCATCCCCGTGGTCATCTTGCCCTTCATGAAGCATGGGGACCTGCACGCCTTCCTGCTCACCTCCTGGCTTGGGGAGAACCCCTTTACCCTGATCCGGTTCATGGTGGACATTGCCTGCAGCATGGAGTACCTGAGCTCTCGGAACTTCATCCACCG…	ATGAAGCATGGGGACCTGCACGCCTTCCTGCTCACCTCCTGGCTTGGGGAGAACCCCTTTACCCTGATCCGGTTCATGGTGGACATTGCCTGCAGCATGGAGTACCTGAGCTCTCGGAACTTCATCCACCGAGACCTGGCCGCTCGGAACTGCATGCTGGCAGGGGACATGACCGTGTGTGTGGCTGACTTTGGACTCTCCTGGAAGATCTACAGCGGGGCTACTATTGTTAGGGCTGTGCCTCCAAATTGCCCGTCAAGTGGCTGGCCCTGGAGAGCCTGGCTGACAACCTGTATACTGTGCACAGTGATGTGTGGGCCTTCGGGG	0.608939	+	pseudogene	TYRO3
ref|NR_003602.3|	Homo sapiens FK506 binding protein 6, 36kDa pseudogene (LOC541473), non-coding RNA	1013	GTTGGCGGCGGTTGGAACGAAACGATGAGTGCCTCCTCGTGGCCCCAGAATGTAATGCCGCCGTCGGTAGGGGTCTGCCGGGCATAAAGGGGCCTTCGGAACCCCACCAGAGTCACAGCCAGGAAGGGCAGCGGGGCGCACCAGGCCGAAGGCTCACGCCACAGGGAGGGCAGCTAGGACATGGGGGGAAGCGCGTTAAACCAGGGAGTCCTGGAAGGGGACGACGCCCCCGGCCAGTCCCTGTACGAGCGGTTAAGTCAGAGGATGCTGGACATCTCGGGGGACCGGGGCGTGCTGAAGGACGTCATCCGAGAAGGAGCTGGAGACCTAGTGGCGCCTGATGCTTCGGTGCTAGTGAAATACTATGGATACCTGGAACACTTGGACAGACCCTTCGAT…	ATGGGGGGAAGCGCGTTAAACCAGGGAGTCCTGGAAGGGGACGACGCCCCCGGCCAGTCCCTGTACGAGCGGTTAAGTCAGAGGATGCTGGACATCTCGGGGGACCGGGGCGTGCTGAAGGACGTCATCCGAGAAGGAGCTGGAGACCTAGTGGCGCCTGATGCTTCGGTGCTAGTGAAATACTATGGATACCTGGAACACTTGGACAGACCCTTCGATTCTAATTACTTTAGGAAAACTCCTCGGCTAATGAAACTTGGAGAGGATATTACATTGTGGGGCATGGAGCTGGGCCTTCTGAGCATGCAGAGAGGAGAGCTGGCCAGATGCTTCGTCTTGGGTAAACTCCTCGACTCCCAAGGCCCCAGCCTCCATCTTTACCTCAGAGCCTCC	0.606481	+	pseudogene	FKBP6
ref|NR_046416.1|	Homo sapiens ubiquitin specific peptidase 17-like family member 9, pseudogene (USP17L9P), non-coding RNA	1593	CATGGAGGACGACTCACTCTACTTGAGAGGTGAGTGGCAGTTCAACCACTTTTCAAAACTCACATCTTCTCGGCCCGATGCAGCTTTTGCTGAAATCCAGCGGACTTCTCTCCCTGAGAAGTCACCACTCTCATGTGAGACCCGTGTCGACCTCTGTGATGATTTGGCTCCTGTGGCAAGACAGCTTGCTCCCAGGGAGAAGCTTCCTCTGAGTAGCAGGAGACCTGCTGCGGTGGGGGCTGGGCTCCAGAATATGGGAAATACCTGCTACGTGAACGCTTCCTTGCAGTGCCTGACATACACACCGCCCCTTGCCAACTACATGCTGTCCCGGGAGCACTCTCAAACGTGTCATCGTCACAAGGGCTGCATGCTCTGTACTATGCAAGCTCACATCAC…	ATGGAGGACGACTCACTCTACTTGAGAGGTGAGTGGCAGTTCAACCACTTTTCAAAACTCACATCTTCTCGGCCCGATGCAGCTTTTGCTGAAATCCAGCGGACTTCTCTCCCTGAGAAGTCACCACTCTCATGTGAGACCCGTGTCGACCTCTGTGATGATTTGGCTCCTGTGGCAAGACAGCTTGCTCCCAGGGAGAAGCTTCCTCTGAGTAGCAGGAGACCTGCTGCGGTGGGGGCTGGGCTCCAGAATATGGGAAATACCTGCTACGTGAACGCTTCCTTGCAGTGCCTGACATACACACCGCCCCTTGCCAACTACATGCTGTCCCGGGAGCACTCTCAAACGTGTCATCGTCACAAGGGCTGCATGCTCTGTACTATGCAAGCTCACATCACA…	0.601156	+	pseudogene	USP17L9
ref|NR_126532.1|	Homo sapiens polycystin 1 like 2 (gene/pseudogene) (PKD1L2), transcript variant 1, non-coding, non-coding RNA	7623	ATGAGTGCAGTGGGCTTGGTACTCCTGGTGCTTGCTCTGAGGCTTAGGGCCACCACTGTTAAGCCAGAGGAAGGCAGCTTTTGCTCTAACAGCCAGGTGGCCTTCAGAGATGCTTGCTATGAATTTGTGCCACTCGGACGCACCTTCCGTGATGCCCAGAGCTGGTGCGAGGGGCAAGGAGGCCATTTGGTCTTCATTCAGGACGAAGGCACCCAGTGGTTTCTGCAGAAGCACATCTCCCAGGACAGGGAATGGTGGATTGGACTCACGTGGAACTTGGCACGGAATGGAACCACGGAGGGGCCGGGGACTTGGTTGGACACCTCCAATGTGACCTACAGCAACTGGCATGGAGGGCAGGCCGCCGCTGCCCCTGACACCTGCGGCCACATCGGGAGA…	ATGAGTGCAGTGGGCTTGGTACTCCTGGTGCTTGCTCTGAGGCTTAGGGCCACCACTGTTAAGCCAGAGGAAGGCAGCTTTTGCTCTAACAGCCAGGTGGCCTTCAGAGATGCTTGCTATGAATTTGTGCCACTCGGACGCACCTTCCGTGATGCCCAGAGCTGGTGCGAGGGGCAAGGAGGCCATTTGGTCTTCATTCAGGACGAAGGCACCCAGTGGTTTCTGCAGAAGCACATCTCCCAGGACAGGGAATGGTGGATTGGACTCACGTGGAACTTGGCACGGAATGGAACCACGGAGGGGCCGGGGACTTGGTTGGACACCTCCAATGTGACCTACAGCAACTGGCATGGAGGGCAGGCCGCCGCTGCCCCTGACACCTGCGGCCACATCGGGAGA…	0.600846	+	pseudogene	PKD1L2
ref|NR_037149.1|	Homo sapiens NME1-NME2 readthrough (NME1-NME2), transcript variant 2, non-coding RNA	1312	GGGCTCTCCGGCAGCGGATCTGCGCAGAAGCGTTCCGTGCGTGCAAGTGCTGCGAACCACGTGGGTCCCGGGCGCGTTTCGGGTGCTGGCGGCTGCAGCCGGAGTTCAAACCTAAGCAGCTGGAAGGGCCCTGTGGCTAGGTACCATAGAGTCTCTACACAGGACTAAGTCAGCCTGGTGTGCAGGGGAGGCAGACACACAAACAGAAAATTGGACTACAGTGCTAAGATGCTGTAAGAAGAGGTTAACTAAAGGACAGGAAGATGGGGCCAAGAGATGGTGCTACTGTCTACTTTAGGGATCGTCTTTCAAGGCGAGGGGCCTCCTATCTCAAGCTGTGATACAGGAACCATGGCCAACTGTGAGCGTACCTTCATTGCGATCAAACCAGATGGGGTC…	ATGGTGCTACTGTCTACTTTAGGGATCGTCTTTCAAGGCGAGGGGCCTCCTATCTCAAGCTGTGATACAGGAACCATGGCCAACTGTGAGCGTACCTTCATTGCGATCAAACCAGATGGGGTCCAGCGGGGTCTTGTGGGAGAGATTATCAAGCGTTTTGAGCAGAAAGGATTCCGCCTTGTTGGTCTGAAATTCATGCAAGCTTCCGAAGATCTTCTCAAGGAACACTACGTTGACCTGAAGGACCGTCCATTCTTTGCCGGCCTGGTGAAATACATGCACTCAGGGCCGGTAGTTGCCATGGTCTGGGAGGGGCTGAATGTGGTGAAGACGGGCCGAGTCATGCTCGGGGAGACCAACCCTGCAGACTCCAAGCCTGGGACCATCCGTGGAGACTTC…	0.743003	+	readthrough	NME1, NME2
ref|NR_137631.1|	Homo sapiens NEDD8-MDP1 readthrough (NEDD8-MDP1), transcript variant 3, non-coding RNA	633	AGACAGTGACCCGGAAGTAGAAGTGGCCCTTGCAGGCAAGAGTGCTGGAGGGCGGCAGCGGCGACCGGAGCGGTAGGAGCAGCAATTTATCCGTGTGCAGCCCCAAACTGGAAAGAAGATGCTAATTAAAGTGAAGACGCTGACCGGAAAGGAGATTGAGATTGACATTGAACCTACAGACAAGGTGGAGCGAATCAAGGAGCGTGTGGAGGAGAAAGAGGGAATCCCCCCACAACAGCAGAGGCTCATCTACAGTGGCAAGCAGATATTACACTCTCTGGCCTTTCTGGGTCGACACGCACGTAGACCCTCCGTTCCATAAGAGCAGTGATGGAACTGTACGAGATAGGCGGGGCCAAGACGTCCGACTGTACCCAGAGGTGCCTGAGGTCCTAAAAC…	ATGCTAATTAAAGTGAAGACGCTGACCGGAAAGGAGATTGAGATTGACATTGAACCTACAGACAAGGTGGAGCGAATCAAGGAGCGTGTGGAGGAGAAAGAGGGAATCCCCCCACAACAGCAGAGGCTCATCTACAGTGGCAAGCAGATATTACACTCTCTGGCCTTTCTGGGTCGACACGCACGTAGACCCTCCGTTCCA	0.705263	+	readthrough	NEDD8, MDP1
ref|NR_037909.1|	Homo sapiens ARHGAP19-SLIT1 readthrough (NMD candidate) (ARHGAP19-SLIT1), long non-coding RNA	1916	GGGGCGGGACGTAAGGTGGGGCGGTGAAAGAAGTTTGCTGACGAAGATGGCGACTGAGGCACAGAGTGAAGGGGAGGTGCCAGCCCGCGAATCCGGCCGGAGTGATGCCATCTGCAGTTTTGTGATCTGCAATGATTCTTCCCTTCGAGGTCAGCCCATTATCTTTAATCCTGACTTTTTTGTGGAGAAACTCCGACATGAGAAACCTGAGATTTTCACTGAGTTGGTGGTCAGCAATATCACAAGGCTCATCGATTTACCTGGAACTGAGTTGGCTCAGCTGATGGGGGAAGTGGACCTTAAGTTGCCTGGCGGGGCTGGCCCAGCATCAGGATTCTTCCGGTCTCTCATGTCTCTCAAGCGAAAGGAAAAAGGAGTGATATTTGGGTCCCCACTGAC…	ATGGCGACTGAGGCACAGAGTGAAGGGGAGGTGCCAGCCCGCGAATCCGGCCGGAGTGATGCCATCTGCAGTTTTGTGATCTGCAATGATTCTTCCCTTCGAGGTCAGCCCATTATCTTTAATCCTGACTTTTTTGTGGAGAAACTCCGACATGAGAAACCTGAGATTTTCACTGAGTTGGTGGTCAGCAATATCACAAGGCTCATCGATTTACCTGGAACTGAGTTGGCTCAGCTGATGGGGGAAGTGGACCTTAAGTTGCCTGGCGGGGCTGGCCCAGCATCAGGATTCTTCCGGTCTCTCATGTCTCTCAAGCGAAAGGAAAAAGGAGTGATATTTGGGTCCCCACTGACGGAGGAAGGCATTGCCCAGATATACCAACTGATTGAGTATCTACAC…	0.676702	+	readthrough	ARHGAP19, SLIT1
ref|NR_037661.1|	Homo sapiens FKBP1A-SDCBP2 readthrough (NMD candidate) (FKBP1A-SDCBP2), long non-coding RNA	1689	TTTCCGGGACGTCGCGCGCCGTGTGGGGCGCGCACGCAGGGCTGGGCGTGAGGGGGCGTGCGCGTGCGCAGGCGACGCGCCGAGGTACTAGGCAGAGCCGTGGAACCGCCGCCAGGTCGCTGTTGGTCCACGCCGCCCGTCGCGCCGCCCGCCCGCTCAGCGTCCGCCGCCGCCATGGGAGTGCAGGTGGAAACCATCTCCCCAGGAGACGGGCGCACCTTCCCCAAGCGCGGCCAGACCTGCGTGGTGCACTACACCGGGTGTTCTGAGAATCAGCCATGTCATCCCTGTACCCATCTCTAGAGGACCTAAAAGTGGACCAAGCCATTCAGGCCCAGGTCAGAGCCTCACCCAAGATGCCAGCCCTGCCAGTCCAGGCAACAGCCATTTCCCCACCAC…	ATGTCATCCCTGTACCCATCTCTAGAGGACCTAAAAGTGGACCAAGCCATTCAGGCCCAGGTCAGAGCCTCACCCAAGATGCCAGCCCTGCCAGTCCAGGCAACAGCCATTTCCCCACCACCAGTTTTGTACCCAAACTTGGCAGAACTGGAAAATTATATGGGTCTTTCCCTCTCCAGCCAAGAAGTCCAGGAGAGCCTGCTTCAGATTCCAGAGGGTGACAGTACAGCGGTCTCGGGCCCCGGGCCCGGCCAGATGGTGGCACCGGTAACCGGGTACAGCCTGGGCGTGCGGCGAGCTGAGATCAAGCCCGGGGTGCGCGAGATCCACCTGTGCAAGGACGAGCGCGGCAAGACCGGGCTGAGGCTGCGGAAGGTCGACCAGGGGCTCTTTGTGCAG…	0.659142	+	readthrough	FKBP1A, SDCBP2
ref|NR_037929.1|	Homo sapiens SLMO2-ATP5E readthrough (SLMO2-ATP5E), transcript variant 1, long non-coding RNA	1027	AGCGCCTGCGCACTGCGCCGCCGGCTGGGGTGCTGGGGGCGGGGCAGGGGCAGGTGTAGCCTCTGTGCCTCGTTGTCCCCTGGCGCTACCCGGACATCTCTCAGGGTGCCGGCACCATGAAGATCTGGACTTCGGAGCACGTCTTTGACCACCCGTGGGAAACTGTTACAACAGCTGCAATGCAGAAATACCCAAACCCTATGAACCCAAGTGTGGTTGGAGTTGATGTGTTGGACAGACATATAGATCCCTCTGGAAAGTTGCACAGCCACAGACTTCTCAGCACAGAGTGGGGACTGCCTTCCATTGTGAAGTCTCTTATTGGTGCAGCAAGAACGAAAACATATGTGCAAGAACATTCTGTAGTTGATCCTGTAGAGAAAACAATGGAACTTAAAT…	ATGAAGATCTGGACTTCGGAGCACGTCTTTGACCACCCGTGGGAAACTGTTACAACAGCTGCAATGCAGAAATACCCAAACCCTATGAACCCAAGTGTGGTTGGAGTTGATGTGTTGGACAGACATATAGATCCCTCTGGAAAGTTGCACAGCCACAGACTTCTCAGCACAGAGTGGGGACTGCCTTCCATTGTGAAGTCTCTTATTGGTGCAGCAAGAACGAAAACATATGTGCAAGAACATTCTGTAGTTGATCCTGTAGAGAAAACAATGGAACTTAAATCTACTAATATTTCATTTACAAACATGGTTTCAGTAGATGAGAGACTTATATACAAACCACATCCTCAGGATCCAGAAAAAACTGTTTTGACACAAGAAGCCATAATTACCGTGAAA…	0.60815	+	readthrough	SLMO2 ATP5E
ref|NR_036527.1|	Homo sapiens LOC100499484-C9orf174 readthrough (LOC100499484-C9ORF174), transcript variant 2, long non-coding RNA	6348	GGAAGCTCGGTTGGGGTTTCTGCAGAAGTTTCCCCCTTGGGCGGTGGCGGAGCTGATAAGCGCGCTAGTAGCAGCTCTGGCAGAAGCAACGGTGGCTTCGAGGGATGGCGGCGGCTGCAACAGGACCTGCAGCATCCCAGAGGAACTGACTAAGGCTTTGGAACAGAAACCAGATGATGCACAATATTATCGTCAAAGAGCTTATTGTCACATTCTTCTTGGGAATTACTGTGGTGCAGATGCTAATTTCAGTGACTGGATTAAAAGGTGTCGAAGCTCAGAATGGCTCGGAATCTGAGGTGTTTGTGGAGAATTATGAGACCCTCGTGTTTTACTGGCCCTCGCTGCTGTGCCTTGCCTTCCTGCTGGGCCGCTTCCTGCATATGTTTGTCAAGGCTC…	ATGTGGCATGGCAATCATGTACAGCCTGGTGCTACCCATCGTCCAAACCAGGGCCTGGAAATGCTGCAAGGGCTGGGCATTGGGATGAAAGCGTTCCACAACTTCAACTACTTTCTGTTCTTCTACAACGTGCTGCTGGGCCTGGGTGCCTGCCTTTCCAGGCTGCTCATCAGTTGCCTCCTCGGCATGTGGCTGATTGCCCGCATCGACAGGACCATCATGCAGAGTGGCTATGAGGGAGCAGACATGGGGTTCAGTGCATGGATTGGGATGCTCTACATGGACCATTATCACATCAACCCTGTGCTTGTCAGCTTTTGCCACATCCTGATCACAAATCACAGGGAGAAGAAGCTGCAGCAGAGCACCAAATACTGGTGCCTAAATCAATCGGCAGAG…	0.606932	+	readthrough	LOC100499484 C9orf174
ref|NR_036528.1|	Homo sapiens LOC100499484-C9orf174 readthrough (LOC100499484-C9ORF174), transcript variant 1, long non-coding RNA	6930	GGAAGCTCGGTTGGGGTTTCTGCAGAAGTTTCCCCCTTGGGCGGTGGCGGAGCTGATAAGCGCGCTAGTAGCAGCTCTGGCAGAAGCAACGGTGGCTTCGAGGGATGGCGGCGGCTGCAACAGGACCTGCAGCATCCCAGAGGAACTGACTAAGGCTTTGGAACAGAAACCAGATGATGCACAATATTATCGTCAAAGAGCTTATTGTCACATTCTTCTTGGGAATTACTGTGGTGCAGATGCTAATTTCAGTGACTGGATTAAAAGGTGTCGAAGCTCAGAATGGCTCGGAATCTGAGGTGTTTGTGGAGAATTATGAGACCCTCGTGTTTTACTGGCCCTCGCTGCTGTGCCTTGCCTTCCTGCTGGGCCGCTTCCTGCATATGTTTGTCAAGGCTC…	ATGTGGCATGGCAATCATGTACAGCCTGGTGCTACCCATCGTCCAAACCAGGGCCTGGAAATGCTGCAAGGGCTGGGCATTGGGATGAAAGCGTTCCACAACTTCAACTACTTTCTGTTCTTCTACAACGTGCTGCTGGGCCTGGGTGCCTGCCTTTCCAGGCTGCTCATCAGTTGCCTCCTCGGCATGTGGCTGATTGCCCGCATCGACAGGACCATCATGCAGAGTGGCTATGAGGGAGCAGACATGGGGTTCAGTGCATGGATTGGGATGCTCTACATGGACCATTATCACATCAACCCTGTGCTTGTCAGCTTTTGCCACATCCTGATCACAAATCACAGGGAGAAGAAGCTGCAGCAGAGCACCAAATACTGGTGCCTAAATCAATCGGCAGAG…	0.603279	+	readthrough	LOC100499484 C9ORF174
ref|NR_004404.2|	Homo sapiens small nucleolar RNA, H/ACA box 73B (SNORA73B), small nucleolar RNA	205	TCCAACGTGGATACCCTGGGAGGTCACTCTCCCCAGGCTCTGTCCAAGTGGCATAGGGGAGCTTAGGGCTCTGCCCCATGATGTACAGTCCCTTTCCACAACGTTGAAGATGAAGCTGGGCCTCGTGTCTGCGCCTGCATATTCCTACAGCTTCCCAGAGTCCTGTGGACAATGACTGGGGAGACAAACCATGCAGGAAACATAT	ATGAAGCTGGGCCTCGTGTCTGCGCCTGCATATTCCTACAGCTTCCCAGAGTCCTGTGGACAA	0.7	-	small nucleolar RNA	SNORA73B
ref|NR_003045.1|	Homo sapiens small nucleolar RNA, C/D box 17 (SNORD17), small nucleolar RNA	237	GTGAAATGATGATTCAGTTTATCCATTCGCTGAGTGCGCTGCACTGACCTTCTTCCAAGCCTCAGTTCCTGTTCTAGGAACTTGAGGCTATGTAGCCTGAAAATGCCCTGCAGTCTGCAGTGTTCTACTGTGAACTGCTTGTGTGTTGGCAGGCTACCGGTAAGAATGGTTGGTGTCAGCAGGGACGGGGCCCTCTGAGACCCATCTCACAAAGATGAGTGGTGAAAATCTGATCAC	ATGCCCTGCAGTCTGCAGTGTTCTACTGTGAACTGCTTGTGTGTTGGCAGGCTACCGGTAAGAATGGTTGGTGTCAGCAGGGACGGGGCCCTC	0.688889	-	small nucleolar RNA	SNORD17
ref|NR_145721.1|	Homo sapiens small nucleolar RNA, H/ACA box 74C-1 (SNORA74C-1), small nucleolar RNA	204	TTTCCAGCAGTAGTCAGCTGTCTGGACAGAACCATTCCTGGGATCATGTTACACTGCTGGGAGAAGAATGTCTTCTCTTCATCCAGTTGCGTCCATCACTGTTCTGGTGGTGTCTGGCACTGGTGCAAGGCAGAACTGTGCTTCCTTGAGAGTGTGCTGAGCATTCACCTTGGCTGCTTGGTTCTAGTCTAGGAGCAGACACAG	ATGTTACACTGCTGGGAGAAGAATGTCTTCTCTTCATCCAGTTGCGTCCATCACTGTTCTGGTGGTGTCTGGCACTGGTGCAAGGCAGAACTGTGCTTCCTTGAGAGTGTGCTGAGCATTCACCTTGGCTGCTTGGTTCTAGTC	0.615385	-	small nucleolar RNA	SNORA74C-1
ref|NR_103533.1|	Homo sapiens runt related transcription factor 2 (RUNX2), transcript variant 6, non-coding RNA	442	GTGTGAATGCTTCATTCGCCTCACAAACAACCACAGAACCACAAGTGCGGTGCAAACTTTCTCCAGGAGGACAGCAAGAAGTCTCTGGTTTTTAAATGGTTAATCTCCGCAGGTCACTACCAGCCACCGAGACCAACAGAGTCATTTAAGGCTGCAAGCAGTATTTACAACAGAGGGTACAAGTTCTATCTGAAAAAAAAAGGAGGGACTATGGCATCAAACAGCCTCTTCAGCACAGTGACACCATGTCAGCAAAACTTCTTTTGGGGTGAGGAACTGAAGTCCAGAGGGGTTTCTTGAACTGCCCAAGGACACACTACTATTTAGTGATACAAGCTGGGACTAAAACTGAGGTCCCCCGACACCTGGTCCAGAGTTCTTTCTACTATACATCAAAGA…	ATGCTTCATTCGCCTCACAAACAACCACAGAACCACAAGTGCGGTGCAAACTTTCTCCAGGAGGACAGCAAGAAGTCTCTGGTTTTTAAATGGTTAATCTCCGCAGGTCACTACCAGCCACCGAGACCAACAGAGTCATTTAAGGCTGCAAGCAGTATTTACAACAGAGGGTACAAGTTCTATCTGAAAAAAAAAGGAGGGACTATGGCATCAAACAGCCTCTTCAGCACAGTGACACCATGTCAGCAAAACTTCTTTTGGGGTGAGGAACTGAAGTCCAGAGGGGTTTCT	0.795082	-	transcript variant of coding gene	RUNX2
ref|NR_120373.1|	Homo sapiens polypeptide N-acetylgalactosaminyltransferase 2 (GALNT2), transcript variant 3, non-coding RNA	666	TCCTCCCCCGGCCCCCACCGCGCCCGCGGCCGGCCCAGGCAGCACTCGCGAGCAGCGGCGGCCCCGCCGGCGGCCGAGTTGGGAGAATGCGGCGGCGCTCGCGGATGCTGCTCTGCTTCGCCTTCCTGTGGGTGCTGGGCATCGCCTACTACATGTACTCGGGGGGCGGCTCTGCGCTGGCCGGGGGCGCGGGCGGCGGCGCCGGCAGGAAGCTCCAGACTCTGTGCTCTGTTCTGCAGTGTTGGAGCTAGGACCGCACATCCCAGCTGCTTTGCCAGTGGCTTCCGGGCCACCTCCATCAGCAGGAGGCGGTAGAAGCACCAGCAAGATGGGGCTTTGGTCCTTCCTGTTGGCTTCCTGTTGCCCCAGCTGTAGCTGTTGAATTCAGTCTTCAGTTAT…	ATGCGGCGGCGCTCGCGGATGCTGCTCTGCTTCGCCTTCCTGTGGGTGCTGGGCATCGCCTACTACATGTACTCGGGGGGCGGCTCTGCGCTGGCCGGGGGCGCGGGCGGCGGCGCCGGCAGGAAGCTCCAGACTCTGTGCTCTGTTCTGCAGTGTTGGAGC	0.760563	-	transcript variant of coding gene	GALNT2
ref|NR_104469.1|	Homo sapiens colipase like 2 (CLPSL2), transcript variant 4, non-coding RNA	422	CGCCGCTGCTCTGCCGCCCAGGCCCATGGCCGCAGCCCTGGCGCTCGTGGCGGGGGTCCTGTCGGGGGCGGTGCTGCCCCTCTGGAGCGCGCTTCCGCAATATAAAAAGGTGAGCCGGGGAGCGCGCCCAGCCGGCCGCGACCGCAGGAGAGGGTGGCCCCGCCGCCGGGGCACTGGAGCCCGAAGGCGCCGGGCAGCCTGAAAGGGAGAGACCAAGGGAGCTACCAACATCATCTGCCCTTGCCGGATGGGCTTGACGTGCATATCCAAGGACTTGATGTGTTCCCGCCGGTGCCATATGATTTAGAGGAAGATGCAGGCTGGTCACTGCTCCCTTGGGGCCATAGGCCCTGGTTGCCACCAACTTGCTCCAAATCCAGCTCCTGAGACATTAAAGTC…	ATGGCCGCAGCCCTGGCGCTCGTGGCGGGGGTCCTGTCGGGGGCGGTGCTGCCCCTCTGGAGCGCGCTTCCGCAATATAAAAAGGTGAGCCGGGGAGCGCGCCCAGCCGGCCGCGACCGCAGGAGAGGGTGGCCCCGCCGCCGGGGCACTGGAGCCCGAAGGCGCCGGGCAGCC	0.753247	-	transcript variant of coding gene	CLPSL2
ref|NR_146096.1|	Homo sapiens nanos C2HC-type zinc finger 3 (NANOS3), transcript variant 3, non-coding RNA	551	AGCCCCCGCCCTGCCCCGGAGCCGCCGAAATGCAATTTCCCGTGCAGGCGCCTCGGGCCCGGGGGGCTTTTCCGGGCGGGTTTTGGAAAGAAGAGGGGGAAATGCGGCGGCGGCCCCAATCGAGCCACACCACCCGAAACTCGGCAGGCAAGAAGCTGGTCCGGCCTGACAAGGCGAAGACACAGGACACAGGCCACCGCCGAGGAGGAGGAGGAGGAGCAGGTTTCAGAGGTGCCGGGAAGTCTGAGCCTTCGCCCTCCTGCTCTCCCTCCATGTCCACCTAGGAGGCTGCCTACACCTGGGCAAGGGCACCCGGGCTCGGCTGGATTTCCAGGAAGACCCACCCTATGACGACTGCCCCCACTCCCAGACCCTCCCCCCAGCCTGGGATTGAGCCCT…	ATGCAATTTCCCGTGCAGGCGCCTCGGGCCCGGGGGGCTTTTCCGGGCGGGTTTTGGAAAGAAGAGGGGGAAATGCGGCGGCGGCCCCAATCGAGCCACACCACCCGAAACTCGGCAGGCAAGAAGCTGGTCCGGCCTGACAAGGCGAAGACACAGGACACAGGCCACCGCCGAGGAGGAGGAGGAGGAGCAGGTTTCAGAGGTGCCGGGAAGTCTGAGCCTTCGCCCTCCTGCTCTCCCTCCATGTCCACC	0.75	-	transcript variant of coding gene	NANOS3
ref|NR_138605.1|	Homo sapiens MAPK regulated corepressor interacting protein 2 (MCRIP2), transcript variant 5, non-coding RNA	825	CCAAAGGGCGCAAGCGCCGCCTCCGCCGCGTGTCCGGGGTCAGCCCGAGCCCGTGCGGGCCCTTTAAGGGCCGGGGGCGTGTAGCGGGCCCGCCCCCTCCCCGCGGCGCCCGCAGTCCGTTAAGTGCGAGCCCCGGCGCAGGGGCCGGATCTGGCCGGGGGCCGGCGGCGGTGTGGGAGCGGCGCGTCATGTACACCATCACCAAGGGGCCCAGCAAGCTGGTCGCGCAGCGCCGCACAGTCCAGGGCCAAGGCTTGTGTTCAATCGTGTGAATGGCCGGCGGGCCCCCTCCACGTCCCCATCCTTCGAGGGGACCCAGGAGACCTACACAGTGGCCCACGAGGAGAATGTCCGCTTTGTGTCCGAAGCCTGGCAGCAGGTGCAACAGCAGCTGGATGG…	ATGGCCGGCGGGCCCCCTCCACGTCCCCATCCTTCGAGGGGACCCAGGAGACCTACACAGTGGCCCACGAGGAGAATGTCCGCTTTGTGTCCGAAGCCTGGCAGCAGGTGCAACAGCAGCTGGATGGTGGCCCAGCCGGTGAGGGCGGGCCAAGGCCTGTGCAGTACGTGGAGAGGACCCCCAATCCCCGGCTGCAGAACTTTGTGCCCATTGACC	0.727273	-	transcript variant of coding gene	MCRIP2
ref|NR_147089.1|	Homo sapiens family with sequence similarity 85 member B (FAM85B), long non-coding RNA	869	GGGTTCGCGCTTTGGTCCTGGAGGCCTTATCCTAGCCTCCTCTGTATCAGCGCCACCAGTCTGGGGCCCGAAAGGAGGGAGCTTTCCCTCTGTCCCCCAGCCTTTGGACTGTCACCAAACAAGCCATTCGTTCACCAAATACTTATTAAGCGCCTACCATGTGCCTGACAAGGGAGATGTAACGATAGAGTCTCTCTCTCTGCCACCCAGGCCAGAGTGCAGTTGACGCAGGGCAGGGGAGCCCCGAAGTGGAGCATAGTGTGTCCGGAACTGGTGGGTTCTTGGTCTCCCTGACTTCAAGAATGAAGCCACGGACCCTCGGGAAACTCCTGGAGGGCAGAGGCATGCCTGCCATCTTCATCATTGCATTACCACCACCCAACACTATCGGGGGACCTG…	ATGAAGCCACGGACCCTCGGGAAACTCCTGGAGGGCAGAGGCATGCCTGCCATCTTCATCATTGCATTACCACCACCCAACACTATCGGGGGACCTGCCCTGATAATCAGTCTACAGGTGTATCCAGCAGCTCCAGAGAGACAGCGACCAGCGAGAAGGGGCCATGATGATGGTGGTGGTTTTGTCAAAACGAAAAGGGGGATATGTAGGGAAAAGAAAGAGAGATCAGACTGTTACTGTGTCTACATAGAAAGGGAAGCCATAAGAGACTCCATTTTGAAAAAGACCTGTACTTTAAACAATTGCTTGCTGAGATGTTGTTTATCTGTAGCTTTGCCCCAGCCACTTTGCCCCAACCACTTTGACCCAATCTGGAGCTCACAAAAACATGTTTGTATG…	0.72549	-	transcript variant of coding gene	FAM85B
ref|NR_122125.1|	Homo sapiens chromosome 5 open reading frame 38 (C5orf38), transcript variant 3, non-coding RNA	874	ACTAGGCAGAGGCCGCCCGCGGTCAGGCCAGGCCGGGTCCAATTAGGGGACTCACAGCCTGCCCCGCTGTGCACCCCGAGGAGGCCCGGCCCCTGTGTCCAATCCGGAAGTCGCAGGGAAGTGGGGAGGTCAGGATGGTGGCGCCCGCGGCTCGGGTCTTCCTCCGGGCAGTGCGCGCGGCTCTCACTTCCACGGTCCCGGACCTGCTCTGCCTCCTGGCCCGAGGCTCCCCGCGTGGCCTCGCGTCTGGTCGCCTACCCCTCGCGGTCCACTCCGCCCAGCATGGACCTGGATCCGGGGCGCCTTGGTTGCGAATTGCCAGGAGGGCCCTGAGGACCTGAAGCCTCCCAGTCACGTCGAGAACGGGCAGGAGCTCAGGTTGGCGCCGCCGGTGCAGTG…	ATGGTGGCGCCCGCGGCTCGGGTCTTCCTCCGGGCAGTGCGCGCGGCTCTCACTTCCACGGTCCCGGACCTGCTCTGCCTCCTGGCCCGAGGCTCCCCGCGTGGCCTCGCGTCTGGTCGCCTACCCCTCGCGGTCCACTCCGCCCAGCATGGACCTGGATCCGGGGCGCCTTGGTTGCGAATTGCCAGGAGGGCCCTGAGGACC	0.723404	-	transcript variant of coding gene	C5orf38
ref|NR_102308.1|	Homo sapiens calcium voltage-gated channel auxiliary subunit gamma 6 (CACNG6), transcript variant 4, non-coding RNA	876	CCAGGACCTAGGAGACCAGGTTCCTCTCCTCTCAGATCCAAGATTCTGGAAGCAAACTGCACCTATTTTAAATTCTTCACCACGGGGGAGAATGCACGCATCTTTCAGAGAACCACAAAGAAAGGCCTGCTGCTCTTGGTGAGCCTGGAGGTGTTCCGGCATTCCGTGAGGGCCCTGCTGCAGAGAGTCAGCCCGGAGCCTCCCCCGGCCCCACGCCTCACCTACGAGTACTCCTGGTCCCTGGGCTGCGGCGTGGGGGCCGGCCTGATCCTGCTGTTGGGGGCCGGCTGCTTTCTGCTGCTCACACTGCCTTCCTGGCCCTGGGGGTCCCTCTGTCCCAAGCGGGGGCACCGGGCCACCTAGAGCCACGCGTGAGACTTCTCTAAGCAACCACCGAGC…	ATGTTTTTTTACACGCCTGCCTCCTGTCCCCTTATCCTTTCTCCCTCTGTAAATACGTTTTTCTCTGTGGCTGTATGTGGGTTGCTTGGGGGTGGGATGGGAAGAGGCTCTTTGCAAACGAGGGTCCCCAGAGAAGACTGGCGGGGACCTGATGGGGTAGCTGGGGTGTGGGGTTGGGGGATGAGGTCAGGGGGTCTTGGGTGGGAGTTGGGGGCCCCTTCATTTCCCAGGTCTGGATCGATTCACTTGCCGGGAGAGACTTTTTACAACTCATCTGCAGCTCCGGGTGCGGTTGGGGGAGATAGCGAAGGGTCTGGCCTCGCTGTGATC	0.718954	-	transcript variant of coding gene	CACNG6
ref|NR_122126.1|	Homo sapiens chromosome 5 open reading frame 38 (C5orf38), transcript variant 4, non-coding RNA	859	ACTAGGCAGAGGCCGCCCGCGGTCAGGCCAGGCCGGGTCCAATTAGGGGACTCACAGCCTGCCCCGCTGTGCACCCCGAGGAGGCCCGGCCCCTGTGTCCAATCCGGAAGTCGCAGGGAAGTGGGGAGGTCAGGATGGTGGCGCCCGCGGCTCGGGTCTTCCTCCGGGCAGTGCGCGCGGCTCTCACTTCCACGGTCCCGGACCTGCTCTGCCTCCTGGCCCGAGGCTCCCCGCGTGGCCTCGCGTCTGGTCGCCTACCCCTCGCGGTCCACTCCGCCCAGCATGGACCTGGATCCGGGGCGCCTTGGTTGCGAATTGCCAGGAGGGCCCTGAGGACCTGAAGCCTCCCAGTCACGTCGAGAACGGGCAGGAGCTCAGGTTGGCGCCGCCGGTGCAGTG…	ATGGTGGCGCCCGCGGCTCGGGTCTTCCTCCGGGCAGTGCGCGCGGCTCTCACTTCCACGGTCCCGGACCTGCTCTGCCTCCTGGCCCGAGGCTCCCCGCGTGGCCTCGCGTCTGGTCGCCTACCCCTCGCGGTCCACTCCGCCCAGCATGGACCTGGATCCGGGGCGCCTTGGTTGCGAATTGCCAGGAGGGCCCTGAGGACC	0.701031	-	transcript variant of coding gene	C5orf38
ref|NR_148026.1|	Homo sapiens protein O-fucosyltransferase 2 (POFUT2), transcript variant 4, non-coding RNA	429	GGGCGGGGCGCGGCCGCCGGAAGTGCGTGGCCGCCCGGGGCCATGGCGACACTCAGCTTCGTCTTCCTGCTGCTGGGGGCAGTGTCCTGGCCTCCGGCTTCTGCCTCCGGCCAGGAGTTCTGGCCCGGACAATCGGCGGCCGATATTCTGTCGGGGGCGGCTTCCCGCAGACGGTATCTTCTGTATGACGTCAACCCCCCGGAAGGCTTCAACCTGCGCAGGGATGTCTATATCCGAATCGCCTCTCTCCTGAAGACTCTGCTGAAGACGGAGGAGTGGGTGCTTGTCCTGCCTCCATGGGGCCGCCTCTATCACTGGCAGAGTCCTGACATCCACCAGGTCCGGATTCCCTGGTCTGAGTTTTTTGATCTTCCAAGTCTCAATAAAAACATCCCCGTC…	ATGACGTCAACCCCCCGGAAGGCTTCAACCTGCGCAGGGATGTCTATATCCGAATCGCCTCTCTCC	0.6875	-	transcript variant of coding gene	POFUT2
ref|NR_130899.1|	Homo sapiens eva-1 homolog B (EVA1B), transcript variant 3, non-coding RNA	903	CTCCTCTTTCCTCGGAGGAAACTTTCCGCCGGCTGGTCCCTCGGTCCGTGTCCCGCCCGTGCTGCCGCGGCCTGGGAGCCCAGCGGGGCCGGAGGGGCGGCGGGACCCGAGCGGGCGGGGGCGGCCGGACCCAGTGTATGCGGCCGCGGGACGCGCTGGGGCCGGGCAGCCGGGAAGCGGGGCGCTGACGCCAACCCCGAGAGCTTCGGCCTCTACTTCGTGCTGGGCGTCTGCTTCGGCCTGCTGCTCACCCTCTGCCTGCTCGTCATCAGCATCTCGTGGGCGCCCCGCCCGCGGCCCCGGGGCCCGGCTCAGCGCCGGGACCCCCGCAGCAGCACCCTGGAGCCCGAGGACGACGACGAGGACGAGGAGGACACGGTGACTCGGCTGGGCCCCGAC…	ATGGGCCCCGGCTCCCGCTGCAAGGCGCTCGGGGTACCGGACCTGCACATGAGCTCAGAGCTACCCCACACCTTCGGACTGCCTCGGCCCCCACAGCTCCCAGGTGCTACTGGGCGTGGACCGCCACCCCCTGAGAGGCTCCCTTCCCCAGTCCTGCCAGAAGACCCCGGGGGCGGGGAGGGGGCAGCATGCAGGGTCCCCACTCCCTCTCTGGGGTCGATGAAGAGG	0.684685	-	transcript variant of coding gene	EVA1B
ref|NR_073039.1|	Homo sapiens midkine (MDK), transcript variant 7, non-coding RNA	821	CATGTGACCGGCTCAGACCGGTTCTGGAGACAAAAGGGGCCGCGGCGGCCGGAGCGGGACGGGCCCGGCGCGGGAGGGAGCGAAGCAGCGCGGGCAGCGAGCGAATAAGGTGAAGAAGGGCGGCCCGGGGAGCGAGTGCGCTGAGTGGGCCTGGGGGCCCTGCACCCCCAGCAGCAAGGATTGCGGCGTGGGTTTCCGCGAGGGCACCTGCGGGGCCCAGACCCAGCGCATCCGGTGCAGGGTGCCCTGCAACTGGAAGAAGGAGTTTGGAGCCGACTGCAAGTACAAGTTTGAGAACTGGGGTGCGTGTGATGGGGGCACAGGCACCAAAGTCCGCCAAGGCACCCTGAAGAAGGCGCGCTACAATGCTCAGTGCCAGGAGACCATCCGCGTCACCAA…	ATGCTCAGTGCCAGGAGACCATCCGCGTCACCAAGCCCTGCACCCCCAAGACCAAAGCAAAGGCCAAAGCCAAGAAAGGGAAGGGAAAGGACTAGACGCCAAGCCTGGATGCCAAGGAGCCCCTGGTGTCACATGGGGCCTGGCCCACGCCCTCCCTCTCCCAGGCCCGAGATG	0.682353	-	transcript variant of coding gene	MDK
ref|NR_130165.1|	Homo sapiens keratin associated protein 10-2 (KRTAP10-2), transcript variant 2, non-coding RNA	458	TCACTCACTCACACACCTCCCCCAGCTCACCTCCTCCCCACTCCAGCATGGCCGCCTCCACCATGTCCATCTGCTCCAGCGCCTGCACCAACTCCTGGCAGGTGGACGACTGCCCAGAGAGCTGCTGGCCAGCCGGGCTCAGGCCCCACCTCCCTGCCAGTCCTTGGACCTCCCAGCCCACCCAGCCTCAGCACAGCTCAGCACAGAAGGAGCAGCCCCAGCCACAGCCGCCCAGCCCCGGGGTCTCAGATGCTCACTGGCTCCTCTCTGACCTCCCGCCGGGCGGGCGAGCCCTGGCTTCTCCTCACGGTGCTTCCTGGCTGCAGACCACAACCCTCCGCTGGTCGCTGGTCGCTGGTTGGGGATGGGCCCTCCTGACCTGGGTCTCACCCCCAGGAG…	ATGGCCGCCTCCACCATGTCCATCTGCTCCAGCGCCTGCACCAACTCCTGGCAGGTGGACGACTGCCCAGAGAGCTGCTGGCCAGCCGGGCTCAGGCCCCACCTCCCTGCCAGTCCTTGGACCTCCCAGCCCACCCAGCCTCAGCACAGCTCAGCACAGAAGGAGCAGCCCCAGCCACAGCCGCCCAGCCCCGGGGTCTCAGATGCTCACTGGCTCCTCTCTGACCTCCCGCCGGGCGGGCGAGCCCTGGCTTCTCCTCACGGTGCTTCCTGGCTGCAGACCACAACCCTCCGCTGGTCGCTGGTCGCTGGTTGGGGATGGGCCCTCCTGACCTGGGTCTCACCCCCAGGAGCGTCACCCTCTGCCTCTGAGCACCAA	0.681081	-	transcript variant of coding gene	KRTAP10-2
ref|NR_131772.1|	Homo sapiens SUMO interacting motifs containing 1 (SIMC1), transcript variant 5, non-coding RNA	1947	GGGGCGGGGCTCGGGGCGGGGCCGGCGTGGCGGTGGCCCGGGTTGTAGCCGCCGCCGCTGCCGCCGCCCCGCCGCCGCCACCTCAGAAGCAGGAACCGAAGTCGTCGCCGCCGCCGCCACTGCCTGGGTCTTCGGTCGGGGCCCGCAGCCATGGAGGATTTCATCGTGATCTCGGACGACAGCGGCTCTGAGAGCTCCGGGGGCGCCCGCCCGGGCCGGTCGCGGAGGCCGCGCCGGGCCCTGTCGCGAACCTCCGGCGCGCTGCCCCGCCGGACCGTGAACAAGGGTCAAAAATTAGAACCCATCCCTCATCGAAGACTAAGAATGGTAACAAATACCATTGAAGAGAATTTTCCTCTGGGGACTGTGCAGTTTTTGATGGACTTTGTGTCACCCCAG…	ATGGAGGATTTCATCGTGATCTCGGACGACAGCGGCTCTGAGAGCTCCGGGGGCGCCCGCCCGGGCCGGTCGCGGAGGCCGCGCCGGGCCCTGTCGCGAACCTCCGGCGCGCTGCCCCGCCGGACCGTGAACAAGGGTCAAAAATTAGAACCCATCCCTCATCGAAGACTAAGAATGGTAACAAATACCATTGAAGAGAATTTTCCTCTGGGGACTGTGCAGTTTTTGATGGACTTTGTGTCACCCCAGCATTACCCACCAAGAGAAATCGTGGCTCACATCATCCAGAAAATCTTGCTCAGTGGCTCTGAGACTGTGGATGTCCTAAAGGAGGCCTACATGCTTCTCATGAAAATTCAACAGCTACATCCAGCCAATGCCAAGACAGTGGAGTGGGAC…	0.66136	-	transcript variant of coding gene	SIMC1
ref|NR_145959.1|	Homo sapiens stabilizer of axonemal microtubules 2 (SAXO2), transcript variant 10, non-coding RNA	434	TTGCCTTGACTACGGCGGGCGCTGTGGGAGTGGAGAAGCTGCAAGTGCTGAGGCGCGGTGGAGGAAAGCATGGGAGCCAAGAGTATGAGGAGCTGGTGTCTGTGTCAGATTTGTAGCTGCGGCTTTCTGTCCTCCCAGCCAGACCATATTCCCATTCCCGTCCAGGCAGCAGTTCTTTGGGATCCGCCTGACTGAAAAGTCAACCAGGACTGACAAGGGAGCCACTGCCTCTGCCATAATCAGAAAATTGCAACAGAGCTGTAGACTCCAGAATCACTCGTCTCTTCCAAGGTCAAGAAGCTGCCAAGTTAGGAAACCAGCTTGCAAATCAAGATGCCGCCTAACAACTTCTAGCTCCAATCTCTTGTTGCCTCTATTATGTTCCATGCAAGCAAAATA…	ATGGGAGCCAAGAGTATGAGGAGCTGGTGTCTGTGTCAGATTTGTAGCTGCGGCTTTCTGTCCTCCCAGCCAGACCATATTCCCATTCCCGTCCAGGCAGCAGTTCTTTGGGATCCGCCTGAC	0.66129	-	transcript variant of coding gene	SAXO2
ref|NR_104213.1|	Homo sapiens angiopoietin like 4 (ANGPTL4), transcript variant 4, non-coding RNA	807	ATAAAAACCGTCCTCGGGCGCGGCGGGGAGAAGCCGAGCTGAGCGGATCCTCACACGACTGTGATCCGATTCTTTCCAGCGGCTTCTGCAACCAAGCGGGTCTTACCCCCGGTCCTCCGCGTCTCCAGTCCTCGCACCTGGAACCCCAACGTCCCCGAGAGTCCCCGAATCCCCGCTCCCAGGCTACCTAAGAGGATGAGCGGTGCTCCGACGGCCGGGGCAGCCCTGATGCTCTGCGCCGCCACCGCCGTGCTACTGAGCGCTCAGGGCGGACCCGTGCAGTCCAAGTCGCCGCGCTTTGCGTCCTGGGACGAGATGAATGTCCTGGCGCACGGACTCCTGCAGCTCGGCCAGGGGCTGCGCGAACACGCGGAGCGCACCCGCAGTCAGCTGAGCGCG…	ATGAGCGGTGCTCCGACGGCCGGGGCAGCCCTGATGCTCTGCGCCGCCACCGCCGTGCTACTGAGCGCTCAGGGCGGACCCGTGCAGTCCAAGTCGCCGCGCTTTGCGTCCTGGGACGAGATGAATGTCCTGGCGCACGGACTCCTGCAGCTCGGCCAGGGGCTGCGCGAACACGCGGAGCGCACCCGCAGTCAGCTGAGCGCGCTGGAGCGGCGCCTGAGCGCGTGCGGGTCCGCCTGTCAGGGAACCGAGGGGTCCACCGACCTCCCGTTAGCCCCTGAGAGCCGGGTGGACCCTGAGGTCCTTCACAGCCTGCAGACACAACTCAAGGCTCAGAACAGCAGGATCCAGCAACTCTTCCACAAGGTGGCCCAGCAGCAGCGGCACCTGGAGAAGCAG…	0.655319	-	transcript variant of coding gene	ANGPTL4
ref|NR_103462.1|	Homo sapiens testis expressed 264 (TEX264), transcript variant 8, non-coding RNA	1074	TTTAGCGTCCTTTAAGTTACAGACGTGCGTGGGGCTCCGTGAGGAGGTGGGCGAAGAGAAAGGCTCTGAGTAAATAGGTGCCCCCTGATAAGTGCCGATGTGCCGTGGGCAGCATCCTGAGTGAAGGTGAGGAATCGCCCTCCCCTGAGCTCATCGACCTCTACCAGAAATTTGGCTTCAAGGTGTTCTCCTTCCCGGCACCCAGCCATGTGGTGACAGCCACCTTCCCCTACACCACCATTCTGTCCATCTGGCTGGCTACCCGCCGTGTCCATCCTGCCTTGGACACCTACATCAAGGAGCGGAAGCTGTGTGCCTATCCTCGGCTGGAGATCTACCAGGAAGACCAGATCCATTTCATGTGCCCACTGGCACGGCAGGGAGACTTCTATGTGCCTG…	ATGTGCCCACTGGCACGGCAGGGAGACTTCTATGTGCCTGAGATGAAGGAGACAGAGTGGAAATGGCGGGGGCTTGTGGAGGCCATTGACACCCAGGTGGATGGCACAGGAGCTGACACAATGAGTGACACGAGTTCTGTAAGCTTGGAAGTGAGCCCTGGCAGCCGGGAGACTTCAGCTGCCACACTGTCACCTGGGGCGAGCAGCCGTGGCTGGGATGACGGTGACACCCGCAGCGAGCACAGCTACAGCGAGTCAGGTGCCAGCGGCTCCTCTTTTGAGGAGCTGGACTTGGAGGGCGAGGGGCCCTTAGGGGAGTCACGGCTGGACCCTGGGACTGAGCCCCTGGGGACTACCAAGTGGCTCTGGGAGCCCACTGCCCCTGAGAAGGGCAAGGAG	0.655172	-	transcript variant of coding gene	TEX264
ref|NR_103463.1|	Homo sapiens testis expressed 264 (TEX264), transcript variant 9, non-coding RNA	1043	TTTAGCGTCCTTTAAGTTACAGACGTGCGTGGGGCTCCGTGAGGAGGTGCCCCCTGATAAGTGCCGATGTGCCGTGGGCAGCATCCTGAGTGAAGGTGAGGAATCGCCCTCCCCTGAGCTCATCGACCTCTACCAGAAATTTGGCTTCAAGGTGTTCTCCTTCCCGGCACCCAGCCATGTGGTGACAGCCACCTTCCCCTACACCACCATTCTGTCCATCTGGCTGGCTACCCGCCGTGTCCATCCTGCCTTGGACACCTACATCAAGGAGCGGAAGCTGTGTGCCTATCCTCGGCTGGAGATCTACCAGGAAGACCAGATCCATTTCATGTGCCCACTGGCACGGCAGGGAGACTTCTATGTGCCTGAGATGAAGGAGACAGAGTGGAAATGGCGGGG…	ATGTGCCCACTGGCACGGCAGGGAGACTTCTATGTGCCTGAGATGAAGGAGACAGAGTGGAAATGGCGGGGGCTTGTGGAGGCCATTGACACCCAGGTGGATGGCACAGGAGCTGACACAATGAGTGACACGAGTTCTGTAAGCTTGGAAGTGAGCCCTGGCAGCCGGGAGACTTCAGCTGCCACACTGTCACCTGGGGCGAGCAGCCGTGGCTGGGATGACGGTGACACCCGCAGCGAGCACAGCTACAGCGAGTCAGGTGCCAGCGGCTCCTCTTTTGAGGAGCTGGACTTGGAGGGCGAGGGGCCCTTAGGGGAGTCACGGCTGGACCCTGGGACTGAGCCCCTGGGGACTACCAAGTGGCTCTGGGAGCCCACTGCCCCTGAGAAGGGCAAGGAG	0.655172	-	transcript variant of coding gene	TEX264
ref|NR_104589.1|	Homo sapiens OCIA domain containing 2 (OCIAD2), transcript variant 5, non-coding RNA	533	AGGCGAGGGGGCGGAGCAAGAGAAGAAAACACAAAGGGCCGGAAGGAAGCCGGGGAGACAGGTGGGGTACTCGGGAAGCTGGAGCGGGCCGGCGGTGCAGTCACGGGGGAGCGAGGCCTGCTGGGCTTGGCAACGAGGGACTCGGCCTCGGAGGCGACCCAGACCACACAGACACTGGGTCAAGGAGTAAGCAGAGGATAAACAACTGGAAGGAGAGCAAGCACAAAGTCATCATGGCTTCAGCGTCTGCTCGTGGAAACCAAGATAAAGATGCCCATTTTCCACCACCAAGCAAGCAGGTTATTTGGCAGCTAATTCTAGATTTGGATCATTGCCCAAAGTTGCACGCACTGCCTCCTTACCTGTGAGGAATGCAAAATAAAGCATGGATTAAGTGAG…	ATGGCTTCAGCGTCTGCTCGTGGAAACCAAGATAAAGATGCCCATTTTCCACCACCAAGCAAGCAGGTTATTTGGCAGCTAATTCTAGATTTGGATCATTGCCCAAAGTTGCACGCACTGCCTCCTTACCTG	0.647059	-	transcript variant of coding gene	OCIAD2
ref|NR_148458.1|	Homo sapiens integrator complex subunit 10 (INTS10), transcript variant 27, non-coding RNA	3020	AATACCCAGAGAGGATGGAAATGGCGAAGAGGCCTGGCGCCTGCCCGCTCCCGCGCATGCTCCCTGACTTCACCAAGGTCACGCTGCAGCCCGCAGGAATGAAAATCCACTTCTCCGCATTTTCGAGGTGACCTGGAAGCGGTTCAACTGCTCTGGCTTCTCAGAAGAGGAGGGGACCGGGCGGTAACGAGGAGCCAAGGGGAGGAGACTGCTCGCAAAACCCGGAAAAGCTTTCCCGATCCACTCTGCCAGCCTCCGTGCGCCTCCAGACATGCGCAGTAGCCTCCCCCGCGGTGGCGGCGGCGGCGGCGGTGGCTGCCGTGGCGGCTGAGAGTCCAGAGCCGGACGTTCCGGCCGCTTCGGGCTGGCGGCTGGAGAGCGCTCGGGTCATGTCTGCCC…	ATGTCTGCCCAGGGGGACTGCGAGTTCCTGGTGCAGCGAGCCCGGGAGTTGGTGCCGCAAGACCTGTGGGCAGCCAAGGCGTGGCTGATCACGGCCCGCAGCCTCTACCCGGCAGACTTTAACATCCAGTATGAGATGTACACCATCGAGCGGAATGCAGAGCGGACCGCCACCGCCGGGAGGCTGCTGTACGACATGTTTGTGAATTTCCCAGACCAGCCGGTGGTGTGGAGAGAAATCAGCATTATTACATCAGCATTAAGGAACGATTCACAGGACAAACAAACCCAATTTTTAAGAAGTTTATTTGAAACTCTTCCTGGTCGGGTCCAGTGTGAAATGTTACTAAAGGTCACGGAACAATGCTTCAACACGTTAGAACGATCAGAAATGTTGCTT…	0.64624	-	transcript variant of coding gene	INTS10
ref|NR_146916.1|	Homo sapiens selenoprotein V (SELENOV), transcript variant 3, non-coding RNA	1604	CGCCGCGTCTCAGAACCCGGTGCGGGAGACGCTCTCCCCGCCCAAAGAGGGAAGGCGGGCGGGACTCCCCAACCGGCTTGCCCCGGTCCCCCTGGGCCCCATGAATAACCAGGCGCGGACCCCAGCCCCCTCCTCGGCGCGGACTTCAACCTCAGTCCGGGCTTCTACCCCGACCCGGACACCGACTCCACTCCGGACCCCGACTCCGGTCCGGACTCGGACCCCCATCCGGACCCTGACTCCAGTCCTGACTCCGTCTCCAGCCGGGACTTCCCCTCTGGTCCTGACTCCTGCTCCAGCCCAGATTCCCACTCTGGTCCCCACTCCCGCTCTGGCCCGGATCCCCCGTCTGGTTCCGCCTCCTGCTCCGGCCTGGATCCCTACTCCGGTGCCGACTCC…	ATGAATAACCAGGCGCGGACCCCAGCCCCCTCCTCGGCGCGGACTTCAACCTCAGTCCGGGCTTCTACCCCGACCCGGACACCGACTCCACTCCGGACCCCGACTCCGGTCCGGACTCGGACCCCCATCCGGACCCTGACTCCAGTCCTGACTCCGTCTCCAGCCGGGACTTCCCCTCTGGTCCTGACTCCTGCTCCAGCCCAGATTCCCACTCTGGTCCCCACTCCCGCTCTGGCCCGGATCCCCCGTCTGGTTCCGCCTCCTGCTCCGGCCTGGATCCCTACTCCGGTGCCGACTCCCGTTCCCGTCCGGAACCCAACTCCGGTCCCGACTCCGGCTCGGACCCTGACTCCTCCAGTCCGGGTCCCAGCCCCAGCCCCAGCCCAGCTCCTGGCAGGG…	0.64539	-	transcript variant of coding gene	SELENOV
ref|NR_033349.1|	Homo sapiens retinoic acid induced 2 (RAI2), transcript variant 6, non-coding RNA	2308	GCCGGGGACTGCCGGGGAGGCGGCGCCGGCCGGCGGGGCGGGGGCCCCGAAGTGGGTTTCGGGCCGCCGCCCGCACTGGCATCGGGCGCAGAGGGCGGTGCACGGCGGACTCCGCGCCCAGGCACCGCACCGGGCAGTCTCCGGATCTGCCGTTCTGCCCCGGCCCGGAAAACCCGGCGCCTTCCAGGCCCTTCGAAAGATGGATTCTGTTGACGTATCTGGCGGCCCTGGCGAGCCTGGTGGAAAGTTGGGTTTTGCCAGATTGCGCCGGGCTCCTCTTTGTGACGCGCGGCCAGCCCCGCATCCCCCCCGGAGCCGGGCCAAGTGGCATCAGAGCTGAGTGATGGACGACCTGCAGTCCCAGAACCTCTCCATGGACATGACTGACTCCCCTCCTGC…	ATGGACGACCTGCAGTCCCAGAACCTCTCCATGGACATGACTGACTCCCCTCCTGCCTTGGCTAATAACAGACTGGAGAATGGCATGGCTCAGCTGATCACCACCGAGGCCTGGAACATCAACTCCACTGACCTGGTAAAGAAGGCCCTGGTGACCGTGCCAGCCCCATCCATTCTGAACCCCCCTGCCGAGTCTCAGAGTGGCATGGCTCTGAAGGTGGCGGCCACTGTGTTGCAGCCCCTGTGCCTCGGGGAGAGCCCAGTGGTGATGCCCATTCACATGCAGGTGGAGGGAAGCTCCGCACCAGAGCTCAATCCGAATGGCAATGCCACCTACGTCATGACCACCCAGGGCCCCGTGCAACTGCCCGTGGTGCTGGAGCAGCACGTCTTTCAGCAC…	0.633214	-	transcript variant of coding gene	RAI2
ref|NR_102427.1|	Homo sapiens calcium and integrin binding 1 (CIB1), transcript variant c, non-coding RNA	1008	GCGGGGCCGTGAGTCCCGGGCTCCGCCCCGGAGCGTCGGGCCCCTCCCCGGGCCCCGCCTCCAGCTCGCCTAGGACCGCTTGGAGCCGGCAGCTCGCCTGCCAAACCCGGCTGGGAACGCCTGGCAGCTTTTAGGAGGGGGCGGGCCCGGGGGTGGTGGCCCCAGGAGCGGTTGCCGCGGGGACCGGGCAGTGACGCGGCCCAAGGGCGGAAGTGAGAAAGTTGTCTGCGTCTCGAGGACTTGACGTTCCTGACGAAGCAGGAGATCCTCCTAGCCCACAGGCGGTTTTGTGAGCTGCTTCCCCAGGAGCAGCGGAGCGTGGAGTCGTCACTTCGGGCACAAGTGCCCTTCGAGCAGATTCTCAGCCTTCCAGAGCTCAAGGCCAACCCCTTCAAGGAG…	ATGGAACCATCAACCTCTCTGAGTTCCAGCACGTCATCTCCCGTTCTCCAGACTTTGCCAGCTCCTTTAAGATTGTCCTGTGACAGCAGCCCCAGCGTGTGTCCTGGCACCCTGTCCAAGAACCTTTCTACTGCTGAGCTGTGGCCAAGGTCAAGCCTGTGTTGCCAGTGCGGGCCAAGCTGGCCCAGCCTGGAGCTGGCGCTGTGCAGCCTCACCCCGGGCAGGGGCGGCCCTCGTTGTCAGGGCCTCTCCTCACTGCTGTTGTCATTGCTCCGTTTGTGTTTGTAC	0.631579	-	transcript variant of coding gene	CIB1
ref|NR_148537.1|	Homo sapiens chromosome 6 open reading frame 52 (C6orf52), transcript variant 5, non-coding RNA	449	GGCCGGTTGCTTAGGGGCTGTAGCGCCGGCAGCGTGCATTGTTGTGGGCTGTGTACTAGTAGGGTAGGAGTTTTTGTTCAGGGACCAGCGGAACGAGGCTTTCTGTCGTTAATAGGCTATGGCTGTGCAGTGGATGGAAATGGAAAGGACTGTTTTTCTGCGCATGAGACCCCTGAACACACAGCTGGAACTCTGGTTATGCCTAAGGAAACCACACCTCTAGCTGAAAACCAAGATGAAGACCCACTAGAAGATCCACATCTTCATTTGAATATTGAGGAATCAAACCAAGAGTTTATGGTGAAAAGTGAAGAACTCTACGACTCCCTCATGAATTGCCACTGGCAGCCTCTGGACACAGTTCACTCCGAAATCCCAGATGAGACCCCGAAGTGAAGC…	ATGCCTAAGGAAACCACACCTCTAGCTGAAAACCAAGATGAAGACCCACTAGAAGATCCACATCTTCATTTGAATATTGAGGAATCAAACCAAGAGTTTATGGTGAAAAGTGAAGAACTCTACGACTCCCTCATGAATTGCCACTGGCAGCCTCTGGACACAGTTCACTCCGAAATCCCAGATGAGACCCCGAAG	0.631068	-	transcript variant of coding gene	C6orf52
ref|NR_146095.1|	Homo sapiens nanos C2HC-type zinc finger 3 (NANOS3), transcript variant 2, non-coding RNA	461	GGGCGGATTGGCCACTGGGCCAGGATCCAGGAATCCTCTCTCCTGGTCTGACCCAGTTCAGGAATGCAGAGGCCGCCCGCCCCGGCAAATGCGTTGCAGCAAGAAGGAGAGTTAGACGTAGAGAAACACCGAGTTTCAGAGGTGCCGGGAAGTCTGAGCCTTCGCCCTCCTGCTCTCCCTCCATGTCCACCTAGGAGGCTGCCTACACCTGGGCAAGGGCACCCGGGCTCGGCTGGATTTCCAGGAAGACCCACCCTATGACGACTGCCCCCACTCCCAGACCCTCCCCCCAGCCTGGGATTGAGCCCTGGGGATGACCCGGGGTTGGCAAGGGAAGAGCTGAAATCGCCCTGTCCTTGGGGACCCCACCCTTTGTGCCATCTGCCGTTTCCCTAGTGC…	ATGCAGAGGCCGCCCGCCCCGGCAAATGCGTTGCAGCAAGAAGGAGAGTTAGACGTAGAGAAACACCGAGTTTCAGAGGTGCCGGGAAGTCTGAGCCTTCGCCCTCCTGCTCTCCCTCCATGTCCACCTAGGAGGCTGCCTACACCTGGGCAAGGGCACCCGGGCTCGGCTGGATTTCCAGGAAGACCCACCCTA	0.625	-	transcript variant of coding gene	NANOS3
ref|NR_120651.1|	Homo sapiens zinc finger protein 503 (ZNF503), transcript variant 2, non-coding RNA	1150	GCGGCGGCGGCGCGGGACGCGTCACATCCCCTTGACCCTCCAATCACCTCGGGCTCCCATTTGATTGGAAGGCGGCAAAGGCTTTAATCTCCCCCTTGGTGCAGCTGCTTTTGAAGTGAGTTTCCTCGCCAGAGCCCCGGCTGGACACGCAGCGGCTCGCATCGCAGAGCGCAGCGCCGGCGCGGGGCCGCGAGAACGCAGCGCAGGGGAGCAGCCCGAGGCGGACACCGCGAGCCGCCCGGCACTCCCGCAGTCCAGCCGGCTCCTCTAGCCCGGCCACGGCTCCGCTGCGGGCCACCCAGGATTACTCGCGTCTGGCTCCAGGCGCCGAGAAGGCGCGCTGGGCGCCCGTGGCCGCCGCGCCAGCTCCTCCTCCTCCCGCTGCTCCTGCTCCCGGGG…	ATGAGCACAGCGCCCTCGCTTTCTGCCCTAAGAAGCAGTAAGCACAGCGGCGGCGGCGGCGGCGGAGGCGGAGGCGGCGGTGCAGACCCTGCCTGGACCAGCGCGCTCTCTGGAAATAGCTCCGGCCCCGGCCCAGGCTCGTCCCCGGCCGGCAGCACCAAGCCTTTTGTGCACGCCGTGCCCCCCTCTGACCCCCTGCGCCAGGCCAACCGCCTGCCAATCAAGGTGCTGAAGATGCTGACGGCACGAACTGGCCACATTTTGCACCCCGAGTACCTGCAGCCCCTGCCTTCCACGCCGGTCAGCCCCATCGAGGAGGAGGAT	0.624277	-	transcript variant of coding gene	ZNF503
ref|NR_037653.1|	Homo sapiens suppressor of tumorigenicity 20 (ST20), transcript variant 5, non-coding RNA	681	GCGGAGGGACGGAGGGAAGATGGCTGCAGAGACCGGATATTGGCGCTGCCTCCCCGAATCCCGGACCTGCGCTGAGGAGGCGGTTCATCTGTGGCCAGCGGTGCTTCGGGACCCGCGCTGGGGGAACCCTGGCGACGGGGCCTGGCCCTGCTATATGCGGGGGCCTCGGCTGGAGTGAGCGGCGTGGACGCCTCTTTCCTCCGGCTCTTCCCTTGTTGCTGCGAGAGCGAGAGGGCCGCGGGCGGCGGAGGCAGCGGGGCCGGGATGGAGGACGTTAACTCTAACGTGAACGCGGACCAGGAGAGAGTTTCATTCTGTCGCCCAGGCTGGAGTGCAATGGCGCGATCTCGGCTCACTGCAACCTCTGTCTCCCAGGTTCAGGAAAATGGCTTTGTAAAG…	ATGGAGGACGTTAACTCTAACGTGAACGCGGACCAGGAGAGAGTTTCATTCTGTCGCCCAGGCTGGAGTGCAATGGCGCGATCTCGGCTCACTGCAACCTCTGTCTCCCAGGTTCAGGAAAATGGCTTTGTAAAGAAGCTTGAGCCTAAATCTGGCTGGATGACTTTTCTAGAAGTTACAGGAAAGATCTGTGAAATGCTCTTCTGTCCTGAAGCAATACTGTTGACCAGAAAGGACACTCCATATTGTGAAACCGGCCTAATTTTTCTGACTCTTACGAAAACGATTGCCAACACATACTTCTACTTT	0.624242	-	transcript variant of coding gene	ST20
ref|NR_135265.2|	Homo sapiens chromosome 1 open reading frame 61 (C1orf61), transcript variant 10, non-coding RNA	576	GGGGCCAGAGCCGCGGCAGAGGCAGAGGAGGGAGCTAGGAGGTGAGACCCGCTCCACCCTGCTCGCCTAGGCTCGGCGGAGGCTAAGAGCAGGGCAGCCTCCTCTGCCCGGCGCCCGCTGAGCCCCGGCATCTGGAACTCAGGGCCCTGGCGCTCCAGGGGCGGGAACTGGCCGGGAGGACCGCGCGGGAGAGCACGGATGGGCACCCTGGGCTCGATACCAAAAAGAAGAATGTACTTCATCTGGTTGGGCTGGATTCCCTCTGATAAGCCTTCCCAGTTGACTGAAAGATGAGGCTAGGCTCTAGCAAGTTGAAGTCAAACCAGCTCCTTCAAGAAGCTTTGAGCAGAATGAAGTGGGGAGGACCCAGCTTCCAGCCCAGGAAGCCCACTGTACCTG…	ATGAGGCTAGGCTCTAGCAAGTTGAAGTCAAACCAGCTCCTTCAAGAAGCTTTGAGCAGAATGAAGTGGGGAGGACCCAGCTTCCAGCCCAGGAAGCCCACTGTACCTGGAGCCATCTGGGATAAGACTTTGACCCATGACTCCCATATCCACAGCCTGTCCATCCTAGCCCATCCCAGTTTATCCTGTATCATT	0.613208	-	transcript variant of coding gene	C1orf61
ref|NR_111982.1|	Homo sapiens coiled-coil domain containing 187 (CCDC187), transcript variant 2, non-coding RNA	4010	ATTAGGAAGGCCCCCAGCTGTGGCCAGCCCAGGGCCGGGCTGCCCACCGTGCCAGCCCAGTTTCAATGACCCACCTGAGGGTTTCCATCGTGGGCCAGGGGACCGGCGCAGGCGGGCATCCGGAGCCAGGCAGTGGCCAGCCCATCCCGGGCAGGGTCATAGGTGGGGCTGCAGGCCTCGAAGCCGCCATGTGAAGGCAGCAGCGACCCCAGGCAGGGCGGGCCAGGTTGACCTTGCACCTGCTCTCCCCTCAGCCCCGCGGCCATGCCGACCCTGGTCGTGGGCACGCCGCCCACCTGCCTGGGGGACACACCTCAGCCCTGCCACAAGAACAGCCAGAGGCAGGGCCCCTTCTCCCATGGGGCCCCAGGGAGAGCAGCCGACTGGAAGGCTGTTGCC…	ATGCCGACCCTGGTCGTGGGCACGCCGCCCACCTGCCTGGGGGACACACCTCAGCCCTGCCACAAGAACAGCCAGAGGCAGGGCCCCTTCTCCCATGGGGCCCCAGGGAGAGCAGCCGACTGGAAGGCTGTTGCCAAGCCCAGGCTCTGCGCACCTGCAGCTGAGGATGACGTGGCAGCCCTGAGGTGGCCCGGGCCCTCCCAGCAGCCAGACCCACCCTGGGCAGCTCCCCACGTGGTCGGGTCTGACGACCTCAAGGAACCAGGACCCTGGGGGAAGGCGTGCAGCCTGCCCATGTGGTCCACAGGCCCGGAGGCTAGGGATGGGGACAGCTCGGTGTCATCGGGCCGCCTCTCGTGCTCTTCGGGGGGCCACGACGTGTGTGTGTCTTGGAAGGAG…	0.610506	-	transcript variant of coding gene	CCDC187
ref|NR_146064.1|	Homo sapiens coiled-coil domain containing 24 (CCDC24), transcript variant 5, non-coding RNA	1166	GGGCAATCCCAGCCGAGGGGACCAGCGGCAGAGCACGGGTGGGGCTTGGGAGAGGGCGGGGCCCATAGAGGGGCGGGGTTTGGTGAGCGTTGCCGGCGGGCCCGCGGTACCTCCCGCACTCTGACCTGCGGCCCGTAGGTCCGAGCCGGGGACGGCGGCGTCGGTGGGTCATGCTCCGGCACTCCCCCTCGCTGTGGGAGCTGGTGGAGGAGCACGTTCCGCTCCGGGAGCGACGCGAAGTGAAGAGGATTCTGGGGGAGGCGGCGGTGGACCTGAGCCTGGAGCTGCGGGCGGAGCGGTCACAGAGATCTCAGCATCATCAAGGACCAACTGAACGTGTCCAACATTGACCAGGTGGCCAGACACCTGAGGGGCCTTCTGGAGGAGGAGTGTCACACC…	ATGGAGCAGGAGCTGCAGGCATCTGTGGGGCCTTCTTGTGTCTCTCCCAACCACAGGCAGCGGCCCTTGGGGTCCTCCACACAGGGCCTCAGACCCCCGCTTCCCCTCTGCGGGGTTGCACCTCTCCAGTGCTGCCTGCCTGCACCTCCTCTGGAGCCCTACCTTCGACCTCGAGGCCAGTCGGCTACCCACCGCTGGGGACGGCAGCTTCAGTGCAGCCCCAGGGAAGGGCCAGCTTCCACACCCATGTCCAGTGCAGCACCCCAAGCCCCAGCC	0.609272	-	transcript variant of coding gene	CCDC24
ref|NR_103512.1|	Homo sapiens ADP ribosylation factor like GTPase 6 interacting protein 4 (ARL6IP4), transcript variant 8, non-coding RNA	1428	CTGTCATTGTGGAAGAGTTGCAACTTGGGGGCCCGAGATTGGATGAAGCGCACAGCCACGCTTTGGGTTACACATTTGAAACTCAGGGGGCTTCCATATTGCAGTCTTGAGTTTGGTCTCCCTGGGAAGGTGGGGCACCAGCCCCATGCCACGTTGCACGTATCAGCTGGAGCAGAATCCTGGCTTCCTTCCGGATGGGCCTGGGGTCCATGCCCGCGCTCACTGCCAAGATCTTTCTGGCCCCTACGGACACGAGTTTGCGACCTCTGAGTCACTGGGTGGGCGCGTCGGAAAGACCAGGGCGCCTCAGTCTGGAGCTCGCAGTCGTATGGAGAGGGCAGGACCAGCCGGGGAGGAGGGCGGCGCGCGCGAGGGTCGCCTTCTTCCCAGGGCACCGGG…	ATGCCACGTTGCACGTATCAGCTGGAGCAGAATCCTGGCTTCCTTCCGGATGGGCCTGGGGTCCATGCCCGCGCTCACTGCCAAGATCTTTCTGGCCCCTACGGACACGAGTTTGCGACCTCTGAGTCACTGGGTGGGCGCGTCGGAAAGACCAGGGCGCCTCAGTCTGGAGCTCGCAGTCGTATGGAGAGGGCAGGACCAGCCGGGGAGGAGGGCGGCGCGCGCGAGGGTCGCCTTCTTCCCAGGGCACCGGGGGCGTGGGTGCTGCGGGCGTGCGCCGAGAGGGCAGCCTTGGAAGTGGGCGCAGCTTCGGCAGACACAGGCGTGAGGGGCTGCGGAGCTCGAGGGCCGGCGCCCCTGCTTGCCTCTGCGGGAGGTGGGCGCGCCCGGGACGGAACC…	0.60793	-	transcript variant of coding gene	ARL6IP4
ref|NR_146192.1|	Homo sapiens NSE2/MMS21 homolog, SMC5-SMC6 complex SUMO ligase (NSMCE2), transcript variant 6, non-coding RNA	1132	CACTCGCCGGCGACGGCTGATGACGCAAGAGCCCGCTCTCACTTTTCAGCGGCAGGCGAAGGGGGCTGAGGAAAGGAGGTGGGTCTAGGCAGGGGAAATTGGGGTGCCACCAGACGGAGACAGCTTGGACTACCAGGCTTTTAAGAACTGTGCTATTGTTGACTTCTTCACAGAATCAAGCACTCTTTTGGAAGAGGGTAATCTCTCTCCAAAAACTGAGGACACTTACCTTCCCCATATATTGAGTCCAGCTGTGTTTGGTGGCCCAGGTACTAATTTCAAGATGCCAGGACGTTCCAGTTCAAATTCAGGTTCAACTGGTTTCATCTCCTTCAGTGGTGTAGAGTCTGCTCTCTCCTCCTTGAAAAACTTCCAAGCCTGTATCAACTCTGGTATGGA…	ATGCCAGGACGTTCCAGTTCAAATTCAGGTTCAACTGGTTTCATCTCCTTCAGTGGTGTAGAGTCTGCTCTCTCCTCCTTGAAAAACTTCCAAGCCTGTATCAACTCTGGTATGGACACAGCTTCTAGTGTTGCTTTGGATCTTGTGGAAAGTCAGACTGAAGTGAGTAGTGAATATAGTATGGACAAGGCAATGGTTGAATTTGCTACATTGGATCGGCAACTAAACCATTATGTAAAGGCTGTTCAATCTACAATAAATCATCTAGGTGTGGTGGCGCACGCCTGTAGTTCCAGCTACTTGGGAGGC	0.602339	-	transcript variant of coding gene	NSMCE2
ref|NR_133660.1|	Homo sapiens potassium two pore domain channel subfamily K member 4 (KCNK4), transcript variant 4, non-coding RNA	1428	AGTGCTGAGCCCAAGGGCCAGGCTGTCCCCAGGGGCGGAGAGTTGCGGACCCTTCCCGATCCGGTAATGGGCCTGGGAGATGCCAGATTAGCGTGGTGCCTGTCCGGAGAGACGGGCCAGCTGATGCCCAGGTCGGGGCCCTGCCGCTGGCCACACTGGGCTCCGGTCCAAGGCTAGAAGGCTGGCCCCTGCTGCAACCCCTCTCCGGCTCCTCTGCCACCCACCTCCCGGGGCTGGCCGGCTGTGGGGAGCCAGGCGGCCGCAGGAGGTGGCTGATGCCCTGGGAGGGGGTGCGGACCCAGAAACCAACTCGACCAGCAACAGCAGCCACTCAGCCTGGGACCTGGGCAGCGCCTTCTTTTTCTCAGGGACCATCATCACCACCATCGGCTATGGCAA…	ATGCCCTGGGAGGGGGTGCGGACCCAGAAACCAACTCGACCAGCAACAGCAGCCACTCAGCCTGGGACCTGGGCAGCGCCTTCTTTTTCTCAGGGACCATCATCACCACCATCGGCTATGGCAATGTGGCCCTGCGCACAGATGCCGGGCGCCTCTTCTGCATCTTTTATGCGCTGGTGGGGATTCCGCTGTTTGGGATCCTACTGGCAGGGGTCGGGGACCGGCTGGGCTCCTCCCTGCGCCATGGCATCGGTCACATTGAAGCCATCTTCTTGTGACGCTTACCACCGTGGGCTTTGGCGACTATGTGGCCGGCGCGGACCCCAGGCAGGACTCCCCGGCCTATCAGCCGCTGGTGTGGTTCTGGATCCTGCTCGGCCTGGCTTACTTCGCCTCAGT…	0.600775	-	transcript variant of coding gene	KCNK4
ref|NR_033348.1|	Homo sapiens retinoic acid induced 2 (RAI2), transcript variant 5, non-coding RNA	2502	GCCGGGGACTGCCGGGGAGGCGGCGCCGGCCGGCGGGGCGGGGGCCCCGAAGTGGGTTTCGGGCCGCCGCCCGCACTGGCATCGGGCGCAGAGGGCGGTGCACGGCGGACTCCGCGCCCAGGCACCGCACCGGGCAGTCTCCGGATCTGCCGTTCTGCCCCGGCCCGGAAAACCCGGCGCCTTCCAGGCCCTTCGAAAGATGGATTCTGTTGACGTATCTGGCGGCCCTGGCGAGCCTGGTGGAAAGTTGGGTTTTGCCAGATTGCGCCGGGCTCCTCTTTGTGACGCGCGGCCAGCCCCGCATCCCCCCCGGAGCCGGGCTTCCCAGGAAGAATGAAGCAGTCAACTTGCATAAGGCCTGTCTTGACTTCTCTCCTTTGGGGGAAGAGGATCACATTA…	ATGGACGACCTGCAGTCCCAGAACCTCTCCATGGACATGACTGACTCCCCTCCTGCCTTGGCTAATAACAGACTGGAGAATGGCATGGCTCAGCTGATCACCACCGAGGCCTGGAACATCAACTCCACTGACCTGGTAAAGAAGGCCCTGGTGACCGTGCCAGCCCCATCCATTCTGAACCCCCCTGCCGAGTCTCAGAGTGGCATGGCTCTGAAGGTGGCGGCCACTGTGTTGCAGCCCCTGTGCCTCGGGGAGAGCCCAGTGGTGATGCCCATTCACATGCAGGTGGAGGGAAGCTCCGCACCAGAGCTCAATCCGAATGGCAATGCCACCTACGTCATGACCACCCAGGGCCCCGTGCAACTGCCCGTGGTGCTGGAGCAGCACGTCTTTCAGCAC…	0.600227	-	transcript variant of coding gene	RAI2
ref|NR_138612.1|	Homo sapiens transducin like enhancer of split 6 (TLE6), transcript variant 3, non-coding RNA	490	GGGTCAAATGGCCCCCGGTGGGGGAAGGAGGAGTTTCCTCTTGGCCTGAACTTGGCTGACCTCCGCAGCTTCCGCCCGACTCTGGCTAAAGTCTTGGAGGCTACTGCCTTGAAGATGACCTCTAGGGACCAGCCCAGACCCAAGGGCCCCCCGAAAAGCACTTCGCCTTGTCCTGGGATCTCGAACTCTGAGAGCTCTCCGACGCTGAATTATCAGGGCATTCTAAATCGGCTCAAGCAGTTCCCCAGGTGAGAGCAATTCCAGGGGCCGGAGGTCTCACGCTGGGAAGGAGCCCCACCTGGCCTCTCTCCCGGGGGTCCTAGTGAGTGGTCTAGAGGCTGCTGGCCCAAGAGCCAGGCTCAGGAACAGGAAGCCATGCAGATACCCAGCATGGAGAAC…	ATGACCTCTAGGGACCAGCCCAGACCCAAGGGCCCCCCGAAAAGCACTTCGCCTTGTCCTGGGATCTCGAACTCTGAGAGCTCTCCGACGCTGAATTATCAGGGCATTCTAAATCGGCTCAAGCAGTTCCCCAGG	0.6	-	transcript variant of coding gene	TLE6
ref|NR_138074.1|	Homo sapiens PAXX, non-homologous end joining factor (PAXX), transcript variant 4, non-coding RNA	756	CGCCGGGTTCCCGCTCGCCCGGCGCCATGGATCCGCTGTCGCCGCCGCTCTGCACGCTGCCGCCGGGCCCCGAGCCGCCCCGCTTCGTGTGCTACTGCGAAGGGGAGGAAAGCGGGGAGGGGGACCGCGGCGGCTTCAACCTCTACGTGACCGACGCCGCGGAGCTTTGGAGCACCTGCTTCACGCCGGACAGCCTGGCGGCCCTCAAAGCCCGTTTTGGCCTGAGTGCGGCTGAGGACATCACCCCCCGGTTCAGGGGGGCCCTCGGCACTGGCCTTTGACCTCTCCAAGGTACCAGGCCCAGAGGCAGCCCCCAGGCTGCGGGCGCTGACACTGGGCCTGGCAAAACGCGTGTGGAGCCTGGAGCGGCGACTGGCAGCTGCAGAAGAGACAGCTGTC…	ATGGATCCGCTGTCGCCGCCGCTCTGCACGCTGCCGCCGGGCCCCGAGCCGCCCCGCTTCGTGTGCTACTGCGAAGGGGAGGAAAGCGGGGAGGGGGACCGCGGCGGCTTCAACCTCTACGTGACCGACGCCGCGGAGCTTTGGAGCACCTGCTTCACGCCGGACAGCCTGGCGGCCCTCAAAGCCCGTTTTGGCCTGAGTGCGGCTGAGGACATCACCCCCCGGTTCAGGGGGGCCCTCGGCACTGGCCTT	0.785047	+	transcript variant of coding gene	PAXX
ref|NR_033654.1|	Homo sapiens tachykinin 3 (TAC3), transcript variant 3, non-coding RNA	958	CTTTATCAGGGAGCTGGGACTGAGTGACTGCAGCCTTCCTAGATCCCCTCCACTCGGTTTCTCTCTTTGCAGGAGCACCGGCAGCACCAGTGTGTGAGGGGAGCAGGCAGCGGTCCTAGCCAGTTCCTTGATCCTGCCAGACCACCCAGCCCCCGGCACAGAGCTGCTCCACAGGCACCATGAGGATCATGCTGCTATTCACAGCCATCCTGGCCTTCAGCCTAGCTCAGAGCTTTGGGGCTGTCTGTAAGGAGCCACAGGAGGAGGTGGTTCCTGGCGGGGGCCGCAGCAAGAGGGATCCAGATCTCTACCAGCTGCTCCAGAGACTCTTCAAAAGCCACTCATCTCTGGAGGGATTGCTCAAAGCCCTGAGCCAGGCTAGCACAGATCCTAAGGAAT…	ATGAGGATCATGCTGCTATTCACAGCCATCCTGGCCTTCAGCCTAGCTCAGAGCTTTGGGGCTGTCTGTAAGGAGCCACAGGAGGAGGTGGTTCCTGGCGGGGGCCGCAGCAAGAGGGATCCAGATCTCTACCAGCTGCTCCAGAGACTCTTCAAAAGCCACTCATCTCTGGAGGGATTGCTCAAAGCCCTGAGCCAGGCTAGCACAGATCCTAAGGAATCAACATCTCCCGAGAAACGTGACATGCATGACTTCTTTGTGGGACTTATGGGCAAGAGGAGCGTCCAGCCAGAGGGAAAGACAGGACCTTTCTTACCTTCAGTGAGGGTTCCTCGGCCCCTTCATCCCAATCAGCTTGGATCCACAGGAAAGTCTTCCCTGGGAACAGAGGAGCAGAGA…	0.762712	+	transcript variant of coding gene	TAC3
ref|NR_135166.1|	Homo sapiens tachykinin 3 (TAC3), transcript variant 6, non-coding RNA	942	CTTTATCAGGGAGCTGGGACTGAGTGACTGCAGCCTTCCTAGATCCCCTCCACTCGGTTTCTCTCTTTGCAGGAGCACCGGCAGCACCAGTGTGTGAGGGGAGCAGGCAGCGGTCCTAGCCAGTTCCTTGATCCTGCCAGACCACCCAGCCCCCGGCACAGAGCTGCTCCACAGGCACCATGAGGATCATGCTGCTATTCACAGCCATCCTGGCCTTCAGCCTAGCTCAGAGCTTTGGGGCTGTCTGTAAGGAGCCACAGGAGGAGGTGGTTCCTGGCGGGGGCCGCAGCAAGAGGGATCCAGATCTCTACCAGCTGCTCCAGAGACTCTTCAAAAGCCACTCATCTCTGGAGGGATTGCTCAAAGCCCTGAGCCAGGCTAGCACAGATCCTAAGGAAT…	ATGAGGATCATGCTGCTATTCACAGCCATCCTGGCCTTCAGCCTAGCTCAGAGCTTTGGGGCTGTCTGTAAGGAGCCACAGGAGGAGGTGGTTCCTGGCGGGGGCCGCAGCAAGAGGGATCCAGATCTCTACCAGCTGCTCCAGAGACTCTTCAAAAGCCACTCATCTCTGGAGGGATTGCTCAAAGCCCTGAGCCAGGCTAGCACAGATCCTAAGGAATCAACATCTCCCGAGAAACACTCTCCTACGGATGTGAATCAAGAGAACGTCCCCAGCTTTGGCATCCTCAAGTATCCCCCGAGAGCAGAA	0.757353	+	transcript variant of coding gene	TAC3
ref|NR_138075.1|	Homo sapiens PAXX, non-homologous end joining factor (PAXX), transcript variant 5, non-coding RNA	774	CGCCGGGTTCCCGCTCGCCCGGCGCCATGGATCCGCTGTCGCCGCCGCTCTGCACGCTGCCGCCGGGCCCCGAGCCGCCCCGCTTCGTGTGCTACTGCGAAGGGGAGGAAAGCGGGGAGGGGGACCGCGGCGGCTTCAACCTCTACGTGACCGACGCCGCGGAGCTTTGGAGCACCTGCTTCACGCCGGACAGCCTGGCGGCCCTCGTGGGGCAGCCTGTGAGCAGCAAGCTGTGGCTCTGACTCTGCAGGAGGACAGAGCATCCCTGACGCTTTCAGGGGGGCCCTCGGCACTGGCCTTTGACCTCTCCAAGGTACCAGGCCCAGAGGCAGCCCCCAGGCTGCGGGCGCTGACACTGGGCCTGGCAAAACGCGTGTGGAGCCTGGAGCGGCGACTGGC…	ATGGATCCGCTGTCGCCGCCGCTCTGCACGCTGCCGCCGGGCCCCGAGCCGCCCCGCTTCGTGTGCTACTGCGAAGGGGAGGAAAGCGGGGAGGGGGACCGCGGCGGCTTCAACCTCTACGTGACCGACGCCGCGGAGCTTTGGAGCACCTGCTTCACGCCGGACAGCCTGGCGGCCCTCGTGGGGCAGCCTGTGAGCAGCAAGCTGTGGCTC	0.755319	+	transcript variant of coding gene	PAXX
ref|NR_138076.1|	Homo sapiens PAXX, non-homologous end joining factor (PAXX), transcript variant 6, non-coding RNA	778	CGCCGGGTTCCCGCTCGCCCGGCGCCATGGATCCGCTGTCGCCGCCGCTCTGCACGCTGCCGCCGGGCCCCGAGCCGCCCCGCTTCGTGTGCTACTGCGAAGGGGAGGAAAGCGGGGAGGGGGACCGCGGCGGCTTCAACCTCTACGTGACCGACGCCGCGGAGCTTTGGAGCACCTGCTTCACGCCGGACAGCCTGGCGGCCCTCGTGGGGCAGCCTGTGAGCAGCAAGCTGTGGCTCTGACTCTGCAGGAGGACAGAGCATCCCTGACGCTTTCAGGGGGGCCCTCGGCACTGGCCTTTGACCTCTCCAAGGTACCAGGCCCAGAGGCAGCCCCCAGGCTGCGGGCGCTGACACTGGGCCTGGCAAAACGCGTGTGGAGCCTGGAGCGGCGACTGGC…	ATGGATCCGCTGTCGCCGCCGCTCTGCACGCTGCCGCCGGGCCCCGAGCCGCCCCGCTTCGTGTGCTACTGCGAAGGGGAGGAAAGCGGGGAGGGGGACCGCGGCGGCTTCAACCTCTACGTGACCGACGCCGCGGAGCTTTGGAGCACCTGCTTCACGCCGGACAGCCTGGCGGCCCTCGTGGGGCAGCCTGTGAGCAGCAAGCTGTGGCTC	0.755319	+	transcript variant of coding gene	PAXX
ref|NR_138077.1|	Homo sapiens PAXX, non-homologous end joining factor (PAXX), transcript variant 7, non-coding RNA	828	CGCCGGGTTCCCGCTCGCCCGGCGCCATGGATCCGCTGTCGCCGCCGCTCTGCACGCTGCCGCCGGGCCCCGAGCCGCCCCGCTTCGTGTGCTACTGCGAAGGGGAGGAAAGCGGGGAGGGGGACCGCGGCGGCTTCAACCTCTACGTGACCGACGCCGCGGAGCTTTGGAGCACCTGCTTCACGCCGGACAGCCTGGCGGCCCTCGTGGAAAGCCCGTTTTGGCCTGAGTGCGGCTGAGGACATCACCCCCCGGTTCAGGGCAGCCTGTGAGCAGCAAGCTGTGGCTCTGACTCTGCAGGAGGACAGAGCATCCCTGACGCTTTCAGGGGGGCCCTCGGCACTGGCCTTTGACCTCTCCAAGGTACCAGGCCCAGAGGCAGCCCCCAGGCTGCGGGCG…	ATGGATCCGCTGTCGCCGCCGCTCTGCACGCTGCCGCCGGGCCCCGAGCCGCCCCGCTTCGTGTGCTACTGCGAAGGGGAGGAAAGCGGGGAGGGGGACCGCGGCGGCTTCAACCTCTACGTGACCGACGCCGCGGAGCTTTGGAGCACCTGCTTCACGCCGGACAGCCTGGCGGCCCTCGTGGAAAGCCCGTTTTGGCCTGAGTGCGGC	0.752688	+	transcript variant of coding gene	PAXX
ref|NR_149001.1|	Homo sapiens twist family bHLH transcription factor 1 (TWIST1), transcript variant 2, non-coding RNA	1158	GAGGTATAAGAGCCTCCAAGTCTGCAGCTCTCGCCCAACTCCCAGACACCTCGCGGGCTCTGCAGCACCGGCACCGTTTCCAGGAGGCCTGGCGGGGTGTGCGTCCAGCCGTTGGGCGCTTTCTTTTTGGACCTCGGGGCCATCCACACCGTCCCCTCCCCCTCCCGCCTCCCTCCCCGCCTCCCCCGCGCGCCCTCCCCGCGGAGGTCCCTCCCGTCCGTCCTCCTGCTCTCTCCTCCGCGGGCCGCATCGCCCGGGCCGGCGCCGCGCGCGGGGGAAGCTGGCGGGCTGAGGCGCCCCGCTCTTCTCCTCTGCCCCGGGCCCGCGAGGCCACGCGTCGCCGCTCGAGAGATGATGCAGGACGTGTCCAGCTCGCCAGTCTCGCCGGCCGACGACAGC…	ATGATGCAGGACGTGTCCAGCTCGCCAGTCTCGCCGGCCGACGACAGCCTGAGCAACAGCGAGGAAGAGCCAGACCGGCAGCAGCCGCCGAGCGGCAAGCGCGGGGGACGCAAGCGGCGCAGCAGCAGGCGCAGCGCGGGCGGCGGCGCGGGGCCCGGCGGAGCCGCGGGTGGGGGCGTCGGAGGCGGCGACGAGCCGGGCAGCCCGGCCCAGGGCAAGCGCGGCAAGAAGTCTGCGGGCTGTGGCGGCGGCGGCGGCGCGGGCGGCGGCGGCGGCAGCAGCAGCGGCGGCGGGAGTCCGCAGTCTTACGAGGAGCTGCAGACGCAGCGGGTCATGGCCAACGTGCGGGAGCGCCAGCGCACCCAGTCGCTGAACGAGGCGTTCGCCGCGCTGCGGAAG…	0.748148	+	transcript variant of coding gene	TWIST1
ref|NR_046313.1|	Homo sapiens cholinergic receptor nicotinic alpha 3 subunit (CHRNA3), transcript variant 3, non-coding RNA	2335	GTCCTTCCCAGGGTGTGTTAGCGTCTCTCCTACGGCGCCCGCCTAGCCCGGTGGTCCCAACCCCCTGCGGGAGCTGCACACGCCCCGGAAACCTGGGACAGAAACTGAGTCCCTCTCCTTCCTGGTGGTGGTGACAGCACCTGCTCAGATCTGGTCGGACGCCGCCGGCCGGAGCACCCAGCCCGGCGGAGAAGGAGCTCGCCCGGCGCTGGGGACTGGGACCTGGAGCCCCTTCCCCTACCGCACGTACGCCCCGCCCCGCGCACGCCCGCCCGCCCGCCCGCGCCTGGCGCAGCTTCACTCCGGATGGTTCCTGTCCTCCCGCGGGTCCGAGGGCGCTGGAAACCCAGCGGCGGCGAAGCGGAGAGGAGCCCCGCGCGTCTCCGCCCGCACGGCTCC…	ATGGTTCCTGTCCTCCCGCGGGTCCGAGGGCGCTGGAAACCCAGCGGCGGCGAAGCGGAGAGGAGCCCCGCGCGTCTCCGCCCGCACGGCTCCAGGTCTGGGGTCTGCGCTGGAGCCGCGCGGGGAGAGGCCGTCTCTGCGACCGCCGCGCCCGCTCCCGACCGTCCGGGTCCGCGGCCAGCCCGGCCACCAGCCATGGGCTCTGGCCCGCTCTCGCTGCCCCTGGCGCTGTCGCCGCCGCGGCTGCTGCTGCTGCTGCTGCTGTCTCTGCTGCCAGTGGCCAGGGCCTCAGAGGCTGAGCACCGTCTATTTGAGCGGCTGTTTGAAGATTACAATGAGATCATCCGGCCTGTAGCCAACGTGTCTGACCCAGTCATCATCCATTTCGAGGTGTCCATG…	0.745098	+	transcript variant of coding gene	CHRNA3
ref|NR_110887.1|	Homo sapiens mitogen-activated protein kinase 11 (MAPK11), transcript variant 2, non-coding RNA	1546	CGCCGCCTCCGCCGCCCTCCGCTCCGCTCGGCTCGGGCTCGGCTCGGGCGCGGGCGCGGGGCGCGGGGCTGGGCCCGGGCGGAGCGGCGGCTGCTCCGGACATGTCGGGCCCTCGCGCCGGCTTCTACCGGCAGGAGCTGAACAAGACCGTGTGGGAGGTGCCGCAGCGGCTGCAGGGGCTGCGCCCGGTGGGCTCCGGCGCCTACGGCTCCGTCTGTTCGGCCTACGACGCCCGGCTGCGCCAGAAGGTGGCGGTGAAGAAGCTGTCGCGCCCCTTCCAGTCGCTGATCCACGCGCGCAGAACGTACCGGGAGCTGCGGCTGCTCAAGCACCTGAAGCACGAGAACGTCATCGGGCTTCTGGACGTCTTCACGCCGGCCACGTCCATCGAGGACTTCA…	ATGTCGGGCCCTCGCGCCGGCTTCTACCGGCAGGAGCTGAACAAGACCGTGTGGGAGGTGCCGCAGCGGCTGCAGGGGCTGCGCCCGGTGGGCTCCGGCGCCTACGGCTCCGTCTGTTCGGCCTACGACGCCCGGCTGCGCCAGAAGGTGGCGGTGAAGAAGCTGTCGCGCCCCTTCCAGTCGCTGATCCACGCGCGCAGAACGTACCGGGAGCTGCGGCTGCTCAAGCACCTGAAGCACGAGAACGTCATCGGGCTTCTGGACGTCTTCACGCCGGCCACGTCCATCGAGGACTTCAGCGAAGTGTACTTGGTGACCACCCTGATGGGCGCCGACCTGAACAACATCGTCAAGTGCCAGGCGCTGAGCGACGAGCACGTTCAATTCCTGGTTTACCAG…	0.736842	+	transcript variant of coding gene	MAPK11
ref|NR_138073.1|	Homo sapiens PAXX, non-homologous end joining factor (PAXX), transcript variant 3, non-coding RNA	774	CGCCGGGTTCCCGCTCGCCCGGCGCCATGGATCCGCTGTCGCCGCCGCTCTGCACGCTGCCGCCGGGCCCCGAGCCGCCCCGCTTCGTGTGCTACTGCGAAGGGGAGGAAAGCGGGGAGGGGGACCGCGGCGGCTTCAACCTCTACGTGACCGACGCCGCGGAGCTTTGGAGCACCTGCTTCACGCCGGACAGCCTGGCGGCCCTCGGCAGCCTGTGAGCAGCAAGCTGTGGCTCTGACTCTGCAGGAGGACAGAGCATCCCTGACGCTTTCAGGGGGGCCCTCGGCACTGGCCTTTGACCTCTCCAAGGTACCAGGCCCAGAGGCAGCCCCCAGGCTGCGGGCGCTGACACTGGGCCTGGCAAAACGCGTGTGGAGCCTGGAGCGGCGACTGGCAGCT…	ATGGATCCGCTGTCGCCGCCGCTCTGCACGCTGCCGCCGGGCCCCGAGCCGCCCCGCTTCGTGTGCTACTGCGAAGGGGAGGAAAGCGGGGAGGGGGACCGCGGCGGCTTCAACCTCTACGTGACCGACGCCGCGGAGCTTTGGAGCACCTGCTTCACGCCGGACAGCCTGGCGGCCCTCGGCAGCCTG	0.732558	+	transcript variant of coding gene	PAXX
ref|NR_038192.1|	Homo sapiens deoxyhypusine synthase (DHPS), transcript variant 5, non-coding RNA	1257	AAAGCACGTTCCCTACTTCCTGTGCTCTTGCGGAGACGCGCGCGTCGGGGTTTAACGCGTTTCTGGGCCGCCGTAAGCCCGGCCTAGGGGCAGCTTTGACTCGAGAGCCGGCTATAGGCGCATGGAAGGTTCCCTGGAACGGGAGGCGCCAGCGGGGGCGCTGGCCGCCGTGCTAAAGCACAGCTCGACGTTGCCGCCCGAAAGCACCCAGGTCCGGGGCTACGACTTCAACCGCGGTGTGAATTACCGCGCACTGCTGGAGGCCTTCGGCACCACCGGCTTCCAAGCAACCAACTTCGGGCGCGCTGTACAGCAAGTCAATGCCATGATCGAGAAGAAGCTGGAACCACTGTCACAGGATGAAGACCAGCACGCGGACCTGACCCAGAGCCGCCGCCC…	ATGGAAGGTTCCCTGGAACGGGAGGCGCCAGCGGGGGCGCTGGCCGCCGTGCTAAAGCACAGCTCGACGTTGCCGCCCGAAAGCACCCAGGTCCGGGGCTACGACTTCAACCGCGGTGTGAATTACCGCGCACTGCTGGAGGCCTTCGGCACCACCGGCTTCCAAGCAACCAACTTCGGGCGCGCTGTACAGCAAGTCAATGCCATGATCGAGAAGAAGCTGGAACCACTGTCACAGGATGAAGACCAGCACGCGGACCTGACCCAGAGCCGCCGCCCACTTACCAGCTGCACCATTTTCCTGGGATATACATCCAACCTCATCAGTTCAGGCATCCGTGAGACCATTCGCTACCTTGTGCAGCACAACATGGTGGACGTATTGGTGACCACAGCTGGC…	0.730871	+	transcript variant of coding gene	DHPS
ref|NR_033254.1|	Homo sapiens X antigen family member 1A (XAGE1A), transcript variant c, non-coding RNA	733	CTGGATTCTTTCTCCGCTACTGAGACACGGCGGGTAGGTCCACAGGCAGATCCAACTGGGAGTTGAAGTGTGAGTGAGAGTGAAGAGGAACCAGCAGGCTTCCGGAGGGTTGTGTGGTCAGTGACTCAGAGTGAGAAGGCCCTCGAAGTCGTCGTCCCTCTCATGCGGTGCCACGCCCATGGACCTTCTTGTCTCGTCACGGCCATAACTAGGGAGGAAGGAGGGCCGAGGAGTGGAGGGGCTCAGGCGAAGCTGGGGTGCTGTTGGGGGTATCCGAGTCCCAGAAGCACCTGGAACCCCGACAGAAGATTCTGGACTCCCCAGACGGGACCAGGAGAGGGACGGCATGAGCGACACACACAAACACAGAACCACACAGCCAGTCCCAGGAGCCCAGTA…	ATGCGGTGCCACGCCCATGGACCTTCTTGTCTCGTCACGGCCATAACTAGGGAGGAAGGAGGGCCGAGGAGTGGAGGGGCTCAGGCGAAGCTGGGGTGCTGTTGGGGGTATCCGAGTCCCAGAAGCACCTGGAACCCCGACAGAAGATTCTGGACTCCCCAGACGGGACCAGGAGAGGGACGGCATGAGCGACACACACAAACACAGAACCACACAGCCAGTCCCAGGAGCCCAGTAATGGAGAGCCCCAAAAAGAAGAACCAGCAGCTGAAAGTCGGGATCCTACACCTGGGCAGCAGACAGAAGAAGATCAGGATACAGCTGAGATCCCAGTGCGCGACATGGAAGGTGATCTGCAAGAGCTGCATCAGTCAAACACCGGGGATAAATCTGGATTTG…	0.730594	+	transcript variant of coding gene	XAGE1A
ref|NR_033257.1|	Homo sapiens X antigen family member 1B (XAGE1B), transcript variant c, non-coding RNA	733	CTGGATTCTTTCTCCGCTACTGAGACACGGCGGGTAGGTCCACAGGCAGATCCAACTGGGAGTTGAAGTGTGAGTGAGAGTGAAGAGGAACCAGCAGGCTTCCGGAGGGTTGTGTGGTCAGTGACTCAGAGTGAGAAGGCCCTCGAAGTCGTCGTCCCTCTCATGCGGTGCCACGCCCATGGACCTTCTTGTCTCGTCACGGCCATAACTAGGGAGGAAGGAGGGCCGAGGAGTGGAGGGGCTCAGGCGAAGCTGGGGTGCTGTTGGGGGTATCCGAGTCCCAGAAGCACCTGGAACCCCGACAGAAGATTCTGGACTCCCCAGACGGGACCAGGAGAGGGACGGCATGAGCGACACACACAAACACAGAACCACACAGCCAGTCCCAGGAGCCCAGTA…	ATGCGGTGCCACGCCCATGGACCTTCTTGTCTCGTCACGGCCATAACTAGGGAGGAAGGAGGGCCGAGGAGTGGAGGGGCTCAGGCGAAGCTGGGGTGCTGTTGGGGGTATCCGAGTCCCAGAAGCACCTGGAACCCCGACAGAAGATTCTGGACTCCCCAGACGGGACCAGGAGAGGGACGGCATGAGCGACACACACAAACACAGAACCACACAGCCAGTCCCAGGAGCCCAGTAATGGAGAGCCCCAAAAAGAAGAACCAGCAGCTGAAAGTCGGGATCCTACACCTGGGCAGCAGACAGAAGAAGATCAGGATACAGCTGAGATCCCAGTGCGCGACATGGAAGGTGATCTGCAAGAGCTGCATCAGTCAAACACCGGGGATAAATCTGGATTTG…	0.730594	+	transcript variant of coding gene	XAGE1B
ref|NR_033792.1|	Homo sapiens TATA-box binding protein associated factor 6 (TAF6), transcript variant 6, non-coding RNA	2338	CTGCTCCCACGAGGGGGCGGGGCCAAGATGGCGCCGAGCGCCGGGGTCTCCGTCTCTCCACCGGGGGCTTCATCCTTCCAGGGAGGAGAAGAGGGACTCCAGAATGGCTGAGGAGAAGAAGCTGAAGCTTAGCAACACTGTGCTGCCCTCGGAGTCCATGAAGGTGGTGGCTGAATCCATGGGCATCGCCCAGATTCAGGAGGAGACCTGCCAGCTGCTAACGGATGAGGTCAGCTACCGCATCAAAGAGATCGCACAGGATGCCTTGAAGTTCATGCACATGGGGAAGCGGCAGAAGCTCACCACCAGTGACATTGACTACGCCTTGAAGCTAAAGAATGTCGAGCCACTCTATGGCTTCCACGCCCAGGAGTTCATTCCTTTCCGCTTCGCCTCTGG…	ATGGCTGAGGAGAAGAAGCTGAAGCTTAGCAACACTGTGCTGCCCTCGGAGTCCATGAAGGTGGTGGCTGAATCCATGGGCATCGCCCAGATTCAGGAGGAGACCTGCCAGCTGCTAACGGATGAGGTCAGCTACCGCATCAAAGAGATCGCACAGGATGCCTTGAAGTTCATGCACATGGGGAAGCGGCAGAAGCTCACCACCAGTGACATTGACTACGCCTTGAAGCTAAAGAATGTCGAGCCACTCTATGGCTTCCACGCCCAGGAGTTCATTCCTTTCCGCTTCGCCTCTGGTGGGGGCCGGGAGCTTTACTTCTATGAGGAGAAGGAGGTTGATCTGAGCGACATCATCAATACCCCTCTGCCCCGGGTGCCCCTGGACGTCTGCCTCAAAGCT…	0.725616	+	transcript variant of coding gene	TAF6
ref|NR_103797.1|	Homo sapiens SON DNA binding protein (SON), transcript variant c, non-coding RNA	8467	ATGCTGGGAGCCTGGAGGACTAGCGAGGAGGAGTTGAGAGAACGGAGCGGACGCCATGGCGACCAACATCGAGCAGATTTTTAGGTCTTTCGTGGTCAGTAAATTCCGGGAAATTCAACAGGAGCTTTCCAGTGGAAGGAATGAAGGCCAGCTGAATGGTGAAACAAATACACCCATTGAAGGAAACCAGGCGGGTGATGCAGCTGCCTCTGCCAGGAGTCTACCAAATGAAGAAATAGTGCAGAAGATAGAGGAAGTACTTTCTGGGGTCTTAGATACAGAACTACGATATAAGCCAGACTTGAAAGAGGGCTCCAGAAAAAGTAGATGCGTATCTGTACAAACAGATCCTACTGATGAAATTCCCACTAAAAAGTCAAAGAAGCATAAAAAGCACAA…	ATGGCGACCAACATCGAGCAGATTTTTAGGTCTTTCGTGGTCAGTAAATTCCGGGAAATTCAACAGGAGCTTTCCAGTGGAAGGAATGAAGGCCAGCTGAATGGTGAAACAAATACACCCATTGAAGGAAACCAGGCGGGTGATGCAGCTGCCTCTGCCAGGAGTCTACCAAATGAAGAAATAGTGCAGAAGATAGAGGAAGTACTTTCTGGGGTCTTAGATACAGAACTACGATATAAGCCAGACTTGAAAGAGGGCTCCAGAAAAAGTAGATGCGTATCTGTACAAACAGATCCTACTGATGAAATTCCCACTAAAAAGTCAAAGAAGCATAAAAAGCACAAAAACAAAAAGAAGAAAAAGAAGAAAGAAAAGGAAAAAAAATATAAAAGACAGCCA…	0.724977	+	transcript variant of coding gene	SON
ref|NR_076392.1|	Homo sapiens lon peptidase 1, mitochondrial (LONP1), transcript variant 4, non-coding RNA	2919	GCGAGTTGTGTGAGCCGCCAGTATGGCCGGGCTATGGCGGCGAGCACTGGCTACGTGCGACTGTGGGGAGCGGCGCGGTGCTGGGTGCTGCGGCGGCCGATGCTGGCCGCCGCCGGGGGGCGGCGCGGGCGCCGGGGAAGGCCCGGTCATAACGGCGCTCACGCCCATGACGATCCCCGATGTGTTTCCGCACCTGCCGCTCATCGCCATCACCCGCAACCCGGTGTTCCCGCGCTTTATCAAGATTATCGAGGTTAAAAATAAGAAGTTGGTTGAGCTGCTGAGAAGGAAAGTTCGTCTCGCCCAGCCTTATGTCGGCGTCTTTCTAAAGAGAGATGACAGCAATGAGTCGGATGTGGTCGAGAGCCTGGATGAAATCTACCACACGGGGACGTTTGC…	ATGGCCGGGCTATGGCGGCGAGCACTGGCTACGTGCGACTGTGGGGAGCGGCGCGGTGCTGGGTGCTGCGGCGGCCGATGCTGGCCGCCGCCGGGGGGCGGCGCGGGCGCCGGGGAAGGCCCGGTCATAACGGCGCTCACGCCCATGACGATCCCCGATGTGTTTCCGCACCTGCCGCTCATCGCCATCACCCGCAACCCGGTGTTCCCGCGCTTTATCAAGATTATCGAGGTTAAAAATAAGAAGTTGGTTGAGCTGCTGAGAAGGAAAGTTCGTCTCGCCCAGCCTTATGTCGGCGTCTTTCTAAAGAGAGATGACAGCAATGAGTCGGATGTGGTCGAGAGCCTGGATGAAATCTACCACACGGGGACGTTTGCCCAGATCCATGAGATGCAGGAC…	0.722492	+	transcript variant of coding gene	LONP1
ref|NR_148392.1|	Homo sapiens protein O-mannosyltransferase 1 (POMT1), transcript variant 15, non-coding RNA	2970	ACGCGCGCTGCTGCCCGTCTGGCCCCGCAGGCTCGGTGAATCGAACGTTGAGCAGGGCGGTGGGTGGTGCGGAGTGCCGAGCGGCCTCACCCCCAACCGTCGGCCCAGTCGGACGGTTCCGAGGCGTTGCCGGGAGCCGGGCGCGGCTCTGTGTGGACTCGGAGAAACGCGGGGCGTCTGCCTGAGCCCGCTTTTCTACAAGATGTGGGGATTTTTGAAGCGCCCTGTAGTGGTGACGGCTGACATCAACTTGAGCCTTGTGGCCCTGACTGGGATGGGGTTACTGAGCCGGCTGTGGCGACTCACCTACCCGCGGGCTGTGGTTTTTGACGAAGTATATTATGGGCAGTACATCTCTTTTTACATGAAACAAATCTTCTTCTTGGATGACAGTGGGCC…	ATGTGGGGATTTTTGAAGCGCCCTGTAGTGGTGACGGCTGACATCAACTTGAGCCTTGTGGCCCTGACTGGGATGGGGTTACTGAGCCGGCTGTGGCGACTCACCTACCCGCGGGCTGTGGTTTTTGACGAAGTATATTATGGGCAGTACATCTCTTTTTACATGAAACAAATCTTCTTCTTGGATGACAGTGGGCCGCCATTTGGCCACATGGTGCTGGCCTTGGGAGGTTATTTAGGAGGATTCGATGGCAATTTTTTGTGGAACAGAATTGGAGCAGAATACAGTAGCAACGTGCCTGTGTGGTCCCTGCGCCTGCTGCCAGCACTCGCGGGGGCCTTGTCGGTCCCCATGGCCTACCAGATAGTGTTGGAGCTCCACTTTTCTCATTGTGCCGCC…	0.720347	+	transcript variant of coding gene	POMT1
ref|NR_104211.1|	Homo sapiens synaptonemal complex protein 1 (SYCP1), transcript variant 4, non-coding RNA	3632	CTGGGAGCCTGGCAAGCCCACACAGCGACGGTTATTTAGCCGTTGAACTGCCAGCCGCCCGGGGCCCACGCGCTCCGGGCCGCTCAGGCTGAGCGATTTCCCGCCTTTTCTGAGGTTCTGAGGCGGGAGCCATTGGTTCTTTCTGTTGCCCTCATAGACCGTATGTAGCAGTTCGCGTGGGCACAGAACCCACGGTTTCCCGCTAGTTCTTCAAAGATATTTACAACCGTAACAGAGAAAATGGAAAAGCAAAAGCCCTTTGCATTGTTCGTACCACCGAGATCAAGCAGCAGTCAGGTGTCTGCGGTGAAACCTCAGACCCTGGGAGGCGATTCCACTTTCTTCAAGAGTTTCAACAAATGTACTGAAGATGATTTTGAGTTTCCATTTGCAAAGACT…	ATGGAAAAGCAAAAGCCCTTTGCATTGTTCGTACCACCGAGATCAAGCAGCAGTCAGGTGTCTGCGGTGAAACCTCAGACCCTGGGAGGCGATTCCACTTTCTTCAAGAGTTTCAACAAATGTACTGAAGATGATTTTGAGTTTCCATTTGCAAAGACTAATCTCTCCAAAAATGGGGAAAACATTGATTCAGATCCTGCTTTACAAAAAGTTAATTTCTTGCCCGTGCTTGAGCAGGTTGGTAATTCTGACTGTCACTATCAGGAAGGACTAAAAGACTCTGATTTGGAGAATTCAGAGGGATTGAGCAGAGTGTATTCAAAACTGTATAAGGAGGCTGAAAAGATAAAAAAATGGAAAGTAAGTACAGAAGCTGAACTGAGACAGAAAGAAAGTAAG…	0.712652	+	transcript variant of coding gene	SYCP1
ref|NR_137167.1|	Homo sapiens double homeobox 4 (DUX4), transcript variant 3, non-coding RNA	1670	ATGGCCCTCCCGACACCCTCGGACAGCACCCTCCCCGCGGAAGCCCGGGGACGAGGACGGCGACGGAGACTCGTTTGGACCCCGAGCCAAAGCGAGGCCCTGCGAGCCTGCTTTGAGCGGAACCCGTACCCGGGCATCGCCACCAGAGAACGGCTGGCCCAGGCCATCGGCATTCCGGAGCCCAGGGTCCAGATTTGGTTTCAGAATGAGAGGTCACGCCAGCTGAGGCAGCACCGGCGGGAATCTCGGCCCTGGCCCGGGAGACGCGGCCCGCCAGAAGGCCGGCGAAAGCGGACCGCCGTCACCGGATCCCAGACCGCCCTGCTCCTCCGAGCCTTTGAGAAGGATCGCTTTCCAGGCATCGCCGCCCGGGAGGAGCTGGCCAGAGAGACGGGCCTC…	ATGGCCCTCCCGACACCCTCGGACAGCACCCTCCCCGCGGAAGCCCGGGGACGAGGACGGCGACGGAGACTCGTTTGGACCCCGAGCCAAAGCGAGGCCCTGCGAGCCTGCTTTGAGCGGAACCCGTACCCGGGCATCGCCACCAGAGAACGGCTGGCCCAGGCCATCGGCATTCCGGAGCCCAGGGTCCAGATTTGGTTTCAGAATGAGAGGTCACGCCAGCTGAGGCAGCACCGGCGGGAATCTCGGCCCTGGCCCGGGAGACGCGGCCCGCCAGAAGGCCGGCGAAAGCGGACCGCCGTCACCGGATCCCAGACCGCCCTGCTCCTCCGAGCCTTTGAGAAGGATCGCTTTCCAGGCATCGCCGCCCGGGAGGAGCTGGCCAGAGAGACGGGCCTC…	0.712605	+	transcript variant of coding gene	DUX4
ref|NR_045351.1|	Homo sapiens ASPSCR1, UBX domain containing tether for SLC2A4 (ASPSCR1), transcript variant 3, non-coding RNA	1802	GCTGCGGCCCCGCCCCCTGGCCGCGTGGCTGCGCGTCCTGGCTGTTGCCGATAAAGTTGTTTGACGCCGGCCCGGCGGCGGGTCACGTGAGCGGAAAATGGCGGCCCCGGCAGGCGGCGGAGGCTCCGCGGTGTCGGTGCTGGCCCCGAACGGCCGGCGCCACACGGTGAAGGTGACGCCGAGCACCGTGCTGCTTCAGGTTTCAGAGGAGCGTGCTCGACCTTTCTCTCCAGTGGAGATTTGCCAACCTGCCCAACAATGCCAAGCTGGAGATGGTGCCCGCTTCCCGGAGCCGTGAGGGGCCTGAGAACATGGTTCGCATCGCTTTGCAGCTGGACGATGGCTCGAGGTTGCAGGACTCTTTCTGTTCAGGCCAGACCCTCTGGGAGCTTCTCAGCC…	ATGGTGCCCGCTTCCCGGAGCCGTGAGGGGCCTGAGAACATGGTTCGCATCGCTTTGCAGCTGGACGATGGCTCGAGGTTGCAGGACTCTTTCTGTTCAGGCCAGACCCTCTGGGAGCTTCTCAGCCATTTTCCACAGATCAGGGAGTGCCTGCAGCACCCCGGCGGGGCCACCCCAGTCTGCGTGTACACGAGGGATGAGGTGACGGGTGAAGCTGCCCTGCGGGGCACGACGCTGCAGTCGCTGGGCCTGACCGGGGGCAGCGCCACCATCAGGTTTGTCATGAAGTGCTACGACCCCGTGGGCAAGACCCCAGGAAGCCTGGGCTCGTCAGCGTCGGCTGGCCAGGCAGCCGCCAGCGCTCCACTTCCCTTGGAATCTGGGGAGCTCAGCCGCGGC…	0.705185	+	transcript variant of coding gene	ASPSCR1
ref|NR_136702.1|	Homo sapiens splicing factor proline and glutamine rich (SFPQ), transcript variant 2, non-coding RNA	2308	GCCTGTGTCATCCGCCATTTTGTGAGAAGCAAGGTGGCCTCCACGTTTCCTGAGCGTCTTCTTCGCTTTTGCCTCGACCGCCCCTTGACCACAGACATGTCTCGGGATCGGTTCCGGAGTCGTGGCGGTGGCGGTGGTGGCTTCCACAGGCGTGGAGGAGGCGGCGGCCGCGGCGGCCTCCACGACTTCCGTTCTCCGCCGCCCGGCATGGGCCTCAATCAGAATCGCGGCCCCATGGGTCCTGGCCCGGGCCAGAGCGGCCCTAAGCCTCCGATCCCGCCACCGCCTCCACACCAACAGCAGCAACAGCCACCACCGCAGCAGCCACCGCCGCAGCAGCCGCCACCGCATCAGCCGCCGCCGCATCCACAGCCGCATCAGCAGCAGCAGCCGCCGCCA…	ATGTCTCGGGATCGGTTCCGGAGTCGTGGCGGTGGCGGTGGTGGCTTCCACAGGCGTGGAGGAGGCGGCGGCCGCGGCGGCCTCCACGACTTCCGTTCTCCGCCGCCCGGCATGGGCCTCAATCAGAATCGCGGCCCCATGGGTCCTGGCCCGGGCCAGAGCGGCCCTAAGCCTCCGATCCCGCCACCGCCTCCACACCAACAGCAGCAACAGCCACCACCGCAGCAGCCACCGCCGCAGCAGCCGCCACCGCATCAGCCGCCGCCGCATCCACAGCCGCATCAGCAGCAGCAGCCGCCGCCACCGCCGCAGGACTCTTCCAAGCCCGTCGTTGCTCAGGGACCCGGCCCCGCTCCCGGAGTAGGCAGCGCACCACCAGCCTCCAGCTCGGCCCCGCCC…	0.699791	+	transcript variant of coding gene	SFPQ
ref|NR_135164.1|	Homo sapiens tachykinin 3 (TAC3), transcript variant 4, non-coding RNA	1113	CTTTATCAGGGAGCTGGGACTGAGTGACTGCAGCCTTCCTAGATCCCCTCCACTCGGTTTCTCTCTTTGCAGGAGCACCGGCAGCACCAGTGTGTGAGGGGAGCAGGCAGCGGTCCTAGCCAGTTCCTTGATCCTGCCAGACCACCCAGCCCCCGGCACAGAGCTGCTCCACAGGCACCATGAGGATCATGCTGCTATTCACAGCCATCCTGGCCTTCAGCCTAGCTCAGAGCTTTGGGGCTGTCTGTAAGGAGCCACAGGAGGAGGTGGTTCCTGGCGGGGGCCGCAGCAAGAGGGATCCAGATCTCTACCAGCTGCTCCAGAGACTCTTCAAAAGCCACTCATCTCTGGAGGGATTGCTCAAAGCCCTGAGCCAGGCTAGCACAGATCCTAAGGAAT…	ATGAGGATCATGCTGCTATTCACAGCCATCCTGGCCTTCAGCCTAGCTCAGAGCTTTGGGGCTGTCTGTAAGGAGCCACAGGAGGAGGTGGTTCCTGGCGGGGGCCGCAGCAAGAGGGATCCAGATCTCTACCAGCTGCTCCAGAGACTCTTCAAAAGCCACTCATCTCTGGAGGGATTGCTCAAAGCCCTGAGCCAGGCTAGCACAGATCCTAAGGAATCAACATCTCCCGAGAAACGTGACATGCATGACTTCTTTGTGGGACTTATGGGCAAGAGGAGCGTCCAGCCAGAGGGAAAGACAGGACCTTTCTTACCTTCAGTGAGGGTTCCTCGGCCCCTTCATCCCAATCAGCTTGGATCCACAGGAAAGTCTTCCCTGGGAACAGAGGAGCAGAGA…	0.699482	+	transcript variant of coding gene	TAC3
ref|NR_135165.1|	Homo sapiens tachykinin 3 (TAC3), transcript variant 5, non-coding RNA	996	CTTTATCAGGGAGCTGGGACTGAGTGACTGCAGCCTTCCTAGATCCCCTCCACTCGGTTTCTCTCTTTGCAGGAGCACCGGCAGCACCAGTGTGTGAGGGGAGCAGGCAGCGGTCCTAGCCAGTTCCTTGATCCTGCCAGACCACCCAGCCCCCGGCACAGAGCTGCTCCACAGGCACCATGAGGATCATGCTGCTATTCACAGCCATCCTGGCCTTCAGCCTAGCTCAGAGCTTTGGGGCTGTCTGTAAGGAGCCACAGGAGGAGGTGGTTCCTGGCGGGGGCCGCAGCAAGAGGGATCCAGATCTCTACCAGCTGCTCCAGAGACTCTTCAAAAGCCACTCATCTCTGGAGGGATTGCTCAAAGCCCTGAGCCAGGCTAGCACAGATCCTAAGGAAT…	ATGAGGATCATGCTGCTATTCACAGCCATCCTGGCCTTCAGCCTAGCTCAGAGCTTTGGGGCTGTCTGTAAGGAGCCACAGGAGGAGGTGGTTCCTGGCGGGGGCCGCAGCAAGAGGGATCCAGATCTCTACCAGCTGCTCCAGAGACTCTTCAAAAGCCACTCATCTCTGGAGGGATTGCTCAAAGCCCTGAGCCAGGCTAGCACAGATCCTAAGGAATCAACATCTCCCGAGAAACGTGACATGCATGACTTCTTTGTGGGACTTATGGGCAAGAGGAGCGTCCAGCCAGACTCTCCTACGGATGTGAATCAAGAGAACGTCCCCAGCTTTGGCATCCTCAAGTATCCCCCGAGAGCAGAA	0.699422	+	transcript variant of coding gene	TAC3
ref|NR_136703.1|	Homo sapiens splicing factor proline and glutamine rich (SFPQ), transcript variant 3, non-coding RNA	2317	GCCTGTGTCATCCGCCATTTTGTGAGAAGCAAGGTGGCCTCCACGTTTCCTGAGCGTCTTCTTCGCTTTTGCCTCGACCGCCCCTTGACCACAGACATGTCTCGGGATCGGTTCCGGAGTCGTGGCGGTGGCGGTGGTGGCTTCCACAGGCGTGGAGGAGGCGGCGGCCGCGGCGGCCTCCACGACTTCCGTTCTCCGCCGCCCGGCATGGGCCTCAATCAGAATCGCGGCCCCATGGGTCCTGGCCCGGGCCAGAGCGGCCCTAAGCCTCCGATCCCGCCACCGCCTCCACACCAACAGCAGCAACAGCCACCACCGCAGCAGCCACCGCCGCAGCAGCCGCCACCGCATCAGCCGCCGCCGCATCCACAGCCGCATCAGCAGCAGCAGCCGCCGCCA…	ATGTCTCGGGATCGGTTCCGGAGTCGTGGCGGTGGCGGTGGTGGCTTCCACAGGCGTGGAGGAGGCGGCGGCCGCGGCGGCCTCCACGACTTCCGTTCTCCGCCGCCCGGCATGGGCCTCAATCAGAATCGCGGCCCCATGGGTCCTGGCCCGGGCCAGAGCGGCCCTAAGCCTCCGATCCCGCCACCGCCTCCACACCAACAGCAGCAACAGCCACCACCGCAGCAGCCACCGCCGCAGCAGCCGCCACCGCATCAGCCGCCGCCGCATCCACAGCCGCATCAGCAGCAGCAGCCGCCGCCACCGCCGCAGGACTCTTCCAAGCCCGTCGTTGCTCAGGGACCCGGCCCCGCTCCCGGAGTAGGCAGCGCACCACCAGCCTCCAGCTCGGCCCCGCCC…	0.698858	+	transcript variant of coding gene	SFPQ
ref|NR_046402.1|	Homo sapiens DNA polymerase delta 1, catalytic subunit (POLD1), transcript variant 3, non-coding RNA	3361	GGCTTGCGCGCGCGGGAGTCAGGGGTCACGGCGGCGTAGGCTGTGGCGGGAAACGCTGTTTGAAGCGGGATGGATGGCAAGCGGCGGCCAGGCCCAGGGCCCGGGGTGCCCCCAAAGCGGGCCCGTGGGGGCCTCTGGGATGATGATGATGCACCTCGGCCATCCCAATTCGAGGAGGACCTGGCACTGATGGAGGAGATGGAGGCAGAACACAGGCTGCAGGAGCAGGAGGAGGAGGAGCTGCAGTCAGTCCTGGAGGGGGTTGCAGACGGGCAGGTCCCACCATCAGCCATAGATCCTCGCTGGCTTCGGCCCACACCACCAGCGCTGGACCCCCAGACAGAGCCCCTCATCTTCCAACAGTTGGAGATTGACCATTATGTGGGCCCAGCGCAGCCT…	ATGGATGGCAAGCGGCGGCCAGGCCCAGGGCCCGGGGTGCCCCCAAAGCGGGCCCGTGGGGGCCTCTGGGATGATGATGATGCACCTCGGCCATCCCAATTCGAGGAGGACCTGGCACTGATGGAGGAGATGGAGGCAGAACACAGGCTGCAGGAGCAGGAGGAGGAGGAGCTGCAGTCAGTCCTGGAGGGGGTTGCAGACGGGCAGGTCCCACCATCAGCCATAGATCCTCGCTGGCTTCGGCCCACACCACCAGCGCTGGACCCCCAGACAGAGCCCCTCATCTTCCAACAGTTGGAGATTGACCATTATGTGGGCCCAGCGCAGCCTGTGCCTGGGGGGCCCCCACCATCCCGCGGCTCCGTGCCTGTGCTCCGCGCCTTCGGGGTCACCGATGAG…	0.69827	+	transcript variant of coding gene	POLD1
ref|NR_135612.1|	Homo sapiens solute carrier family 25 member 41 (SLC25A41), transcript variant 3, non-coding RNA	1425	AATCCTCCCACTAGACACTCCCGCATGGTAGCTGGAGCAGCAAACAACTGCTTAGGGATTTGAAGCCAGGTGTCCTAACTTCCTCCATGGGCGCTCAGCCTGGGGAACCTCAGAACACTTGCTCTAGGATCCAGACACTGTTTAGGAGGGTCAAGACCTTACTCATCAAAGCCCCGCCTCCCCCCCAACCTCCGCCTCCACCCCCATCCTGGAACCCTGGCTGTACACACGTGTATGGGTACGCGTTTGGCCACATGCATGACAACAACCTTGAACATCTCCCGTCACAGCAGGTACTGGACACAGGAGAGCAGCTGATGGTCCCCGTGGAAGTCCTGGAAGTGGATAACAAGGAGGCCTTGTGGAAGTTTCTACTCTCAGGAGCTATGGCCGGGGCGG…	ATGGGCGCTCAGCCTGGGGAACCTCAGAACACTTGCTCTAGGATCCAGACACTGTTTAGGAGGGTCAAGACCTTACTCATCAAAGCCCCGCCTCCCCCCCAACCTCCGCCTCCACCCCCATCCTGGAACCCTGGCTGTACACACGTGTATGGGTACGCGTTTGGCCACATGCATGACAACAACCTTGAACATCTCCCGTCACAGCAGGTACTGGACACAGGAGAGCAGCTGATGGTCCCCGTGGAAGTCCTGGAAGTGGATAACAAGGAGGCCTTGTGGAAGTTTCTACTCTCAGGAGCTATGGCCGGGGCGGTGTCTCGCACGGGCACGGCACCTCTGGACAGAGCCAAGGTGTACATGCAGGTCTACTCCTCCAAGACGAACTTCACCAACCTGCTG…	0.698113	+	transcript variant of coding gene	SLC25A41
ref|NR_037860.1|	Homo sapiens EGF like domain multiple 8 (EGFL8), transcript variant 2, non-coding RNA	1335	GCTGCTTCTGCTGAGGCTGGTCTGCTTGAAGCCTCCCAGGAGAAAGAAGCCAGGTGGGAATGGAGAGAGAGAGGAAGCCTGTAGGGTCCAGCGTCAAAGCGAATCATGGGGTCCAGGGCTGAGCTGTGCACTCTCTTAGGCGGATTCTCCTTCCTCCTGCTACTGATACCAGGCGAGGGGGCCAAGGGTGGATCCCTCAGAGAGAGTCAGGGAGTCTGCTCCAAGCAGACACTGGTGGTCCCGCTCCACTACAACGAGTCCTACAGCCAACCAGTGTACAAGCCCTACCTGACCTTGTGCGCTGGGAGGCGCATCTGCAGCACTTACAGGACCATGTACCGCGTTATGTGGCGGGAGGTGAGGCGGGAGGTTCAGCAGACCCATGCAGTGTGCTGCCAG…	ATGGGGTCCAGGGCTGAGCTGTGCACTCTCTTAGGCGGATTCTCCTTCCTCCTGCTACTGATACCAGGCGAGGGGGCCAAGGGTGGATCCCTCAGAGAGAGTCAGGGAGTCTGCTCCAAGCAGACACTGGTGGTCCCGCTCCACTACAACGAGTCCTACAGCCAACCAGTGTACAAGCCCTACCTGACCTTGTGCGCTGGGAGGCGCATCTGCAGCACTTACAGGACCATGTACCGCGTTATGTGGCGGGAGGTGAGGCGGGAGGTTCAGCAGACCCATGCAGTGTGCTGCCAGGGCTGGAAGAAGCGGCACCCGGGGGCGCTCACCTGTGAAGCCATCTGCGCCAAGCCTTGCCTGAACGGAGGCGTCTGCGTTAGGCCTGACCAGTGCGAGTGCGCC…	0.695962	+	transcript variant of coding gene	EGFL8
ref|NR_049780.1|	Homo sapiens zinc finger protein 837 (ZNF837), transcript variant 1, non-coding RNA	2050	GGCGGCCCGGAGGTGGCGGGAGGACGGCTCCGCGCTGCATGCGGGGCGGGGACCAGGGACCCGTGCGGGCCGCCTCCAGAGAATGAGGCTGCCAGCCTTGAGAGCACCACCGTTACCTGGTTGAAGAGGGGAGGGGAAGTCCAGCATTGGCCTCTGCAGCGTGGATCTCCCGGCCAGGCTCTCAGCTGTCAGGTGAGTCTCACCTCACACCTCTCAGAAGACATGGACAATGGCAGTGAATGGAGCCAGGAGGACCCGGAGTGTCGGCTTGCCACTGAGAAACGGAGGGCAGGAATCCTACAACCAGAACTCTGCGCCCCAGGATGGAGGCTCCAGCCCAGAAGGCTGGGCAGGGAGGACTCCCCAAGGCCGATGCCCAGGGTGCCTCCGGGGCCCGGG…	ATGGAGGCTCCAGCCCAGAAGGCTGGGCAGGGAGGACTCCCCAAGGCCGATGCCCAGGGTGCCTCCGGGGCCCGGGAGAAGAGGCCCGAGGAGCCGAGGCCCCTCGAAGAGGACCGAGCTGGGAGCCGCCCCACTCAAAAGGGGGACCTGCGTGGAGCGGCGGGCGGTAGGACGACTCCCCCAGGCGGGGGCTCCCGGGGCTGCAGCCTCGGGGTGAGCCCCGGCCCGGGGACCCGGCACAGCGCCGGGACCAGACCCCTCGTGCGGGAGCCGTGCGGCCCCACCTCTTCTCAGAACCCTGAGCTGGTTATCCCCGAGGGGCTGCAAGCCCGGGAGGGCCCCTGTAGGAGCCCAGCGCGTGGCGGGGACTGCAGCAGGAACTCCTGCCTGGCGTGGCAT…	0.695937	+	transcript variant of coding gene	ZNF837
ref|NR_048578.1|	Homo sapiens ADAM metallopeptidase domain 15 (ADAM15), transcript variant 11, non-coding RNA	3141	GGGGCCTGGTGGCCGCGCGGCGCTGCTGGGTTCTCCGAGGCGACCTGGCCGCCGGCCGCTCCTCCGCGCGCTGTTCCGCACTTGCTGCCCTCGCCCGGCCCGGAGCGCCGCTGCCATGCGGCTGGCGCTGCTCTGGGCCCTGGGGCTCCTGGGCGCGGGCAGCCCTCTGCCTTCCTGGCCGCTCCCAAATATAGGTGGCACTGAGGAGCAGCAGGCAGAGTCAGAGAAGGCCCCGAGGGAGCCCTTGGAGCCCCAGGTCCTTCAGGACGATCTCCCAATTAGCCTCAAAAAGGTGCTTCAGACCAGTCTGCCTGAGCCCCTGAGGATCAAGTTGGAGCTGGACGGTGACAGTCATATCCTGGAGCTGCTACAGAATAGGGAGTTGGTCCCAGGCCGCCC…	ATGCGGCTGGCGCTGCTCTGGGCCCTGGGGCTCCTGGGCGCGGGCAGCCCTCTGCCTTCCTGGCCGCTCCCAAATATAGGTGGCACTGAGGAGCAGCAGGCAGAGTCAGAGAAGGCCCCGAGGGAGCCCTTGGAGCCCCAGGTCCTTCAGGACGATCTCCCAATTAGCCTCAAAAAGGTGCTTCAGACCAGTCTGCCTGAGCCCCTGAGGATCAAGTTGGAGCTGGACGGTGACAGTCATATCCTGGAGCTGCTACAGAATAGGGAGTTGGTCCCAGGCCGCCCAACCCTGGTGTGGTACCAGCCCGATGGCACTCGGGTGGTCAGTGAGGGACACACTTTGGAGAACTGCTGCTACCAGGGAAGAGTGCGGGGATATGCAGGCTCCTGGGTGTCCATC…	0.694844	+	transcript variant of coding gene	ADAM15
ref|NR_047576.2|	Homo sapiens ferredoxin reductase (FDXR), transcript variant 8, non-coding RNA	2000	GCTTGTGGGCGGGCCCGGGCAGGAGCGGGCTTGCCCTGCGGAGCAGTAGCTAGGAACAGATCCACTTGCAGGTTGCTGCTCCCAGCCATGGCTTCGCGCTGCTGGCGCTGGTGGGGCTGGTCGGCGTGGCCTCGGACCCGGCTGCCTCCCGCCGGGAGCACCCCGAGTAGGAGCAGGGCGCCTTTGGGGCTGGATGGGAGCGCGGGGAGGCCTGCGAGCGCTGAGTAGGGGTCGGAGCAGAGCTGGGGCAGGGCTGGAGAAGGGCTTCTGCCACCATTTCTCCACACAGGAGAAGACCCCCCAGATCTGTGTGGTGGGCAGTGGCCCAGCTGGCTTCTACACGGCCCAACACCTGCTAAAGCAGCACCCCCAGGCCCACGTGGACATCTACGAGAAACA…	ATGGGAGCGCGGGGAGGCCTGCGAGCGCTGAGTAGGGGTCGGAGCAGAGCTGGGGCAGGGCTGGAGAAGGGCTTCTGCCACCATTTCTCCACACAGGAGAAGACCCCCCAGATCTGTGTGGTGGGCAGTGGCCCAGCTGGCTTCTACACGGCCCAACACCTGCTAAAGCAGCACCCCCAGGCCCACGTGGACATCTACGAGAAACAGCCTGTGCCCTTTGGCCTGGTGCGCTTTGGTGTGGCGCCTGATCACCCCGAGGTGAAGAATGTCATCAACACATTTACCCAGACGGCCCATTCTGGCCGCTGTGCCTTCTGGGGCAACGTGGAGGTGGGCAGGGACGTGACGGTGCCGGAGCTGCAGGAGGCCTACCACGCTGTGGTGCTGAGCTACGGGGCA…	0.694602	+	transcript variant of coding gene	FDXR
ref|NR_048577.1|	Homo sapiens ADAM metallopeptidase domain 15 (ADAM15), transcript variant 10, non-coding RNA	3138	GGGGCCTGGTGGCCGCGCGGCGCTGCTGGGTTCTCCGAGGCGACCTGGCCGCCGGCCGCTCCTCCGCGCGCTGTTCCGCACTTGCTGCCCTCGCCCGGCCCGGAGCGCCGCTGCCATGCGGCTGGCGCTGCTCTGGGCCCTGGGGCTCCTGGGCGCGGGCAGCCCTCTGCCTTCCTGGCCGCTCCCAAATATAGGTGGCACTGAGGAGCAGCAGGCAGAGTCAGAGAAGGCCCCGAGGGAGCCCTTGGAGCCCCAGGTCCTTCAGGACGATCTCCCAATTAGCCTCAAAAAGGTGCTTCAGACCAGTCTGCCTGAGCCCCTGAGGATCAAGTTGGAGCTGGACGGTGACAGTCATATCCTGGAGCTGCTACAGAATAGGGAGTTGGTCCCAGGCCGCCC…	ATGCGGCTGGCGCTGCTCTGGGCCCTGGGGCTCCTGGGCGCGGGCAGCCCTCTGCCTTCCTGGCCGCTCCCAAATATAGGTGGCACTGAGGAGCAGCAGGCAGAGTCAGAGAAGGCCCCGAGGGAGCCCTTGGAGCCCCAGGTCCTTCAGGACGATCTCCCAATTAGCCTCAAAAAGGTGCTTCAGACCAGTCTGCCTGAGCCCCTGAGGATCAAGTTGGAGCTGGACGGTGACAGTCATATCCTGGAGCTGCTACAGAATAGGGAGTTGGTCCCAGGCCGCCCAACCCTGGTGTGGTACCAGCCCGATGGCACTCGGGTGGTCAGTGAGGGACACACTTTGGAGAACTGCTGCTACCAGGGAAGAGTGCGGGGATATGCAGGCTCCTGGGTGTCCATC…	0.694585	+	transcript variant of coding gene	ADAM15
ref|NR_048542.1|	Homo sapiens serine/threonine kinase 31 (STK31), transcript variant 3, non-coding RNA	3318	AACACCGGATGATGGCGCAGCGCTGTGCACGCAGGCGCAGTGTGGGGCCCTTGCGGTCGAAGCTCACGCGGTAAGCCGCTGCACGTGTGCTACGGCGGGCGGAGGGCCGAAAGTCCAGTATGTGGGTCCAGGGTCACTCTTCTAGAGCTTCCGCAACGGAAAGTGTGAGGAATTGTTCAAATGGATGAAGATACACATTACGATAAAGTGGAAGATGTGGTTGGAAGTCACATAGAAGATGCAGTAACATTTTGGGCCCAGAGTATCAATAGAAATAAGGATATCATGAAGATTGGTTGCTCACTGTCTGAAGTTTGCCCCCAGGCCAGTTCAGTTTTGGGGAATCTTGACCCAAACAAGATTTATGGTGGATTATTTTCTGAAGATCAGTGTTGGTAC…	ATGGATGAAGATACACATTACGATAAAGTGGAAGATGTGGTTGGAAGTCACATAGAAGATGCAGTAACATTTTGGGCCCAGAGTATCAATAGAAATAAGGATATCATGAAGATTGGTTGCTCACTGTCTGAAGTTTGCCCCCAGGCCAGTTCAGTTTTGGGGAATCTTGACCCAAACAAGATTTATGGTGGATTATTTTCTGAAGATCAGTGTTGGTACAGATGCAAAGTACTGAAAATCATCAGCGTTGAAAAGTGTCTGGTGAGGTACATTGACTATGGAAATACTGAAATTCTAAATCGATCTGATATAGTTGAAATTCCTTTGGAGCTGCAGTTTTCTAGTGTTGCCAAAAAGTATAAACTTTGGGGACTACACATTCCTTCTGATCAAGAAGTT…	0.694077	+	transcript variant of coding gene	STK31
ref|NR_134531.1|	Homo sapiens thymus, brain and testes associated (TBATA), transcript variant 5, non-coding RNA	1533	ACCACTGGGCTCAGTGTCACAAAGCAGGCAGACTTGCCCACAGAACCCACAGCCTTCCCCTCGATTTGTCCTCTTGCTCCTTCCTGCTAGGACAGCAGGGCTTCTCGTACACATGCTGTAGCGGGCACTGCCTTGGCAGGAGGATTTGGGGCTTCCACATATCCTGTTCTCAAGATTGTAGCATCTCAGTACTCTAGAGCCCAGTACCTGACATCAAGGATGTCTGGAGCTTCCTTTTAAGGAAAGAAAAGATCAGCAAACTTGCCTGTTCCCGTTTACACTTCCACCACCAGTTCGTGAGAGTTCCTGTTCTGCATCCTCAACACTAGTATTAAGTGAGAGTTCCTGTTCTGCATCCTCAACGCTAGTATTAAGTGCACTGGCCTTTAGTCTGTTAAA…	ATGGCTACAGATGTTCAATTGGCTGATTATCCACTGATGAGTCCAAAGGCTGAGCTGAAACTGGAGAAGAAGTCAGGGCGCAAGCCAAGGAGCCCCAGGGACAGTGGGCCACAGAAAGAACTGGTGATCCCAGGGATTGTGGATTTCGAGCGGATCCGCCGGGCATTGAGGACCCCAAAGCCCCAAACCCCTGGCACCTACTGCTTTGGACGCCTCAGTCACCACTCCTTCTTCTCCCGGCACCACCCACACCCCCAGCACGTGACCCACATCCAAGATCTCACCGGGAAGCCTGTCTGTGTCGTCAGGGATTTTCCAGCCCCCTTGCCTGAGTCAACTGTCTTTTCCGGCTGTCAAATGGGGATACCCACCATCTCTGTCCCCATTGGAGACCCACAG…	0.692521	+	transcript variant of coding gene	TBATA
ref|NR_027635.1|	Homo sapiens spermatogenesis associated 5 like 1 (SPATA5L1), transcript variant 2, non-coding RNA	2610	CTAGCGCATGCGCGCAATCTGCTTCCGGCCTGCGAGCTCGGTGTTCCGCTTTTTGTGGGCCGGGTGGGTTTCCTAATCTGGTTTCGTCTGCCTGGTTCATCTGTGTGCGATGGCTCCGGACTCGGATCCCTTCCCTGAAGGGCCGCTCTTAAAGCTGCTACCCTTAGACGCTAGAGACCGGGGCACCCAGCGCTGCCGCCTGGGCCCGGCCGCCCTCCACGCCCTGGGCGCGCGCTTGGGCTCGGCAGTGAAGATCTCGCTACCCGACGGCGGCTCCTGCCTCTGCACTGCCTGGCCTCGGCGGGACGGAGCGGACGGCTTTGTGCAGCTGGACCCGCTGTGCGCGAGCCCCGGGGCGGCGGTCGGGGCGTCGAGATCCCGGAGGAGTCTCAGCCTGAA…	ATGGCTCCGGACTCGGATCCCTTCCCTGAAGGGCCGCTCTTAAAGCTGCTACCCTTAGACGCTAGAGACCGGGGCACCCAGCGCTGCCGCCTGGGCCCGGCCGCCCTCCACGCCCTGGGCGCGCGCTTGGGCTCGGCAGTGAAGATCTCGCTACCCGACGGCGGCTCCTGCCTCTGCACTGCCTGGCCTCGGCGGGACGGAGCGGACGGCTTTGTGCAGCTGGACCCGCTGTGCGCGAGCCCCGGGGCGGCGGTCGGGGCGTCGAGATCCCGGAGGAGTCTCAGCCTGAATCGCCTCCTCCTAGTGCCCTGTCCGCCCCTGCGGCGCGTCGCCGTGTGGCCGGTGTTGCGAGAGCGGGCAGGCGCGCCCGGTGCCCGGAATACAGCCGCGGTGCTGGAG…	0.691964	+	transcript variant of coding gene	SPATA5L1
ref|NR_136344.1|	Homo sapiens isocitrate dehydrogenase 3 (NAD(+)) beta (IDH3B), transcript variant 6, non-coding RNA	1454	AGGCGTCACTTCCCACGCGACTTCCTGCGGGAAACATGGCGGCATTGAGCGGAGTCCGCTGGCTGACCCGAGCGCTGGTCTCCGCCGGGAACCCTGGGGCATGGAGAGGTCTGAGTACCTCGGCCGCGGCGCACGCTGCATCGCGGAGCCAGGCCGAGGACGTGAGGGTGGAGGGCTCCTTTCCCGTGACCATGCTTCCGGGAGACGGTGTGGGGCCTGAGCTGATGCACGCCGTCAAGGAGGTGTTCAAGGCTGCCGCTGTCCCAGTGGAGTTCCAGGAGCACCACCTGAGTGAGGTGCAGAATATGGCATCTGAGGAGAAGCTGGAGCAGGTGCTGAGTTCCATGAAGGAGAACAAAGTGGCCATCATTGGAAAGATTCATACCCCGATGGAGTATA…	ATGGCGGCATTGAGCGGAGTCCGCTGGCTGACCCGAGCGCTGGTCTCCGCCGGGAACCCTGGGGCATGGAGAGGTCTGAGTACCTCGGCCGCGGCGCACGCTGCATCGCGGAGCCAGGCCGAGGACGTGAGGGTGGAGGGCTCCTTTCCCGTGACCATGCTTCCGGGAGACGGTGTGGGGCCTGAGCTGATGCACGCCGTCAAGGAGGTGTTCAAGGCTGCCGCTGTCCCAGTGGAGTTCCAGGAGCACCACCTGAGTGAGGTGCAGAATATGGCATCTGAGGAGAAGCTGGAGCAGGTGCTGAGTTCCATGAAGGAGAACAAAGTGGCCATCATTGGAAAGATTCATACCCCGATGGAGTATAAGGGGGAGCTAGCCTCCTATGATATGCGGCTGAGG…	0.691203	+	transcript variant of coding gene	IDH3B
ref|NR_027464.1|	Homo sapiens apoptosis inducing factor, mitochondria associated 3 (AIFM3), transcript variant 4, non-coding RNA	2311	CTCCTGGCCACAGCTTGAGCTGGGAGGAGGGTGGAGGCTGGGCCGCCTCCTGGACCCCTGCCCTCCCTGCCCGGCCTTCCAAGGCCCGGCAGCCTCAGTCCACTGCTGGGCCTGGAACACGGAGCAGTGGCTGCCCTGCGAGGAGGTCCTAGAGCAGCTCCAGCAGGATGGCGGCTCCAGCGTCTCTAAGGCCTGCAGGGGGTCCAGCCCCATGGGGGGCGCCCTAGGCCTCCGACAGCTCCCCATCTGTGCTCCTGCCTGCCGGCCATCCTCAGGCCACTCGCCATGGGCGGCTGCTTCTCCAAACCCAAACCAGTGGAGCTCAAGATCGAGGTGGTGCTGCCTGAGAAGGAGCGAGGCAAGGAGGAGCTGTCGGCCAGTGGGAAGGGCAGCCCCCGG…	ATGGGGGGCGCCCTAGGCCTCCGACAGCTCCCCATCTGTGCTCCTGCCTGCCGGCCATCCTCAGGCCACTCGCCATGGGCGGCTGCTTCTCCAAACCCAAACCAGTGGAGCTCAAGATCGAGGTGGTGCTGCCTGAGAAGGAGCGAGGCAAGGAGGAGCTGTCGGCCAGTGGGAAGGGCAGCCCCCGGGCCTACCAGGGCAATGGCACGGCCCGCCACTTCCACACGGAGGAGCGCCTGTCCACCCCTCACCCCTACCCCAGCCCTCAGGATTGCGTGGAGGCTGCTGTCTGCCACGTCAAGGACCTCGAGAATGGCCAGCGTTCTGTCCCGTGGTCGGGTGCGCTGCCCCTGGCACGGCGCCTGCTTCAACATCAGCACTGGGGACCTGGAGGACTTC…	0.690224	+	transcript variant of coding gene	AIFM3
ref|NR_048579.1|	Homo sapiens ADAM metallopeptidase domain 15 (ADAM15), transcript variant 12, non-coding RNA	3066	GGGGCCTGGTGGCCGCGCGGCGCTGCTGGGTTCTCCGAGGCGACCTGGCCGCCGGCCGCTCCTCCGCGCGCTGTTCCGCACTTGCTGCCCTCGCCCGGCCCGGAGCGCCGCTGCCATGCGGCTGGCGCTGCTCTGGGCCCTGGGGCTCCTGGGCGCGGGCAGCCCTCTGCCTTCCTGGCCGCTCCCAAATATAGGTGGCACTGAGGAGCAGCAGGCAGAGTCAGAGAAGGCCCCGAGGGAGCCCTTGGAGCCCCAGGTCCTTCAGGACGATCTCCCAATTAGCCTCAAAAAGGTGCTTCAGACCAGTCTGCCTGAGCCCCTGAGGATCAAGTTGGAGCTGGACGGTGACAGTCATATCCTGGAGCTGCTACAGAATAGGGAGTTGGTCCCAGGCCGCCC…	ATGCGGCTGGCGCTGCTCTGGGCCCTGGGGCTCCTGGGCGCGGGCAGCCCTCTGCCTTCCTGGCCGCTCCCAAATATAGGTGGCACTGAGGAGCAGCAGGCAGAGTCAGAGAAGGCCCCGAGGGAGCCCTTGGAGCCCCAGGTCCTTCAGGACGATCTCCCAATTAGCCTCAAAAAGGTGCTTCAGACCAGTCTGCCTGAGCCCCTGAGGATCAAGTTGGAGCTGGACGGTGACAGTCATATCCTGGAGCTGCTACAGAATAGGGAGTTGGTCCCAGGCCGCCCAACCCTGGTGTGGTACCAGCCCGATGGCACTCGGGTGGTCAGTGAGGGACACACTTTGGAGAACTGCTGCTACCAGGGAAGAGTGCGGGGATATGCAGGCTCCTGGGTGTCCATC…	0.688256	+	transcript variant of coding gene	ADAM15
ref|NR_144415.1|	Homo sapiens microtubule associated monooxygenase, calponin and LIM domain containing 2 (MICAL2), transcript variant 16, non-coding RNA	3949	GCAGAACCGCAGGCGCTCGGCTGGCTAAGCCTGCGCCGGGCCGCCTCGCTCGCTCCCAGCTCTGTCAGTGGCCCGCGGGGCCCGATCGCTGCGCCCGCGGCCAGGGCCGAGGCAGGCCTGACCCGGGGCCGGGCAGCCCGCGCGACTTTCGGTGTGACGTTTCTCCAGATACTTCATGCTGTTCACCTGTGTCCTCGCCGCACCACTGCCGCACACGACTCCTGAACCATGGGGGAAAACGAGGATGAGAAGCAGGCCCAGGCGGGGCAGGTTTTTGAGAACTTTGTCCAGGCATCCACGTGCAAAGGTACCCTCCAGGCCTTCAACATTCTCACACGACACCTGGACCTAGACCCTCTGGACCACAGAAACTTTTATTCCAAGCTCAAGTCCAAGGTG…	ATGGGGGAAAACGAGGATGAGAAGCAGGCCCAGGCGGGGCAGGTTTTTGAGAACTTTGTCCAGGCATCCACGTGCAAAGGTACCCTCCAGGCCTTCAACATTCTCACACGACACCTGGACCTAGACCCTCTGGACCACAGAAACTTTTATTCCAAGCTCAAGTCCAAGGTGACCACCTGGAAAGCCAAAGCCCTGTGGTACAAATTGGATAAGCGTGGTTCCCACAAAGAGTATAAGCGAGGGAAGTCGTGCACGAACACCAAGTGTCTCATAGTTGGGGGAGGACCCTGTGGCTTGCGCACTGCCATTGAACTTGCCTACCTGGGAGCCAAAGTGGTCGTGGTGGAGAAGAGGGACTCCTTCTCCCGGAACAACGTGCTACACCTCTGGCCTTTCACC…	0.687882	+	transcript variant of coding gene	MICAL2
ref|NR_073379.2|	Homo sapiens junctophilin 3 (JPH3), transcript variant 4, non-coding RNA	2435	GGAATTCGGGTGACTTTGCTCCAAGATACACGCGTGTGTCCCGACTCTCACTCAATTTATAGGGGAGAGGGACTCGCCAAATCCCTGTTTTCTGGGGGACCTACCAGGGCCAGTGGGTCGGTGGCATGCGCCAGGGCTACGGCGTCCGGCAGAGCGTCCCGTATGGCATGGCCGCGGTCATCCGCTCACCCCTGAGGACGTCCATCAACTCCCTGCGCAGCGAGCACACCAACGGCACGGCGCTGCATCCCGACGCCTCTCCGGCGGTGGCCGGCAGCCCGGCCGTGTCCCGCGGGGGCTTCGTGCTCGTGGCCCACAGTGACTCCGAGATCCTCAAGAGCAAGAAGAAGGGGCTGTTTCGGCGCTCGCTGCTGAGTGGGCTGAAGCTGCGCAAGTCGG…	ATGCGCCAGGGCTACGGCGTCCGGCAGAGCGTCCCGTATGGCATGGCCGCGGTCATCCGCTCACCCCTGAGGACGTCCATCAACTCCCTGCGCAGCGAGCACACCAACGGCACGGCGCTGCATCCCGACGCCTCTCCGGCGGTGGCCGGCAGCCCGGCCGTGTCCCGCGGGGGCTTCGTGCTCGTGGCCCACAGTGACTCCGAGATCCTCAAGAGCAAGAAGAAGGGGCTGTTTCGGCGCTCGCTGCTGAGTGGGCTGAAGCTGCGCAAGTCGGAGTCCAAGAGCAGCCTGGCCAGCCAACGCAGCAAGCAGAGCTCCTTTCGCAGCGAGGCGGGCATGAGCACCGTCAGCTCCACGGCCAGCGACATCCACTCCACCATCAGCCTGGGCGAGGCTGAG…	0.684978	+	transcript variant of coding gene	JPH3
ref|NR_144418.1|	Homo sapiens microtubule associated monooxygenase, calponin and LIM domain containing 2 (MICAL2), transcript variant 19, non-coding RNA	3886	GCAGAACCGCAGGCGCTCGGCTGGCTAAGCCTGCGCCGGGCCGCCTCGCTCGCTCCCAGCTCTGTCAGTGGCCCGCGGGGCCCGATCGCTGCGCCCGCGGCCAGGGCCGAGGCAGGCCTGACCCGGGGCCGGGCAGCCCGCGCGACTTTCGGTGTGACGTTTCTCCAGATACTTCATGCTGTTCACCTGTGTCCTCGCCGCACCACTGCCGCACACGACTCCTGAACCATGGGGGAAAACGAGGATGAGAAGCAGGCCCAGGCGGGGCAGGTTTTTGAGAACTTTGTCCAGGCATCCACGTGCAAAGGTACCCTCCAGGCCTTCAACATTCTCACACGACACCTGGACCTAGACCCTCTGGACCACAGAAACTTTTATTCCAAGCTCAAGTCCAAGGTG…	ATGGGGGAAAACGAGGATGAGAAGCAGGCCCAGGCGGGGCAGGTTTTTGAGAACTTTGTCCAGGCATCCACGTGCAAAGGTACCCTCCAGGCCTTCAACATTCTCACACGACACCTGGACCTAGACCCTCTGGACCACAGAAACTTTTATTCCAAGCTCAAGTCCAAGGTGACCACCTGGAAAGCCAAAGCCCTGTGGTACAAATTGGATAAGCGTGGTTCCCACAAAGAGTATAAGCGAGGGAAGTCGTGCACGAACACCAAGTGTCTCATAGTTGGGGGAGGACCCTGTGGCTTGCGCACTGCCATTGAACTTGCCTACCTGGGAGCCAAAGTGGTCGTGGTGGAGAAGAGGGACTCCTTCTCCCGGAACAACGTGCTACACCTCTGGCCTTTCACC…	0.683819	+	transcript variant of coding gene	MICAL2
ref|NR_037936.1|	Homo sapiens lipoyltransferase 1 (LIPT1), transcript variant 2, non-coding RNA	1366	AGCATCGCGCGCAAGGCCTGCCGGTTGCTCGGGGTCGTATGACGCACTTTTCCAGCTCGAGCCCTCACGAGGCCGTGGGTACGACCGGAAGCCGCAGTTCAGTGATGGGGAGCCGTGTTTGGCAGTGCAGAGGTAGCGAAGTGTCCCAAGAACATGGAAGCATGCTGATCCCATTTTCAATGAAGAATTGCTTCCAGTTACTTTGTAACTGCCAGGTCCCAGCAGCTGGCTTTAAAAAAACAGTAAAAAATGGGCTCATTTTACAGTCAATTTCCAATGATGTCTATCAAAATCTGGCTGTGGAAGACTGGATCCATGACCATATGAATCTAGAAGGCAAACCAATTCTATTCTTTTGGCAGAATTCTCCCTCTGTTGTAATTGGTAGGCATCAAAATC…	ATGACGCACTTTTCCAGCTCGAGCCCTCACGAGGCCGTGGGTACGACCGGAAGCCGCAGTTCAGTGATGGGGAGCCGTGTTTGGCAGTGCAGAGGTAGCGAAGTGTCCCAAGAACATGGAAGCATGCTGATCCCATTTTCAATGAAGAATTGCTTCCAGTTACTTTGTAACTGCCAGGTCCCAGCAGCTGGCTTTAAAAAAACAGTAAAAAATGGGCTCATTTTACAGTCAATTTCCAATGATGTCTATCAAAATCTGGCTGTGGAAGACTGGATCCATGACCATATGAATCTAGAAGGCAAACCAATTCTATTCTTTTGGCAGAATTCTCCCTCTGTTGTAATTGGTAGGCATCAAAATCCTTGGCAGGAATGTAACCTGAATCTAATGAGAGAAGAA…	0.682043	+	transcript variant of coding gene	LIPT1
ref|NR_148391.1|	Homo sapiens protein O-mannosyltransferase 1 (POMT1), transcript variant 14, non-coding RNA	2752	ACGCGCGCTGCTGCCCGTCTGGCCCCGCAGGCTCGGTGAATCGAACGTTGAGCAGGGCGGTGGGTGGTGCGGAGTGCCGAGCGGCCTCACCCCCAACCGTCGGCCCAGTCGGACGGTTCCGAGGCGTTGCCGGGAGCCGGGCGCGGCTCTGTGTGGACTCGGAGAAACGCGGTTTTGACGAAGTATATTATGGGCAGTACATCTCTTTTTACATGAAACAAATCTTCTTCTTGGATGACAGTGGGCCGCCATTTGGCCACATGGTGCTGGCCTTGGGAGGTTATTTAGGAGGATTCGATGGCAATTTTTTGTGGAACAGAATTGGAGCAGAATACAGTAGCAACGTGCCTGTGTGGTCCCTGCGCCTGCTGCCAGCACTCGCGGGGGCCTTGTCGGTCC…	ATGAAACAAATCTTCTTCTTGGATGACAGTGGGCCGCCATTTGGCCACATGGTGCTGGCCTTGGGAGGTTATTTAGGAGGATTCGATGGCAATTTTTTGTGGAACAGAATTGGAGCAGAATACAGTAGCAACGTGCCTGTGTGGTCCCTGCGCCTGCTGCCAGCACTCGCGGGGGCCTTGTCGGTCCCCATGGCCTACCAGATAGTGTTGGAGCTCCACTTTTCTCATTGTGCCGCCATGGGAGCTGCTCTGTTGATGCTTATCGAGAATGCTCTCATCACTCAGTCAAGGCTAATGCTTTTGGAATCAGTGTTAATATTTTTCAATCTATTGGCCGTGTTGTCCTACCTGAAGTTCTTCAACTGCCAAAAGCACAGCCCTTTTTCTCTGAGCTGGTGG…	0.681218	＋	transcript variant of coding gene	POMT1
ref|NR_049759.1|	Homo sapiens interferon induced transmembrane protein 3 (IFITM3), transcript variant 2, non-coding RNA	673	AGGAAAAGGAAACTGTTGAGAAACCGAAACTACTGGGGAAAGGGAGGGCTCACTGAGAACCATCCCAGTAACCCGACCGCCGCTGGTCTTCGCTGGACACCATGAATCACACTGTCCAAACCTTCTTCTCTCCTGTCAACAGTGGCCAGCCCCCCAACTATGAGATGCTCAAGGAGGAGCACGAGGTGGCTGTGCTGGGGGCGCCCCACAACCCTGCTCCCCCGACGTCCACCGTGATCCACATCCGCAGCGAGACCTCCGTGCCCGACCATGTCGTCTGGTCCCTGTTCAACACCCTCTTCATGAACCCCTGCTGCCTGGGCTTCATAGCATTCGCCTACTCCGTGAAGGGACAGGAAGATGGTTGGCGACGTGACCGGGGCCCAGGCCTATGCCTCC…	ATGAATCACACTGTCCAAACCTTCTTCTCTCCTGTCAACAGTGGCCAGCCCCCCAACTATGAGATGCTCAAGGAGGAGCACGAGGTGGCTGTGCTGGGGGCGCCCCACAACCCTGCTCCCCCGACGTCCACCGTGATCCACATCCGCAGCGAGACCTCCGTGCCCGACCATGTCGTCTGGTCCCTGTTCAACACCCTCTTCATGAACCCCTGCTGCCTGGGCTTCATAGCATTCGCCTACTCCGTGAAGGGACAGGAAGATGGTTGGCGACGTGACCGGGGCCCAGGCCTATGCCTCCACCGCCAAGTGCCTGAACATCTGGGCCCTGATTCTGGGCATCCTCATGACCATTCTGCTCATCGTCATCCCAGTGCTGATCTTCCAGGCCTATGGATAGAT…	0.68	+	transcript variant of coding gene	IFITM3
ref|NR_144420.1|	Homo sapiens microtubule associated monooxygenase, calponin and LIM domain containing 2 (MICAL2), transcript variant 21, non-coding RNA	4020	GCAGAACCGCAGGCGCTCGGCTGGCTAAGCCTGCGCCGGGCCGCCTCGCTCGCTCCCAGCTCTGTCAGTGGCCCGCGGGGCCCGATCGCTGCGCCCGCGGCCAGGGCCGAGGCAGGCCTGACCCGGGGCCGGGCAGCCCGCGCGACTTTCGGAACATGGCAACCCGTGTGTGTCTCATCCCAGAAAGAGAAGACTTTAACCACTGTGATGCCTGAGAATCCAGTGTGACGTTTCTCCAGATACTTCATGCTGTTCACCTGTGTCCTCGCCGCACCACTGCCGCACACGACTCCTGAACCATGGGGGAAAACGAGGATGAGAAGCAGGCCCAGGCGGGGCAGGTTTTTGAGAACTTTGTCCAGGCATCCACGTGCAAAGGTACCCTCCAGGCCTTCAACA…	ATGGGGGAAAACGAGGATGAGAAGCAGGCCCAGGCGGGGCAGGTTTTTGAGAACTTTGTCCAGGCATCCACGTGCAAAGGTACCCTCCAGGCCTTCAACATTCTCACACGACACCTGGACCTAGACCCTCTGGACCACAGAAACTTTTATTCCAAGCTCAAGTCCAAGGTGACCACCTGGAAAGCCAAAGCCCTGTGGTACAAATTGGATAAGCGTGGTTCCCACAAAGAGTATAAGCGAGGGAAGTCGTGCACGAACACCAAGTGTCTCATAGTTGGGGGAGGACCCTGTGGCTTGCGCACTGCCATTGAACTTGCCTACCTGGGAGCCAAAGTGGTCGTGGTGGAGAAGAGGGACTCCTTCTCCCGGAACAACGTGCTACACCTCTGGCCTTTCACC…	0.677517	+	transcript variant of coding gene	MICAL2
ref|NR_027450.1|	Homo sapiens family with sequence similarity 186 member B (FAM186B), transcript variant 2, non-coding RNA	3106	GTGTTTGGCAGTTACCAGAGGAGCTGTGCCTGGGCAGAGGGTACCCAGGAGACACCCTGGTGCCCTTAACCTCCAAAGCAGGCAACATTGTGTGTCCAGGCCTGTGGACCAGAAACACAGGATGTTTTGTGACTGACAGAGTGATCCAAAATGGAGAAGGATGACCCCCCACAGTTGGTGACTCCCACATCAGTGAAAGCCATCATCCTGAGGATTGAGGCTGCCCAGCTAACTCGGGCTCAAGAGGTAGCCCCTGAGATGAAGGAATCACTCTTACATTGGGATCTGATGCGGAGACTGGGGGCTGATCCCAGGTTTGAGTGAGATTCCAGCTCTGGGTCCTCAGAGGCCCTGGGATATTCAGCAACCTGGGTCTGCAGACAGATTAGTATAAATTAT…	ATGATGAAGGAGAAGCACCTGTATGACATTCTCCGCTGGCTGGGTGACTGGGGTGACACTCTGACCTATGAGATTGGGCCCAGGAAGAGTGAAGAGGAAGCAGCAGCTCTGGACGAATGGATTGAAGTGACGGAGAAAGTGTTACCGCTGTCCCTCATTGCCACCAAAAGAGGCATCGAGTCACTCACTGCCCTTTGCTCCACTCTCATTGAAGGACAAAAGAAAAGGTCACAAGTGTCCAAACGCACCTTCTGGCAGGGCTGGCAGGGAAGAAGCCCACAGACATCTCCATCCCATCCTCAGCCACTAAGCCCAGAACAGATGCTCCAGGACCAGCATACCATGAACACGAAGGCCTCGGAGGTGACGTCCATGCTGCAGGAGCTCCTGGACTCTACC…	0.677363	+	transcript variant of coding gene	FAM186B
ref|NR_148445.1|	Homo sapiens spermatogenesis associated 6 like (SPATA6L), transcript variant 12, non-coding RNA	1773	ACTCCAGCTTCGAGTGTGAGAGACCCGTCCCGGTGGGAGGGACCTGGGCTGGGGGGGACGGTAGGGGAACAAGGGCGTGGGACTGGGGAAGCTTCTGGGAACATTTGCTCTAGGTATTCAGCTAAACTAAGAAAAATTGGTCCAAGGCTCGGCACAAAAGGATCTTCTCATTCCAGTCCTTTCGCCCACGCAGGGAACGATGCCTCTGGAGGTGGTGGTGGAGCTGCAGATCCGGGCGATTTCTTGCCCAGGAGTGTTCCTGCCTGGCAAACAAGATGTGTACCTCGGGGTCTACCTCATGAATCAGTACCTGGAGACCAACAGCTTTCCCTCTGCGTTCCCCATTATGATTCAGGAGAGCATGAGATTTGAAAAGGTATTTGAAAGTGCAGTAGATCC…	ATGCCTCTGGAGGTGGTGGTGGAGCTGCAGATCCGGGCGATTTCTTGCCCAGGAGTGTTCCTGCCTGGCAAACAAGATGTGTACCTCGGGGTCTACCTCATGAATCAGTACCTGGAGACCAACAGCTTTCCCTCTGCGTTCCCCATTATGATTCAGGAGAGCATGAGATTTGAAAAGGTATTTGAAAGTGCAGTAGATCCTGGAGCTGTAGTAGACCTTTTGGAAATGTGGGATGAGTTGGCCTACTACGAAGAAAACACACGAGATTTTCTTTTCCCAGAGCCCAAGCTGACACCTTCGCACCCTAGGAGGTGTAGGGAGGTGCTCATGAAGACGGCTCTGGGTTTTCCAGGCATTGCTCCCAAAATAGAGTTTTCTACAAGGACAGCCATCAGAGAA…	0.67354	+	transcript variant of coding gene	SPATA6L
ref|NR_144416.1|	Homo sapiens microtubule associated monooxygenase, calponin and LIM domain containing 2 (MICAL2), transcript variant 17, non-coding RNA	3957	GCAGAACCGCAGGCGCTCGGCTGGCTAAGCCTGCGCCGGGCCGCCTCGCTCGCTCCCAGCTCTGTCAGTGGCCCGCGGGGCCCGATCGCTGCGCCCGCGGCCAGGGCCGAGGCAGGCCTGACCCGGGGCCGGGCAGCCCGCGCGACTTTCGGAACATGGCAACCCGTGTGTGTCTCATCCCAGAAAGAGAAGACTTTAACCACTGTGATGCCTGAGAATCCAGTGTGACGTTTCTCCAGATACTTCATGCTGTTCACCTGTGTCCTCGCCGCACCACTGCCGCACACGACTCCTGAACCATGGGGGAAAACGAGGATGAGAAGCAGGCCCAGGCGGGGCAGGTTTTTGAGAACTTTGTCCAGGCATCCACGTGCAAAGGTACCCTCCAGGCCTTCAACA…	ATGGGGGAAAACGAGGATGAGAAGCAGGCCCAGGCGGGGCAGGTTTTTGAGAACTTTGTCCAGGCATCCACGTGCAAAGGTACCCTCCAGGCCTTCAACATTCTCACACGACACCTGGACCTAGACCCTCTGGACCACAGAAACTTTTATTCCAAGCTCAAGTCCAAGGTGACCACCTGGAAAGCCAAAGCCCTGTGGTACAAATTGGATAAGCGTGGTTCCCACAAAGAGTATAAGCGAGGGAAGTCGTGCACGAACACCAAGTGTCTCATAGTTGGGGGAGGACCCTGTGGCTTGCGCACTGCCATTGAACTTGCCTACCTGGGAGCCAAAGTGGTCGTGGTGGAGAAGAGGGACTCCTTCTCCCGGAACAACGTGCTACACCTCTGGCCTTTCACC…	0.673382	+	transcript variant of coding gene	MICAL2
ref|NR_073128.1|	Homo sapiens kinectin 1 (KTN1), transcript variant 6, non-coding RNA	4777	GAAGCCGCCCGTTTCCTGCCGAGCGGCGCGACGGCACCTGAGCGACTGCGGCGGCGGCGGCGGCGGCGGCGGCGCCTCGGAGCGGGCGGCCCGGGCTGTAGTGCCGGCGCCGCCGCGTCTTCCCGGTCTCCTTTCCCGGCCGCACAGGGTAGATTTTCGTTCCGTCACCCAGGCTGGAGTGCAGTGGTGTGACCTTGGCTTGCTGCAACCCTTTGCCTCCTGGGTTCAAGTGATTCTCATTGCCTCAGCCTCCTAAGTAGCTGGGATTACAGGTTTTATAGGATCACATTGACAAAAGTACCATGGAGTTTTATGAGTCAGCATATTTTATTGTTCTTATTCCTTCAATAGTTATTACAGTAATTTTCCTCTTCTTCTGGCTTTTCATGAAAGAAACAT…	ATGGAGTTTTATGAGTCAGCATATTTTATTGTTCTTATTCCTTCAATAGTTATTACAGTAATTTTCCTCTTCTTCTGGCTTTTCATGAAAGAAACATTATATGATGAAGTTCTTGCAAAACAGAAAAGAGAACAAAAGCTTATTCCTACCAAAACAGATAAAAAGAAAGCAGAAAAGAAAAAGAATAAAAAGAAAGAAATCCAGAATGGAAACCTCCATGAATCCGACTCTGAGAGTGTACCTCGAGACTTTAAATTATCAGATGCTTTGGCAGTAGAAGATGATCAAGTTGCACCTGTTCCATTGAATGTCGTTGAAACTTCAAGTAGTGTTAGGGAAAGAAAAAAGAAGGAAAAGAAACAAAAGCCTGTGCTTGAAGAGCAGGTCATCAAAGAAAGT…	0.671465	+	transcript variant of coding gene	KTN1
ref|NR_027753.1|	Homo sapiens hedgehog acyltransferase like (HHATL), transcript variant 2, non-coding RNA	1760	AGGGCCTGAATACACAGAGCGCTGAGAGAGTGGGGCAGTGTGGTCACGGACACAGGTCATGGGGGCCTTGGCAGGAGCGGTTTTGGCAGAGGGTGGGGCCGGTGCCTCTGGAAGGTATGAAGATGTAAATGAAGCCCTGTCCAGGCTATGGGCATCAAGACAGCATTGCCGGCGGCTGAGCTGGGCCTCTACTCTCTGGTGCTGAGTGGGGCCCTGGCCTATGCTGGCCGGGGCCTCCTTGAGGCTTCACAAGATGGGGCCCACAGGAAGGCCTTCCGGGAGTCTGTGCGACCTGGCTGGGAGTACATTGGCCGGAAGATGGATGTGGCTGACTTCGAGTGGGTGATGTGGTTCACCTCCTTTCGCAACGTCATCATCTTTGCCCTCTCCGGACATGTG…	ATGGGCATCAAGACAGCATTGCCGGCGGCTGAGCTGGGCCTCTACTCTCTGGTGCTGAGTGGGGCCCTGGCCTATGCTGGCCGGGGCCTCCTTGAGGCTTCACAAGATGGGGCCCACAGGAAGGCCTTCCGGGAGTCTGTGCGACCTGGCTGGGAGTACATTGGCCGGAAGATGGATGTGGCTGACTTCGAGTGGGTGATGTGGTTCACCTCCTTTCGCAACGTCATCATCTTTGCCCTCTCCGGACATGTGCTGTTTGCTAAACTCTGCACGATGGTTGCCCCAAAGCTCCGCTCCTGGATGTATGCTGTGTACGGGGCCTTGGCTGTGATGGGCACAATGGGCCCTTGGTACCTGCTGCTGCTGCTTGGTCACTGTGTGGGCCTCTATGTGGCCTCG…	0.671105	+	transcript variant of coding gene	HHATL
ref|NR_073129.1|	Homo sapiens kinectin 1 (KTN1), transcript variant 1, non-coding RNA	4930	GAAGCCGCCCGTTTCCTGCCGAGCGGCGCGACGGCACCTGAGCGACTGCGGCGGCGGCGGCGGCGGCGGCGGCGCCTCGGAGCGGGCGGCCCGGGCTGTAGTGCCGGCGCCGCCGCGTCTTCCCGGTCTCCTTTCCCGGCCGCACAGGGTAGATTTTCGTTCCGTCACCCAGGCTGGAGTGCAGTGGTGTGACCTTGGCTTGCTGCAACCCTTTGCCTCCTGGGTTCAAGTGATTCTCATTGCCTCAGCCTCCTAAGTAGCTGGGATTACAGGTTTTATAGGATCACATTGACAAAAGTACCATGGAGTTTTATGAGTCAGCATATTTTATTGTTCTTATTCCTTCAATAGTTATTACAGTAATTTTCCTCTTCTTCTGGCTTTTCATGAAAGAAACAT…	ATGGAGTTTTATGAGTCAGCATATTTTATTGTTCTTATTCCTTCAATAGTTATTACAGTAATTTTCCTCTTCTTCTGGCTTTTCATGAAAGAAACATTATATGATGAAGTTCTTGCAAAACAGAAAAGAGAACAAAAGCTTATTCCTACCAAAACAGATAAAAAGAAAGCAGAAAAGAAAAAGAATAAAAAGAAAGAAATCCAGAATGGAAACCTCCATGAATCCGACTCTGAGAGTGTACCTCGAGACTTTAAATTATCAGATGCTTTGGCAGTAGAAGATGATCAAGTTGCACCTGTTCCATTGAATGTCGTTGAAACTTCAAGTAGTGTTAGGGAAAGAAAAAAGAAGGAAAAGAAACAAAAGCCTGTGCTTGAAGAGCAGGTCATCAAAGAAAGT…	0.669132	+	transcript variant of coding gene	KTN1
ref|NR_144419.1|	Homo sapiens microtubule associated monooxygenase, calponin and LIM domain containing 2 (MICAL2), transcript variant 20, non-coding RNA	4024	GCAGAACCGCAGGCGCTCGGCTGGCTAAGCCTGCGCCGGGCCGCCTCGCTCGCTCCCAGCTCTGTCAGTGGCCCGCGGGGCCCGATCGCTGCGCCCGCGGCCAGGGCCGAGGCAGGCCTGACCCGGGGCCGGGCAGCCCGCGCGACTTTCGGAACATGGCAACCCGTGTGTGTCTCATCCCAGAAAGAGAAGACTTTAACCACTGTGATGCCTGAGAATCCAGTGAGTGTGACGTTTCTCCAGATACTTCATGCTGTTCACCTGTGTCCTCGCCGCACCACTGCCGCACACGACTCCTGAACCATGGGGGAAAACGAGGATGAGAAGCAGGCCCAGGCGGGGCAGGTTTTTGAGAACTTTGTCCAGGCATCCACGTGCAAAGGTACCCTCCAGGCCTTC…	ATGGGGGAAAACGAGGATGAGAAGCAGGCCCAGGCGGGGCAGGTTTTTGAGAACTTTGTCCAGGCATCCACGTGCAAAGGTACCCTCCAGGCCTTCAACATTCTCACACGACACCTGGACCTAGACCCTCTGGACCACAGAAACTTTTATTCCAAGCTCAAGTCCAAGGTGACCACCTGGAAAGCCAAAGCCCTGTGGTACAAATTGGATAAGCGTGGTTCCCACAAAGAGTATAAGCGAGGGAAGTCGTGCACGAACACCAAGTGTCTCATAGTTGGGGGAGGACCCTGTGGCTTGCGCACTGCCATTGAACTTGCCTACCTGGGAGCCAAAGTGGTCGTGGTGGAGAAGAGGGACTCCTTCTCCCGGAACAACGTGCTACACCTCTGGCCTTTCACC…	0.667855	+	transcript variant of coding gene	MICAL2
ref|NR_033183.1|	Homo sapiens mindbomb E3 ubiquitin protein ligase 2 (MIB2), transcript variant 6, non-coding RNA	3133	ACTTCCGGTGCTTGCCCTGCCCATCCCCGTGGCGGGGGCGTGGCCATGGCGGGGGCGCTCCGGCGGGGGCGGGCCCTGGGCTCCCGCCCTTCGGGTCCCACAGTTTCCAGCCGCCGCTCTCCTCAGTGCCCGGTGGCCCAGGAGGGCCTGGGAGCCCGAAGCCGTCCCCGAGTCGCTCCTAGGTCACTGGCGCGATGCGGGCCGTCCTCTCGGCTGATGGGTTGGAAGCCCAGCGAGGCTAGAGGCCAGTCCCAAAGTTTCCAGGCATCAGGGCTGCAGCCCAGGAGCCTCAAGGCGGCCCGGCGGGCGACTGGACGGCCGGACAGGTCCCGAGCAGCCCGGCCCACCATGGACCCCTCTGCCCACAGGTCCCGAGCAGCCCCGCCCAACATGGACCCA…	ATGCGCTGGAAGTGCCGTGTGTGCCTGGACTACGACCTCTGCACGCAGTGCTACATGCACAACAAGCATGAGCTCGCCCACGCCTTCGACCGCTACGAGACCGCTCACTCGCGCCCTGTCACACTGAGTCCCCGCCAGGGCCTCCCGAGGATCCCACTAAGGGGCATCTTCCAGGGAGCGAAGGTGGTGCGAGGCCCCGACTGGGAGTGGGGCTCACAGGATGGAGGGGAAGGGAAACCGGGCCGTGTGGTGGACATCCGTGGCTGGGATGTGGAGACAGGCCGGAGTGTGGCCAGCGTGACGTGGGCTGATGGTACCACCAATGTGTACCGTGTGGGCCACAAGGGCAAGGTGGACCTCAAGTGTGTGGGCGAGGCAGCGGGCGGCTTCTACTACAAG…	0.667188	+	transcript variant of coding gene	MIB2
ref|NR_033677.1|	Homo sapiens DEAD-box helicase 49 (DDX49), transcript variant 2, non-coding RNA	1765	GTCGGCGCGCGCCGGAAGCGCGGATCACACGGGCCCCTACAAGGGGCCCCTACAAGCGGCCACAAGGATGGCAGGCTTCGCGGAGCTCGGGCTGTCATCGTGGCTCGTGGAACAATGTCGGCAGCTGGGTTTGAAGCAGCCCACGCCCGTGCAGCTCGGCTGCATCCCCGCCATCCTGGAGGAAGCTGTCTGAGGATCCCTATGGCATCTTCTGCCTCGTCCTGACACCCACCAGGGAGCTGGCCTACCAGATCGCAGAGCAGTTCCGGGTCCTGGGGAAGCCTCTAGGGCTGAAAGACTGCATCATCGTCGGTGGCATGGACATGGTGGCCCAGGCGCTGGAGCTCTCTCGGAAACCACACGTGGTCATCGCCACGCCGGGGCGCCTGGCAGATCACC…	ATGGACATGGTGGCCCAGGCGCTGGAGCTCTCTCGGAAACCACACGTGGTCATCGCCACGCCGGGGCGCCTGGCAGATCACCTGCGCAGCTCCAACACTTTTAGTATAAAGAAGATCCGCTTCCTGGTGATGGATGAGGCAGACCGGCTGCTGGAACAGGGCTGCACTGACTTCACCGTGGACCTGGAGGCCATCCTGGCGGCTGTGCCGGCCCGCAGGCAGACACTGCTGTTCAGCGCCACGCTGACCGACACACTCCGGGAGCTGCAGGGTCTGGCCACCAACCAGCCCTTCTTCTGGGAAGCACAGGCCCCGGTGAGCACCGTGGAGCAGCTGGACCAGCGCTACCTGCTGGTGCCTGAGAAGGTCAAGGACGCCTACCTGGTCCACCTGATCCAG…	0.665487	+	transcript variant of coding gene	DDX49
ref|NR_144417.1|	Homo sapiens microtubule associated monooxygenase, calponin and LIM domain containing 2 (MICAL2), transcript variant 18, non-coding RNA	3961	GCAGAACCGCAGGCGCTCGGCTGGCTAAGCCTGCGCCGGGCCGCCTCGCTCGCTCCCAGCTCTGTCAGTGGCCCGCGGGGCCCGATCGCTGCGCCCGCGGCCAGGGCCGAGGCAGGCCTGACCCGGGGCCGGGCAGCCCGCGCGACTTTCGGAACATGGCAACCCGTGTGTGTCTCATCCCAGAAAGAGAAGACTTTAACCACTGTGATGCCTGAGAATCCAGTGAGTGTGACGTTTCTCCAGATACTTCATGCTGTTCACCTGTGTCCTCGCCGCACCACTGCCGCACACGACTCCTGAACCATGGGGGAAAACGAGGATGAGAAGCAGGCCCAGGCGGGGCAGGTTTTTGAGAACTTTGTCCAGGCATCCACGTGCAAAGGTACCCTCCAGGCCTTC…	ATGGGGGAAAACGAGGATGAGAAGCAGGCCCAGGCGGGGCAGGTTTTTGAGAACTTTGTCCAGGCATCCACGTGCAAAGGTACCCTCCAGGCCTTCAACATTCTCACACGACACCTGGACCTAGACCCTCTGGACCACAGAAACTTTTATTCCAAGCTCAAGTCCAAGGTGACCACCTGGAAAGCCAAAGCCCTGTGGTACAAATTGGATAAGCGTGGTTCCCACAAAGAGTATAAGCGAGGGAAGTCGTGCACGAACACCAAGTGTCTCATAGTTGGGGGAGGACCCTGTGGCTTGCGCACTGCCATTGAACTTGCCTACCTGGGAGCCAAAGTGGTCGTGGTGGAGAAGAGGGACTCCTTCTCCCGGAACAACGTGCTACACCTCTGGCCTTTCACC…	0.663658	+	transcript variant of coding gene	MICAL2
ref|NR_148929.1|	Homo sapiens cortexin domain containing 2 (CTXND2), long non-coding RNA	343	GAGTAGGAGGAGACTGCCCTGGCAACAAGTGAATGTAGCCTTGGATATCCGCTCTCAGAAGGAATATGACAAATCTGAAGCTATACCTGAGGAATTAGCTGGAGCTGGACAACAGTAACGAGGTGCAAGTCCCCATGGAAGATTCAAGCCTGTCCAGTGGTGTTGATGTGGACAAAGGCTTTGCCATTGCCTTTGTTGTTCTTCTGTTTCTGTTCCTAATAGTGATGATTTTTCGGTGTGCCAAGCTGGTGAAGAATCCCTACAAGGCCAGCTCCACAACCACAGAACCATCTCTGAGCTGAAGTATAATAAAACCTGGTAGACTCCCCCAAAAAAAAAAAAA	ATGGAAGATTCAAGCCTGTCCAGTGGTGTTGATGTGGACAAAGGCTTTGCCATTGCCTTTGTTGTTCTTCTGTTTCTGTTCCTAATAGTGATGATTTTTCGGTGTGCCAAGCTGGTGAAGAATCCCTACAAGGCCAGCTCCACAACCACAGAACCATCTCTGAGC	0.662651	+	transcript variant of coding gene	CTXND2
ref|NR_033397.4|	Homo sapiens protein arginine methyltransferase 1 (PRMT1), transcript variant 2, non-coding RNA	1568	ATTGCCAATGAAATCTTCCAGCGGGGTCGCGGTAGGCGGGCCGTGGACCCTCTGGTATAAGGCGGTCCCGGGGGAGTGAGGAGAAAGGGGGGGTCTTGGCGGCCGGAGGAGGAGTAGGTGCGGGTGAAGATGGCGGCAGCCGAGGCCGCGAACTGCATCATGGAGAATTTTGTAGCCACCTTGGCTAATGGGATGAGCCTCCAGCCGCCTCTTGAAGAAGTAACCCCCTTTGCCCTTCCCTGTGTCTGCCCCCATTTTCCTTCCCCTCCCCTCCCCAGCTGTGGGCTGAGCTAGAGACGGGGTCAGAGAGACTGGAGAGATGGTAGGCGTGGCTGAGGTGTCCTGTGGCCAGGCGGAAAGCAGTGAGAAGCCCAACGCTGAGGACATGACATCCAAAGA…	ATGGTAGGCGTGGCTGAGGTGTCCTGTGGCCAGGCGGAAAGCAGTGAGAAGCCCAACGCTGAGGACATGACATCCAAAGATTACTACTTTGACTCCTACGCACACTTTGGCATCCACGAGGAGATGCTGAAGGACGAGGTGCGCACCCTCACTTACCGCAACTCCATGTTTCATAACCGGCACCTCTTCAAGGACAAGGTGGTGCTGGACGTCGGCTCGGGCACCGGCATCCTCTGCATGTTTGCTGCCAAGGCCGGGGCCCGCAAGGTCATCGGGATCGAGTGTTCCAGTATCTCTGATTATGCGGTGAAGATCGTCAAAGCCAACAAGTTAGACCACGTGGTGACCATCATCAAGGGGAAGGTGGAGGAGGTGGAGCTCCCAGTGGAGAAGGTGGAC…	0.662214	+	transcript variant of coding gene	PRMT1
ref|NR_130110.1|	Homo sapiens retinoic acid early transcript 1G (RAET1G), transcript variant 2, non-coding RNA	1081	GGGGCAGAAGGAGTGCTAGAGTTTAGGGCTTACTGGAGTTTAGGGCTGCATTCAGACGGGCTGCATTCAGACAGCCTGCGAGCCGCCAGGTGATCCACGGGCTGGGCTTCGCTTCTGCTGTCCCCTGCGATCCAACTCCCCAATGGCAGCGGCCGCCAGCCCCGCGTTCCTTCTACGCCTCCCGCTTCTGCTCCTGCTGTCCAGCTGGTGCAGGACCGGGCTGGCCGACCCTCACTCTCTTTGCTATGACATCACCGTCATCCCTAAGTTCAGACCTGGACCACGGTGGTGTGCGGTTCAAGGCCAGGTGGATGAAAAGACTTTTCTTCACTATGACTGTGGCAGCAAGACAGTCACACCCGTCAGTCCCCTGGGGAAGAAACTAAATGTCACAACGGC…	ATGGCAGCGGCCGCCAGCCCCGCGTTCCTTCTACGCCTCCCGCTTCTGCTCCTGCTGTCCAGCTGGTGCAGGACCGGGCTGGCCGACCCTCACTCTCTTTGCTATGACATCACCGTCATCCCTAAGTTCAGACCTGGACCACGGTGGTGTGCGGTTCAAGGCCAGGTGGATGAAAAGACTTTTCTTCACTATGACTGTGGCAGCAAGACAGTCACACCCGTCAGTCCCCTGGGGAAGAAACTAAATGTCACAACGGCCTGGAAAGCACAGAACCCAGTACTGAGAGAGGTGGTGGACATACTTACAGAGCAACTGCTTGACATTCAGCTGGAGAATTACATACCCAAGGAACCCCTCACCCTGCAGGCCAGGATGTCTTGTGAGCAGAAAGCCGAAGGA…	0.659443	+	transcript variant of coding gene	RAET1G
ref|NR_049768.1|	Homo sapiens La ribonucleoprotein domain family member 7 (LARP7), transcript variant 4, non-coding RNA	2189	AAGCCAAAAACCGCCGCTTTCAAATCGCCAATCAAATTCTTCCTTGGCTTCGAGTCTCTCAGCCGGCCGCGCTCTCCGATGCCCAGCCCTCCTGGAACCACCTCGCCTGTGACGTAGGTGGAGCGCGCACTGCCTCCGGGCCCGTCTTTCTCAATTGGGACCGGAAAACGTTGTCGCTCATCCTATGACGCGAAAGTAACCGAGACTATCAGGATCCGGAGACGGAAATGTCCGAAGGCCGCAGTACTTGACCCTGTATTTTGGGAGTCGAACGGAGAATGGAAACTGAAAGTGGAAATCAGGAAAAGGTAATGGAAGAAGAAAGCACTGAAAAGAAAAAAGAAGTTGAAAAAAAGAAACGGTCACGAGTTAAACAGATGTTGATATATCACTACTTGT…	ATGAAAAAATTGACTACTGATGGGAAGTTAATTGCCAGAGCATTGAGAAGTTCAGCTGTTGTAGAGCTTGATTTGGAAGGCACCAGAATCCGGAGGAAAAAACCTCTGGGGGAAAGACCAAAGGATGAGGATGAACGCACAGTGTATGTGGAGTTACTTCCCAAAAATGTTAATCACAGCTGGATTGAAAGAGTATTTGGGAAATGTGGCAATGTTGTTTATATAAGTATACCACATTATAAGTCTACTGGAGATCCAAAGGGATTTGCGTTTGTGGAATTTGAAACAAAAGAACAAGCAGCAAAAGCAATTGAGTTTCTTAACAACCCACCAGAAGAAGCACCAAGAAAACCTGGCATATTTCCTAAAACAGTGAAAAATAAGCCCATTCCAGCCTTA…	0.656658	+	transcript variant of coding gene	LARP7
ref|NR_045147.1|	Homo sapiens integrin subunit beta 3 binding protein (ITGB3BP), transcript variant 3, non-coding RNA	1069	TCCGCCCGGCCGCGGTGGGCTTGACGCAACGTCCAGCGCGCGCTTTTCATGCCTTGGCGTTTCCTTTGGCGGATTTTCTGTTTTCGGAAGTTGCTGGGTTCGTTTTATTCAGCGGCAGTGGTGCTTTCCCGAATCTCAGAATGCCTGTTAAAAGATCACTGAAGTTGGATGGTCTGTTAGAAGAAAATTCATTTGATCCTTCAAAAATCACAAGGAAGAAAAGTGTTATAACTTATTCTCCAACAACTGGAACTTGTCAAATGAGTCTATTTGCTTCTCCCACAAGTTCTGAAGAGCAAAAGCACAGAAATGGACTATCAAATGAAAAGAGAAAAAAATTGAATCACCCCAGTTTAACTGAAAGCAAAGAATCTACAACAAAAGACAATGATGAATTCA…	ATGCCTGTTAAAAGATCACTGAAGTTGGATGGTCTGTTAGAAGAAAATTCATTTGATCCTTCAAAAATCACAAGGAAGAAAAGTGTTATAACTTATTCTCCAACAACTGGAACTTGTCAAATGAGTCTATTTGCTTCTCCCACAAGTTCTGAAGAGCAAAAGCACAGAAATGGACTATCAAATGAAAAGAGAAAAAAATTGAATCACCCCAGTTTAACTGAAAGCAAAGAATCTACAACAAAAGACAATGATGAATTCATGATGTTGCTATCAAAAGTTGAGAAATTGTCAGAAGAAATCATGGAGATAATGCAAAATTTAAGTAGTATACAGGCTTTGGAGGGCAGTAGAGAGCTTGAAAATCTCATTGGAATCTCCTGTGCATCACATTTCTTAAAA…	0.656371	+	transcript variant of coding gene	ITGB3BP
ref|NR_147914.1|	Homo sapiens SURP and G-patch domain containing 2 (SUGP2), transcript variant 8, non-coding RNA	3783	GGCGGCTTGCGCCTGCGCGGCGCGGCGCTGCGGAGACCGTTGGTTCATTTGCATGTCCCCGCCTCGCGCGGCGGCGGCGGCGGGTGAGGAGCCTGAGGCGGCGGCGGGGGTGGCTCCGCGCGCGGTGGTCTCGGGGGCAAAATAACATGGCAGCCAGACGAATTACACAGGAGACTTTTGATGCTGTATTACAAGAAAAAGCCAAACGATATCACATGGATGCCAGTGGTGAGGCTGTAAGCGAAACTCTTCAGTTTAAAGCTCAAGATCTCTTAAGGGCAGTCCCAAGATCCAGAGCAGAGATGTATGATGACGTCCACAGCGATGGCAGATACTCCCTCAGTGGATCTGTAGCTCACTCTAGAGATGCCGGAAGAGAAGGCCTGAGAAGTGACGTAT…	ATGGCAGCCAGACGAATTACACAGGAGACTTTTGATGCTGTATTACAAGAAAAAGCCAAACGATATCACATGGATGCCAGTGGTGAGGCTGTAAGCGAAACTCTTCAGTTTAAAGCTCAAGATCTCTTAAGGGCAGTCCCAAGATCCAGAGCAGAGATGTATGATGACGTCCACAGCGATGGCAGATACTCCCTCAGTGGATCTGTAGCTCACTCTAGAGATGCCGGAAGAGAAGGCCTGAGAAGTGACGTATTTCCAGGGCCTTCCTTCAGATCAAGCAACCCTTCCATCAGTGATGACAGCTACTTTCGCAAAGAATGTGGCCGGGATCTGGAATTTTCTCACTCTGATTCTCGGGACCAGGTCATTGGCCACCGGAAATTGGGGCATTTCCGTTCT…	0.654567	+	transcript variant of coding gene	SUGP2
ref|NR_047577.1|	Homo sapiens interleukin 4 induced 1 (IL4I1), transcript variant 5, non-coding RNA	2384	GGCCCACCGTACTACTTCTGCGCCTGCGCGACCGTGATTCCCCGCTCGCGACTCCCCACCCCCCAGGGCTCCCTAAAGAGGGCCACGAGCTGCGAAAGGGCGGGAAAGGCAGTTGGAGAAGAGGTAAGCGGTTACTCACTCCATGGCTGCAGCAAGGAGAGGCGGCGGCGGCCTCGGCTGAAGAAAGAAGGTGGGAGCGGAGAGCGCAGGCGTGAAACCCACCTTGTCCCATCCACATCAGGACATCCCAGCTGGAGTTCAACCTTCATCCCTTCTGTGGCAGTTAGGAGACTGAATCAAGGTCCAGAGAAGGTGGAGGAATCCTGATACTGAGCGGAAGAAAATACACAGATGTGCTTCCTTCCCAGTCCTGACAAATGGCCTTTCCTTAAGTTCCTC…	ATGCAACACCATCTCCCACCGAGAGTCATGGCCCCATTGGCCCTGCACCTCCTCGTCCTCGTCCCCATCCTCCTCAGCCTGGTGGCCTCCCAGGACTGGAAGGCTGAACGCAGCCAAGACCCCTTCGAGAAATGCATGCAGGATCCTGACTATGAGCAGCTGCTCAAGGTGGTGACCTGGGGGCTCAATCGGACCCTGAAGCCCCAGAGGGTGATTGTGGTTGGCGCTGGTGTGGCCGGGCTGGTGGCCGCCAAGGTGCTCAGCGATGCTGGACACAAGGTCACCATCCTGGAGGCAGATAACAGGATCGGGGGCCGCATCTTCACCTACCGGGACCAGAACACGGGCTGGATTGGGGAGCTGGGAGCCATGCGCATGCCCAGCTCTCACAGGATCCTC…	0.654545	+	transcript variant of coding gene	IL4I1
ref|NR_130317.1|	Homo sapiens transmembrane protein 143 (TMEM143), transcript variant 5, non-coding RNA	2231	AACGTTGGACTGCGCGCCGTTGGCGGACTGCGCGCGGGAGCCCTACCCCGCCCCATCCCTCTAGGGAGTCTCGCGTCCACACCGCCCCTTCCCTTTGTAGCAAGCTGACAAGGAGACACTCCTGCGGCGCATGCGTCGCGCCCAAACGAGGCCGGCGGTGGAGAAAGGCAGGCAACGCATGCGTAGTTGATGTAGGGAGTCGGCGGTGAGAAATGGACAGCCCGCATTGACCGAAGCTTTGCGCATGCGTTTTACTGCTGGGTGAAGCCGAACCTCGGGAGCCCAGGACGCCCTCCTGCACATGCGCAGGAGGCTCAATGACAGTCGAGCTTTGGCTAAGGCCTTATATGACCCCATCAACCCTGACAGGGAGACCCTCGATCAGCCATCACTAACGGA…	ATGCGCAGGAGGCTCAATGACAGTCGAGCTTTGGCTAAGGCCTTATATGACCCCATCAACCCTGACAGGGAGACCCTCGATCAGCCATCACTAACGGATCCCCAGCGTCTGTCTAATGAGCAGGAGGTGCTTCGGGCTCTGGAGCCCCTGCTGGCCCAGGCCAACTTCTCCCCGCTGTCTGAGGACACCCTGGCCTACGCGCTGGTGGTCCACCACCCTCAGGATGAGGTCCAGGTGACAGTAAATTTGGATCAGTATGTCTACATTCACTTCTGGGCCCTGGGCCAGCGAGTCGGGCAGATGCCCCTGAAGTCCAGCGTGGGCTCCAGGCGTGGCTTCTTCACCAAGCTGCCCCCTGCGGAGAGGAGATACTTTAAGCGGGTGGTCCTGGCAGCCCGG…	0.653558	+	transcript variant of coding gene	TMEM143
ref|NR_033242.1|	Homo sapiens PET100 homolog (PET100), transcript variant 2, non-coding RNA	439	GGAGGGTCGGCTTTGGGCGGAACTGGCTTTGTTGACCGGGAGAAACGAGATGGGGGTGAAGCTGGAGATATTTCGGATGATAATCTACCTCACTTTCCCTGTGGCTATGTTCTGGGTTTCCAATCAGGCCGAGTGGTTTGAGGACGATGTCATACAGCGCAAGAGGGAGCTGTGGCCACCTGAGAAGCCATGAGTAAGGAACCGAGAGCAGAGGAGTAGATGGTTTCCTTATTGCCTTCTCCTGGAAGAGTGAAGCGGATCCCACGCGGACCCCTTTCTTCAAGAGATAGAGGAATTCAAAGAGAGGTTACGGAAGCGGCGGGAGGAGAAGCTCCTTCGCGACGCCCAGCAGAACTCCTGAGGCCTCCAAGTGGGAGTCCTAGCCCCTCCCCTGATGAA…	ATGGGGGTGAAGCTGGAGATATTTCGGATGATAATCTACCTCACTTTCCCTGTGGCTATGTTCTGGGTTTCCAATCAGGCCGAGTGGTTTGAGGACGATGTCATACAGCGCAAGAGGGAGCTGTGGCCACCTGAGAAGCCA	0.652778	+	transcript variant of coding gene	PET100
ref|NR_110305.1|	Homo sapiens sideroflexin 4 (SFXN4), transcript variant 2, non-coding RNA	1494	CTCCACGCGCGGCCTGGCGGCGGCGGCCACTCTAACCAGCGCAAAATGTCCCTGGAACAGGAGGAGGAAACGCAACCTGGGCGGCTCCTAGGACGCAGAGACGCCGTCCCCGCCTTCATTGAGCCCAACGTGCGCTTCTGGATCACCGAGCGCCAATCCTTTATTCGACGATTTCTTCAATGGACAGAATTATTAGATCCTACAAATGTGTTCATTTCAGTTGAAAGTATAGAAAACTCGAGGCAACTATTGTGCACAAATGAAGATGTTTCCAGCCCTGCCTCGGCGGACCAAAGGGCAACAGTGCATCCCGACAGCAGCAACCTGATCCCCAAGCTTTTTCGACCTGCAGCGTTCCTGCCTTTCATGGCGCCCACGGTATTTTTGTCAATGACGCCA…	ATGTCCCTGGAACAGGAGGAGGAAACGCAACCTGGGCGGCTCCTAGGACGCAGAGACGCCGTCCCCGCCTTCATTGAGCCCAACGTGCGCTTCTGGATCACCGAGCGCCAATCCTTTATTCGACGATTTCTTCAATGGACAGAATTATTAGATCCTACAAATGTGTTCATTTCAGTTGAAAGTATAGAAAACTCGAGGCAACTATTGTGCACAAATGAAGATGTTTCCAGCCCTGCCTCGGCGGACCAAAGGGCAACAGTGCATCCCGACAGCAGCAACCTGATCCCCAAGCTTTTTCGACCTGCAGCGTTCCTGCCTTTCATGGCGCCCACGGTATTTTTGTCAATGACGCCACTGAAAGGGATCAAGTCCGTGATTTTACCTCAGGTTTTCCTCTGT…	0.651709	+	transcript variant of coding gene	SFXN4
ref|NR_104196.1|	Homo sapiens septin 4 (SEPT4), transcript variant 8, non-coding RNA	2063	AATCAGAGGAGGAGGGGACTGCAGAGGAACCAAGTGATCCTGCTGCAGCTGAGCTGTCCTTGGAGGGTGGGAGCCAAGGGAAGGGGAGGAGAAGAGGGGTGGGGAAGGACATTCCACAGGCTTTTTTGGCCCCTGCCAGAGACAGAAGGGGGTCAAAGAGAAAGGGAAAGGAGCAAGCCAGGAAGCCAGACAACAACAGCATCAAAACAAGGCTGTTTCTGTGTGTGAGGAACTTTGCCTGGGAGATAAAATTAGACCTAGAGCTTTCTGACAGGGAGTCTGAAGCGTGGGACATGGACCGTTCACTGGGATGGCAAGGGAATTCTGTCCCTGAGGACAGGACTGAAGCTGGGATCAAGCGTTTCCTGGAGGACACCACGGATGATGGAGAACTGAGCA…	ATGGACCGTTCACTGGGATGGCAAGGGAATTCTGTCCCTGAGGACAGGACTGAAGCTGGGATCAAGCGTTTCCTGGAGGACACCACGGATGATGGAGAACTGAGCAAGTTCGTGAAGGATTTCTCAGGAAATGCGAGCTGCCACCCACCAGAGGCTAAGACCTGGGCATCCAGGCCCCAAGTCCCGGAGCCAAGGCCCCAGGCCCCGGACCTCTATGATGATGACCTGGAGTTCAGACCCCCCTCGCGGCCCCAGTCCTCTGACAACCAGCAGTACTTCTGTGCCCCAGCCCCTCTCAGCCCATCTGCCAGGCCCCGCAGCCCATGGGGCAAGCTTGATCCCTATGATTCCTCTGAGGATGACAAGGAGTATGTGGGCTTTGCAACCCTCCCCAACCAA…	0.650815	+	transcript variant of coding gene	SEPT4
ref|NR_135855.1|	Homo sapiens thyroid hormone receptor interactor 4 (TRIP4), transcript variant 3, non-coding RNA	1930	GGAACTAGTCCGGTGCAGGACGTGGGGCTTTTGCAGCTCAGCTGGTTCCGGCTGGGGAAGATGGCGGTGGCTGGGGCGGTGTCCGGGGAGCCGCTGGTGCACTGGTGCACCCAGCAGTTGCGGAAGACTTTCGGCCTGGATGTCAGCGAGGAGATCATTCAGTACGTTTTGTCAATTGAGAGTGCTGAAGAGATACGAGAATATGTTACTGATCTCCTCCAGGGAAATGAAGGCAAAAAAGGTCAATTCATAGAAGAACTTATAACCAAATGGCAAAAGAATGATCAGGAGTTGATTTCGGATCCTTTGCAGCAGTGCTTCAAAAAAGATGAAATTTTAGATGGGCAGAAATCAGGCGACCATCTAAAGCGGGGTAGGAAGAAAGGGAGAAACAGACAG…	ATGGCGGTGGCTGGGGCGGTGTCCGGGGAGCCGCTGGTGCACTGGTGCACCCAGCAGTTGCGGAAGACTTTCGGCCTGGATGTCAGCGAGGAGATCATTCAGTACGTTTTGTCAATTGAGAGTGCTGAAGAGATACGAGAATATGTTACTGATCTCCTCCAGGGAAATGAAGGCAAAAAAGGTCAATTCATAGAAGAACTTATAACCAAATGGCAAAAGAATGATCAGGAGTTGATTTCGGATCCTTTGCAGCAGTGCTTCAAAAAAGATGAAATTTTAGATGGGCAGAAATCAGGCGACCATCTAAAGCGGGGTAGGAAGAAAGGGAGAAACAGACAGGAAGTTCCTGCATTTACTGAACCTGACACGACTGCAGAGGTTAAAACACCTTTTGATTTG…	0.650177	+	transcript variant of coding gene	TRIP4
ref|NR_003272.3|	Homo sapiens paraspeckle component 1 (PSPC1), transcript variant 2, non-coding RNA	1786	GAGTGCGCAGGCGCGTCGTTCCGGCGCCGGCTTTGGCGGAGGGGTGGGACTTGCACCGGCGTCTCTTCTTCTAACTGCAGTTTGTGGCAGCGCCATTTTGAATGTGCAGCTGCAGCGGGCGTGAGTTGGGGGAGGACGGGTTGCCGACTCGCCTACCTAGCGGTCTCTTGATTGTCGATATTTTGTTGGCATAGGTTTATGTAGAGACGTATACATATATATAGACACACTGTCTATAAATCTAGGCCTGTATCCGGTGTCCGAGGCGAACTCAGTAAGATGATGTTAAGAGGAAACCTGAAGCAAGTGCGCATTGAGAAAAACCCGGCCCGCCTTCGCGCCCTGGAGTCCGCGGTGGGCGAGAGCGAGCCGGCGGCCGCGGCAGCCATGGCGCTCGCT…	ATGATGTTAAGAGGAAACCTGAAGCAAGTGCGCATTGAGAAAAACCCGGCCCGCCTTCGCGCCCTGGAGTCCGCGGTGGGCGAGAGCGAGCCGGCGGCCGCGGCAGCCATGGCGCTCGCTCTTGCCGGGGAGCCGGCACCGCCCGCGCCCGCGCCTCCAGAGGACCACCCGGACGAGGAGATGGGGTTCACTATCGACATCAAGAGTTTCCTCAAGCCGGGCGAGAAGACGTACACGCAGCGCTGCCGCCTCTTCGTGGGAAATCTGCCCACCGACATCACGGAGGAGGACTTCAAGAGGCTCTTCGAACGCTATGGCGAGCCCAGCGAAGTCTTCATCAACCGGGACCGTGGCTTCGGCTTCATCCGCTTGGAATCCAGAACCCTGGCTGAAATTGCA…	0.649587	+	transcript variant of coding gene	PSPC1
ref|NR_138046.1|	Homo sapiens phosphatidylserine synthase 2 (PTDSS2), transcript variant 5, non-coding RNA	1980	CAATGCACCGCACACCCTTTACTGGCCGGCCCCGCGCTGCTCTCCTAAGACCCCGCGGGCCAGCGCCGCGACCCCTTCCCAGCGCTCCTCGCGCTGTGTGCGGCGCGTCCTCTCGCCGGTGACCCGGTGTGCGTGGGGTCGAGGCGCCGGGCGGAGTGGCTCCGGGCCGAAACGCCATGCGGAGGGGCGAGCGCAGGGACGCCGGAGGTCCGCGGCCCGAGTCCCCGGTGCCCGCGGGCAGGGCCTCGCTGGAGGAGCCGCCTGACGGGCCGTCTGCCGGCCAAGCCACCGGGCCGGGCGAGGGCCGCCGCAGCACCGAGTCCGAGGTCTACGACGACGGCACCAACACCTTCTTCTGGCGAGCCCACACCTTAACCGTGCTCTTCATCCTCACCTGTA…	ATGCGGAGGGGCGAGCGCAGGGACGCCGGAGGTCCGCGGCCCGAGTCCCCGGTGCCCGCGGGCAGGGCCTCGCTGGAGGAGCCGCCTGACGGGCCGTCTGCCGGCCAAGCCACCGGGCCGGGCGAGGGCCGCCGCAGCACCGAGTCCGAGGTCTACGACGACGGCACCAACACCTTCTTCTGGCGAGCCCACACCTTAACCGTGCTCTTCATCCTCACCTGTACGCTTGGCTATGTGACGCTGCTGGAGGAAACACCTCAGGACACGGCCTACAACACCAAGAGAGGTATTGTGGCCAGTATTTTGGTTTTCTTATGTTTTGGAGTCACACAAGCTAAAGACGGGCCATTTTCCAGACCTCATCCAGCTTACTGGAGGTTTTGGCTCTGCGTGAGTGTG…	0.649333	+	transcript variant of coding gene	PTDSS2
ref|NR_149162.1|	Homo sapiens telomerase reverse transcriptase (TERT), transcript variant 3, non-coding RNA	3647	CAGGCAGCGCTGCGTCCTGCTGCGCACGTGGGAAGCCCTGGCCCCGGCCACCCCCGCGATGCCGCGCGCTCCCCGCTGCCGAGCCGTGCGCTCCCTGCTGCGCAGCCACTACCGCGAGGTGCTGCCGCTGGCCACGTTCGTGCGGCGCCTGGGGCCCCAGGGCTGGCGGCTGGTGCAGCGCGGGGACCCGGCGGCTTTCCGCGCGCTGGTGGCCCAGTGCCTGGTGTGCGTGCCCTGGGACGCACGGCCGCCCCCCGCCGCCCCCTCCTTCCGCCAGGTGTCCTGCCTGAAGGAGCTGGTGGCCCGAGTGCTGCAGAGGCTGTGCGAGCGCGGCGCGAAGAACGTGCTGGCCTTCGGCTTCGCGCTGCTGGACGGGGCCCGCGGGGGCCCCCCCGAGGC…	ATGCCGCGCGCTCCCCGCTGCCGAGCCGTGCGCTCCCTGCTGCGCAGCCACTACCGCGAGGTGCTGCCGCTGGCCACGTTCGTGCGGCGCCTGGGGCCCCAGGGCTGGCGGCTGGTGCAGCGCGGGGACCCGGCGGCTTTCCGCGCGCTGGTGGCCCAGTGCCTGGTGTGCGTGCCCTGGGACGCACGGCCGCCCCCCGCCGCCCCCTCCTTCCGCCAGGTGTCCTGCCTGAAGGAGCTGGTGGCCCGAGTGCTGCAGAGGCTGTGCGAGCGCGGCGCGAAGAACGTGCTGGCCTTCGGCTTCGCGCTGCTGGACGGGGCCCGCGGGGGCCCCCCCGAGGCCTTCACCACCAGCGTGCGCAGCTACCTGCCCAACACGGTGACCGACGCACTGCGGGGG…	0.649236	+	transcript variant of coding gene	TERT
ref|NR_135775.1|	Homo sapiens solute carrier organic anion transporter family member 3A1 (SLCO3A1), transcript variant 3, non-coding RNA	1936	CGGTAGCAGCTCGCGCGCGTCCGGCTGGGGCAGGGGGTGCCGGGGGAGGAGAGGCGGCGGGCAGGTGGGCGTGAAACTATTCCTCTCCCCCCATAAGAGCGGAGCGAGACGGTGAGCGTCCTGACCACCCTGGAGCGTAGGTTCAACCTGCAGAGCGCTGACGTGGGTGTGATCGCTAGCAGCTTCGAGATCGGGAACCTGGCGCTCATCCTCTTCGTGAGCTACTTCGGGGCACGCGGGCACCGGCCGCGCCTGATCGGCTGCGGCGGCATCGTCATGGCGCTGGGCGCGCTGCTGTCGGCGCTGCCCGAGTTCCTGACCCACCAGTACAAGTACGAGGCGGGCGAGATCCGCTGGGGCGCCGAGGGCCGCGACGTCTGCGCAGCCAACGGCTCGGGC…	ATGGCGCTGGGCGCGCTGCTGTCGGCGCTGCCCGAGTTCCTGACCCACCAGTACAAGTACGAGGCGGGCGAGATCCGCTGGGGCGCCGAGGGCCGCGACGTCTGCGCAGCCAACGGCTCGGGCGGCGACGAGGGGCCCGACCCCGACCTCATCTGCCGCAACCGGACGGCTACCAACATGATGTACTTGCTGCTCATTGGGGCCCAGGTGCTCCTGGGCATCGGTGCTACCCCTGTGCAGCCCCTGGGCGTCTCCTACATCGACGACCACGTGCGGAGGAAGGACTCCTCGCTCTATATAGGAATCCTGTTCACGATGCTGGTATTTGGACCAGCCTGCGGGTTTATCCTGGGCTCTTTCTGTACCAAAATCTACGTGGATGCGGTCTTCATTGACACA…	0.648173	+	transcript variant of coding gene	SLCO3A1
ref|NR_149163.1|	Homo sapiens telomerase reverse transcriptase (TERT), transcript variant 4, non-coding RNA	3611	CAGGCAGCGCTGCGTCCTGCTGCGCACGTGGGAAGCCCTGGCCCCGGCCACCCCCGCGATGCCGCGCGCTCCCCGCTGCCGAGCCGTGCGCTCCCTGCTGCGCAGCCACTACCGCGAGGTGCTGCCGCTGGCCACGTTCGTGCGGCGCCTGGGGCCCCAGGGCTGGCGGCTGGTGCAGCGCGGGGACCCGGCGGCTTTCCGCGCGCTGGTGGCCCAGTGCCTGGTGTGCGTGCCCTGGGACGCACGGCCGCCCCCCGCCGCCCCCTCCTTCCGCCAGGTGTCCTGCCTGAAGGAGCTGGTGGCCCGAGTGCTGCAGAGGCTGTGCGAGCGCGGCGCGAAGAACGTGCTGGCCTTCGGCTTCGCGCTGCTGGACGGGGCCCGCGGGGGCCCCCCCGAGGC…	ATGCCGCGCGCTCCCCGCTGCCGAGCCGTGCGCTCCCTGCTGCGCAGCCACTACCGCGAGGTGCTGCCGCTGGCCACGTTCGTGCGGCGCCTGGGGCCCCAGGGCTGGCGGCTGGTGCAGCGCGGGGACCCGGCGGCTTTCCGCGCGCTGGTGGCCCAGTGCCTGGTGTGCGTGCCCTGGGACGCACGGCCGCCCCCCGCCGCCCCCTCCTTCCGCCAGGTGTCCTGCCTGAAGGAGCTGGTGGCCCGAGTGCTGCAGAGGCTGTGCGAGCGCGGCGCGAAGAACGTGCTGGCCTTCGGCTTCGCGCTGCTGGACGGGGCCCGCGGGGGCCCCCCCGAGGCCTTCACCACCAGCGTGCGCAGCTACCTGCCCAACACGGTGACCGACGCACTGCGGGGG…	0.646341	+	transcript variant of coding gene	TERT
ref|NR_144323.1|	Homo sapiens DExH-box helicase 29 (DHX29), transcript variant 4, non-coding RNA	4785	AATTGCGAGGCAGCGGTCGCCCCGGCCCGAGAAGCCCGGATCGAAGCGCAGGGTGGCAGCCCCGGAGCCGGGGAATGTGAAGAGCTCTCGGCTGTGCAGTGGTACCGTCGGGGCCTGGGCCGCGAAGGATCTTCTGCCACAGCTGCAACATGGGCGGCAAGAACAAGAAACACAAGGCTCCAGCGGCCGCGGTGGTCCGGGCCGCCGTGTCTGCTTCCAGAGCCAAATCTGCCGAGGCTGGAATTGCCGGGGAGGCCCAAAGCAAGAAGCCAGTGTCCAGGCCGGCCACCGCTGCCGCTGCCGCTGCCGGCTCCAGGGAGCCCCGTGTCAAGCAAGGTCCAAAAATTTATAGTTTTAATTCTACAAATGATTCTAGTGGTCCTGCAAATCTGGATAAAT…	ATGGGCGGCAAGAACAAGAAACACAAGGCTCCAGCGGCCGCGGTGGTCCGGGCCGCCGTGTCTGCTTCCAGAGCCAAATCTGCCGAGGCTGGAATTGCCGGGGAGGCCCAAAGCAAGAAGCCAGTGTCCAGGCCGGCCACCGCTGCCGCTGCCGCTGCCGGCTCCAGGGAGCCCCGTGTCAAGCAAGGTCCAAAAATTTATAGTTTTAATTCTACAAATGATTCTAGTGGTCCTGCAAATCTGGATAAATCTATTTTGAAAGTGGTAATTAATAACAAACTAGAGCAAAGAATTATTGGAGTGATCAATGAGCATAAAAAGCAAAATAATGACAAAGGAATGATTTCTGGAAGACTTACTGCCAAAAAATTGCAGGATTTATACATGGCTTTACAAGCA…	0.645689	+	transcript variant of coding gene	DHX29
ref|NR_135592.1|	Homo sapiens histone deacetylase 6 (HDAC6), transcript variant 10, non-coding RNA	1277	GAAGAGGGTTAGCGAAACGTTAGCGGTCGGGTCTGGGCAGGGGGTGGAGCTGGTTGAAGGAACGGGGCAGTCCCCTGAGGAGCGGGGCTGGTTGAAACGCTAGGGGCGGGATCTGGCGGAGTGGAAGGTACCGGTCCGGCCCGATAAGGGGTGGAGTTAAGTGAATCGTTAAGGGTGGAGTCGAAACCGGGGTCGGGGCCGGGGCCGGCTGAGTGAAAGGGTGGGTGATTATCCCGGGAGATAGGCCGAAAGGGCAGAAGCGAAATATTAAAAAGGGAGCCGTTCCCCGCTCTATCCCCAATCTAGCGGAGGTAAAGAAGAAAGGCAAAATGAAGAAGCTCGGCCAAGCAATGGAAGAAGACCTAATCGTGGGACTGCAAGGGATGGATCTGAACCTTG…	ATGAAGAAGCTCGGCCAAGCAATGGAAGAAGACCTAATCGTGGGACTGCAAGGGATGGATCTGAACCTTGAGGCTGAAGCACTGGCTGGCACTGGCTTGGTGTTGGATGAGCAGTTAAATGAATTCCATTGCCTCTGGGATGACAGCTTCCCGGAAGGCCCTGAGCGGCTCCATGCCATCAAGGAGCAACTGATCCAGGAGGGCCTCCTAGATCGCTGCGTGTCCTTTCAGGCCCGGTTTGCTGAAAAGGAAGAGCTGATGTTGGTTCACAGCCTAGAATATATTGATCTGATGGAAACAACCCAGTACATGAATGAGGGAGAACTCCGTGTCCTAGCAGACACCTACGACTCAGTTTATCTGCATCCGAACTCATACTCCTGTGCCTGCCTGGCCTCA…	0.64488	+	transcript variant of coding gene	HDAC6
ref|NR_146756.1|	Homo sapiens arginyl-tRNA synthetase 2, mitochondrial (RARS2), transcript variant 29, non-coding RNA	2301	GGGGAGGCGGGTCGTATAAGGAGGTGGGGCGAGGCCGGAACTGGCGGACTGCGGCGCACTTCCGTAGAGGTGGACATGGCGTGCGGCTTTCGCCGCGCTATTGCTTGCCAGCTTTCCAGAGTGTTGAATCTTCCACCAGAAAACTTGATCACATCAATATCTGCAGTTCCAATTTCCCAAAAAGAAGAAGTAGCTGATTTTCAGCTTTCTGTGGATTCTTTATTGGAAAAAGACAATGACCATTCAAGACCAGATATTCAAGTTCAAGCCAAGAGACTAGCAGAGAAGCTAAGATGTGATACAGTGGTGAGTGAAATCAGTACTGGTCAAAGGACTGTAAATTTCAAAATAAACAGAGAGCTCTTAACAAAGACAGTGCTACAACAAGTAATTGAAGAT…	ATGGCGTGCGGCTTTCGCCGCGCTATTGCTTGCCAGCTTTCCAGAGTGTTGAATCTTCCACCAGAAAACTTGATCACATCAATATCTGCAGTTCCAATTTCCCAAAAAGAAGAAGTAGCTGATTTTCAGCTTTCTGTGGATTCTTTATTGGAAAAAGACAATGACCATTCAAGACCAGATATTCAAGTTCAAGCCAAGAGACTAGCAGAGAAGCTAAGATGTGATACAGTGGTGAGTGAAATCAGTACTGGTCAAAGGACTGTAAATTTCAAAATAAACAGAGAGCTCTTAACAAAGACAGTGCTACAACAAGTAATTGAAGATGGCTCAAAATATGGATTAAAAAGTGAACTTTTCTCTGGACTTCCCCAGAAGAAGATTGTGGTTGAATTCAGTTCA…	0.644416	+	transcript variant of coding gene	RARS2
ref|NR_051978.1|	Homo sapiens TBC1 domain family member 2 (TBC1D2), transcript variant 4, non-coding RNA	3221	ATCTTTGAGGCGCGCGCACCGCACCCGGTCCCGACTCTGTGGCTTCCTGGGGGCGGGTTCGCCGTCGGCCCCGCCCCCGCCCAGGTGTCTCCCTTTGGGAAGCTGCCCGCCGAGTCTCCGAGATTTGTCCCTGGTGGTCCCGCGGACCCCTCGTCCCTCCGCAGTCTCCGGCTGGCAGCGATGGAGGGCGCTGGGGAGAACGCCCCGGAGTCCAGCTCCTCTGCCCCTGGGTCCGAAGAGTCTGCCAGGGATCCACAGGTGCCGCCTCCGGAGGAAGAATCGGGGGACTGCGCCCGGTCCCTGGAGGCGGTCCCCAAGAAACTCTGTGGGTATTTAAGTAAGTTCGGCGGCAAAGGGCCCATCCGGGGCTGGAAATCCCGCTGGTTCTTCTACGACGAA…	ATGCACAACATCCGTGGCAACAAGCAGGCCCAGGGAACAGGCCATGAACCTCCAGGGGAAGATTCTCCACAGAGTGGGGAGCCTCAGAGGGAGGAGCAGCCCTTGGCCTCTGACGCCAGCACCCCAGGGAGAGAGCCAGAGGATTCTCCAAAGCCTGCACCCAAGCCTTCTCTGACCATCAGTTTCGCTCAGAAAGCCAAGCGCCAGAACAACACCTTCCCATTCTTTTCTGAAGGAATCACACGGAACCGAACTGCCCAGGAGAAAGTGGCAGCCTTGGAGCAACAGGTTCTGATGCTCACCAAGGAGTTAAAGTCTCAGAAGGAGCTAGTGAAGATCCTGCACAAGGCACTGGAGGCCGCCCAGCAGGAGAAGCGGGCGTCCAGCGCATACCTGGCG…	0.643116	+	transcript variant of coding gene	TBC1D2
ref|NR_037628.1|	Homo sapiens zinc finger SWIM-type containing 3 (ZSWIM3), transcript variant 2, non-coding RNA	2986	ACTGGATAATATGGACTGAGTGTCATTTCCCCTGTCAGATAGCAAATACACCCCCTTCCTCTTGTAACCCGGTCAGGCCTAGGGTTCCTCCCTGAGTTCCAGAATAGGCCACCCAGTTGGGGCGGACCCTTAAGGCATTCTGGGCCCACGCCTGCCTATAAACCCTCATAGTGTGACCTTTGACCCCTGGTGTGATCTTGGGCCCGGGCTGGGACCAGCCCCTAGTGTGGGTTGTGGGGGCGGCCATGGAGCTGGGCAGCTGCTTCAAGACCTATGAGGACTTCAAGGAGTGCTTCAGCGCCTACAAAAGGGAGAACAGGTGCTCCTTCATTCTCAGGGACTGCGTCTCCGTCCGCTTCCACAACCTCAACCATGGCACCTCCATCCGCGAAGACATCC…	ATGAAAACAAGGCTGGAGAGACAAGCGGAGACCACAAGTGGTCACCCCTCACTGGCCTCGCTGTACTACTGGACTGCTCCAGCCCTTCCTGGCCCAGAGCTAGAGATGGCACCACCCCCGCACTGTGCACACAATAGGTATGTGCAGGTGAAATTTGTCTGCATTCGGACCCAATCAAACAGGAAGAGAACGCGGGAGGCAGACATGTGCCCAGCGTACTTGCTCCTAAGGTACAACGAGAGACTAGATAGACTATTTATCAGTGAACTAAACACACAGCACATACATGGTGACTCTAAAGTGGCTAGTCCTGGAGGAGACACCACTGGCAAATCTCAAAAGACAATGTGCCTGCAGAGACTCCAGCCTGTGCAGCCCACAACCAAAAAAGACCTTGAC…	0.641264	+	transcript variant of coding gene	ZSWIM3
ref|NR_132338.1|	Homo sapiens N-acetyltransferase 8B (putative, gene/pseudogene) (NAT8B), transcript variant 1, non-coding, non-coding RNA	832	CTGGACTCAGTGACTTCAGACACAGAAGTCTGTCCATGGCTCCTTATCACATCCGCAAATACCAGGAGAGCGACCGCAAGTAGGTCGTGGGCTTGCTCTCCCGGGGGATGGCCGAACACGCCCCAGCCACCTTCCGGCGATTACTGAAGCTGCCTCGAACCCTCATACTCTTACTTGGGGGGGCCCTTGCCCTACTCCTGGTCTCTGGCTCCTGGATTCTGGCCCTCGTGTTCAGCCTCAGCCTCCTTCCTGCCCTGTGGTTCCTTGCCAAAAAACCCTGGACGCGGTATGTAGACATAGCATTGCGCACAGACATGTCTGACATCACCAAATCCTACCTGAGTGAGTGTGGCTCCTGCTTCTGGGTGGGTGAATCTGAAGAGAAGGTGGTGGGCACAG…	ATGGCCGAACACGCCCCAGCCACCTTCCGGCGATTACTGAAGCTGCCTCGAACCCTCATACTCTTACTTGGGGGGGCCCTTGCCCTACTCCTGGTCTCTGGCTCCTGGATTCTGGCCCTCGTGTTCAGCCTCAGCCTCCTTCCTGCCCTGTGGTTCCTTGCCAAAAAACCCTGGACGCGGTATGTAGACATAGCATTGCGCACAGACATGTCTGACATCACCAAATCCTACCTGAGTGAGTGTGGCTCCTGCTTCTGGGTGGGTGAATCTGAAGAGAAGGTGGTGGGCACAGTAGGAGCTCTGCCCGTTGATGATCCCACCTTGAGGGAGAAGCGGTTGCAGCTGTTTCATCTCTCTGTGGACAATGAGCACCGTGGTCAGGGGATAGCAAAAGCCCTG…	0.641256	+	transcript variant of coding gene	NAT8B
ref|NR_073573.1|	Homo sapiens pleckstrin homology, MyTH4 and FERM domain containing H3 (PLEKHH3), transcript variant 2, non-coding RNA	3051	GGGGTCCCAGCTCTGTGCTCGCGCCCCCAGCGCGCCAGTCCCGGGGCTGCAGGGAGCGCAGCGCGCGCGGCCCGGGCCCCGGCCACCGGACGCCCTACCGGACACGACCCTCCCTGGAGCTTGGACAACTGCCCACCTCGGACGCTGCACCGGACACTGCCCCCCACAGGGCTGGACACTCCAACGGACACTACTTCCCAGCTCCGGACATTGCTCCCTCCTCTCCCGGGGCCCTGGACGCTTTTCCCCCTCCCCCCTCCGGGGGCCCAGACACTGAGCCCCCCTCAGCGTCTGGCTAGCGTCCCCTTGCACCCCAGCCCAGGACACTGCCTCCTCCCTGTCCTCTTCTCCCTTCTGCTCCTCCCACCTCATCTTTCCCCTGCTCGGGTCGGAGCCCCG…	ATGCCTCTCCCCGGGGGACTATGGTGGCTTCTCTGCTGCCGTCGAGGCTTCACTCTTCTGCACCGGGACTACGGGGACGGCGAGCTTAGCGGGGACGGGGACGAGGACGAGGACGAGGAAACCTTTGAGCTGCGGACCCCGAGTCCAGCGGGCGGCGGGAGGGGTCCCCTGGAAGTGACGCTGACTCAGCCAGTGAGGAGCGGGCCTGTCTCCAACAGGCTGCAGAGCTGGGAGGAGACTTGGAGCCTCATCCCGGAGAAAGGGCTGCCGGAGGACGACCCGGACATCGTTGTGAAAGGTTGGCTGTACCGGGAGCCCCGCGGAGGAGGGGCGCGGCCCTGGCTGCCCCCGCGCCGAGCCTGGTTTGTGCTCACGCGGGACTCCCTGGATCAGTTCAGC…	0.640327	+	transcript variant of coding gene	PLEKHH3
ref|NR_146775.1|	Homo sapiens sorting nexin 14 (SNX14), transcript variant 28, non-coding RNA	3749	GTGCTGTAGTTTCTTCCGGGCTCCCTACAACCTTCTTCCCTCTCCTCCGCAATACAGGCAGTTACTGGGTGCTGGGGCTGTCCTTTGATTTCCGGAAATGGCCGGTCGCCAGTGTTGTCAGAGTTTCCACGGAAGACTGCGCGCTACTCCGGCCAGGAGGGCGGAGCGGCGAGACGCTAGAGGCTTTGCGCTGGGTGACGACTTCGGGCACGTTCTACGGCCGTTCCTCTGGTCGGCTGGGGACCGCGGCCGCGCACGCGCGGCGGGGGGCGTGGGGCTGGGCCCAGCCGGACGCGACCTCAGCCTGCGGCGGCTAACTGCCGGTATATTCATATTTTAATGATCTTCTGGTCATTTGTTGCTGGAGTTGTCACATTCTACTGCTCACTAGGACCTGAT…	ATGATCTTCTGGTCATTTGTTGCTGGAGTTGTCACATTCTACTGCTCACTAGGACCTGATTCTCTCTTACCAAATATATTCTTCACAATAAAATACAAACCCAAGCAGTTAGGACTTCAGGAATTATTTCCTCAAGGTCATAGCTGTGCTGTTTGTGGTAAAGTGAAATGTAAACGACATAGGCCTTCTTTGCTACTTGAAAACTACCAGCCATGGCTAGACCTGAAAATTTCTTCCAAGGTTGATGCATCTCTCTCAGAGGTTCTTGAATTAGTGTTGGAAAACTTTGTTTATCCGTGGTACAGGGATGTGACAGATGATGAATCCTTTGTTGATGAACTGAGAATAACATTACGTTTTTTTGCATCTGTCTTAATAAGAAGGATTCACAAGGTGGAT…	0.63891	+	transcript variant of coding gene	SNX14
ref|NR_146774.1|	Homo sapiens sorting nexin 14 (SNX14), transcript variant 27, non-coding RNA	3746	GTGCTGTAGTTTCTTCCGGGCTCCCTACAACCTTCTTCCCTCTCCTCCGCAATACAGGCAGTTACTGGGTGCTGGGGCTGTCCTTTGATTTCCGGAAATGGCCGGTCGCCAGTGTTGTCAGAGTTTCCACGGAAGACTGCGCGCTACTCCGGCCAGGAGGGCGGAGCGGCGAGACGCTAGAGGCTTTGCGCTGGGTGACGACTTCGGGCACGTTCTACGGCCGTTCCTCTGGTCGGCTGGGGACCGCGGCCGCGCACGCGCGGCGGGGGGCGTGGGGCTGGGCCCAGCCGGACGCGACCTCAGCCTGCGGCGGCTAACTGCCGGTATATTCATATTTTAATGATCTTCTGGTCATTTGTTGCTGGAGTTGTCACATTCTACTGCTCACTAGGACCTGAT…	ATGATCTTCTGGTCATTTGTTGCTGGAGTTGTCACATTCTACTGCTCACTAGGACCTGATTCTCTCTTACCAAATATATTCTTCACAATAAAATACAAACCCAAGTTAGGACTTCAGGAATTATTTCCTCAAGGTCATAGCTGTGCTGTTTGTGGTAAAGTGAAATGTAAACGACATAGGCCTTCTTTGCTACTTGAAAACTACCAGCCATGGCTAGACCTGAAAATTTCTTCCAAGGTTGATGCATCTCTCTCAGAGGTTCTTGAATTAGTGTTGGAAAACTTTGTTTATCCGTGGTACAGGGATGTGACAGATGATGAATCCTTTGTTGATGAACTGAGAATAACATTACGTTTTTTTGCATCTGTCTTAATAAGAAGGATTCACAAGGTGGATATT…	0.638636	+	transcript variant of coding gene	SNX14
ref|NR_134870.1|	Homo sapiens tripartite motif containing 31 (TRIM31), transcript variant 3, non-coding RNA	1839	ATTACACATTCAAAGTATCCATTTGTTCTCAAGAGGTAGCAAGAAACAGTATCCACAGTGGACTCCGGGGCTCCTACAGACTTGGCACAGCTTCCTACAGTCTTGAAACAGCCCTGTTGTTCTGTCATGGCCAGTGGGCAGTTTGTGAACAAACTGCAAGAGGAAGTGATCTGCCCCATCTGCCTGGACATTCTGCAGAAACCTGTCACCATCGACTGTGGGCACAATTTCTGCCTCAAATGCATCACTCAGATTGGGGAAACATCATGTGGATTTTTCAAATGTCCCCTCTGCAAAACTTCCGTAAGGAAGAACGCAATCAGGTTCAACTCGCTGTTGCGGAATCTGGTGGAGAAAATCCAAGCTCTACAAGCCTCTGAGGTGCAGTCCAAAAGGAAA…	ATGGCCAGTGGGCAGTTTGTGAACAAACTGCAAGAGGAAGTGATCTGCCCCATCTGCCTGGACATTCTGCAGAAACCTGTCACCATCGACTGTGGGCACAATTTCTGCCTCAAATGCATCACTCAGATTGGGGAAACATCATGTGGATTTTTCAAATGTCCCCTCTGCAAAACTTCCGTAAGGAAGAACGCAATCAGGTTCAACTCGCTGTTGCGGAATCTGGTGGAGAAAATCCAAGCTCTACAAGCCTCTGAGGTGCAGTCCAAAAGGAAAGAGGCTACATGCCCGAGGCACCAGGAGATGTTCCACTATTTCTGCGAGGATGATGGGAAGTTCCTCTGTTTTGTGTGTCGTGAATCCAAGGACCACAAATCCCATAATGTCAGCTTGATCGAAGAA…	0.638138	+	transcript variant of coding gene	TRIM31
ref|NR_026738.1|	Homo sapiens EF-hand calcium binding domain 5 (EFCAB5), transcript variant 3, non-coding RNA	4040	AGTTGGAAAAGTTCAGCAGTTGAGAATTTATCATTCAATAGAATTGTGGGGTGAGGTGAGGGCAGGAGTGAGGGAGCTTTTTTAACTTCTGGAGTACTTTGTGATGTTTATTAATATTTTCTTTCTTTTTGTTATTAATACTGGTCTAGTAATATTCTTCTATACCATTTGGTGATAACTTTTGGAGTCCAAATGAATGAGTCAGCATCTCAAGAGGAACTCAGACCTGCTCAGGAAAACAGAAAAGAAGACAAAGAGAGGAAATGGAACTTAACTGAAGTGAAAGAGCTTCATGAGACCTTACAGAGTGTGCCAGACGTTCCTGTAAAAGAGGACACCAACAGTGTGGTGGAGAAAGCAATGGATGAAATCAAATCCCAAGAATTAAACCTGGAGGGG…	ATGAATGAGTCAGCATCTCAAGAGGAACTCAGACCTGCTCAGGAAAACAGAAAAGAAGACAAAGAGAGGAAATGGAACTTAACTGAAGTGAAAGAGCTTCATGAGACCTTACAGAGTGTGCCAGACGTTCCTGTAAAAGAGGACACCAACAGTGTGGTGGAGAAAGCAATGGATGAAATCAAATCCCAAGAATTAAACCTGGAGGGGCAGCGAAAAATTTCACCTGGTTCAATAAAGGACTCTAAAACTGAAGCCTCAGGTAATATTGCAATTAGAAAATCTGCAAAAGTGATTTTTGCTTTAGATGAAACTGAACTGAAATCAAAGCCAGAGCACACATGGAAGAAAAACCTTTTTGAAAGAATGGAGGCAAGAGCCCAAGCAATGCAGCAGAAAATA…	0.637741	＋	transcript variant of coding gene	EFCAB5
ref|NR_111917.1|	Homo sapiens zonadhesin (gene/pseudogene) (ZAN), transcript variant 2, non-coding RNA	8754	GCCATGTTGATTTCTGATCCTTGAGCTTTTCTGTGTTTCTCTGTTCATTCTTCATGGCATCCTTGGAAGGATGCCAAGCTAAGGAGGCCAGGGGGGAATAAAAGGAGTCCAGGCTCCCAACTGTGCCCTTCCCCTCTCCCCTGGGAGCAACCACTTAGGGTCCTCATGGTTCCTCCAGTCTGGACTCTGCTGCTTCTGGTGGGGGCTGCCCTTTTCAGGAAAGAGAAGCCTCCGGACCAGAAGCTGGTTGTTCGCAGCTCTAGGGACAACTATGTCCTCACCCAGTGTGATTTTGAGGATGACGCCAAACCCCTCTGTGACTGGTCCCAAGTGTCCGCAGACGATGAAGACTGGGTTCGAGCCAGTGGGCCCTCTCCCACCGGCTCCACCGGGGCCCCC…	ATGGTTCCTCCAGTCTGGACTCTGCTGCTTCTGGTGGGGGCTGCCCTTTTCAGGAAAGAGAAGCCTCCGGACCAGAAGCTGGTTGTTCGCAGCTCTAGGGACAACTATGTCCTCACCCAGTGTGATTTTGAGGATGACGCCAAACCCCTCTGTGACTGGTCCCAAGTGTCCGCAGACGATGAAGACTGGGTTCGAGCCAGTGGGCCCTCTCCCACCGGCTCCACCGGGGCCCCCGGGGGGTACCCTAACGGAGAGGGCAGCTATCTGCATATGGAATCGAACAGCTTCCACCGTGGGGGAGTGGCCCGCCTGCTCAGCCCCGACCTATGGGAGCAAGGCCCCCTCTGTGTGCACTTTGCCCACCACATGTTCGGGCTGTCTTGGGGCGCCCAGCTCAGG…	0.636751	+	transcript variant of coding gene	ZAN
ref|NR_135618.1|	Homo sapiens zinc finger DHHC-type containing 19 (ZDHHC19), transcript variant 3, non-coding RNA	1338	CTTCTTTCCTTTCACCCTGGGCTGCGGCTCTGAGGCTGCCGTGGCCATGGAGCTCTGGAAGCTGGGCTGGGGGAGGAAGCCTGGTGGCTCTGACCTCCCCTGGAGGCGAAGGAGGCCCAGCCATGACACTCTTAACGGATGCCACGCCGCTGGTGAAGGAGCCCCATCCCCTGCCTCTGGTCCCACGTCCCTGGTTCCTCCCTAGCCTCTTTGCTGCCTTCAATGTGGTGCTGCTGGTCTTTTTCAGTGGCCTCTTCTTCGCATTCCCTTGCAGGTGGCTGGCTCAGAACGGGGAGTGGGCCTTTCCTGTTATCACAGGCTCCCTCTTTGTCCTTACCTTCTTCAGTCTTGTTTCACTCAACTTCTCAGACCCTGGCATCTTACATCAAGGCTCCGCTG…	ATGACACTCTTAACGGATGCCACGCCGCTGGTGAAGGAGCCCCATCCCCTGCCTCTGGTCCCACGTCCCTGGTTCCTCCCTAGCCTCTTTGCTGCCTTCAATGTGGTGCTGCTGGTCTTTTTCAGTGGCCTCTTCTTCGCATTCCCTTGCAGGTGGCTGGCTCAGAACGGGGAGTGGGCCTTTCCTGTTATCACAGGCTCCCTCTTTGTCCTTACCTTCTTCAGTCTTGTTTCACTCAACTTCTCAGACCCTGGCATCTTACATCAAGGCTCCGCTGAGCAGGGCCCCTTGACGGTGCACGTGGTGTGGGTGAACCACGGGGCCTTCCGCCTGCAATGGTGTCCAAAGTGCTGCTTCCACCGCCCGCCCCGGACTTACCACTGCCCCTGGTGCAACATC…	0.636569	+	transcript variant of coding gene	ZDHHC19
ref|NR_027480.1|	Homo sapiens POTE ankyrin domain family member G (POTEG), transcript variant 2, non-coding RNA	1975	GGTAGACGCGATCTGCTGGCTACTACCGGCCTCCCCTGGCTGTTAAAAGCAGATGGTGGCTGAGGCTGGTTCAATGCCGGCTGCCTCCTCTGTGAAGAAGCCATTTGGTCTCAGAAGCAAGATGGGCAAGTGGTGCCGCCACTGCTTCCCCTGGTGCAGGGGGAGCGGCAAGAGCAACGTGGGCACTTCTGGAGACCACGACGATTCTGCTATGAAGACACTCAGGAGCAAGATGGGCAAGTGGTGCCGCCACTGCTTCCCCTGGTGCAGGGGGAGCAGCAAGAGCAACGTGGGCACTTCTGGAGACCACGACGACTCTGCTATGAAGACACTCAGGAGCAAGATGGGCAAGTGGTGCTGCCACTGCTTCCCCTGCTGCAGGGGGAGCGGCAAGAGCAA…	ATGGTGGCTGAGGCTGGTTCAATGCCGGCTGCCTCCTCTGTGAAGAAGCCATTTGGTCTCAGAAGCAAGATGGGCAAGTGGTGCCGCCACTGCTTCCCCTGGTGCAGGGGGAGCGGCAAGAGCAACGTGGGCACTTCTGGAGACCACGACGATTCTGCTATGAAGACACTCAGGAGCAAGATGGGCAAGTGGTGCCGCCACTGCTTCCCCTGGTGCAGGGGGAGCAGCAAGAGCAACGTGGGCACTTCTGGAGACCACGACGACTCTGCTATGAAGACACTCAGGAGCAAGATGGGCAAGTGGTGCTGCCACTGCTTCCCCTGCTGCAGGGGGAGCGGCAAGAGCAAAGTGGGCCCTTGGGGAGACTACGACGACAGCGCTTTCATGGAGCCGAGGTAC…	0.636126	+	transcript variant of coding gene	POTEG
ref|NR_027882.1|	Homo sapiens BCL2 associated X, apoptosis regulator (BAX), transcript variant epsilon, non-coding RNA	986	TCACGTGACCCGGGCGCGCTGCGGCCGCCCGCGCGGACCCGGCGAGAGGCGGCGGCGGGAGCGGCGGTGATGGACGGGTCCGGGGAGCAGCCCAGAGGCGGGGGGCCCACCAGCTCTGAGCAGATCATGAAGACAGGGGCCCTTTTGCTTCAGGGTTTCATCCAGGATCGAGCAGGGCGAATGGGGGGGGAGGCACCCGAGCTGGCCCTGGACCCGGTGCCTCAGGATGCGTCCACCAAGAAGCTGAGCGAGTGTCTCAAGCGCATCGGGGACGAACTGGACAGTAACATGGAGCTGCAGAGGATGATTGCCGCCGTGGACACAGACTCCCCCCGAGAGGTCTTTTTCCGAGTGGCAGCTGACATGTTTTCTGACGGCAACTTCAACTGGGGCCGGGTT…	ATGGACGGGTCCGGGGAGCAGCCCAGAGGCGGGGGGCCCACCAGCTCTGAGCAGATCATGAAGACAGGGGCCCTTTTGCTTCAGGGTTTCATCCAGGATCGAGCAGGGCGAATGGGGGGGGAGGCACCCGAGCTGGCCCTGGACCCGGTGCCTCAGGATGCGTCCACCAAGAAGCTGAGCGAGTGTCTCAAGCGCATCGGGGACGAACTGGACAGTAACATGGAGCTGCAGAGGATGATTGCCGCCGTGGACACAGACTCCCCCCGAGAGGTCTTTTTCCGAGTGGCAGCTGACATGTTTTCTGACGGCAACTTCAACTGGGGCCGGGTTGTCGCCCTTTTCTACTTTGCCAGCAAACTGGTGCTCAAGGCTGGCGTGAAATGGCGTGATCTGGGCTCA…	0.635659	+	transcript variant of coding gene	BAX
ref|NR_146719.1|	Homo sapiens methylenetetrahydrofolate dehydrogenase (NADP+ dependent) 1 like (MTHFD1L), transcript variant 13, non-coding RNA	3577	CCCCTAGGGGCCCCTGGGACGAGGAGGAAGCGCCAGGTCCTTCCCGCCGCCGCCGCCGCCGCCGCCGCCTGCTCCCCTGGCACGCGCCCCGCCGCCCTCGGCAGCCGCAGCTCCGTGTCCCCTGAGAACCAGCCGTCCCGCGCCATGGGCACGCGTCTGCCGCTCGTCCTGCGCCAGCTCCGCCGCCCGCCCCAGCCCCCGGGCCCTCCGCGCCGCCTCCGTGTGCCCTGTCGCGCTAGCAGCGGCGGCGGCGGAGGCGGCGGCGGTGGCCGGGAGGGCCTGCTTGGACAGCGGCGGCCGCAGGATGGCCAGGCCCGGAGCAGCTGCAGCCCCGGCGGCCGAACGCCCGCGGCGCGGGACTCCATCGTCAGAGAAGTCATTCAGAATTCAAAAGAAGTT…	ATGGGCACGCGTCTGCCGCTCGTCCTGCGCCAGCTCCGCCGCCCGCCCCAGCCCCCGGGCCCTCCGCGCCGCCTCCGTGTGCCCTGTCGCGCTAGCAGCGGCGGCGGCGGAGGCGGCGGCGGTGGCCGGGAGGGCCTGCTTGGACAGCGGCGGCCGCAGGATGGCCAGGCCCGGAGCAGCTGCAGCCCCGGCGGCCGAACGCCCGCGGCGCGGGACTCCATCGTCAGAGAAGTCATTCAGAATTCAAAAGAAGTTCTAAGTTTATTGCAAGAAAAAAACCCTGCCTTCAAGCCGGTTCTTGCAATTATCCAGGCAGGTGACGACAACTTGATGCAGGAAATCAACCAGAATTTGGCTGAGGAGGCTGGTCTGAACATCACTCACATTTGCCTCCCTCCA…	0.635153	+	transcript variant of coding gene	MTHFD1L
ref|NR_111918.1|	Homo sapiens zonadhesin (gene/pseudogene) (ZAN), transcript variant 4, non-coding RNA	8555	GCCATGTTGATTTCTGATCCTTGAGCTTTTCTGTGTTTCTCTGTTCATTCTTCATGGCATCCTTGGAAGGATGCCAAGCTAAGGAGGCCAGGGGGGAATAAAAGGAGTCCAGGCTCCCAACTGTGCCCTTCCCCTCTCCCCTGGGAGCAACCACTTAGGGTCCTCATGGTTCCTCCAGTCTGGACTCTGCTGCTTCTGGTGGGGGCTGCCCTTTTCAGGAAAGAGAAGCCTCCGGACCAGAAGCTGGTTGTTCGCAGCTCTAGGGACAACTATGTCCTCACCCAGTGTGATTTTGAGGATGACGCCAAACCCCTCTGTGACTGGTCCCAAGTGTCCGCAGACGATGAAGACTGGGTTCGAGCCAGTGGGCCCTCTCCCACCGGCTCCACCGGGGCCCCC…	ATGGTTCCTCCAGTCTGGACTCTGCTGCTTCTGGTGGGGGCTGCCCTTTTCAGGAAAGAGAAGCCTCCGGACCAGAAGCTGGTTGTTCGCAGCTCTAGGGACAACTATGTCCTCACCCAGTGTGATTTTGAGGATGACGCCAAACCCCTCTGTGACTGGTCCCAAGTGTCCGCAGACGATGAAGACTGGGTTCGAGCCAGTGGGCCCTCTCCCACCGGCTCCACCGGGGCCCCCGGGGGGTACCCTAACGGAGAGGGCAGCTATCTGCATATGGAATCGAACAGCTTCCACCGTGGGGGAGTGGCCCGCCTGCTCAGCCCCGACCTATGGGAGCAAGGCCCCCTCTGTGTGCACTTTGCCCACCACATGTTCGGGCTGTCTTGGGGCGCCCAGCTCAGG…	0.632747	+	transcript variant of coding gene	ZAN
ref|NR_111919.1|	Homo sapiens zonadhesin (gene/pseudogene) (ZAN), transcript variant 5, non-coding RNA	8490	GCCATGTTGATTTCTGATCCTTGAGCTTTTCTGTGTTTCTCTGTTCATTCTTCATGGCATCCTTGGAAGGATGCCAAGCTAAGGAGGCCAGGGGGGAATAAAAGGAGTCCAGGCTCCCAACTGTGCCCTTCCCCTCTCCCCTGGGAGCAACCACTTAGGGTCCTCATGGTTCCTCCAGTCTGGACTCTGCTGCTTCTGGTGGGGGCTGCCCTTTTCAGGAAAGAGAAGCCTCCGGACCAGAAGCTGGTTGTTCGCAGCTCTAGGGACAACTATGTCCTCACCCAGTGTGATTTTGAGGATGACGCCAAACCCCTCTGTGACTGGTCCCAAGTGTCCGCAGACGATGAAGACTGGGTTCGAGCCAGTGGGCCCTCTCCCACCGGCTCCACCGGGGCCCCC…	ATGGTTCCTCCAGTCTGGACTCTGCTGCTTCTGGTGGGGGCTGCCCTTTTCAGGAAAGAGAAGCCTCCGGACCAGAAGCTGGTTGTTCGCAGCTCTAGGGACAACTATGTCCTCACCCAGTGTGATTTTGAGGATGACGCCAAACCCCTCTGTGACTGGTCCCAAGTGTCCGCAGACGATGAAGACTGGGTTCGAGCCAGTGGGCCCTCTCCCACCGGCTCCACCGGGGCCCCCGGGGGGTACCCTAACGGAGAGGGCAGCTATCTGCATATGGAATCGAACAGCTTCCACCGTGGGGGAGTGGCCCGCCTGCTCAGCCCCGACCTATGGGAGCAAGGCCCCCTCTGTGTGCACTTTGCCCACCACATGTTCGGGCTGTCTTGGGGCGCCCAGCTCAGG…	0.630698	+	transcript variant of coding gene	ZAN
ref|NR_104393.1|	Homo sapiens TATA-box binding protein associated factor 1 (TAF1), transcript variant 10, non-coding RNA	6476	AGCTTCCGGTAGAGGCTGGTAGGGTAAGGGAGCTCAGTAAGTCACTTCTGGGCGACTGTTGTTTTATTTCCGGTCTATGGGACCCGGCTGCGATTTGCTGCTGCGGACAGCAGCTACCATCACTGCTGCCGCCATCATGTCAGACACGGACAGCGACGAAGATTCCGCTGGAGGCGGCCCATTTTCTTTAGCGGGTTTCCTTTTCGGCAACATCAATGGAGCCGGGCAGCTGGAGGGGGAAAGCGTCTTGGATGATGAATGTAAGAAGCACTTGGCAGGCTTGGGGGCTTTGGGGCTGGGCAGCCTGATCACTGAACTCACGGCAAATGAAGAATTGACCGGGACTGACGGTGCCTTGGTAAATGATGAAGGGTGGGTTAGGAGTACAGAAGATGCTGT…	ATGGGACCCGGCTGCGATTTGCTGCTGCGGACAGCAGCTACCATCACTGCTGCCGCCATCATGTCAGACACGGACAGCGACGAAGATTCCGCTGGAGGCGGCCCATTTTCTTTAGCGGGTTTCCTTTTCGGCAACATCAATGGAGCCGGGCAGCTGGAGGGGGAAAGCGTCTTGGATGATGAATGTAAGAAGCACTTGGCAGGCTTGGGGGCTTTGGGGCTGGGCAGCCTGATCACTGAACTCACGGCAAATGAAGAATTGACCGGGACTGACGGTGCCTTGGTAAATGATGAAGGGTGGGTTAGGAGTACAGAAGATGCTGTGGACTATTCAGACATCAATGAGGTGGCAGAAGATGAAAGCCGAAGATACCAGCAGACGATGGGGAGCTTGCAGCCC…	0.630472	+	transcript variant of coding gene	TAF1
ref|NR_104390.1|	Homo sapiens TATA-box binding protein associated factor 1 (TAF1), transcript variant 7, non-coding RNA	6374	AGCTTCCGGTAGAGGCTGGTAGGGTAAGGGAGCTCAGTAAGTCACTTCTGGGCGACTGTTGTTTTATTTCCGGTCTATGGGACCCGGCTGCGATTTGCTGCTGCGGACAGCAGCTACCATCACTGCTGCCGCCATCATGTCAGACACGGACAGCGACGAAGATTCCGCTGGAGGCGGCCCATTTTCTTTAGCGGGTTTCCTTTTCGGCAACATCAATGGAGCCGGGCAGCTGGAGGGGGAAAGCGTCTTGGATGATGAATGTAAGAAGCACTTGGCAGGCTTGGGGGCTTTGGGGCTGGGCAGCCTGATCACTGAACTCACGGCAAATGAAGAATTGACCGGGACTGACGGTGCCTTGGTAAATGATGAAGGGTGGGTTAGGAGTACAGAAGATGCTGT…	ATGGGACCCGGCTGCGATTTGCTGCTGCGGACAGCAGCTACCATCACTGCTGCCGCCATCATGTCAGACACGGACAGCGACGAAGATTCCGCTGGAGGCGGCCCATTTTCTTTAGCGGGTTTCCTTTTCGGCAACATCAATGGAGCCGGGCAGCTGGAGGGGGAAAGCGTCTTGGATGATGAATGTAAGAAGCACTTGGCAGGCTTGGGGGCTTTGGGGCTGGGCAGCCTGATCACTGAACTCACGGCAAATGAAGAATTGACCGGGACTGACGGTGCCTTGGTAAATGATGAAGGGTGGGTTAGGAGTACAGAAGATGCTGTGGACTATTCAGACATCAATGAGGTGGCAGAAGATGAAAGCCGAAGATACCAGCAGACGATGGGGAGCTTGCAGCCC…	0.63027	+	transcript variant of coding gene	TAF1
ref|NR_104387.1|	Homo sapiens TATA-box binding protein associated factor 1 (TAF1), transcript variant 4, non-coding RNA	6470	AGCTTCCGGTAGAGGCTGGTAGGGTAAGGGAGCTCAGTAAGTCACTTCTGGGCGACTGTTGTTTTATTTCCGGTCTATGGGACCCGGCTGCGATTTGCTGCTGCGGACAGCAGCTACCATCACTGCTGCCGCCATCATGTCAGACACGGACAGCGACGAAGATTCCGCTGGAGGCGGCCCATTTTCTTTAGCGGGTTTCCTTTTCGGCAACATCAATGGAGCCGGGCAGCTGGAGGGGGAAAGCGTCTTGGATGATGAATGTAAGAAGCACTTGGCAGGCTTGGGGGCTTTGGGGCTGGGCAGCCTGATCACTGAACTCACGGCAAATGAAGAATTGACCGGGACTGACGGTGCCTTGGTAAATGATGAAGGGTGGGTTAGGAGTACAGAAGATGCTGT…	ATGGGACCCGGCTGCGATTTGCTGCTGCGGACAGCAGCTACCATCACTGCTGCCGCCATCATGTCAGACACGGACAGCGACGAAGATTCCGCTGGAGGCGGCCCATTTTCTTTAGCGGGTTTCCTTTTCGGCAACATCAATGGAGCCGGGCAGCTGGAGGGGGAAAGCGTCTTGGATGATGAATGTAAGAAGCACTTGGCAGGCTTGGGGGCTTTGGGGCTGGGCAGCCTGATCACTGAACTCACGGCAAATGAAGAATTGACCGGGACTGACGGTGCCTTGGTAAATGATGAAGGGTGGGTTAGGAGTACAGAAGATGCTGTGGACTATTCAGACATCAATGAGGTGGCAGAAGATGAAAGCCGAAGATACCAGCAGACGATGGGGAGCTTGCAGCCC…	0.630221	+	transcript variant of coding gene	TAF1
ref|NR_104389.1|	Homo sapiens TATA-box binding protein associated factor 1 (TAF1), transcript variant 6, non-coding RNA	6368	AGCTTCCGGTAGAGGCTGGTAGGGTAAGGGAGCTCAGTAAGTCACTTCTGGGCGACTGTTGTTTTATTTCCGGTCTATGGGACCCGGCTGCGATTTGCTGCTGCGGACAGCAGCTACCATCACTGCTGCCGCCATCATGTCAGACACGGACAGCGACGAAGATTCCGCTGGAGGCGGCCCATTTTCTTTAGCGGGTTTCCTTTTCGGCAACATCAATGGAGCCGGGCAGCTGGAGGGGGAAAGCGTCTTGGATGATGAATGTAAGAAGCACTTGGCAGGCTTGGGGGCTTTGGGGCTGGGCAGCCTGATCACTGAACTCACGGCAAATGAAGAATTGACCGGGACTGACGGTGCCTTGGTAAATGATGAAGGGTGGGTTAGGAGTACAGAAGATGCTGT…	ATGGGACCCGGCTGCGATTTGCTGCTGCGGACAGCAGCTACCATCACTGCTGCCGCCATCATGTCAGACACGGACAGCGACGAAGATTCCGCTGGAGGCGGCCCATTTTCTTTAGCGGGTTTCCTTTTCGGCAACATCAATGGAGCCGGGCAGCTGGAGGGGGAAAGCGTCTTGGATGATGAATGTAAGAAGCACTTGGCAGGCTTGGGGGCTTTGGGGCTGGGCAGCCTGATCACTGAACTCACGGCAAATGAAGAATTGACCGGGACTGACGGTGCCTTGGTAAATGATGAAGGGTGGGTTAGGAGTACAGAAGATGCTGTGGACTATTCAGACATCAATGAGGTGGCAGAAGATGAAAGCCGAAGATACCAGCAGACGATGGGGAGCTTGCAGCCC…	0.630014	+	transcript variant of coding gene	TAF1
ref|NR_105043.1|	Homo sapiens F-box and leucine rich repeat protein 13 (FBXL13), transcript variant 4, non-coding RNA	2953	CCGCACGCGCCCGGCCCCTAGTCCCAGCGCGGGGAGGGTACTATCGCAGCTTCTCCGTCAGGCCTTGGGCCATGGCCTCGCTACGCAATGCCAACCCGAGGCTGAAGAACTACTTCAAGGAGAACTACATTCCTCAGGTCTGCGAGGCACTGTTATGTGGTATACTTGTTACATGTCCTGAGGATCCGCTGAGGTATTTAGAGGGAATGATCATGGTTATAATCAAAAGTGGTCTTCAGAATCTTCTTTGGGATATGTGCATTACTCCATCAATGAAACCAAACATTCGAAGATTGTCTGAAACTTACCTGGAACAACTTTTTGAATTGGATGATCAGCTGATGACTCCGGAATTGATGATAAAAGCCTGTAGCTTTTATACTGGACATTTAGTAAAGA…	ATGGCCTCGCTACGCAATGCCAACCCGAGGCTGAAGAACTACTTCAAGGAGAACTACATTCCTCAGGTCTGCGAGGCACTGTTATGTGGTATACTTGTTACATGTCCTGAGGATCCGCTGAGGTATTTAGAGGGAATGATCATGGTTATAATCAAAAGTGGTCTTCAGAATCTTCTTTGGGATATGTGCATTACTCCATCAATGAAACCAAACATTCGAAGATTGTCTGAAACTTACCTGGAACAACTTTTTGAATTGGATGATCAGCTGATGACTCCGGAATTGATGATAAAAGCCTGTAGCTTTTATACTGGACATTTAGTAAAGACTCATTTTTGCACTTGGAGAGACATAGCTCGTACAAATGAAAATGTCGTCCTGGCTGAAAAAATGAACAGA…	0.629834	+	transcript variant of coding gene	FBXL13
ref|NR_045796.1|	Homo sapiens chromosome segregation 1 like (CSE1L), transcript variant 3, non-coding RNA	3142	AGAGCATTCCTGGCCCCGCCCCCTGCAGCGGGCCGCTCGCTCATGCGCTCTGGCCTCAGGCTCGCTGTCGCGCCATTTTGCCGGGGTTTGAATGTGAGGCGGAGCGGCGGCAGGAGCGGGTAGTGCCAGCTACGGTCCGCGGCTGGGGTTCCCTCCTCCGTTTCTGTATCCCCACGAGATCCTATAGCAATGGAACTCAGCGATGCAAATCTGCAAACACTAACAGAATATTTAAAGAAAACACTTGATCCTGATCCTGCCATCCGACGTCCAGCTGAGAAATTTCTTGAATCTGTTGAAGGAAATCAGAATTATCCACTGTTGCTTTTGACATTACTGGAGAAGTCCCAGGATAATGTTATCAAATTTAAACTTTCAGGATCTCCCTGAATTTTTTGA…	ATGTTATCAAATTTAAACTTTCAGGATCTCCCTGAATTTTTTGAAGATAATATGGAAACTTGGATGAATAATTTTCATACTCTCTTAACATTGGATAATAAGCTTTTACAAACTGATGATGAAGAGGAAGCCGGCTTATTGGAGCTCTTAAAATCCCAGATTTGTGATAATGCCGCACTCTATGCACAAAAGTACGATGAAGAATTCCAGCGATACCTGCCTCGTTTTGTTACAGCCATCTGGAATTTACTAGTTACAACGGGTCAAGAGGTTAAATATGATTTGTTGGTAAGTAATGCAATTCAATTTCTGGCTTCAGTTTGTGAGAGACCTCATTATAAGAATCTATTTGAGGACCAGAACACGCTGACAAGTATCTGTGAAAAGGTTATTGTGCCT…	0.628857	+	transcript variant of coding gene	CSE1L
ref|NR_073499.1|	Homo sapiens KH RNA binding domain containing, signal transduction associated 1 (KHDRBS1), transcript variant 4, non-coding RNA	2486	AAGCTCTGGCCTGGCGGGAGCGGAGGGAAAGCCAGAGTCGGGAGGCGACTTCTCGGACGCCGCGGCGGTGCGCAGGCGCCGTGGCCGGACTGGGGACTTTGTTCTCCGCGGAGAAACCCAAGGGCGGTGCCGGTGGCTGGCTGCGCACGCGCGCCGCCTCATTTCCGGTGCTCTCTCTCGCTGGGTCGCTCGGGTCGGCTTCGGTCGCTACCGCTCCCGCTCTGCCACCCCCGCCAACCGCCGCTCGGGCCTCCGTCGCTGCCGCGTCGCTTTCTCGCTCCTTGGATCGCACATCCTCCCAGATGCAGCGCCGGGACGACCCCGCCGCGCGCATGAGCCGGTCTTCGGGCCGTAGCGGCTCCATGGACCCCTCCGGTGCCCACCCCTCGGTGCGTCAGA…	ATGCAGCGCCGGGACGACCCCGCCGCGCGCATGAGCCGGTCTTCGGGCCGTAGCGGCTCCATGGACCCCTCCGGTGCCCACCCCTCGGTGCGTCAGACGCCGTCTCGGCAGCCGCCGCTGCCTCACCGGTCCCGGGGAGGCGGAGGGGGATCCCGCGGGGGCGCCCGGGCCTCGCCCGCCACGCAGCCGCCACCGCTGCTGCCGCCCTCGGCCACGGGTCCCGACGCGACAGTGGGCGGGCCAGCGCCGACCCCGCTGCTGCCCCCCTCGGCCACAGCCTCGGTCAAGATGGAGCCAGAGAACAAGTACCTGCCCGAACTCATGGCCGAGAAGGACTCGCTCGACCCGTCCTTCACTCACGCCATGCAGCTGCTGACGGCAGAAATTGAGAAGATTCAG…	0.628369	+	transcript variant of coding gene	KHDRBS1
ref|NR_038270.1|	Homo sapiens SHANK associated RH domain interactor (SHARPIN), transcript variant 2, non-coding RNA	1691	GTGGGCGTGGCGGGGGCTGGGGTCTGCGGGCGAAGGTGGCAGCCCATTGGAGGTCCCGGGAGCGAAGTCCAGCTGCCGTTAGGCGCTGGGATAGTCGCACGCTGGATGCATCTACGTCCGCCGAGCCCCTGGGGCGAAGAGGCCGCGTCCGCCTTCAGTTGTGGCCGGTGCTTCGCCCCCTGACCCTTCGCCCCCAAAGACCAGCTCTAACGTGAGCGCCTCGGCCGCCCTGCCCCAGCCTCGTACACGCCGCCAGCCTCGCCCAGCCGGTGTCCGGAGACCCTCGGGCCGTGTCCATTTGTGGGCAAAGCCAGCGGGGCAGGCTTGGCCAGAGTGCACCACTCGGCGCCGTCCCAGGCCCGACGCTCTGGGCGCGCCCGGAACCCCAGGTTCGCGGCC…	ATGGCGCCGCCAGCGGGCGGGGCGGCGGCGGCGGCCTCGGACTTGGGCTCCGCCGCAGTGCTCTTGGCTGTGCACGCCGCGGTGAGGCCGCTGGGCGCCGGGCCAGACGCCGAGGCACAGCTGCGGAGGCTGCAGCTGAGCGCGGACCCTGAGCGGCCTGGGCGCTTCCGGCTGGAGCTGCTGGGCGCGGGACCTGGGGCGGTTAATTTGGAGTGGCCCCTGGAGTCAGTTTCCTACACCATCCGAGGCCCCACCCAGCACGAGCTACAGCCTCCACCAGGAGGGCCTGGAACCCTCAGCCTGCACTTCCTCAACCCTCAGGAAGCTCAGCGGTGGGCAGTCCTAGTCCGAGGTGCCACCGTGGAAGGACAGAATGGCAGCAAGAGCAACTCACCACCA…	0.628131	+	transcript variant of coding gene	SHARPIN
ref|NR_145325.1|	Homo sapiens NLR family pyrin domain containing 2 (NLRP2), transcript variant 6, non-coding RNA	3792	AAGTGCTCAGCAACGATTACGCCCCGAGGGCCAATCACAGGGCTGCGGCCGAGAGAGAAGCCTTATTAGAGCTTTCTCAACCTGCAGCCCTCATCTCCGCCGGCGAGTAGGGCCAGGTGTTGGGAGCTCCCACGTGGGACAAGATGGTGTCTTCGGCGCAGATGGGCTTCAACCTGCAGGCTCTCCTGGAGCAGCTCAGCCAGGATGAGTTGAGCAAGTTCAAGTATCTGATCACGACCTTCTCCCTGGCACACGAGCTCCAGAAGATCCCCCACAAGGAGGTAGACAAGGCTGATGGGAAGCAACTGGTAGAAATCCTCACCACCCATTGTGACAGCTACTGGGTGGAGATGGCGAGCCTCCAGGTCTTTGAAAAGATGCACCGAATGGATCTGTCTG…	ATGGTGTCTTCGGCGCAGATGGGCTTCAACCTGCAGGCTCTCCTGGAGCAGCTCAGCCAGGATGAGTTGAGCAAGTTCAAGTATCTGATCACGACCTTCTCCCTGGCACACGAGCTCCAGAAGATCCCCCACAAGGAGGTAGACAAGGCTGATGGGAAGCAACTGGTAGAAATCCTCACCACCCATTGTGACAGCTACTGGGTGGAGATGGCGAGCCTCCAGGTCTTTGAAAAGATGCACCGAATGGATCTGTCTGAGAGAGCAAAGGATGAAGTCAGAGAAGCAGCTTTGAAATCCTTTAATAAAAGGAAGCCTCTATCATTAGGGATAACACGGAAAGAACGACCACCTCTAGACGTGGACGAAATGCTGGAGCGCTTCAAAACAGAAGCACAAGCG…	0.628062	+	transcript variant of coding gene	NLRP2
ref|NR_104388.1|	Homo sapiens TATA-box binding protein associated factor 1 (TAF1), transcript variant 5, non-coding RNA	6461	AGCTTCCGGTAGAGGCTGGTAGGGTAAGGGAGCTCAGTAAGTCACTTCTGGGCGACTGTTGTTTTATTTCCGGTCTATGGGACCCGGCTGCGATTTGCTGCTGCGGACAGCAGCTACCATCACTGCTGCCGCCATCATGTCAGACACGGACAGCGACGAAGATTCCGCTGGAGGCGGCCCATTTTCTTTAGCGGGTTTCCTTTTCGGCAACATCAATGGAGCCGGGCAGCTGGAGGGGGAAAGCGTCTTGGATGATGAATGTAAGAAGCACTTGGCAGGCTTGGGGGCTTTGGGGCTGGGCAGCCTGATCACTGAACTCACGGCAAATGAAGAATTGACCGGGACTGACGGTGCCTTGGTAAATGATGAAGGGTGGGTTAGGAGTACAGAAGATGCTGT…	ATGGGACCCGGCTGCGATTTGCTGCTGCGGACAGCAGCTACCATCACTGCTGCCGCCATCATGTCAGACACGGACAGCGACGAAGATTCCGCTGGAGGCGGCCCATTTTCTTTAGCGGGTTTCCTTTTCGGCAACATCAATGGAGCCGGGCAGCTGGAGGGGGAAAGCGTCTTGGATGATGAATGTAAGAAGCACTTGGCAGGCTTGGGGGCTTTGGGGCTGGGCAGCCTGATCACTGAACTCACGGCAAATGAAGAATTGACCGGGACTGACGGTGCCTTGGTAAATGATGAAGGGTGGGTTAGGAGTACAGAAGATGCTGTGGACTATTCAGACATCAATGAGGTGGCAGAAGATGAAAGCCGAAGATACCAGCAGACGATGGGGAGCTTGCAGCCC…	0.627073	+	transcript variant of coding gene	TAF1
ref|NR_146778.1|	Homo sapiens sorting nexin 14 (SNX14), transcript variant 31, non-coding RNA	4004	GTGCTGTAGTTTCTTCCGGGCTCCCTACAACCTTCTTCCCTCTCCTCCGCAATACAGGCAGTTACTGGGTGCTGGGGCTGTCCTTTGATTTCCGGAAATGGCCGGTCGCCAGTGTTGTCAGAGTTTCCACGGAAGACTGCGCGCTACTCCGGCCAGGAGGGCGGAGCGGCGAGACGCTAGAGGCTTTGCGCTGGGTGACGACTTCGGGCACGTTCTACGGCCGTTCCTCTGGTCGGCTGGGGACCGCGGCCGCGCACGCGCGGCGGGGGGCGTGGGGCTGGGCCCAGCCGGACGCGACCTCAGCCTGCGGCGGCTAACTGCCGGTAGGCGTCTGTGTGCGCCGCCAAGTCGGTGGGGCGGGGACGCGAGGTGTGGATGGGGGGTCGCCTTGACCTCTGC…	ATGGTGCCCTGGGTGCGGACGATGGGGCAGAAGCTGAAGCAGCGGCTGCGACTGGACGTGGGACGCGAGATCTGCCGCCAGTACCCGCTGTTCTGCTTCCTGCTGCTCTGTCTCAGCGCCGCCTCCCTGCTTCTTAACAGGTATATTCATATTTTAATGATCTTCTGGTCATTTGTTGCTGGAGTTGTCACATTCTACTGCTCACTAGGACCTGATTCTCTCTTACCAAATATATTCTTCACAATAAAATACAAACCCAAGCAGTTAGGACTTCAGGAATTATTTCCTCAAGGTCATAGCTGTGCTGTTTGTGGTAAAGTGAAATGTAAACGACATAGGCCTTCTTTGCTACTTGAAAACTACCAGCCATGGCTAGACCTGAAAATTTCTTCCAAGGTT…	0.627012	+	transcript variant of coding gene	SNX14
ref|NR_146779.1|	Homo sapiens sorting nexin 14 (SNX14), transcript variant 32, non-coding RNA	4001	GTGCTGTAGTTTCTTCCGGGCTCCCTACAACCTTCTTCCCTCTCCTCCGCAATACAGGCAGTTACTGGGTGCTGGGGCTGTCCTTTGATTTCCGGAAATGGCCGGTCGCCAGTGTTGTCAGAGTTTCCACGGAAGACTGCGCGCTACTCCGGCCAGGAGGGCGGAGCGGCGAGACGCTAGAGGCTTTGCGCTGGGTGACGACTTCGGGCACGTTCTACGGCCGTTCCTCTGGTCGGCTGGGGACCGCGGCCGCGCACGCGCGGCGGGGGGCGTGGGGCTGGGCCCAGCCGGACGCGACCTCAGCCTGCGGCGGCTAACTGCCGGTAGGCGTCTGTGTGCGCCGCCAAGTCGGTGGGGCGGGGACGCGAGGTGTGGATGGGGGGTCGCCTTGACCTCTGC…	ATGGTGCCCTGGGTGCGGACGATGGGGCAGAAGCTGAAGCAGCGGCTGCGACTGGACGTGGGACGCGAGATCTGCCGCCAGTACCCGCTGTTCTGCTTCCTGCTGCTCTGTCTCAGCGCCGCCTCCCTGCTTCTTAACAGGTATATTCATATTTTAATGATCTTCTGGTCATTTGTTGCTGGAGTTGTCACATTCTACTGCTCACTAGGACCTGATTCTCTCTTACCAAATATATTCTTCACAATAAAATACAAACCCAAGTTAGGACTTCAGGAATTATTTCCTCAAGGTCATAGCTGTGCTGTTTGTGGTAAAGTGAAATGTAAACGACATAGGCCTTCTTTGCTACTTGAAAACTACCAGCCATGGCTAGACCTGAAAATTTCTTCCAAGGTTGAT…	0.626751	+	transcript variant of coding gene	SNX14
ref|NR_073148.1|	Homo sapiens trophinin (TRO), transcript variant 9, non-coding RNA	2873	AGAGAACTACATTCCTCCTAGGGGAAACAGGAGAATCAAATAGGAACGGAGATACAGAGTGGGGAATAGAGAAGTCAAATGGAGAATAAGAGGGAGTGATAACTGAATAGGGGTAGTAAGAAGAAAAAGGGAGCTACATTGAGGAGAATGGAAAGTTGAAAGTAGGTATGGAGGGGAGGAGACTGACAGGCAGGAACGGAGACCCCCCTCTGGAGGCGGAAAGAGGCAGGACCACTTCCGGCCAGGGAGGGGGATAGGCTCAGACACAAGGAGAGGCTTGGAGAGAGCAGACGCCTTCTGGATTCAAGAAGACGAGGCTCACCTGTTACTCGGCCTCCCAGAAAGATGGATAGGAGAAATGACTACGGATATAGGGTGCCTCTATTTCAGGGCCCTCTG…	ATGGATAGGAGAAATGACTACGGATATAGGGTGCCTCTATTTCAGGGCCCTCTGCCTCCCCCGGGGAGCCTGGGGCTTCCCTTCCCTCCAGATATACAGACTGAGACCACAGAAGAGGACAGTGTCCTGCTGATGCATACCCTGTTGGCGGCAACCAAGGACTCCCTGGCCATGGACCCACCAGTTGTCAACCGGCCTAAGAAAAGCAAGACCAAGAAGGCCCCTATAAAGACTATTACTAAGGCTGCACCTGCTGCCCCTCCAGTCCCAGCTGCCAATGAGATTGCCACCAACAAGCCCAAAATAACTTGGCAGGCTTTAAACCTGCCAGTCATTACCCAGATCAGCCAGGCTTTACCTACCACTGAGGTAACCAATACTCAGGCTTCTTCAGTCACT…	0.624198	+	transcript variant of coding gene	TRO
[truncated: 44 more rows]
