# Supplementary material for: Open reading frame dominance indicates protein‐coding potential of RNAs
Source: EMBO Rep. 2022 Apr 19;23(6):e54321. doi: 10.15252/embr.202154321 (PMC9171421; doi:10.15252/embr.202154321)
Supplement: Supplementary file 5 — Dataset EV4 [file EMBR-23-e54321-s004.xlsx]

## Sheet: Legend of Dataset EV4
Dataset EV4. Functional annotation of human NR transcripts with high protein-coding potential and without putative domain structure(s).

## Sheet: Dataset EV4
Category	Term	Count	%	P-Value	Benjamini
UCSC_TFBS	NMYC	51	20.4	1.6e-05	0.0028
GOTERM_BP_2	single-multicellular organism process	45	18	0.00018	0.024
UCSC_TFBS	TGIF	59	23.6	0.00029	0.025
UCSC_TFBS	ZIC2	38	15.2	0.00043	0.025
UCSC_TFBS	XBP1	66	26.4	0.00045	0.019
UCSC_TFBS	MYB	61	24.4	0.00056	0.019
UCSC_TFBS	CHX10	57	22.8	0.00065	0.019
UCSC_TFBS	HOXA3	57	22.8	0.00069	0.017
GOTERM_BP_2	biosynthetic process	45	18	0.00085	0.054
GOTERM_MF_3	RNA polymerase II transcription factor activity, sequence-specific DNA binding	11	4.4	0.00092	0.063
UCSC_TFBS	MYOGNF1	62	24.8	0.0011	0.025
UCSC_TFBS	HSF1	44	17.6	0.0012	0.021
UCSC_TFBS	STAT3	62	24.8	0.0012	0.023
UCSC_TFBS	MAX	29	11.6	0.0015	0.024
UCSC_TFBS	NCX	59	23.6	0.0016	0.022
UCSC_TFBS	BACH2	57	22.8	0.0016	0.024
UCSC_TFBS	HTF	68	27.2	0.0019	0.023
UCSC_TFBS	NGFIC	43	17.2	0.002	0.023
GOTERM_BP_2	regulation of multicellular organismal process	24	9.6	0.0021	0.088
UCSC_TFBS	SP1	37	14.8	0.0023	0.024
UCSC_TFBS	ELK1	64	25.6	0.0023	0.025
UCSC_TFBS	MEIS1	60	24	0.0024	0.023
GOTERM_BP_1	multicellular organismal process	47	18.8	0.0024	0.044
UCSC_TFBS	SREBP1	74	29.6	0.0026	0.024
UCSC_TFBS	HMX1	59	23.6	0.0027	0.023
UCSC_TFBS	TAXCREB	68	27.2	0.0028	0.023
UCSC_TFBS	HEN1	72	28.8	0.0029	0.023
UCSC_TFBS	ISRE	57	22.8	0.0031	0.023
UCSC_TFBS	FREAC2	45	18	0.0031	0.023
UCSC_TFBS	LMO2COM	72	28.8	0.0035	0.024
UCSC_TFBS	BACH1	63	25.2	0.0038	0.025
UCSC_TFBS	COUP	54	21.6	0.0042	0.027
UCSC_TFBS	CMYB	55	22	0.0048	0.03
UCSC_TFBS	NFKAPPAB50	33	13.2	0.0049	0.028
UCSC_TFBS	ARP1	60	24	0.0049	0.029
UCSC_TFBS	EGR3	27	10.8	0.005	0.028
UCSC_TFBS	EN1	66	26.4	0.0053	0.029
UCSC_TFBS	HNF3B	53	21.2	0.0054	0.028
UCSC_TFBS	IRF1	36	14.4	0.0056	0.029
UCSC_TFBS	ARNT	60	24	0.0057	0.029
UCSC_TFBS	HLF	52	20.8	0.0066	0.032
UCSC_TFBS	SOX9	56	22.4	0.0068	0.032
GOTERM_MF_1	nucleic acid binding transcription factor activity	14	5.6	0.0069	0.08
UCSC_TFBS	MYCMAX	75	30	0.007	0.032
UCSC_TFBS	LHX3	48	19.2	0.0073	0.032
UCSC_TFBS	SPZ1	43	17.2	0.0074	0.031
UCSC_TFBS	NFAT	53	21.2	0.0074	0.032
UCSC_TFBS	LYF1	50	20	0.0077	0.032
UCSC_TFBS	GATA	56	22.4	0.0085	0.034
UCSC_TFBS	TST1	55	22	0.0086	0.034
GOTERM_BP_1	developmental process	38	15.2	0.0096	0.087
UCSC_TFBS	CREB	54	21.6	0.0098	0.038
UCSC_TFBS	P300	48	19.2	0.01	0.037
UCSC_TFBS	AP1FJ	40	16	0.01	0.038
UCSC_TFBS	IK2	40	16	0.011	0.04
UCSC_TFBS	MEIS1AHOXA9	45	18	0.012	0.042
UCSC_TFBS	HFH3	51	20.4	0.013	0.045
UCSC_TFBS	AP4	75	30	0.013	0.046
UCSC_TFBS	STAT5A	68	27.2	0.014	0.046
UCSC_TFBS	CDPCR3	65	26	0.015	0.049
COG_ONTOLOGY	Transcription	3	1.2	0.015	0.059
UCSC_TFBS	TCF11	61	24.4	0.016	0.05
UCSC_TFBS	SEF1	61	24.4	0.016	0.051
UCSC_TFBS	AHRARNT	63	25.2	0.016	0.051
UCSC_TFBS	IK3	54	21.6	0.017	0.05
UCSC_TFBS	CDC5	55	22	0.017	0.05
UCSC_TFBS	OCT	56	22.4	0.017	0.051
UCSC_TFBS	CART1	57	22.8	0.021	0.06
UCSC_TFBS	FOXO4	64	25.6	0.021	0.06
UCSC_TFBS	STAT1	49	19.6	0.022	0.06
UCSC_TFBS	CREBP1	57	22.8	0.022	0.061
UCSC_TFBS	NFKAPPAB	44	17.6	0.027	0.074
UCSC_TFBS	FREAC3	51	20.4	0.028	0.071
UCSC_TFBS	CP2	48	19.2	0.028	0.072
UCSC_TFBS	FOXO1	50	20	0.028	0.072
UCSC_TFBS	BRN2	59	23.6	0.028	0.072
UCSC_TFBS	RSRFC4	56	22.4	0.028	0.073
UCSC_TFBS	GR	61	24.4	0.03	0.073
UCSC_TFBS	CDP	69	27.6	0.031	0.074
UCSC_TFBS	E2F	66	26.4	0.031	0.074
UCSC_TFBS	GRE	56	22.4	0.031	0.074
UCSC_TFBS	RFX1	70	28	0.032	0.073
UCSC_TFBS	MZF1	57	22.8	0.032	0.075
UCSC_TFBS	SRY	50	20	0.033	0.075
UCSC_TFBS	RP58	60	24	0.039	0.087
UCSC_TFBS	ATF6	54	21.6	0.039	0.087
UCSC_TFBS	NFE2	43	17.2	0.041	0.089
UCSC_TFBS	BRACH	63	25.2	0.043	0.091
UCSC_TFBS	AHR	41	16.4	0.043	0.092
UCSC_TFBS	IRF7	53	21.2	0.044	0.091
UCSC_TFBS	CETS1P54	32	12.8	0.044	0.091
UCSC_TFBS	MAZR	28	11.2	0.046	0.094
UCSC_TFBS	MEIS1BHOXA9	58	23.2	0.046	0.094
UCSC_TFBS	MSX1	49	19.6	0.048	0.097
UCSC_TFBS	TAL1BETAITF2	61	24.4	0.049	0.096
UCSC_TFBS	GATA3	30	12	0.049	0.097
