# Supplementary material for: Open reading frame dominance indicates protein‐coding potential of RNAs
Source: EMBO Rep. 2022 Apr 19;23(6):e54321. doi: 10.15252/embr.202154321 (PMC9171421; doi:10.15252/embr.202154321)
Supplement: Supplementary file 6 — Dataset EV5 [file EMBR-23-e54321-s010.xlsx]

## Sheet: Legend to Dataset EV5
Dataset EV5. Functional annotation of human NR transcripts with high protein-coding potential and putative protein domain structure(s).

## Sheet: Dataset EV5
Category	Term	Count	%	P-Value	Benjamini
SP_COMMENT_TYPE	alternative products	91	56.9	3.9e-08	8.5e-07
UP_SEQ_FEATURE	splice variant	93	58.1	3.5e-09	2.3e-06
UP_KEYWORDS	Alternative splicing	112	70	1.2e-08	3.1e-06
GOTERM_CC_4	intracellular organelle	114	71.2	3.4e-06	0.00045
GOTERM_CC_4	intracellular membrane-bounded organelle	108	67.5	2.2e-06	0.00058
GOTERM_CC_3	intracellular organelle part	87	54.4	1.7e-05	0.00069
GOTERM_CC_1	organelle	119	74.4	7.6e-05	0.00072
GOTERM_CC_2	intracellular organelle part	87	54.4	2.6e-05	0.00073
GOTERM_CC_4	mitochondrial part	22	13.8	1.4e-05	0.00077
GOTERM_CC_2	intracellular organelle	114	71.2	1.9e-05	0.00078
GOTERM_CC_4	intracellular organelle part	87	54.4	1.2e-05	0.00081
GOTERM_CC_3	cytoplasmic part	86	53.8	1.6e-05	0.00083
GOTERM_CC_3	intracellular organelle	114	71.2	9.2e-06	0.00092
GOTERM_CC_3	intracellular membrane-bounded organelle	108	67.5	4.8e-06	0.00097
GOTERM_CC_3	mitochondrial part	22	13.8	1.5e-05	0.00099
GOTERM_CC_4	cytoplasmic part	86	53.8	1.2e-05	0.001
GOTERM_CC_2	membrane-bounded organelle	115	71.9	1.4e-05	0.0012
GOTERM_CC_1	organelle part	87	54.4	6.5e-05	0.0012
GOTERM_CC_2	organelle part	87	54.4	7e-05	0.0015
GOTERM_CC_ALL	intracellular organelle part	87	54.4	2.4e-05	0.0016
GOTERM_CC_ALL	cytoplasmic part	86	53.8	2.3e-05	0.0019
GOTERM_CC_ALL	intracellular organelle	114	71.2	1.9e-05	0.002
GOTERM_CC_ALL	mitochondrial part	22	13.8	1.6e-05	0.0021
GOTERM_CC_ALL	membrane-bounded organelle	115	71.9	1.5e-05	0.003
UP_KEYWORDS	Polymorphism	113	70.6	2.5e-05	0.0033
GOTERM_CC_ALL	intracellular membrane-bounded organelle	108	67.5	9.1e-06	0.0037
GOTERM_CC_ALL	organelle part	87	54.4	6.5e-05	0.0038
GOTERM_CC_ALL	organelle	119	74.4	7.6e-05	0.0039
UNIGENE_EST_QUARTILE	non-glioma_disease_3rd	45	28.1	7.2e-05	0.0055
UNIGENE_EST_QUARTILE	lymph_normal_3rd	33	20.6	0.00016	0.0059
GOTERM_CC_1	membrane-enclosed lumen	51	31.9	0.0011	0.0068
GOTERM_CC_5	intracellular membrane-bounded organelle	108	67.5	5.2e-05	0.0074
GOTERM_CC_5	intracellular organelle	114	71.2	8.8e-05	0.0085
GOTERM_CC_5	intracellular organelle part	87	54.4	0.00015	0.0088
GOTERM_CC_5	mitochondrial part	22	13.8	3.6e-05	0.01
GOTERM_CC_5	cytoplasmic part	86	53.8	0.00014	0.01
UP_SEQ_FEATURE	binding site:FAD; via amide nitrogen and carbonyl oxygen	4	2.5	4.5e-05	0.014
GOTERM_CC_2	envelope	20	12.5	0.0011	0.018
UP_SEQ_FEATURE	sequence variant	114	71.2	8.6e-05	0.018
GOTERM_CC_2	organelle lumen	50	31.2	0.0016	0.022
GOTERM_CC_FAT	mitochondrial part	22	13.8	6.3e-05	0.023
UNIGENE_EST_QUARTILE	respiratory tract tumor_disease_3rd	40	25	0.00094	0.024
GOTERM_CC_3	envelope	20	12.5	0.00099	0.028
GOTERM_CC_3	organelle envelope	20	12.5	0.00094	0.031
GOTERM_CC_3	organelle lumen	50	31.2	0.0013	0.033
GOTERM_CC_4	mitochondrion	26	16.2	0.00076	0.034
GOTERM_CC_4	organelle envelope	20	12.5	0.00091	0.035
GOTERM_CC_ALL	membrane-enclosed lumen	51	31.9	0.0011	0.036
GOTERM_CC_3	intracellular organelle lumen	49	30.6	0.0017	0.037
GOTERM_CC_ALL	mitochondrion	26	16.2	0.00083	0.037
GOTERM_CC_ALL	envelope	20	12.5	0.001	0.037
GOTERM_CC_ALL	organelle envelope	20	12.5	0.00098	0.039
GOTERM_CC_3	mitochondrial membrane	14	8.8	0.0021	0.041
GOTERM_CC_2	endoplasmic reticulum membrane	17	10.6	0.0036	0.042
UP_KEYWORDS	Mitochondrion	20	12.5	0.00051	0.044
GOTERM_CC_ALL	organelle lumen	50	31.2	0.0015	0.045
GOTERM_CC_2	nuclear outer membrane-endoplasmic reticulum membrane network	17	10.6	0.0044	0.045
GOTERM_CC_4	intracellular organelle lumen	49	30.6	0.0015	0.046
GOTERM_CC_2	intracellular part	118	73.8	0.0051	0.047
GOTERM_CC_4	intracellular part	118	73.8	0.0014	0.047
GOTERM_CC_2	intracellular	120	75	0.006	0.05
GOTERM_CC_2	endomembrane system	43	26.9	0.0067	0.05
GOTERM_CC_3	intracellular	120	75	0.0033	0.05
GOTERM_CC_3	intracellular part	118	73.8	0.0029	0.052
SP_COMMENT_TYPE	interaction	43	26.9	0.0048	0.052
GOTERM_CC_ALL	intracellular organelle lumen	49	30.6	0.0018	0.052
GOTERM_CC_4	mitochondrial membrane	14	8.8	0.002	0.054
GOTERM_CC_3	endoplasmic reticulum membrane	17	10.6	0.0033	0.054
GOTERM_CC_ALL	mitochondrial membrane	14	8.8	0.0021	0.057
GOTERM_CC_3	nuclear outer membrane-endoplasmic reticulum membrane network	17	10.6	0.0041	0.057
GAD_DISEASE_CLASS	INFECTION	29	18.1	0.0033	0.058
GOTERM_MF_5	poly(A) RNA binding	22	13.8	0.00051	0.064
GOTERM_MF_DIRECT	poly(A) RNA binding	22	13.8	0.00024	0.066
GOTERM_CC_3	endoplasmic reticulum	23	14.4	0.006	0.072
GOTERM_CC_4	mitochondrial envelope	14	8.8	0.0034	0.073
GOTERM_CC_3	endoplasmic reticulum part	18	11.2	0.007	0.075
GOTERM_CC_5	organelle envelope	20	12.5	0.0019	0.076
GOTERM_CC_3	endomembrane system	43	26.9	0.0058	0.076
GOTERM_CC_3	cytoplasm	96	60	0.0067	0.077
GOTERM_CC_4	endoplasmic reticulum membrane	17	10.6	0.0033	0.077
GOTERM_CC_4	nuclear outer membrane-endoplasmic reticulum membrane network	17	10.6	0.004	0.081
CGAP_SAGE_QUARTILE	stem cell_null_3rd	16	10	0.00024	0.081
GOTERM_CC_ALL	mitochondrial envelope	14	8.8	0.0035	0.081
CGAP_SAGE_QUARTILE	brain__3rd	23	14.4	0.002	0.081
GOTERM_CC_ALL	endoplasmic reticulum membrane	17	10.6	0.0034	0.084
UNIGENE_EST_QUARTILE	gastrointestinal tumor_disease_3rd	39	24.4	0.0058	0.084
GOTERM_CC_5	mitochondrion	26	16.2	0.0018	0.085
CGAP_SAGE_QUARTILE	stem cell__3rd	24	15	0.0013	0.085
CGAP_SAGE_QUARTILE	brain_null_3rd	25	15.6	0.0018	0.086
GOTERM_CC_4	mitochondrial matrix	10	6.2	0.0047	0.088
CGAP_SAGE_QUARTILE	ovary_carcinoma_3rd	26	16.2	0.0029	0.088
CGAP_SAGE_QUARTILE	stem cell_null_3rd	21	13.1	0.0027	0.089
SP_COMMENT_TYPE	enzyme regulation	11	6.9	0.017	0.09
CGAP_SAGE_QUARTILE	retina_Bilateral retinoblastoma, poorly differentiated, left orbit_3rd	22	13.8	0.0025	0.091
GOTERM_CC_ALL	nuclear outer membrane-endoplasmic reticulum membrane network	17	10.6	0.0042	0.092
GOTERM_CC_4	cytoplasm	96	60	0.0053	0.092
UP_TISSUE	Pooled	9	5.6	0.0016	0.092
CGAP_SAGE_QUARTILE	cerebellum_medulloblastoma_3rd	27	16.9	0.0011	0.093
GOTERM_CC_4	endoplasmic reticulum	23	14.4	0.0058	0.094
UCSC_TFBS	XBP1	77	48.1	0.0039	0.095
UP_SEQ_FEATURE	binding site:FAD	4	2.5	0.00061	0.095
GOTERM_CC_ALL	intracellular part	118	73.8	0.0049	0.095
UNIGENE_EST_QUARTILE	umbilical cord_normal_3rd	25	15.6	0.0079	0.096
UP_KEYWORDS	Isopeptide bond	19	11.9	0.0015	0.096
CGAP_SAGE_QUARTILE	cerebellum_medulloblastoma_3rd	25	15.6	0.0053	0.097
SP_COMMENT_TYPE	catalytic activity	32	20	0.014	0.097
CGAP_SAGE_QUARTILE	stem cell_null_3rd	21	13.1	0.0018	0.097
UNIGENE_EST_QUARTILE	mixed (normal and tumor)_disease_3rd	33	20.6	0.0055	0.099
