# Supplementary material for: Open reading frame dominance indicates protein‐coding potential of RNAs
Source: EMBO Rep. 2022 Apr 19;23(6):e54321. doi: 10.15252/embr.202154321 (PMC9171421; doi:10.15252/embr.202154321)
Supplement: Supplementary file 7 — Dataset EV6 [file EMBR-23-e54321-s011.xlsx]

## Sheet: Legend of Dataset EV6
Dataset EV6. Mouse NR transcripts with high protein-coding potential (0.6 ≤ ORF dominance < 0.8).

## Sheet: Dataset EV6
ID	Genename	Length_of_transcript	All_ORF_length	pORF_length	ORF_dominance	All_ORF_length_of_rndm_seq	pORF_of_rndm seq	ORF_dominance_of_rndm_seq	pORF	Conserved domain	original_gene
NR_151592.1	Mus musculus predicted gene 28626 (Gm28626), long non-coding RNA	653	58	52	0.896552	122	40	0.327869	ATGGCGGCCCGGTCCAGGGCAGCTGAGCGGGGCGCACGGATCACAGCTCTGAGCGCCGCGGCTGGGGACAGCGGGACGAGGCCGAGCCGCACCCCCGCTGAGACTTTCTTTTTTTCCCTGCGGCTGGAGGAGGGGCCTCAGGGGCGGTGGCCCAGG	-	Gm28626
NR_033567.1	Mus musculus RIKEN cDNA E130304I02 gene (E130304I02Rik), long non-coding RNA	696	128	111	0.867188	60	17	0.283333	ATGGCCGGCGGCGCTCAAGCGGAGGGGCGGCCCGGGGCGCGGTACCTGCGGTCGGGCGGCGGGCTGCTGCTCCTGCGAGCCTCCTTTGGCCGGCCGGGACCCCACCGTACCCTCGCCCTCGTCCGCCTCGCTCCCGACTCCTTTCCCTCTCTTTCCCCCTTTTTGCCCCTTCCTCGGCCGTGGCTCCAAGATGGCGGCGCCGAGACAGATCACGTGAGCGGCGAGCCGGTCAGCTCCAGTGACGTTCACAGAATCACCTTGCAGAGATTGCCCTGTGATCAAGCGCTTGGTAGCAAGAAGCCTCCAAACCAGAGCTGCGGCACCGGGAGATTC	-	E130304I02Rik
NR_027810.1	Mus musculus RIKEN cDNA 1110006O24 gene (1110006O24Rik), long non-coding RNA	768	94	79	0.840426	158	35	0.221519	ATGCACCCTGCTCGCCAGCGCTTCTGCTCCTTCTGCCTCAGTTTTCCGGACGCAGCGCGGAGCCAGCCCCACGTTTTTTTCCAGTTGGAGCGGAAGCCCACCTGCCCGTCCCCGAGAGCTGTCGCTGCCATCGCCATCCTCCCTGCAGGTCTGCAGGGATTGCCCCATCCCTGTGGTTTTTTACTTTTTCCAGACAAGTTCTCAAGTATCCCAGGGTGGCTTCCTGACTCTCTCGAG	-	1110006O24Rik
NR_153392.1	Mus musculus translocase of inner mitochondrial membrane 10B (Timm10b), transcript variant 11, non-coding RNA	757	81	68	0.839506	112	58	0.517857	ATGGAGCAGCAGCAGCAGCAACTGAGAAACGAGGCCTGCCTGCACAGCTGTGCTGGGAAACTCATCCATTCTAACCACCGCCTCATGGCCGCTTACGTGCACCTCATGCCCGCCCTGGTCCAGCGCCGCATCGCGGACTACGAGGCTGCCTCGGCCGCGCCAGGTATTCCTGCAGAACAGACCAGAGACTCGCCATCAGGCAGC	-	Timm10b
NR_151490.1	Mus musculus RIKEN cDNA 2900093K20 gene (2900093K20Rik), long non-coding RNA	606	68	57	0.838235	52	28	0.538462	ATGCCTCCGGGAATGCTTGGCGGAGTTTCTTACATGCAACCAAGGGCGCTTGCACTCGGTCCACAACCCTCGCCGTGGGTCGTCTCTTTGGGTCCGCAGAGAAGCCAAGAAGGTATTAATTGGACGAGGCCCAGGCGGTGGATGCTGCCCGGAATTGGAATGGAAATTATT	-	2900093K20Rik
NR_131045.1	Mus musculus RIKEN cDNA 1700084D21 gene (1700084D21Rik), long non-coding RNA	451	88	73	0.829545	78	46	0.589744	ATGGAAACTGCAAGGAAGAGAATCCACTCAGCTCAGGAGATAGAGGAATTGGAAACAGTGATTATAGAGGAGAAGAACTCTGAAGTCCCTCCTTCCATGCCTTCCTCAGTGCCCAGAGACCAGGAACTGGAGCCTAAGATGACACACCTCTGTAGTCCCATAAGGAATCTTCCAGAGTTAACACCGAGCTGTGATCTTCGCGAGTTCCCGCTAAAAGGC	-	1700084D21Rik
NR_045911.1	Mus musculus predicted gene 13031 (Gm13031), long non-coding RNA	924	179	148	0.826816	117	27	0.230769	ATGGAATTAACTCCTGGAGCGGACAGTCACGAGCCACCCCTGCTCCAGCTGGACCCGTGGTGCACACAGCTTAGGTCAGCTCAGCTGCTGGGACTTAGCAAGTGGCCCAGAGCCTTCTGGGGGACTGTGACCCACCCAGCGTCTCTAGCATACTCTCAGATTAGCAGTTCGTGTGATCTTCCAGGGGAAGGACTTGGGGGTACAGGAAGGACCCAGAGACCGCAGCGGAGGAGGAAAAGGAAAAGGCAGTCAGGGCACCATGTGCCACCACTTGAAGGTGAACGGCTTCCTGCGGACATTGGTGCCACAGTGAACCTCTCCCAGGAACTTGTGGGATCATGGAGGGATAGTCAGAGGTCAGCCCCAGTGAGGCGTTGGCTCAGCTTCAGCGGGTCCTGC…	-	Gm13031
NR_040293.1	Mus musculus RIKEN cDNA 2310040G24 gene (2310040G24Rik), transcript variant 2, long non-coding RNA	550	133	109	0.819549	52	30	0.576923	ATGGAAGAAGAGGAAGCTAAGGCAGCGTCTCTCCTTACTAAGAATAAAACTGGAAGCGTGAGAGAGGCTCAGCTAACCAAGTTTCTGCAAGAGGAGGCGTTCAGGGCCCAAGCAGAACCAACACTGGTTTGGAGGATGATGCCTGAGATTCCACCAGCCCTTGGGAGTCGGGCCAGGACTGCTACGATCTTGTCTCAAAAGAACAACACGGAGACAGTGAGATGGCTCAGCAGGTACAAGCGGCTGCTCTTGCATGAGGACCCGAGTTTGATCTGCAGATCCCACAGTGAAAGAAGAGCCAATTCAAGATTGTCCTCTGACCCCAAC	-	2310040G24Rik
NR_152116.1	Mus musculus RIKEN cDNA 4930467J12 gene (4930467J12Rik), long non-coding RNA	535	94	77	0.819149	57	49	0.859649	ATGCTGGTTTTGCCCGACCCCTATCCCGACTCTGGTTTCCAGGGACCTAACAGCGCTTCAGAAGAGCCAACTGGTGAGGAGACTTTTTCACTGAAGAGACTAAACCATTCTCAACATTCAAAGGAAGTGAAGCATACAATGCTATTTGCTCCTGTCTCCTGCAGAGCTGCCACTAGCAAGGTCATTAATCCCCAGAGTAACTCCAAGGGTAACCACGATGCAAAACTGTTA	-	4930467J12Rik
NR_152117.1	Mus musculus RIKEN cDNA 1700021F02 gene (1700021F02Rik), long non-coding RNA	346	64	52	0.8125	87	42	0.482759	ATGTCTGTCTGTGGGGCTCTGTGTTTGCTCCTATCTGCTGCTGGAGGAAGCCTGTCTGGTTATGGAAACAGGATCAACGTTTCCAGGCTTCCAAAGTTGACTGAGGTCCAGCGACTCTCCAGGAATACTCCAGGTCTTTGGACAGATTGGAAGAGC	-	1700021F02Rik			0
NR_027707.1	Mus musculus predicted pseudogene 5166 (Gm5166), non-coding RNA	900	240	192	0.8	182	45	0.247253	ATGGCTGACGCCTTCAGTACTCCTATGAGTGCCCAGCAGTGTCCCCTCAGTTCAGCTGTCATGCATCAGCACCTGTATCCTCTTGACCAGCCTGAAGTCCTGCTTCACACAGGTCCCCAACAGGGAATCTTCCAAGGGCCTCTGATGTTGAGCTTGCCCACACCAGTCATCAATATATCCTGTATTCCGGTGACTCTGAACCTTCAAATGACCCATTCTTTCTCATGGAATCCCAGGCAGCCCATGACTATTCCCTGCCTGTTCCCTAATGTGATCATGCAGCCCAGTACCAACACTGCTGCCCCTGTCATGCTGGCACAGGTCCTGGACTCCAACATCTCTTCCCAGAACCCTGCCACTGCTAACCAGGTTCCTGTCATCTGGGCCCAGAGTAACAAC…	-	Gm5166
NR_045482.1	Mus musculus Riken cDNA 1810020O05 gene (1810020O05Rik), long non-coding RNA	1047	239	188	0.786611	203	40	0.197044	ATGAGAGATCTGCTGCCTTCCTCCTCCATGATTAAAGAACTGAGCCAAGAGTTTGGGATCCCCATTTCTCAGGAAGATCTCACAGATGGAAAGCTATTGACCGCATTACCCCAGCCTGATACCAGTAATGAGGATATCCAACGTCGGACTTCTACTCTTCCACTGGAGATACAAGTCCACCAGGAGAAGTACCTGCAGTGGCGGAACGACATGCTGCTGAAGAACCAGGTCCACAGGGATAGCATTGTCCAGAAAAATATCACAGAAGCCTACCAGTTCACCAAGAAGTCTCAAAAGCCAATAAGGAAAGTCATTAGAATTGCCATTCCTGAGAACAAAACTGTCCACAACTACAGCGCCCAGACCATGAATTCCACAGAGCTTGCTAAGAAGCAGATG…	-	1810020O05Rik
NR_155446.1	Mus musculus uncharacterized LOC105246046 (LOC105246046), long non-coding RNA	494	135	106	0.785185	84	65	0.77381	ATGGACTTACTCCGAAGCACTCGCTCAGTTCAAGCTCTTGCTTCTCCTGCCTCAGCCTTAACAAGTGCTATGCTGACAACCAGACCCTATTACCACAAGCTTGAAGAATCAAGGAAATTAAGTACAACAGTTTTCCCTTACAGGAAAACATCCAAGACTCACAGCAGAGGACTCCTAACTATAACAGCACCAACTGCTACAAACACTGCTTTTCCTATATGTTCTGCAGCATGGCCACAGAGGAGAGGCAGCTTTTACAGTCTTGGCCAGCCTGGAACTCACTATGTAAATCAGGCTGGTCTTGAACTCATATCTTCT	-	LOC105246046
NR_045473.1	Mus musculus RIKEN cDNA 1810012K16 gene (1810012K16Rik), long non-coding RNA	542	124	97	0.782258	26	11	0.423077	ATGGAAAGTACTAGAATGGTAGTGGTGAACTATAAGTTCCCTTATGGGCAGCTTTTTAAATCATCTGTTTATTTGTCTACAGACAGGGTCTCGCATAGCCCAGGCTTAACTTGCTATATGGCTGAGGGTGGTCAGGAACTTCCTGATCTTCCTACCTCCCCCTTCCAAGAGAAGGAATTTCAGGAAATCCATTCCCAGGAACATTATGGAAAAGACAACAATATAAGCTGCCGCTGCAGGTTTTATAGTTCCCAGCGATATATTCCTGAGGCTTTAATTAGAAGCTCAAAG	-	1810012K16Rik
NR_126444.1	Mus musculus RIKEN cDNA 4930557F10 gene (4930557F10Rik), transcript variant 2, long non-coding RNA	624	114	89	0.780702	198	49	0.247475	ATGAGGAGACTTCAAGCTGGCTCATTCTATCCTGGTAGAAGGGAAATCCAGGCATCGGGTCCTGCAGTGGTCAGCGCTGGCTCCGTCCGACTCCGTGCGAATCGCCTTGGGTTTGTCCCTTTTGTCGCCGAGGCTCTGGAGATGCTCAGACCAAATGTGATCAAGCACTTTCTTCGCTGCATATACCCAGTGTTGTGGCTGGCACCACTGATCACGGAATCTTCTAAGTGCAGAGCTGATGCCAGGCACCACTTGCATCTCCAGAAC	-	4930557F10Rik
NR_027901.1	Mus musculus RIKEN cDNA 2900060B14 gene (2900060B14Rik), long non-coding RNA	597	31	24	0.774194	67	36	0.537313	ATGCTAGAGGGCAGCCGGACAGTAATTACTGGAGACCAGCTTTCTCACCGCTGCCCTAAGACTGTGATACAC	-	2900060B14Rik
NR_045898.2	Mus musculus RAB11 family interacting protein 4 (class II), opposite strand 2 (Rab11fip4os2), long non-coding RNA	357	44	34	0.772727	69	32	0.463768	ATGCTTGTCAGTGGCTGCCTGGTGCCAATCAAAGGTCAAAGGTGGGATCAAGTTAAGCTGTTCAGTACAGGGATGGCAACTAAGGATCCAGCAGAGCCTGGC	-	Rab11fip4
NR_030776.1	Mus musculus RIKEN cDNA 3110021A11 gene (3110021A11Rik), long non-coding RNA	837	79	61	0.772152	262	86	0.328244	ATGGCAAAAGACCCTCGCCTCAGTAGGTGGCTTTTTTTGCAAGGATCATTCCAGGGAGGAAGAGTGTGGGCGGAACCTGATGTCCACATGCAGTGTACTGTGCCAAATGCTTCACCGCGTTACCTTTTTTATTTAGCCCTCACACCAAGCAAGGCGAACTACAAAGCAGCTGCTACCTTATTT	-	3110021A11Rik
NR_137282.1	Mus musculus erythroid differentiation regulator 1 (Erdr1), transcript variant 1, non-coding, non-coding RNA	777	208	159	0.764423	236	45	0.190678	ATGGAAAGTCTAACCCGTGTTTCTCTGTTCAGCCTCCGCCGGTCACGGCCGCCGCCCCCAGCGACGTCACCCACACGCGCAGAAGCGGACGCCGCGGTCAAGATGTCTCTGCCATGCCCACGGGACGCACGGACGCACGGACGCACGGACGGACTCCACAAGGTAGGAAGCCTGCGCCGAGCGCACCGCCGCACCCACCACAGCACACAGGACACACGCGGGCCCCGCGCCCGCCCAGGCACACGCGGCACACACGGCACACACGGCAGGCAGGCCAGGCACACGCATCCGCAGGACCCGCACCCGCCACGCAGACACGGACGAGCCGCCGCGGTCAAGATGTTCACCCGCCGCGGTCAAGATGTATGTGCCACCGACCCTCGCCCCGCTGGACGGACG…	-	Erdr1
NR_040574.1	Mus musculus phospholipase A2, group X, opposite strand (Pla2g10os), long non-coding RNA	331	121	92	0.760331	44	32	0.727273	ATGTTGGTCTGGGTGAGCCTGTCCAGGAGGAGAGAGGCTTCACACCTGCACCTCTGTACCCAGGTAGATCCCCGAGGCTGGGACGTCCAGAACCCCTTTGTTTCTAAACACCATTCTCCTGTTGTCATCCAATTACTGGACTCTACCAGGATACTGCTACCTGCTGAGAGGCCCGGGAGCTCTTCTGGAGACTATGCCCTATCCTACGTCATCACCTGCAGCTGGTTCCAGGCTCCAAGGATGAATTGGCGGGAATGGACTTTCCACCCTCTTTTA	-	Pla2g10
NR_038038.1	Mus musculus hexokinase 1, opposite strand (Hk1os), long non-coding RNA	557	146	111	0.760274	134	60	0.447761	ATGATGCTCGGAGTCCCACCACAGCCTGTCAGAGTTCACATAGCGAAACCCAAAGCGCCTGCCCCTGTGACATCATCTGAATTCAGCCACCCTCACTACCGCCACCAGCCCAGGATAAGGATCATATTTCCAGTCTCCTTTGCAGCTACCCGGCCACTGGACCAATCTCCAACCAGGCAGATAAAGGGATGGAAGTTAGAGTCTCGCCTGGCGACTTCCGGTAACAGCTTTGTGCCACTTTCCCTAGAACGATCCTCCTGCCTCCTTCCTGCCAGCTCCATGGATTGTAAAATCACGTTGGGCGTGGCAGCCAGACAGAATAAAGCACCAAAT	-	Hk1
NR_144489.1	Mus musculus POU domain, class 5, transcription factor 1, related sequence 1 (Pou5f1-rs1), non-coding RNA	394	79	60	0.759494	118	66	0.559322	ATGGAAGCCCCCACTTCACCACACTCTACTCAGTCCCTTTTCCTGAGGGCGAGGCCTTTCCCTCTGTTCCCGTCACTGCTCTGGGCTCTCCCATGCATTCAAACTGAGGCACCAGCCCTCCCTGGGGATGCTGTGAGCCAAGGCAAGGGAGGTAGACAAGAGAACCTGGAGCTTTGGGGT	-	Pou5f1
NR_136929.1	Mus musculus predicted gene 29443 (Gm29443), transcript variant 2, long non-coding RNA	407	83	63	0.759036	12	12	1	ATGGACAGGCTTGAAGTCACTATGGAGCTGTACTTTGTACTTTGGTTGTCTCGACTCCGTCTCCCTCGTGCTGGGATTACAGAACACTCAGCTTCCGGCGAGAGTTGGAGAGGAAGCGCTCTCAGACCATCACGGGTGTGCCTGGATGCAGGTGCAGTCTCCCATCCTGAACAGTTCTTAACCTGGGGA	-	Gm29443
NR_045298.1	Mus musculus RIKEN cDNA 2900009J06 gene (2900009J06Rik), long non-coding RNA	468	100	75	0.75	94	45	0.478723	ATGGATAACAGAAAAAACCCAAGAGTTGGTGCTGTGTTCCCAACCCTAGTCCAGCACAAACCTACGAGCCAAGGCAGCCAGTATTTGGCCATTCGTCCATCCATCTGCATATCCCAGGGATGCACGAACAGAGAACAGTTCAGCCTCTCGGCCGCCTTCAATAGAGCAACGAGAAAGAAGTTATCTGGGGGAGACTGCTTTTCCTCATCTGATTCTATATTGACC	-	2900009J06Rik
NR_027380.1	Mus musculus predicted pseudogene 3219 (Gm3219), non-coding RNA	632	137	102	0.744526	138	56	0.405797	ATGGGGACGCCCCAGCCCAGCCGCCCTGGATCACCAACTGGACCCCCAGAAGTGATTACTGAAGATACTCAGCCCCCACAATTGGGTCAGGAGAGAGATCCAGGGGGGACACCTGCAGGCGGTACTGATGAACCCCCAAAGCTGACCAAGGAGGAGCCTGTTCCAGAATTGCTAGAAGCTGAGGCCCCCGAAGCTTACCCTGTCTTTGAGCCAGTGCCATCTGTCCCTGAGGCAGCCCAGGGTGACACAGAGGACTCGGAGGGCGCCCCCCCACTCAAGCGCATCTGTCCAAATGCCCCTGACCCC	-	Gm3219
NR_024513.1	Mus musculus predicted gene 5 (Gm5), long non-coding RNA	470	131	97	0.740458	161	36	0.223602	ATGGTTCCGGAGGCTCCGGATGCAGCCTTTCCAAGCAGCATGGCTTTGCAGTGTCACAGCTGTGCCTGGGCTTGTGAAGGCACTGAGAACAAAAGTACAGAGTCCCGGCTTTCACCGCGACTGAAGAGGACACCCAGTGAGTCCAGGAAGAAGACTGCCTTCCGGTTGGAGTATCTGTGGAACGGGTCTGAGATGATGATGTCGAGCCCAAGAAGAAGAGCGCAGACGGAGAAGACTGAAGTGGGGGAAGCGTCCAGCAAAGCCCCACAGGAGAGAAGCATCAAGATGACC	-	Gm5
NR_015536.1	Mus musculus RIKEN cDNA 1110038B12 gene (1110038B12Rik), transcript variant 2, long non-coding RNA	450	80	59	0.7375	114	52	0.45614	ATGGGTCCGCCTCGTGCCGCAGGTTCCTGGCCCACGCCAGCCGTACCCAGTAGCACAATGGGATTTGAGGACACACGCCAGCTGCCTACACCTGAAGAAAGGGCTTTGCTGCTACGCACTGACAAGTTGGACGGCTTTTTATTGCTTTGTTGCCAGTTATCTGAACATGAGAGGCTG	-	1110038B12Rik
NR_033628.1	Mus musculus major facilitator superfamily domain containing 4B4 (Mfsd4b4), non-coding RNA	781	128	94	0.734375	158	35	0.221519	ATGTGGCTCTATGATTGGAGGAGTCCTGTTTGGCTGTATAAATCATTTTTTACTTTTGGGGGTTTCCCTTTCTGCTACCACAGTTGGTCTTTATCTCATGCCATTCTGCAAGACAGCAGCCCTACTGATTGTCATGATGTCTGTCTTCGGGGTTTCCATGGGCATTCTGGATACAGGTGGAAACGTCCTCATCTTGGATCTCTGGGGGGACAAAGGAGCCCCACATATGCAGGCCTTGCACTTCAGTTTCGCCTTGGGTGCCTTTCTGGCTCCCCTGCTGGC	-	Mfsd4b4
NR_038168.1	Mus musculus RIKEN cDNA 1600025M17 gene (1600025M17Rik), long non-coding RNA	547	128	94	0.734375	174	58	0.333333	ATGGATGAACGTCAACATGAGGCCGTTCCCAGACCAGCGAGAGCGAGCACCAGCAGGAAGGCAGATGAATACTTAAAGCCTAGCCTAGGCAAGAAAAATCTGATGAGCTTTTTACTAGGCAGACAGCTGGGAAGGCAGAAGAGTGATTCAGAAATGTCAAAGTGGCTGTGGATGGTGACCCGAGGAACTCCAGGGTGGAGTTGGCCTTTGCCAAATCACCACATTACTTACATGCTTATGCCCACCCCAAATCATTCCAAATGCTTCCAAAAGAGTGGAAAA	-	1600025M17Rik
NR_028331.2	Mus musculus zinc finger protein 672 (Zfp672), transcript variant 2, non-coding RNA	492	135	99	0.733333	67	64	0.955224	ATGGTTTCCTGTATTGAGTTATCCCAGGCTGCAGGTACAGGCAACTTAAGTCCTCAAGGTCACACAATTAGTCATGGAAGAACTAGGAATTGGATGCTTGCCTTTCTGGATCCTCTAAGCAGGTTTGTCAACATAAAACGAAGCTCCCCAAAGGTAAACGAGTTGTACTTAACTCTGGCTTCAAGATGGATATCCTCTATGACTCCTGACTTGATCTTCTCATCCTACCCAAGAAATATTGGTATGGCAGAACAAACACCCAGAGAGAAGCTGACTGGATTTGCCCAGTTGACTAAA	-	Zfp672
NR_040665.1	Mus musculus RIKEN cDNA 4930522O17 gene (4930522O17Rik), long non-coding RNA	464	101	74	0.732673	80	52	0.65	ATGCTGAATGGAGTCTTTTCGATGAGCGAGTCCGTATCTGCCAGTTCCTGGGCCACAGCTAAAGATGTCTTGAAAAGGAAACAGCTGAATAATTCATTTTCTAATAATGAACTGTGGAGCAACTTGAAATCTAAGACCAAGGAGAGAAATCACAGTTCCCAAAGGAAAGGAAAAGGCTTGCAGGCTATACCAGGTGTCATGATGGTCTGGCCTCTGCTTCTG	-	4930522O17Rik
NR_028576.1	Mus musculus small Cajal body-specific RNA 1 (Scarna13), guide RNA	275	52	38	0.730769	8	5	0.625	ATGTGCAATTTTCCTCTGATAGGGCCTGGGTACTGTTGCCACGGTGATAATGGCTGTGCCGTGTCATTGTCGATCCACCAACAGTCAGAGAAGCTTGGCAGTCAAGATATTGTT	-	Scarna13
NR_151695.1	Mus musculus predicted gene, 16731 (Gm16731), long non-coding RNA	1003	115	84	0.730435	189	55	0.291005	ATGAAAAGCATAGGTCCGTATCTTGATTCCCGTTTCCCTCTGGGATACAACCTCAAGTTTTGTTCTAGGAAGCAGAATTATTGTAGAGCTAAGAGCCTATCGGTGTCCCTGAGGGCAAGGGTGGAGGAGAGCACTGCTCAGAGCTGTCCTAAGGCCATCCGCAGGTTTTTGATCTCTAGTTCCAGCTGCTTGGTCTGGACTTCTCTCTGGATTAACAGCTCCCGGAGCCTCCGGATCTCCTCCTGTTGCCGG	-	Gm16731
NR_027885.1	Mus musculus vault RNA component 5 (Vaultrc5), long non-coding RNA	345	63	46	0.730159	79	42	0.531646	ATGTTTCTCTCACAGTCATGTAAATATATCCAGGAAGAGATAGACGGGCCAGCTTTAGCTCAGCGGTTACTTCGACAGTGGTTCAGTTCATTACCAGCTATTCGTAGCAGGTTCGAACAACACAACCAACCACTTACC	-	Vaultrc5
NR_149753.1	Mus musculus lymphocyte expansion molecule (Lexm), transcript variant 2, non-coding RNA	1549	568	414	0.728873	416	44	0.105769	ATGAGACCTCGCACCCACGGCGCCCCCCCGCGCAACATCATGTCCACCATCCCCAAGTGGTTCAAAGGGGCGCCCTTTGGGGTGCAGAGCCACAGGTTTGATGTCTCCGCTGTCTATCCCAACCAGAAGAAATTCAGCACCTTCACAGAGGCCCCATACTCCAGACATCATTCGGTGGAACTGTCCCACATAGGACCTGGGACCTATAACTCCAAGGATACCTGCTTCAGCAAGAAGTTCCTGGAACAGAAGTTGGGCTCAGGATGGTCCCAGGCCCACGAAGCCACTCGGCTGACCCAGCTACCCCACTTCCACTACCAGGCCATCAAGAAGGAAAAAGAGCAGCAGGTGCACAAGCGTGGCCCTGGCTCCTACAACATCAAAGACTTCATAACTGAG…	-	Lexm
NR_027820.1	Mus musculus RIKEN cDNA 1810032O08 gene (1810032O08Rik), transcript variant 2, long non-coding RNA	690	129	94	0.728682	171	57	0.333333	ATGGCCGCGCGGGTCTGTGGTGTTCTCCCTGAAAGGCCTAAGCTTTGGGTGATGACGGAGGTGTTGTCTCCAGGAAGCATCATGGAAAGGCGTGGTGGTGCACAAGGGCCTTCAGGATGCCTGCGCCTGGTGACGGCTGCGCCTCAGGTTCTGGGCCTGACTCGGAAGGGTGCCTGTGAGCAGAAGAGCTGGCACGCGCAGCTCAGTGGACCATCAGTGCCAACCCGTCCTGTACCCTGGCTGAGGGGTGTGCTAAGTGGCAGATTCCCGGTTGGCTCATCG	-	1810032O08Rik
NR_040286.1	Mus musculus predicted gene 11627 (Gm11627), long non-coding RNA	677	76	55	0.723684	272	100	0.367647	ATGTTCGGAGGGAATTCTCAGGCCTCCAAGATCTTTGTGAGGAGTGGAGCGAGTAACAGTTACCTCCACGGCACTTGCAGGCAGGAGGGATTGTTCGTTTCCAAGAAGATCTGCACCGGCTGTACCCAAATAGAACGTCATTTTGATATGAAGGATTTCAGCCCC	-	Gm11627
NR_002869.1	Mus musculus predicted gene 5477 (Gm5477), non-coding RNA	717	324	234	0.722222	199	62	0.311558	ATGCCAACACAAATCTCAGTCACATCTGTGGTCTTCTCTGTGGACAACAACTGCAGCCTGGACCTGGACAGCATCATCGCTGAGATTGATCTTCAGTTTGAAGAGCTGCAGCTCACAGCTGGCAGACATAGGGATGACCTATGCAACACTAAACTGGAGATTGCTGAGATCAACTGCATGATCCAGAGGCTGAGATCTGAGATTGACCACATTAAGAAGCAGGAGAGAGATCTATGGTACATGTTCATTTTTGTTGCTCTCTATGCACAGCCTGCCAACCTGAAGAATGTCATTGCTGATGATAAGCAGTGTGGGGAGATGGCCCTGAAGGATGCCAGGGATAAGCTAGAAGGGCTAAAGGATGCCCTGCAGAAGGCCAAACAGTACATGGCCAGGCTG…	-	Gm5477
NR_046044.1	Mus musculus expressed sequence AI463170 (AI463170), long non-coding RNA	540	90	65	0.722222	54	24	0.444444	ATGGCCAAACCTACTGGAAGCACCCAGGCAAGGGCTCCCATCCCAACACAGAGAGCAGTCCCGGGAAGGTGGCCAGGGACTGGGGAGCGGCATTCTCTCCGGAGTTCGGCAGCCCAGCAGTTAACAGGCTCGGGCTGGGCAAGCAACGAACTGCCACCAACAACCTCGGGAATTAAAGCGCCCGCTGCCTCCTGC	-	AI463170
NR_027772.1	Mus musculus antisense Igf2r RNA (Airn), transcript variant 2, long non-coding RNA	413	74	53	0.716216	33	16	0.484848	ATGATACACAGAAGTGGGAAAGAGGCAAATCATTTATTTGTTACTAGGTACTTTTTCTTGTGGGAAGAAAGTTTTTTGTTAATTCACTCAACATTTATTGAGAGATGCAAGCCATCAAAGAAATGGCCCCTCCAGAAACTAGACACTACAGACCAAGGG	-	Airn
NR_131916.1	Mus musculus Ewing tumor-associated antigen 1, opposite strand (Etaa1os), transcript variant 2, long non-coding RNA	437	35	25	0.714286	78	27	0.346154	ATGTGTGCCCTGCCTCCTTATTTAATGCAGTCTCGCTGTGAACTCCTGGTCTTCCTGTCTCAAGCTTGTCAGTGC	-	Etaa1
NR_154551.1	Mus musculus remodeling and spacing factor 1, opposite strand 2 (Rsf1os2), transcript variant 1, long non-coding RNA	472	163	116	0.711656	66	43	0.651515	ATGCGGTTGACCATAGAGACGGGATGTTCTAGGCAACTCAGAGGTCATAGGAGCAAACCCCGAGAGAGGATGTATAAGGAATACCAAGCCTTTCCCAACAAAAAGCGGGAAGGGACCCAGGCCCCAGGAGTCCCTCGCCGAAGGAGGACTCACAGAAATAAAATCCACACGCATCTGGAGATCCCAAGTCTCCCGGCTGGGTGCACGAGTCTACCCTGCTTCCGCCTCGTCAGGCCTGTTCTCCTTGGGTTCACACAGCCATTTACCAGACCTCTTAGTCCCCACGTCGCCGGAGAGATCGAGCGCCCCATCCCCACGAGTCATGCCACGAGCACGAAAAGGTTACAT	-	Rsf1
NR_151585.1	Mus musculus RIKEN cDNA C230029F24 gene (C230029F24Rik), long non-coding RNA	542	218	154	0.706422	101	41	0.405941	ATGGTCCAAGAAAGCAGGAAACAAAGCAATGTAGGTCAGAAAACAAGCAGGAGGAGGAATGTCTTTAAAGAAAGAGTGAGATTTTCCAGAGTGCCAAGAGACAGGGAGAGGAGAGGAGAGGAGAGAAGAAGAAGAAGGAGAAGAAGAAGAAGAAGAAGAAGAAGAAGAAGAAGAAGAAGAAGAAGAAGAAGAAGAAGAAGAAGAAGAAGAAAGAGAGAGAGAGAGAGAGAGAGCGAGCATGAAGTTAGTAATGCTAACAAGGATTTTGGTTTGCTGTGGATTCATTTTTTTTGTGCGTGTGACTTCATGGGAAGAATTTTTATATCACATCAGAGAAAAAGAAATATGGCTTTTCTTCCATCTGGTGACATCATTGACAGGTACTTGAGTTATAATTGG…	-	C230029F24Rik
NR_045775.1	Mus musculus predicted gene 15350 (Gm15350), long non-coding RNA	518	88	62	0.704545	100	47	0.47	ATGTCAATGCCAGAAGAGTCGGGAAGGACCTGCCCATTGCAGATGACATGGGGTGATGAAGTAGGAGCCGAGGAACTTCTGCATCTCCACGGTGACGTACATGGATACGGGGATGATGTAATTGAAGAGGACCATGAAGGCCAGGAAGTCGGTGAAGGCCCTGAGGAACTGATAACATTGGTTACA	-	Gm15350
NR_033209.1	Mus musculus predicted gene 4792 (Gm4792), long non-coding RNA	787	262	183	0.698473	220	63	0.286364	ATGATAGCAGGCCCTGACTGTTTCAGTGTCTTTAACTTCTCGTCTTTCTCTTGCCCTACAGATCTCGTCCATTCGTCTGCTTTTAGAGATAGCAAACCTTGCACTCACCGCTCCTGTACCCAGACTGCCTCTGTGTGGACTCTTGGACTGCTTGTGCCCCTCCCCCACACAGCCCAGTGGCCAGGATTCCTGCCTAACTATATCCCAAGAATTGAGCCTAGGACTCTCTTTGGTCTGCTCTGGCTCATAAAAGCCAAGACGAGGTGTACCTTTGATATATGTATCCACGTAATTGATAAAACGGGAAAGATCAGAGGATGGAGTTTGGAGAGTACAAGACAGGTTCCTGTGAACCAGGCGGGTTCAGGAATCAGTCGCATCACTTCTTTCAGGAAGCAG…	-	Gm4792
NR_040686.1	Mus musculus RIKEN cDNA 8430423G03 gene (8430423G03Rik), long non-coding RNA	639	142	99	0.697183	139	47	0.338129	ATGCTACCCTGTGGGACGACCAGTTACATTCTCTGGCCAAAAAGAAGAGGGGAGCCACGGGACATCCCCCAGCTGTCACGACTCAGAAAAGGGAGTTCTCTTTCCTTATTTCCTCTTACTGTGTGGACTGAGGAGTTGGCTGTGGAACAGAGCAAGGAGCCCAAGGACCAGGAGGAGATAAGACCGTCAATAAAAAGCTTCCTGATGAACACCACGCCAAGGAAGAAAGATGCCTTCCAAGATCACTGGGGTCTCCAGGGCCCAGCCTTAGGTGAAACAGCCCGACCACCATGGATC	-	8430423G03Rik
NR_110336.1	Mus musculus diacylglycerol kinase, epsilon, opposite strand (Dgkeos), long non-coding RNA	770	167	116	0.694611	231	72	0.311688	ATGCTGTGTCCCCCAGTTCCAGGCCGTGCACTTTCCTTTGAACATCCGTCTGCATCCTACATCCCTGCCCCTCTGCCCACATGCCGCTCCTTCCTGTTTAGCTTGGATAGCAGGCTGGCTCTGGCCATCAGAACCATTGCTGACCTTGGCTGTCTTCACCTGCTGGGCAGACACAAAGTGAGGCCAACATCTGGACCCAGAGGAGAAATTAGAGGCCATTTGTGGAAGCACTCAGGAGGCCGGAAGGCCTCTGTCCAAGGCCAAAACACCACACCATTGTTTTCCAGTTCCAAACAGGAAGGGAACCTGGGTGTGCTTGGGCAAAGGAAAGGGAACCTGAGGTGGATG	-	Dgke
NR_110471.1	Mus musculus long non-protein coding RNA, Trp53 induced transcript (Lncpint), transcript variant C, long non-coding RNA	652	98	68	0.693878	69	41	0.594203	ATGAAACAACATTGTGGAGAGGAAAGCATTAGGGGAGCCCACGGCTACAAAACAAGTGAGAAGAGGTGGGAGAAAGAGAAACTACGCCACCTCCTCTGCAGCCGAGCGCACGCAGCAGCCTGGCGTGACAAGTGGGCGACGCCAGGGACAGAGAGTGGGGGTCCTCCGCCCGCTCCGGGGACCCTGTCGCCCACCGTGGTGCGC	-	Lncpint
NR_073044.1	Mus musculus RIKEN cDNA 1700011M02 gene (1700011M02Rik), long non-coding RNA	420	127	88	0.692913	36	21	0.583333	ATGAACTTAGTCCCCTACTTTCCGCCTCCTGGGCAGAATGTGAGAAACATAATACATTACACCCAGGACAGTGTGACCTTTGCTCACACCATGGAGAACTCATCCAGCAGCCCAAGAGAGACCAGGGAACCTGCTCCTTCCGCAAGGTCCTGGAGGGGCCGCTTCCAGAGAGCTCTGGCACGCGTGTCCAAGTTCTTCAGGAGAGGATGCCAATCAACCCGAGGCGGAGACCACTGGAATCCTAGACATGGGGGCCATGCACAG	-	1700011M02Rik
NR_152734.1	Mus musculus predicted gene, 32141 (Gm32141), long non-coding RNA	422	71	49	0.690141	48	18	0.375	ATGAAATTGGATGATTTTCATCCACTCAGGGTGAGTGACCGGCAGCCAGGAGCTGGGTCGGAGAAGATGGTGGATTTCCGTACGTCTGATGGACGACTCCGCGGGTTCCGGCTAACAGCCTTTCTGTTTTGTGCCTATTTCACTGTT	-	Gm32141
NR_131114.1	Mus musculus RIKEN cDNA 4930503F20 gene (4930503F20Rik), transcript variant 2, long non-coding RNA	584	125	86	0.688	144	49	0.340278	ATGGGGTTGAAGAGAGAAGGTTTTTATTGTAAATACGAGGAAGAGTACAGCCAGAAGCATCTGGAAGAGTCCAGATCAATGGGAGAAAATGGTAGACTAAACATGGCCAGTAGACTGAACTGGACGGGAACAGTTGGGAGTTCCTGGGGACTTGTTCCTTTTCATTCTGAGACCTTGAACTGTGGAGCTAATGGCTTTGTTCTCAGGGGAGTGTTGAAGAATCCTTCCATGAAAAACTTTCACCCTCAGGACCCAAAT	-	4930503F20Rik
NR_033497.1	Mus musculus myosin heavy chain associated RNA transcript (Mhrt), long non-coding RNA	828	237	162	0.683544	140	43	0.307143	ATGAACATTCTAGAGTATGTGGACACAGATGGACGCTCTGGCCACAGCTTGTTGACCTGGGACTCGGCGATGTCCGCCCTCTCCTCCGCCTCATCCAGCTCGTGCTGCACCTTGCGGAACTTGGACAGCCTCCAGCTCATTCTCCAGCTCCCGGACCCGGGCCTCCAGCTTCTGCAGCTGCTTCTTGCCGCCCTTGAGGGCGATCTGCTCTGCCTCGTCCAGACGGTGCTGCAAGTCCTTGATGGTCTGCTCCATGTTCTTCTTCATGCGCTCCAGGTCGTCATTGGCACGGACAGCATCATCCAGCTGGATTTGAGTGTCCTGAGGATCAGAAAAATGAGTGGCCTCATTGCGGCTGCGTGTCTCCGCATCCAGGGAGGTCTGCAGGGAGTCCACCAT…	-	Mhrt
NR_040630.1	Mus musculus predicted gene, 20753 (Gm20753), long non-coding RNA	574	130	88	0.676923	65	19	0.292308	ATGTGCAGTTGCTGTGAGAGGAGAAGCTTCAGGGTGGCTGCCTGCAAATGTCCAGGGAGCTGCGGAAACACAGGCAACTTGCAGAAGTCAGCGCTGTGCTATGTCTGCTTCACTGTGCTAAGTGCACTCTTCGGTGACAGCTGCCTGAGTCACTCTCGCTCCTTTGTTGAAGAAGAAGAAGAAGAAGAAGAAGAAGAAGAAGAAGAAGAAGAAGAAGAAGAAGAAGAAGAAAGAGAGAGAGAGACATTCTGTAGAGACATTAAA	-	Gm20753
NR_037972.1	Mus musculus expressed sequence BB014433 (BB014433), long non-coding RNA	1764	575	389	0.676522	241	39	0.161826	ATGGGAAACTACAAAAGCATGCCGACTGTATCTCTGCGCCCCCAAAGCTTCAACACAGACTCCCAGGTGTCTGTGCCCCGAGGCAAATGCCCTAACGCAGGAGTCTGTGCCCCAAGAACTGGATTCAGAGGCCCTAAACAAGTTATCTGTGTCCCCAAAGCCTGGTGCAGCGGTCCTATCCCAGGTGTTTGTGCCCCAAAAGCCTGCTGCAGATGCCCAGGTGTCTGCACCCCAAAAGCCTGCTTCAGAGGCCCTAACCCTGGTGTCTGTACCCCCAAAGCCCGGGGCAGATGCCCTAACCCTGGTATCTGCACCCCCAAAGTCCGGGGCAGAGGTCCTAACCTTTGTGTCTGGTGCAGAGGCCCTAACCTTTGTGTCTGTGGCCCCAAAGTCGGGTAC…	-	BB014433
NR_110507.1	Mus musculus predicted gene, 30498 (Gm30498), long non-coding RNA	632	136	92	0.676471	120	47	0.391667	ATGAAGCAGGAATATTCTTCTGAGAAGCAAAGCATGCTGGAGGAATTCTGCAGGGCCAAGGCAGCAAGATCAAGTAACCCTGGATTAAGACATCTGAAGCTGTTTCTTGAAGCAATGGAGAACTTGATTGACAGTAGCATTTTACAGAAGCTCTGGTTATCAAGATGTCCAAGGGAAGACCAGCAATGCACAGAGAGGACAAGGAATAAGAAGCCGGTCTCTACAGGGGACAGAACCAAGAAGTGGAACGGCCAGGCCTCTGGATCCATCGAGTCC	-	Gm30498
NR_033785.1	Mus musculus RIKEN cDNA 1700044K03 gene (1700044K03Rik), long non-coding RNA	390	107	72	0.672897	103	33	0.320388	ATGAGATCATTAAAGAGAATAGAATGTAGACTGCCACATCAAATAAGAAGAAGTGAGAAGCCTGTGTTTTCATCCCAGTGGACCAAGAGGAAAGGAGGAAAGAAGCAAGGAAGGAAAGCAGTTTTACCTTTTTCACTAATCCCATATTTTTCAGTGAACACCACTCTTTTAACTTCTCTGGTAAATTCCAAAACCTGCTTTCTGGATAGTTCCATG	-	1700044K03Rik
NR_040564.1	Mus musculus RIKEN cDNA 4930547E14 gene (4930547E14Rik), long non-coding RNA	549	55	37	0.672727	95	54	0.568421	ATGGGTGCTCAGTCCCGGTGGACACATCTCCAACATAGCTACAGCCCAGTGAACATTGCAGAAGATGAGGATTACATGAGTCTGGAGATCAGGGAATCTGTTATCGGTTTG	-	4930547E14Rik
NR_126443.1	Mus musculus RIKEN cDNA 4930557F10 gene (4930557F10Rik), transcript variant 1, long non-coding RNA	637	76	51	0.671053	83	51	0.614458	ATGAGGAGACTTCAAGCTGGCTCATTCTATCCTGGTAGAAGGGAAATCCAGGCATCGGGTCCTGCAGTGGTCAGCGCTGGCTCCGTCCGACTCCGTGCGAATCGCCTTGGGTTTGTCCCTTTTGTCGCCGAGGCTCTGGAGATGCTCAGACCG	-	4930557F10Rik
NR_045930.1	Mus musculus RIKEN cDNA 1700092K14 gene (1700092K14Rik), long non-coding RNA	395	139	93	0.669065	63	25	0.396825	ATGTGTGTCTGCCTTCGTGTGCACCGAGGGCATGTCTGTGCACAAGACTGTAGTATGGGCTTGCCGGTCCATAGGGACACACACTCTGCTCCCTTCCACACTGGTACCTTGAGTGGTCCTGACCCAAGATCCAGAGGCACTTACAGAAGCTTCAGCAAAACCAGACAAAACTTCCTTTCAATCCATTTATCAAAACTGCCCGCAGCTCCGCTTCGGAGCAGGTACAACAAGAATAAAATATTGAGCACAACCAGCAACCGCGAGACTGGAGGAGGCCAA	-	1700092K14Rik
NR_027955.1	Mus musculus RIKEN cDNA 4931440P22 gene (4931440P22Rik), long non-coding RNA	1861	157	105	0.66879	493	83	0.168357	ATGGAAACCGCCGGCTCCAAACAGCCAAGGAGTGAGACGCCCGGGTCCGAGCGACGCCTCCTGCCGGCCGCGCTCCGCGCAGCCACGACCTCCCGCCGCGCCCGTTCCACCGGGCTCCGCACTTCGCCGAGAGGGACCCGACCTCCCCGCCTCCCCGAAGCCACTCAAGGCGAGTCCACAATGAATTCCCCCCCACCCCGGCCCTGCCTCCTTCCCGAGGACCGGCTGGCGAGTCCCGGAGCTTGCAGGGCCGAGCCGCAGCGGACACTCCGGGTGGCGGGGAAAAGGAAGGGGAACCGGTGCGGCACTCAAAGT	-	4931440P22Rik
NR_152172.1	Mus musculus predicted gene 7607 (Gm7607), long non-coding RNA	519	132	88	0.666667	115	61	0.530435	ATGACTCCATCCAGAGCCACAAGCATTGCCCAGACACGCTCAGCCCTCACAAGGTGGAGCTCTGGAATCCCAGGGCTCTGTTGTTTTGGATCCTCTCAAGGTCCTGAAGCACCAATCAGTCGCCTCTGCTGCTCAAAGGGAAGAAAGCCAGGCACAGTCCTTAAGACAGAGTCTTACATCTTTGGAAGCTGGTACAAGCACTCTGGAAATCAGTTTAGCGGTTCCTCAGAAAATTGGACATATTTTGAAGCTAACGATATTCCC	-	Gm7607
NR_137285.1	Mus musculus predicted gene 12863 (Gm12863), long non-coding RNA	537	126	84	0.666667	131	83	0.633588	ATGAGACGAGCTTTGAACCTGCCATTCCCCCTCTCACTTAGGAAGGTTTGGTCCAGTCTTGTGCTTGCTTCTGCAGAGGCCATGGCTCCACAATGCCTGGGGAGGAAACTCAGCAATCTCTATGAGCTCAAGGAGACACAGTGTGAAGCCTTTGCATCCCTCCCCTCCTGCTTGAGAGCCTGTGTACCAGAGCAGAGCAAGGCAGTGCCTGAGAGCCAGGCTCTGAGACTGTGCCACATAAACTCCCACTTC	-	Gm12863
NR_030729.1	Mus musculus predicted gene 3434 (Gm3434), long non-coding RNA	416	114	76	0.666667	61	21	0.344262	ATGCCAGTTGCTCTGCTGTGTCTTCTGCCAGCCCAGACTGAGATGAGCAAACTCCTGCTCCTCCTGCTGCTGGGGGCTTTTGTACTTGTGTTGATCCAAGGCAGTTGTGAGTTGCCTGACCTGAGTGCTGAGACTCAAACTCGAGTTCTCTGCAGGAGCAGTACCTGCTGCCCAAGCAATAATATGCATGTCCTGCAACATGTTTGTGAATGGCAAATGTATAGAAGG	-	Gm3434
NR_138594.1	Mus musculus RAP1 GTPase activating protein, opposite strand (Rap1gapos), long non-coding RNA	476	92	61	0.663043	42	22	0.52381	ATGCAGCCAGAAGAGCATCTTTTCCTACCGTGGCCCTGGGGGAGGCCAAAGCTGCTCAAATCACCGGCGATATGTAGGCCAGGGCTCCAAGCTGGGACAGAAACTCCAGGACAAGGTCACCGTCTCCTGACTGAAGAGGACAAGGCCAAGAAGCCCTGGTTCTGTGTCTACATCGTGGCTATG	-	Rap1gap
NR_028113.1	Mus musculus RIKEN cDNA 0610039K10 gene (0610039K10Rik), long non-coding RNA	951	157	104	0.66242	139	43	0.309353	ATGGAATGTTGGCAAACTCAGAGGCAAACAGGCTATGTTGGGCCATTCAATAATCAGTTAGCATCTGTAATCCCAGAACTAAAGAGGATGAGGCTGGAGGATCAGGAGTTCAAAACTATCCTGTGCTACATAGAGTTTCAGACGAACAAAAAAGCCACTCTTCTTACCCCACACCCTACCGGAAACTTCTCCAGCCTTGTCTCCCCTTCCCCTTTCCCCCTTCCTCTTTTCCCCTGCCCCCCTTTCCCCCTGCCCCCTCCCTCCGCGGGGGTCAGTCTGCTGGCCAGGTTCAGCTCACTACTTTCCCTGTCC	-	0610039K10Rik
NR_027289.1	Mus musculus uridine-cytidine kinase 1-like 1, opposite strand (Uckl1os), transcript variant 2, long non-coding RNA	438	121	80	0.661157	119	44	0.369748	ATGAAAGGCCTACAGCAGAGACTGAAGAGAGGAAGGCTCATCACTTGGACCACCAAAGAAAGGTCTCAAGATCCCTCTGCTATGGTTAAATCTAGTCAAGCAACCCATCCCGGTGCTACTGTGGAATTCCTGCAAGAGGCAGAAGGCGGTTCAGAGTCATCAAAGCCATTTTTACAAGGCATCAAGGAGTCCTGGCTCTTGTGTTTGGAAGACGGGTCAGCTGAGGTCCGGAACCAATTC	-	Uckl1
NR_033509.1	Mus musculus predicted gene 9961 (Gm9961), long non-coding RNA	540	171	113	0.660819	107	40	0.373832	ATGGGCTGGAAAACCCTGGAGAAGGAGCAGCCTGGGCAGGTGAAAACCTTGCTCTGCACCAGGGTCACTCGGCAGCAAAGTATGTTCCAGGATACCTGGCTGCCAAGCTGCGTGGTCTGCAATTCCCCTGGTTTTGTCTCCCATCTCGCTGTGGGAGTGCTGGGGGTACAGATGTATATTACAATATCCAGCTTTCTGTCTGTTCCAGAGATGGAGGTCCAGTCACCTGGCTTTCATGATGCTGTGTCAAGAAAAACAAACACATGCAGCAAATTGGCAACAACAACAACTCCATCCTCAGTGGTGCGGACTGACTGCTGGATGTGGGTCCCTCTTGAT	-	Gm9961
NR_033539.1	Mus musculus predicted gene 12298 (Gm12298), long non-coding RNA	820	168	111	0.660714	73	39	0.534247	ATGACAGACATGTTTTCCAGCCAGGCCCAGGACCAAGCTCCAGGAACTCTGCTTGGGACCTGCCCACAGCTTCCAGAGTCCAAACTTCAGGCCTTTCTGCCCTTGGTTCCTCAGACATCTTTAGGTACAACATCAGGAATGAGCATCTTTCTTCTGGAGCTGGAAGCTGTGGGAGAGTGTTTGGCTGAAGGGGCTGGGATGCATGCTTCTGAAGAAGGACCCTGGCTGTGTCTGAACAGATTGGGACTCGAGAGCTGGAGGATGGGGACTGGAGAGATACCTCAGAGGAAAAATGTAGTGCGGCCCTTACCGAAGTCTGAGTTGATGGTGGAA	-	Gm12298
NR_131043.1	Mus musculus RIKEN cDNA 1700112J16 gene (1700112J16Rik), transcript variant 2, long non-coding RNA	361	53	35	0.660377	116	45	0.387931	ATGTGCGTCCTGATCCGTGGCCAGGAGCGTACCCAGTACGGCGGTGCGCCACTCGAGAGGCCTGACCCAGGTAGCCTCAACCTGAATCTTCGACCCAGTATCCTT	-	1700112J16Rik
NR_136921.1	Mus musculus predicted gene, 19582 (Gm19582), long non-coding RNA	841	256	169	0.660156	146	43	0.294521	ATGTGTCTCTCTGCACTGCAACCCGAGCGGCTGGAGTTCTCCACGGAGAGAGTTCTGAGCCCAGCGGGGGTGAGGACCCCGCAGCGGGCTGAGCAGTGGAGGGAGAGCCTGACGCAGGTGAGTACGGGAAGCTGCACCCGGTGCTCAGACCTACAGACCCCCCAGGCCTCGGGGAGCACGCGCCTGCGGCCCCCGCAGCGGTCCCCGCAGCGGCCCCAGCAGCACGCCGGGCCTCGGTCTCCTCAGCGGCGGCGCCCACCTGCGCCCAGTCCCCGCAGACCGGTCCCCGCGGCCCCGTCCTCGCGGCCCGGTCCCCGCGGTCCGTTAAGCCGCGGCGCGCTCGGCCCCGTAGCAGCGACCGCAGGACCTCGGGCCCGGCAGGGCCTGGGCGGCCGCTCG…	-	Gm19582
NR_108050.1	Mus musculus RIKEN cDNA 4930532M18 gene (4930532M18Rik), long non-coding RNA	481	94	62	0.659574	47	21	0.446809	ATGTACTTTGAGCCCATACCTCCAGGCTCTCCATCCATCCCCTCTGAGCCCGGTCTCTTCCCACTGGTCTTCTGCGTTTCCCAGACAGCTTCACATCTATACTCACATCATCCACACAGTTGCGATTTTATTCTGGCACTCACAAGTGAGAGGAATGATATAATCCAACATTTGTCTTTTGAGGAC	-	4930532M18Rik
NR_131100.1	Mus musculus RIKEN cDNA 9430065F17 gene (9430065F17Rik), transcript variant 3, long non-coding RNA	303	38	25	0.657895	23	10	0.434783	ATGCTCAGGAGCTTAAGACAGAAGGATGCCAAATCCAAGGATAACCTGGGCAAAAGCTGCCTGCTGATCCAGATG	-	9430065F17Rik
NR_103800.1	Mus musculus RIKEN cDNA 1700019M22 gene (1700019M22Rik), non-coding RNA	602	178	117	0.657303	73	25	0.342466	ATGGTGAAAGCGACTAAGAAGACGCACAATCTGACACAGGATGTTGAGCCATCAACCTCGACATCCAAACCCAAGACAGTGAAGGCTTGCCATCGTAAATCCTGTTCCAAATGTAGCAAGAAGATAAGAAGGCCCACGGTGCAAAAGCCTAAGAAGAAGAGCAAGAAAACACTGCCAAACATGCCTAAAAGAAAGACTTCTAAGAAAACTACACCACCAAAAAGGACTAATAAAGGCAAGGGGAAAGAACTATTTGGTCACTACCACCGTTTGTTGAAAGAGCTGTCAACAGGTAGTGGGAAGGAGCCCGAACATAGCAGCACTGAGAGCTCCAGGAGTTCAACAATGGAT	-	1700019M22Rik
NR_132424.1	Mus musculus RIKEN cDNA 1700023D09 gene (1700023D09Rik), transcript variant 2, long non-coding RNA	259	67	44	0.656716	15	9	0.6	ATGGAGACCTGGCCTCTGAACGGGAGTAACGGCCCACAGTCCCCGCCGGTGGGATCCCGGCAGCGACACAGTATCATGCCCAGTGTGAAACCCAAGTGTGAATTAAACGAAATCCTGTCCTTCGTAGGTTTT	-	1700023D09Rik
NR_151503.1	Mus musculus transformation related protein 53 inducible protein 11 (Trp53i11), transcript variant 5, non-coding RNA	692	32	21	0.65625	211	98	0.464455	ATGTCGCAGTGGCCAGCACGGGTCCCACAGGTCCCTGCACACCTGTGGAAGCTGTCAAGACTC	-	Trp53i11
NR_040484.1	Mus musculus RIKEN cDNA 1600002D24 gene (1600002D24Rik), long non-coding RNA	416	75	49	0.653333	106	52	0.490566	ATGATGTGCTCACCAAGGCTCATGCATCTGACACTTGCTCTTAAGCACGGTGGTTTGAGGTCCTCCAGAGGTGGAAGTCTGAATAAAACCAGGTCCTCTCTACCCTTTGGCTTCCTGCCTCACCATGGCAACTCTTCCTCTCATTTG	-	1600002D24Rik
NR_040290.1	Mus musculus RIKEN cDNA 4933424G06 gene (4933424G06Rik), long non-coding RNA	1127	409	267	0.652812	146	62	0.424658	ATGAGCGACACTGTGTTCTTCTCCTTTGTTATCTTCCTGGGCAGCCATTGGGGCACAGAGCCCCTGTCTATCCCTGTGATTGAAGGTGTGGAGAACAATTTTTCCTCAAGTTCAAAGCATCTCAAAGAAGATATGGATAGACTATTTGACGAGATCGTGCTGCAGGTGTATCCCAGCAATCTAGATGACGCACAAACAGCTGGCAGACTGATCACGGGGAGAGACGTGAATGAAACCTATCTCCACCATAATGGCATCAGCGATTCTGAGTTTGAATCAAGTTCACATAAGCAAGATGAATACTTGACTAAGATATTTGATGAGATTCTGTGGCAGGTGCTTTCTAAAGATTCAAAATATTCATCAAAAGAAGATGCAAGAACAACTGCTGAGCCGCTC…	-	4933424G06Rik
NR_015615.1	Mus musculus RIKEN cDNA 4732416N19 gene (4732416N19Rik), long non-coding RNA	551	80	52	0.65	140	40	0.285714	ATGAAGAATAAATTTAGCTGTGGACAGAGCTCAGAGGGAGTGCACAAGGTCCTGGGTCTGAGTCTCAGTACCCATGATGAGACCCTGCTAGGACAAAGCCAGCTCTGCCCCCAGGCGTCAGAACAGCTCTCCAGTTACCATGGGGCACAAGCTTGC	-	4732416N19Rik
NR_015497.2	Mus musculus predicted gene, 20735 (Gm20735), long non-coding RNA	627	132	85	0.643939	234	88	0.376068	ATGGAACACAAGTTTCCAGGCTGCTGTGACTGTGTAGCGGAACATCCAAGCAAGAGTACATGGTTGCCGAGATTGGAGGCCAGCACAGAGGACAGACGTCAGCCACCTCTGCCTTCCTCCCTTTATCCTGTGATGTCTTTCCCTCCTGGCTGCCACCATAGCCTCAGGAACCAGAACCCTTGGATGAAATCTACCTCTCTACCAGTCTCTATGGTTACCCAGGCCGGCCAGGTGCTCTGGAACAACTCTGACCTC	-	Gm20735
NR_045813.1	Mus musculus RIKEN cDNA 4930599N23 gene (4930599N23Rik), long non-coding RNA	880	84	54	0.642857	170	35	0.205882	ATGGTTTCAAGCAGTTTATTACCTGGGCTCTTATCTGCCTTTCTCTTCTGCAAGCACCACTGCATAGCAACTCTTCTATCAGCTCTCAGTGATACACTGCCTTGCCCTGACATAATAACTACCAACTACAGAGGACCAGATTTACTGGGAATTAGTGGAAAC	-	4930599N23Rik
NR_155296.1	Mus musculus up-regulated in Myc liver (Urml), transcript variant 2, long non-coding RNA	1504	335	215	0.641791	411	52	0.126521	ATGGTTTCTTTTGCTCAGTGGACCGTTAGTAAAATGCGTGGGAAAAGTTGGACTGAAAATGGGGAGAGAAGGAGTCCCCTCCACAACCTCATGCTCAAGAGATTCAGAGGGAGCACCCTCAAAAACCAAGTGCTAAAGAGGCTCAGAACGAGGACCCTCAAGAACTTCGTGCTCAAGAGATTCAGAGGGAGCACCCTCAAGGACCAAGTGCTCAAGAGACTCAGAGCGAGCAACCTCAAGAACTTCGTGGTCAAGAGACTCAGAGGGAGCACCTTCCACAACTTCATGCTCAAGAGACTCAGAGGGAGCACCCTCCAGGACCTCGTGTTCAAGAGACTAAGAGGGAGCACCCTCAAGAACCTCATGCTCAAGAGATTCAGAGGGAGCACCCTCCAGGAT…	-	Urml
NR_027866.1	Mus musculus RIKEN cDNA 5730408K05 gene (5730408K05Rik), long non-coding RNA	408	61	39	0.639344	95	51	0.536842	ATGTACGGAGGTAGAAGAAAGGGCTCTGGCCCTCTCGGCGTTATGTCTTCGGTGCTTGCGGCTTCCCGTTCGCGGGTTCTATCCTCAGACGCCGGAACACTTAACCGTGCAGAAATG	-	5730408K05Rik
NR_131196.1	Mus musculus Bloodlinc, erythroid developmental long intergenic non-protein coding transcript (Bloodlinc), long non-coding RNA	677	104	66	0.634615	85	20	0.235294	ATGAAAGACGGAGGCACAGGGACTGAAGGAACGGAGTTGAGGTTTCACCTTCGAGGGTTCCCCAGACCCGACCCACCAGCTGCGATTGAGATGGGCACAGCTCAGGGCTCCAGTTTGAGACACTCCACTGCCTGGGCTCAGGAGCTCAAGATCGAGAGGATTTTGTTGAGCGCCCGCCTGAGCGTACCTCCACTTCCC	-	Bloodlinc
NR_033190.1	Mus musculus predicted gene 839 (Gm839), long non-coding RNA	753	195	123	0.630769	265	93	0.350943	ATGTGGGAGACCCTAAGCACTGTCATGATGGGTGACCAGAATCAAAATCGCTTTCAGACCCTGGATTTTGACAGCCTGTTCTCTTCAGAGGTGAATGAAGGAGACACAGCCTCAGAGACAATGCAGCAAAATCTCTGGTGTCCAGCAATGAAGTTCTCAGAGCACACTACCTCTGTGCCCAAGATCGAGCCATGGACCAAGAAGCTCCCACGATATAGCCACTTAGTGTATGACGCTGATGTCCAAATGTCTGACTGGACCCCCGAAGAGACAGACAACTGGATGAGGTTGACTCTTGCTGCAGCTGTAGTGTGGTCAATGCGGACCTGCAGATTTTCTCGACATGGGAGGAACAACACATTGCTGGCA	-	Gm839
NR_131162.1	Mus musculus RIKEN cDNA 1700027F06 gene (1700027F06Rik), long non-coding RNA	403	121	76	0.628099	87	26	0.298851	ATGTACTTCTCAGGGATCCACTCAAATCCCAGTCCGGGGATCTTTTTTGTGGCCAGTGTCCTCGGTTTCATCATGGGACACTGTATTTTCCTCTTTCTCATTATCCTGATGATTCATCAGTGTAGAAAGAGGAGAGTGTTCCAAGAGGAAGAACTGATGGAGAGACTCCTGAATGAGGAAGAGAAGGCTGGAAGTCTGGTTTGTGAGCTCAAGACCATAGCGTATCAC	-	1700027F06Rik
NR_045177.1	Mus musculus RIKEN cDNA 2900055J20 gene (2900055J20Rik), long non-coding RNA	742	224	140	0.625	127	24	0.188976	ATGGTTTCTTGCCTGCACTGCTCACACAACAGCATCCGAACTGCTCCTGGCACCGTGGGACCTCTCAGCTTCGGAGCCCAAGCCCCGCAGGCATCTCTCGCCTTCCCGGCTGCTTTTCCTTCCCACCTGGCGGGGACATGGGCGTCCCTTTGCCCTTGCCTGCAGGTGGGGTGGCTGCTGCAACCCTGGGGGGCGCATCTATCTGTCGCCCTGCCTCTGGGCTCTCTGAATGCCTCTAAGTCCAGGTACCTCTTGCAACTCTTCCAGGTGCAAAGGATTTATCTGTTCTATAAGGTTTGGATTTCGTTTTTTCTTTTTTTCCTACGGAAGCTTTGGTTGAATATATATATTTTTTTCCTCTGCTCCACTTCTTCGACTCAGCATCCTCTCGGTTCAACT…	-	2900055J20Rik
NR_155295.1	Mus musculus up-regulated in Myc liver (Urml), transcript variant 1, long non-coding RNA	1472	345	215	0.623188	348	71	0.204023	ATGGTTTCTTTTGCTCAGTGGACCGTTAGTAAAATGCGTGGGAAAAGTTGGACTGAAAATGGGGAGAGAAGGAGTCCCCTCCACAACCTCATGCTCAAGAGATTCAGAGGGAGCACCCTCAAAAACCAAGTGCTAAAGAGGCTCAGAACGAGGACCCTCAAGAACTTCGTGCTCAAGAGATTCAGAGGGAGCACCCTCAAGGACCAAGTGCTCAAGAGACTCAGAGCGAGCAACCTCAAGAACTTCGTGGTCAAGAGACTCAGAGGGAGCACCTTCCACAACTTCATGCTCAAGAGACTCAGAGGGAGCACCCTCCAGGACCTCGTGTTCAAGAGACTAAGAGGGAGCACCCTCAAGAACCTCATGCTCAAGAGATTCAGAGGGAGCACCCTCCAGGAT…	-	Urml
NR_152141.1	Mus musculus RIKEN cDNA 5330416C01 gene (5330416C01Rik), transcript variant 2, long non-coding RNA	596	191	119	0.623037	140	34	0.242857	ATGATGGAGAACACTGACATCCGGCACACATGGGACTTATGGATTTTGCTGACTATTTTTGAAAGCTCTATAGGACGTGTGGTAAGGAGCAGGGTGCATTGGTCCTGGCTCTGCTGGTGCAGCTCAGTATGTTTGGGAGTAACTGTGGCTTCTGAACCAGACTCACGCTGTGTAGCCATGGAAGAGCAAAGCGCTGTGTGCTGCATAAACTGTGCCTCTGCTATACACAAGCAAGATTGTCAGACGGCAAGCCCAAGCGTGTGTTCTTTCTATTGTCCCATTAAGAGGACAATCTGGAAGATGCCACCTGGTCAATCGATTCATATTCTCCACCTGACACAGGGCAGCCTGCCAACC	-	5330416C01Rik
NR_045833.1	Mus musculus RIKEN cDNA E130006D01 gene (E130006D01Rik), transcript variant 2, long non-coding RNA	751	175	109	0.622857	167	30	0.179641	ATGAGAAGGCACAAGATGCAAGAAGAGAGAGGGGTTTGCTGGAAATCGTGGCTGACCACCTCAGAAGGACCCAGAAGACCCGAACTTTCTGGTTTTGCCTTTCACCTTGCTCTGAAACTTCTCCCAACACTGGAAGACAAGAAAGTTCCGCCCTACCTCCGCCCCACCTCCGCCCCCCGGACCAGGGAGATTCTTCTCTTTGGGCAAGCAGGCTTGCTGGGCAATCGTGAGCTGCTGAGTTCCCATCCCCATAGAAAGCTGGACATGGACATGCATGCCTGTTTCTGCAGCATGCTCAACTCCAGGAGCTCTCTGGTCTCCTATAAA	-	E130006D01Rik
NR_152118.1	Mus musculus RIKEN cDNA 4930589L23 gene (4930589L23Rik), long non-coding RNA	1364	259	161	0.621622	166	29	0.174699	ATGACCCACCAAGATTTCTTAGACTTGATCAAAGGAAAGTTAAGGATGGAGAAACATGGCTCAGCAGTTACAAACATAAGCTGCGTTTGCACGGGACTGGAGATCTCTTCCCAGCAAGTGGATCAGAAAGCTCACAACCAAGTCCAACTCCAGAAACCTACCTGCATTTTGGCTTGGTGCTGGTTTGAGAGAGAGAGAGACTCTTGCTGGATTCCACGTAGTTTTGCAGCTGAGGACAACCTTGGTCTCCCCATGCCCCAGCCTCTACTATTGAGATTGCAGTGTGTACCCCCATTCCTGGCCCAGAACCTAAAAGCCTGGCAAACCAGACTCAATTCTGAGCTCACGTTAAAGGAAGGAAGAGAGAAGAAACTCCACAAACTTCCCAACCAACACACA…	-	4930589L23Rik
NR_027829.1	Mus musculus predicted gene 10638 (Gm10638), long non-coding RNA	1362	121	75	0.619835	248	70	0.282258	ATGAGCGGGAGCGCGCACCGAACCCGGCTGGGCGGGGCTTCCCACGGCCACGCACGCGCAGAAGCGGCTGGCGGCTGCTGCCCGCACTCGGTGGCGGTTGGCGTCGAGACGCTTCGGTTACCGGAGCAGCGTCCCGAGCATCCCCACGAGGCGGCTGCGCTGTCTCGGGCCGTTACTGTGGGATTGACTGGGTTCGCGCCGTCCTCTCTCCGGGTCCGCGGTCTG	-	Gm10638
NR_126485.1	Mus musculus RIKEN cDNA 6330415G19 gene (6330415G19Rik), transcript variant 2, long non-coding RNA	694	142	88	0.619718	140	76	0.542857	ATGAAGATGGTCTCTATTCTTCAGGCTCCAAACGTGGAAGGGCTCCCTCCCTCACCTGTGGCCAGGCTTTCAACGACTGATTCTGTATGTCTTCCACCAAAGCGACAGCTTCCTCACCGCTCCCAAGGTGCTGTCTCTGAAGCTGGGCTTGGATCTCCCCTGGTAGCACAGCCAGGAACTGCTCCAGCACCAGCAATTCCAGGATCTGCTCCTTGCTGTGCAGCTCAGGCCGCAGCCAGCGGCAACAGAGCTCCCACAGCTGGC	-	6330415G19Rik
NR_040472.1	Mus musculus RIKEN cDNA 1700112H15 gene (1700112H15Rik), long non-coding RNA	778	147	91	0.619048	112	39	0.348214	ATGGAGTTCCGACAGTACCCAAGCAAGCTGGTGTGCTGTGGAGACACCTGGTCCTCTGTGCTGCAAACAGACTCTGCTGCATGCTACTGCCTGCCTGCCTACTGTGAGCTGAGGTGTGCCTGCTGTTCTGCTCCCTGGAGAAATTGTTTTGAAGATACAGTTGTTTCTACTATCCAGCTCACCTGTTTGTTACTTAGTGGAGTTGAAAGTTGTGACCCTCAAATAGCTACTTACTCAACTACGTTTTCACAAATAGGTTTTGTTCTTGCTTTT	-	1700112H15Rik
NR_027656.1	Mus musculus ornithine decarboxylase antizyme 1, pseudogene (Oaz1-ps), non-coding RNA	963	110	68	0.618182	290	74	0.255172	ATGGTGAAATCCTCCCTGCAGCGGATCCTCAACAGCCACTGCTTCGCCAGAGAGAAGGAAGGGGACAAACGCAGCGCCACGCTTCACGCCAGCCGCACCATGCCGCTTCTTAGTCAGCACAGCCCCGGCGGCTGCAGCAGCGAGAGTTCTAGGGTTGCCCTTAATTGCTGTAGTAACCTGGGTCCGGGGCCTCGGTGGTGCTCC	-	Oaz1
NR_040496.1	Mus musculus glutamate decarboxylase 1, opposite strand (Gad1os), long non-coding RNA	905	149	92	0.61745	205	48	0.234146	ATGGATCGGGAAGGAGACTGTCCCCAATTCTGCCATGTGAGTGTTGCTGGTGCTGAGGCTAAACCTGCTGGTAGCTGCCTTCTTGGAGAGGTAACCCCAGGTGACCAAGTGTTGATGGGAGAAGAAGACACTTCTGGAGATGTGAGGCAGTTTTACAGAGAACCAGCCACCACTCTGCTCCAGGGGTGGAAGGTCTCTAAGAACTCAACTGGGAGATTTGAATTTCGAGTGGTCACCCCACGCCTGCACTACTCCACACCTGCGCTACCTCACACC	-	Gad1
NR_155280.1	Mus musculus predicted gene, 33174 (Gm33174), long non-coding RNA	273	39	24	0.615385	0	0	#NA	ATGTGGAGAGTGAAGATTTGTCCGCTACTGGCCAGCTATCAGCTACTCACGCTACTTCAGAATTCTGCACTC	-	Gm33174
NR_145133.1	Mus musculus differentiation antagonizing non-protein coding RNA (Dancr), transcript variant 3, long non-coding RNA	1278	352	214	0.607955	344	56	0.162791	ATGGCTGTATTAACGCAGCGCGCAGCGGCTCGGTCTTTCGGTCCCGGCCTTGGTGGTGAGTGTCCTCGTGGGAGGGTGTCAGGATGTCCCCGTGTCCCCTCGAGCTTTGCCCGCCCCGAGCTCAGCTGCTCCCGGCGGCCAGAACGGAGGGGTAGAGCAGTTCTCAGCGGCCCGCGGGGCGGGCGGCAGTGTCCAGCCCGGGGCTGCGCGAGACACAAAGTCCTCTGTGCCGTCCGACCCGGGCACCCTGACCACCGCCCTTTCCCTCTGCAGGCCGATCCACCCGAGCCGGTCCCCACTGCCCAGCCGTGCTGCTGCCTCGGACACAAGCGCAGGTACGTCCCGGCATTGATCGGAGGCAGGCCCTGGCCACGTGGCCGAGAAGACGGAGGTTCCAGG…	-	Dancr
NR_045996.1	Mus musculus expressed sequence AU021063 (AU021063), long non-coding RNA	583	201	122	0.606965	126	29	0.230159	ATGAACTCCCTGGGAACAAGACACCTGCTTCGACATAAGTTGCAGACGAAGTATAGATTTCTCAGGAGCAGATCCACAGGGGATTTGCTAAGAGGCATGAGGAGTGTGAACTCAGTTACCAGCTCACTACAGATCCTCCTGGAGGAACAAATGCTGTATGGGATCCCAAAATATGGCAAGGTTTCCAGGTGGCGCCGAGCACCAGACGGCTTTGAGTCTGGAGATAGTTCCACCACAAGGCTCACGACCAGCAGAGGGTGCCACCATCCCACAGGGAGGCACCCAGGACTCTCCAATCCTCCCTGGAGAAACTGTGGAACCGCAGAGGAATCAGGCAGTCCGCTCCCCAGCTGCCAGCTGCTGAAT	-	AU021063
NR_153100.1	Mus musculus family with sequence similarity 122, member C (Fam122c), transcript variant 3, non-coding RNA	908	297	180	0.606061	196	49	0.25	ATGTCTTTAAATGAAGAAGAGCCAGATACGCTCCAAAATTTCCAACTTGGCAGAGGTTTTATCCTCAACACAGATGTGATACAGGAGACTATGGAAGTGGATTTAGGTCTGGTACCAGCTTCCAGCTCTGTAGACATCAGCTACGTTAGAAGATCCAACAGCATCCCTTCGGTCAATGGATTTGGTGATAATTCACAGGGATTCCAAGTTGGCCCCACAAGAATGAGAAGGAACGGCTCCCCCTTTCTGAATCAGCATGGATTGCTGTTTCTACCTTCCCGCAGTCGTACATCTGCCAACCGGATTTTCCAAATCAAACAGGAAGAAGGGATGGATATGGCAATTAGAGAAGCAATGCATGAGAGGGACATGCATACTGCAATGCAGATAAGTCGGAGT…	-	Fam122c
NR_153099.1	Mus musculus family with sequence similarity 122, member C (Fam122c), transcript variant 2, non-coding RNA	743	297	180	0.606061	272	122	0.448529	ATGTCTTTAAATGAAGAAGAGCCAGATACGCTCCAAAATTTCCAACTTGGCAGAGGTTTTATCCTCAACACAGATGTGATACAGGAGACTATGGAAGTGGATTTAGGTCTGGTACCAGCTTCCAGCTCTGTAGACATCAGCTACGTTAGAAGATCCAACAGCATCCCTTCGGTCAATGGATTTGGTGATAATTCACAGGGATTCCAAGTTGGCCCCACAAGAATGAGAAGGAACGGCTCCCCCTTTCTGAATCAGCATGGATTGCTGTTTCTACCTTCCCGCAGTCGTACATCTGCCAACCGGATTTTCCAAATCAAACAGGAAGAAGGGATGGATATGGCAATTAGAGAAGCAATGCATGAGAGGGACATGCATACTGCAATGCAGATAAGTCGGAGT…	-	Fam122c
NR_045093.1	Mus musculus predicted gene 9920 (Gm9920), long non-coding RNA	935	231	140	0.606061	337	180	0.534125	ATGCCCAAGAAAAAGGAACAGGAAGCGATGGGAATGTCAAAAGAGCCCTGGGGGACTTCAGCCATGCGTTCCAGCTCTCTCTGCTGCACCCCGCCGCTCCCGCCGGCGTTGCTGTCGCTGCTACCACTGCCGCCGCTGCTGCCCTCTTCCATGTTCCTGACCGCGCGGTTGCCACTCTGCCTTTGCTGTCCCGGCGGGTGCGCCTGGCGTTTGGATCAATGTGCCCTCCCCGAGGCCGCCCCGGCCATCTTTGTTCCGGGCGGTGCCGTGGCTCAGACGCGATTGGCTGGTGAGGGAATCCCTGCGGTTTGTAAACTTCAACATAGCTTGACTGGGAAGTCATGGCTTCCGCGGCCATACACATTTGTTGAAGTATCTTTGGATTTGCCTTTTGGAAGA…	-	Gm9920
NR_131921.1	Mus musculus kinesin family member 16B, opposite strand (Kif16bos), long non-coding RNA	495	99	60	0.606061	64	33	0.515625	ATGGGGCGCATGCGCAATAGCAGAAGCAGCGGGCGGGTCCAGGCACAGCCGCCAGCCAGGCTGCACCCGGCTGTGGCAGCCACGGGCAGGGGCGGAGCCCGCCGTATATGGGAGCTGCTTGGGGACAAACTGTGTAGGGTGCGCTCTCGGGCGGGCAGGGCTTCAACACCCTACCAGCTG	-	Kif16b
NR_040373.1	Mus musculus ankyrin repeat and SOCS box-containing 17, opposite strand (Asb17os), long non-coding RNA	495	66	40	0.606061	150	52	0.346667	ATGCTGAAGCCGCCTTTCACATCACACCACATGGGCAAAGCACTTAGTCGCTGCAGCTGTGTGTCGCTGCTGTGTCTCCCCCACGGGTGGGGGCATAAACCTTACCATGCTCTGCAAATA	-	Asb17
NR_136890.1	Mus musculus predicted gene, 32755 (Gm32755), long non-coding RNA	340	48	29	0.604167	74	49	0.662162	ATGCTCTTCCTCATTCTCACACAATTCCGGCCTTTCCTCCTCCCGCGCTCAGAGTCTAGGTCACAAACAGTCTTCCCTGCTTCAACT	-	Gm32755
NR_151625.1	Mus musculus predicted gene 7160 (Gm7160), long non-coding RNA	471	178	107	0.601124	15	8	0.533333	ATGCTGCAAGGCTCTGGCACATCCCGCGCGGTCCTAATGCTTGATGGGTTCCAGCAGACTGAGGACGTGGGTTTGGGACTTTCGGACCACGGCGAGGATAAGACTGAATTGAACCCTAAATCAGCTTCCGTGATAAAACCGAGAGATGGAGAATTACTCAGCACATTTTATATTGATAAAAGAGTGCCCGGTGCAGAAGAACCAGAAGAACAAGGCCTGGAATCCTCAGGAACTGGAATTACAAATGTTTGTGAACAGTCACATGGCTACTGGAATCAGTCTCTGATCTTTTGGAAAACACACCCTGTCCTCTTAAATCCC	-	Gm7160
NR_153831.1	Mus musculus RIKEN cDNA 4930529N20 gene (4930529N20Rik), long non-coding RNA	364	120	72	0.6	47	22	0.468085	ATGAATTCTTGTCAAGGAACAAATAGTAATTGCAATGTATCAGCATTTGTTCACAAAGCCGCACAGCTGTCACTCGAGATCAGACGTCACCACCTGTTGATCGCAGCAAGTACAAGTGTCGACCTTTGTCATTCTTGTCCTTCTGCCTCTTGCAGCCACTCTGTCCAGCTCTTCTGGAGTACTCACAGCAAGCTCTCCTTCATAGACTCTGAGTTA	-	4930529N20Rik
NR_149258.1	Mus musculus CASP8 and FADD-like apoptosis regulator (Cflar), transcript variant 10, non-coding RNA	696	100	60	0.6	183	69	0.377049	ATGGCGGCCATTCTCATCTTCTCGGAGCCCTTCTCTTTGCTCACACTCGCGATTCTGCCCCCGCAAGAGTACTCTGGGGACGTCCTTATCGCTGGGAGAGAGCGGTCGCATCTCATTCCTGAACCTGTTGGGCTCGCTGGGCGCGTCACCTGGCTAGCAGCTTGGGCCAGCTCCGCAGGC	-	Cflar
NR_045931.1	Mus musculus RIKEN cDNA 1700092C10 gene (1700092C10Rik), long non-coding RNA	569	45	27	0.6	143	38	0.265734	ATGTGGAAACAGCTCTCATTCCAAGCAAACCCAGAAGGGACTCTGGAGAAAGAATGGCAGTGGTACCTGTTTGGAGCTTCA	-	1700092C10Rik
NR_037965.1	Mus musculus predicted gene 6644 (Gm6644), non-coding RNA	1369	353	316	0.895184	448	61	0.136161	ATGGCCAGCCATCTGGAACTCAACAACGGCACCAAGATGCCCACCCTGGGCCTGGGCACCTGGAAGTCCCCTCCTGGCCAGGTGACTGAGGCCGTGAAAGTTGCTATTGACTTGGGGTACCGCCACATTGACTGCGCCCAGGTGTACCAGAATGAGAAGGAGGTGGGAGTGGCCCTCCAGGAGAAGCTCAAGGAGCAGGTGGTGAAGCGGCAGGATCTCTTCATTGTCAGCAAGCTGTGGTGCACGTTCCATGACAAGAGCATGGTGAAAGGAGCCTTCCAGAAGACACTGAGCGACCTGCAGCTGGACTACCTGGATCTCTACCTTATTCACTGGCCAACGGGGTTCAAGCCTGGGCCCGACTATTTCCCACTGGATGCCTCAGGGAACGTGATACCT…	+	Gm6644
NR_153393.1	Mus musculus translocase of inner mitochondrial membrane 10B (Timm10b), transcript variant 12, non-coding RNA	785	106	93	0.877358	240	97	0.404167	ATGGAGCAGCAGCAGCAGCAACTGAGAAACTTGCGAGACTTCCTGTTGGTCTACAATCGGATGACAGAACTGTGTTTCCAGCGCTGTGTGCCCAGCCTGCACCACCGAGCTCTGGACGCTGAGGAGGAGGCCTGCCTGCACAGCTGTGCTGGGAAACTCATCCATTCTAACCACCGCCTCATGGCCGCTTACGTGCACCTCATGCCCGCCCTGGTCCAGCGCCGCATCGCGGACTACGAGGCTGCCTCGGCCGCGCCAGGTGGTTGCCAGCCTCCACTC	+	Timm10b
NR_045438.1	Mus musculus motile sperm domain containing 4 (Mospd4), non-coding RNA	883	226	191	0.845133	99	35	0.353535	ATGGCGTCCACCTCCCGCGCCCCCGCGAAGCCCCAGCAGGTCCTAGTCCTCGACCCACCCACGGACCTCAAGTTCAAAGGCCCCTTCACCGGGTTGCTCACGGCGCATCTTAAACTGCGCAACCCGTCGGCGAGGAAGGTGTGTTTCAAGGTGAAGAGCACCAGCCCTCGGCGCTACTGCGTGCGGCCCAACAACGGAGTCATCGACCCGGGTTGCACCGTGACCGTCGCTGCCACGATGCAACCCTCCTGCTGCGGCCCCAGCAAGGAGGTCAAGCACAAGTTCATGGTGCAGACAGTGTTTGCTCCTCCGGACATTTCGGATCTGGAAGCCGTGTGGAGGGAGGCACACCCTGGGGAACTAATGGATTCGAAACTGAGGTGTGTGTTTGAACCGCCG…	+	Mospd4
NR_003953.1	Mus musculus RIKEN cDNA 1700022A21 gene (1700022A21Rik), non-coding RNA	1448	493	400	0.811359	199	48	0.241206	ATGAGCCACCAGACCCGGGTTGTAAGTGTCTTTTTTAAGCAGACAGGGAGGCAGGCAGGGCAGGGCACCTTCAGACTAGATCAAACAGGTGGTGGCCAGCAGCCAGCTGGGAAGACACAGTCCCCACAGCAGGATATCAGCCTGGAAGTGGTGGCTGAGCCTCTGAAGGTGAGCATCGTGGGCTCAGGGAACTGGGCGTCAGCTGTTTCAAAAATCATTGGGAACAATGTGAAGACCCTGAAGAAGTTTGCTTCCCCGGTCAAGATGTGGGTATTTGAAGAAATGGTCGATGGGAGGAAGCTGACGGACATCATCAACCGTGACCATGAAAACATAAAGTACCTGCCTGGACACAGGCTGCCCGAGAACGTGATGGCCACCCCAAGTCTCAGCCAGGCT…	+	1700022A21Rik
NR_033507.1	Mus musculus olfactory receptor 1077, pseudogene 1 (Olfr1077-ps1), non-coding RNA	579	185	150	0.810811	12	12	1	ATGGAAAACCACAGCCTCACATTGGTGACTGAATTCATCCTGATGGGTATAACTGAACGCCCTGAACTGCAGGCCCCATTGTTTGGACTGTTCCTCATCATCTATATTTTCTCACTGGTGGGCAACTTGGGCATGATCATCCTTACCATGGTGGAATCAAGGCTACAAACACCTATGTACTTTTTTCTCAGACACCTTGCTACTACTGACCTTGGTTATTCAACAGCTGTGGGACCAAAAATGTTAAGAAGTTTGCTTGTAGACCAAAATAGAATATCATTTCATTTCTGTGCTGTCCAGTTTGCTTTCTTTAGCATGTTCATTATTAGTGAATTTTTTATTCTGTCTGCAATGTCTTATGACCGTTATGTCGCCATCTGTAAACCACTCCTCTATAAT…	+	Olfr1077
NR_033501.1	Mus musculus predicted gene 7271 (Gm7271), non-coding RNA	817	214	172	0.803738	131	38	0.290076	ATGTCATCGCTGGTGAAGGAAGACTTGGAGAAAAAACTGTTTAAGCCGCTGGCGCAGAATCTCTGCGAGTTTATTGAGATCGAGGTCTCTGTCCAGGACAGGTATTTCCTCTGTGTGTCAGTGACCAAAACTGATGAAGTAAAAATCACCATGGTGAAGCACTACAGAGTAGGGCTGGATGAGAAGTATGAAGTAACAAAAAGGTGGTCCTTGAGTGATCTGCGGATGATTGACGGAAAAGAAGCAGATACCGACAATCCATTTTTTGATCTGCACTTCAAGAAAGTCTACAGCTTGGAGGCCTACAGCTGTGCCTCTAAGTACTCCTTTGCTCGAACGGTGAGCAGGCTGAACCACGTGTATCTTAAGAAGGACTTACACATGGTCAACTTTGATTCT…	+	Gm7271
NR_027644.1	Mus musculus V-set and immunoglobulin domain containing 8 (Vsig8), transcript variant 2, non-coding RNA	1533	386	305	0.790155	393	41	0.104326	ATGAACCTGCAGGTATCTGACACAGCAACCTATGAGTGCCGGGTGAAGAAGACCACCATGGCCACCAGGAAGGTCATTGTCACTGTCCAAGCACGTCCTGCGGTGCCCATGTGTTGGACGGAAGGCCACATGTCAAAGGGCAACGATGTGGTGCTGAAGTGCTTTGCCAACGGAGGCTCTCAGCCCCTCTCCTACAAGTGGGCCAAGATCAGTGGGCACAGTCACCCCTACCGAGCTGGGGCTTACCACTCACAGCACAGCTTCCACTCTGAGCTTTCTTACCAAGAGTCATTCCACAGCACCATCAACCAAGGCCTGGGCAACGGAGACCTGCTGTTGAAGGGCATCAACGCAGACGACGATGGGCTGTATCAGTGCACAGTGGCCAACCATGTGGGC…	+	Vsig8
NR_157092.1	Mus musculus cytochrome c oxidase, subunit 6B1 (Cox6b1), transcript variant 2, non-coding RNA	386	51	40	0.784314	38	23	0.605263	ATGGCTGAAGACATCAAGACTAAAATCAAGAACTACAAAACTGCCCCCTTTGACAGCCGCTTCCCCAACCAGAACCAGACTAAGAACTGTTGGCAGAACTACCTGGGTCTCAGCCTGGGA	+	Cox6b1
NR_134309.1	Mus musculus histone cluster 3, H2bb, pseudogene (Hist3h2bb-ps), non-coding RNA	465	197	154	0.781726	37	23	0.621622	ATGCCTGATCCTTCATTTGAATGCAAGGCATACAAATATTCTTGCTACAGGGGCGTCCGCGTTTCCGTAGTACAACTAGACATTATGCCTGATCCATCCAAATCAGCTCCAGCCCCCAAGAAAGGCTCCAAAAAGGCGGTCACCAAGGCGCAGAAAAAGGATGGCAAGAAACGCAAACGGGGCCGCAAGGAGAGCTACTCCATCTACGTGTACAAGGTGCTGAAGCAGGTGCATCCGGACACCGGCATCTCGTCTAAGGCCATGGGCATCATGAACTCGTTCGTCAATGACATCTTCGAGCGCATCGCCAGCGAGGCCTCCCGCCTGGCGCATTACAACAAGCGCTCGACCATCACGTCCCGCGAGGTGCAGACAGCCGTGCGCCTGCTGCTGCCCGGG…	+	Hist3h2bb
NR_033608.1	Mus musculus RIKEN cDNA 1700084J12 gene (1700084J12Rik), non-coding RNA	731	159	123	0.773585	132	31	0.234848	ATGTCTCGTGCTTTGGAGATGCCTGATAAACATTCCTTGACCTTCGTTATATGCATGGAAAGGATTGAAGGAGTGAGTTTATTGGTAAAGAGCACCATCATGAAACTTGGCCTGAAGAAATTGTTCCGTGGCATCTTTGTCAAGGTCACCCCTCAGAGCGTAAGAATGCTGCTCACGGTGGAGCCTTATGTGACCTGGGGATTTCCAAATCTGAGGTCTGTCCGGGGACTCATCTTGAAACGTGGACAAGCAAAGATTAAGACAGTCCCTCTGACAGACAACACGGTGATCGAGGAGCACCTGGGGAGATTTGGTGTCGTTTTCCTGGAAGACCTCATCCATGAAATTGCCTTCCCTGGCAAGCATTTC	+	1700084J12Rik
NR_002868.1	Mus musculus predicted gene 5476 (Gm5476), non-coding RNA	402	172	133	0.773256	31	22	0.709677	ATGCCCAGCTTCACACGACTTCTGGGGAAGAACAAGCTGGATGGGCTGGAGGATGCCCTACGGAAGGGCAAACAGGACATGACCAGGCTGCTGAAACAGTATCAGGAGCTCATGAATGTCAAGCTGGCCCGTGATGTGGAAAGCGCCACCTACAGGAAGCTGCTGAAAGCTGTGGTGCAGTCCACTGTGTCCAGCGGCTATGGCAGTGCAGGTGGTGTCAGCAGCAGCTTAAGCCTGGGTGGAGGCAGCAGCTACTCCTATGGCAGTAGCCATGGCCTTGAAGGTGGCTTCAGTGCTGGCAGTGGCAGAGTCATCAGAGGTGGCCTCAGAACTTCTGGTGGCAGTCCTTCTACCATCAAATACACCACTACCTCTTCCAGCAGGAAGAGCTACAGTCAA	+	Gm5476
NR_003634.2	Mus musculus ribosomal protein S4-like (Rps4l), non-coding RNA	941	339	262	0.772861	86	25	0.290698	ATGGCTCGTGGTCCCAAGAAACACCTGAAGCGTGTGGCGGCCCCACGCCACTGGATGCTGGACAAACTGACCGGTGTGTTCGCGCCCCGTCCGTCTGCCGGCCCGCACCGCCTGCGGGAGTGCCTGCCGCTCGCCATCTTCCTGAGGAACAGGCTCAAGTACGCCCTGACCGGCGACGAGGTGAAGAAGATCTGCATGCAGCGGCTCATTAAGGTCGACGGCAAGGTCAGAACCGATGTGGCCTACCCAGCTGGCTTCATGGATGTCATCAGCATCGACAAGAGCGGCGAGAACTTCCGCCTCGTCTACGACACCAAGGGCCGCTTCGCGGTACACCGCATCACGCCCGAGGAGGCCAAGTACAAGCTGTGCAAGGTGAGGAAAGTCTTCGTGGGTACC…	+	Rps4l
NR_110499.1	Mus musculus ribosomal protein L14, pseudogene 1 (Rpl14-ps1), non-coding RNA	694	285	216	0.757895	67	21	0.313433	ATGGTGTTCAGGCGTTACGTGGAGGTTGGCCGGGTGGCCTACATTTCCTTCGGGCCCCATGCTGGAAAGCTGGTCGCAATTGTAGATGTCATTGATCAGAACAGGGCTTTAGTGGATGGACCCTGTACTCGGGTGAGGAGGCAGGCCATGCCCTTCAAATGCATGCAGCTCACTGACTTCATCCTCAAGTTCCCACACAGTGCCCGCCAGAAGTATGTCCGAAAAGCTTGGGAGAAGGCGGATATCAATACGAAATGGGCAGCCACAAGATGGGCCAAGAAAATTGATGCCAGAGAAAGGAAAGCCAAGATGACAGACTTTGATCGTTTCAAGGTCATGAAGGCAAAGAAAATGAGGAACAGAATAATCAAGACTGAAGTAAAGAAACTTCAAAGAGCT…	+	Rpl14
NR_038089.1	Mus musculus predicted pseudogene 6654 (Gm6654), non-coding RNA	626	172	130	0.755814	54	54	1	ATGGTTAAGAGCACTGGCTGCGCTCTTTCGAGTCTTGGCTCCAAGATGACCAAAAAAAGAAGAAACAACGGTCGTGCCAAAAAGGGCCGTGGCCATGTGCAGCCCATTCGCTGCACGAACTGTGCCCGGTACGTGCCCAAGGATAAGGCCATCAAGAAGTTTGTCATTCGGAACATTGTAGAAGCCGCTGCTGTCAGGGACATATCTGAAGCAAGCGTCTTCGACGCCTACGTGCTTCCCAAGCTCTATGTCAAGCTGCATTATTGCGTGAGCTGTGCCATCCATAGCAAGGTCGTTAGGAATCGATCCCGAGAAGCCCAGAAGGACCGGACACCCCCACCACGATTCAGACCTGCTGGCGCTGCACCTCGACCTCCACCAAAGCCCATG	+	Gm6654
NR_040440.2	Mus musculus ALMS1, centrosome and basal body associated, pseudogene 2 (Alms1-ps2), non-coding RNA	1170	405	304	0.750617	317	103	0.324921	ATGACTTCTTCTGACTCTGTTTCATCTCCTGGGAGCTTGTTGAGCTTGGACTCTGCTCTTTCCAATGAGGAAACTGTACGCATGGTGAGCAAGGGTGTACAAGCTGGTAACTTGGAGATTGTGGCTGGTGTCAAAAAATACACTCAGGATGTTGGGGTGACTTTCCCAACTCCCAGTTCTAGTGAGGCCAGATTGGAAGAGGACAGTGGTGTGACTTCTTCGTCAGAAGAAAAAGCCAAAGAGAAAAAGTTTCTTTCCAATTATCTGCAGACCAAAAACTTAAGGAAGAACAAGCCAAATCCCTGTGCAGGTGTCTCATGGTTCGTTCCTGTGGAAAATGGACAATCAGGATCTAAGAAGGAAAACCTGCCCAAGATTTACAGACCTGGTATCTCCTGG…	+	Alms1
NR_003650.1	Mus musculus protein phosphatase 1, regulatory (inhibitor) subunit 2, pseudogene 3 (Ppp1r2-ps3), non-coding RNA	836	275	205	0.745455	103	59	0.572816	ATGGCAGCCTCGCACCGGCCCATCAAGGGAATCCTGAAGAACAAGACCTCTGCGGCTTCCCCTCCGGTGGTGCCCTCGGCCGAACAGCCCCGCCCGATCGTGGAAGAGGAACTGAGTAAGAAGTCTCAGAAGTGGGATGAAATGAACATCCTGGGAACATATCATCCCGCTGACAAAGACTATGGCTTGATGAAAATAGACGAGCCAAACACCCCATATCACAATATGATAGGTGACGATGAAGACGCCTATAGTGATTCTGAAGGCAATGAAGTCATGACTCCAGATATCTTAGCTAAGAAATTAGCTGCTGCTGAAGGCTCAGAGCCAAAGTATCGGACTCGGACTCGGGAGCAAGAAAGTAGTGGAGAGGAAGATAATGACCTCTCCCCTGAGGAG…	+	Ppp1r2
NR_108053.1	Mus musculus gasdermin C-like 2 (Gsdmcl2), non-coding RNA	1044	324	239	0.737654	272	60	0.220588	ATGTCGTCCTTATTCTTGAGGAGCACCAAGAGCCTGGTGAGAGAGCTGGGCAGGAAGGGTGAGCTGGTGCCTGTGGACAGCCTCAGCAGCTCACAGCGCCTGCGCCCCTTCTGCCTGGTGAGGAAGAAGCACAAGAGCTACCTCTGGCCTTGGGACACACCCCTCATCCCCACAGACTTCTCCCTCCTCGATGTGCTGGAGCCTGGCTGTCCTGACCCAGAGGTGAACCACAGTGGGCCTATCTACACCTGGGAGAAGGAGGCAGGAGGATTGACAGGGGCTGTGAGCCTGAGTGCTGGGCTACAGGGCCAGGCGACTGGAAGTGGCAAGACCACCCGCCTCTCTGCCTTGGCTGTGCAGACACTCTGGGTCTCCCCTTGTACCTGGGAGATGCTGCTA…	+	Gsdmcl2
NR_045710.1	Mus musculus predicted gene 9833 (Gm9833), non-coding RNA	1660	620	454	0.732258	474	77	0.162447	ATGGAGAATGATGAGTCAGTGAAGGAAGAAAAATCTGATTTAAAAGAAAAGTCTACAGGAAATAAGAAGGCCAATCGGTTCCATCCTTATTCAAAAGATAAGAATTCGGGCACTGGAGAAAAGAAAGGTCCAAATCGGAACAGAGTGTTCATTAGCAACATACCCTATGACATGAAGTGGCAGGCTATTAAAGATTTGATGAGAGAAAAAGTTGGTGAGGTTACATACGTGGAGCTCTTTAAGGATGCGGAAGGAAAATCAAGGGGTTGTGGCGTGGTTGAATTCAAAGATGAAGAATTTGTAAAGAAAGCATTAGAAACTATGAACAAATATGACCTTAGTGGAAGGCCTTTGAATATTAAAGAGGATCCGGATGGAGAAAATGCTCGCCGGGCACTG…	+	Gm9833
NR_003962.1	Mus musculus vomeronasal 2, receptor, pseudogene 11 (Vmn2r-ps11), non-coding RNA	2261	845	618	0.731361	533	50	0.0938086	ATGACCATCCCAACAAGTGACTCTGATGAGGAGCCAGAATCAGCCACAAGTGAGAGGACCATGCCAACAAGTGACTCTGATGAGGAAATAGAATCACCCATGTGTGAGGGGTTTAATTTCCGGGGTTTCCGCTGGATGAAAACCATGATCCACACCATCAAGGAGATTAATGAGAGGAAGGACATTTTGCCCAACCACACTCTGGGCTACCAGATCTTCGACACCTGTTTCTCTGTCTCCAAAGCAATGGAGACTGCTATGACACTTCTTACAGGACAGGAAGAAAAGAAACCCAATTATAGAAACAGCACGGGAAAATATCTCGTAGGAATCATTGGATCAGGAGGCTCATCCTTGTCAGTTACTGCTGCAAGAATTTTCGGGTTGTATTACATGCCT…	+	Vmn2r
NR_047667.1	Mus musculus olfactory receptor 421, pseudogene 1 (Olfr421-ps1), transcript variant 1, non-coding, non-coding RNA	1050	369	268	0.726287	181	50	0.276243	ATGGAGAATGGAAACCTATCTACCGTGACTGTGTTTGTCTTCACTGGGTTCCCCCAGCTCAAGAATGGTGGCCTCCTGTACTTTTTTCCTCTACTGTTCATTTACATCTTTATTGTGACAGGAAACCTGATGATCTTTTTTGCTGTAAGGTTGGACACTCGTCTTCATAATCCCATGTACAATTTCATAAGTATCTTCTCATTTCTTGAGATGTGGTATACAACAGCTACCATACCTAAGATGCTCTCCAATCTGATCAGTGAGCAAAAGACCATTTCCTTCATTGGCTGCCTCTTGCAGATGTACTTCTTCCATTCACTTGGAAATACCGAAGGGACCCTTCTGACTGTCATGGCTATTGACAGGTATGTTGCCATCTGTAATCCACTCCGCTACCCA…	+	Olfr421
NR_156698.1	Mus musculus cyclin-dependent kinase-like 3 (Cdkl3), transcript variant 8, non-coding RNA	2340	825	597	0.723636	499	99	0.198397	ATGGAGATGTATGAAACCCTTGGAAAAGTGGGAGAGGGAAGTTATGGAACGGTCATGAAATGCAAACATAAGGACACTGGGCGAATAGTGGCCATTAAGATTTTCTATGAGAAACCAGAAAAATCTGTCAACAAAATTGCAACGAGAGAAATAAAGTTTCTAAAGCAATTTCGGCATGAAAACCTGGTCAATTTGATTGAAGTTTTTAGACAAAAGAAGAAAATTCATTTGGTATTTGAGTTTATTGACCACACGGTCTTAGATGAGCTGCAGCACTACTGTCACGGACTAGAGAGTAAGCGGCTGAGAAAGTACCTCTTCCAGATCCTTCGCGCCATTGAGTACCTGCATAATAATAATATTATCCATCGAGATATAAAGCCTGAGAATATTTTAGTC…	+	Cdkl3
NR_125959.1	Mus musculus dynamin 1 (Dnm1), transcript variant 3, non-coding RNA	3393	1200	867	0.7225	857	119	0.138856	ATGGGCAACCGCGGCATGGAAGACCTCATCCCGCTGGTTAACCGGTTACAGGACGCCTTCTCCGCCATCGGCCAGAACGCGGACCTCGACCTGCCGCAGATCGCCGTGGTAGGCGGCCAGAGCGCCGGCAAGAGCTCGGTGCTGGAGAATTTCGTGGGCAGGGACTTCTTGCCCCGAGGATCTGGCATCGTCACCCGGCGTCCCCTGGTCCTGCAGCTGGTTAATTCTACCACAGAATATGCCGAGTTCCTGCACTGCAAGGGGAAGAAATTCACCGACTTCGAGGAGGTGCGCCTGGAGATCGAGGCTGAGACCGATCGAGTCACCGGCACCAACAAGGGCATTTCGCCAGTGCCCATCAACCTGCGGGTCTACTCGCCCCATGTGCTGAACCTGACT…	+	Dnm1
NR_002445.2	Mus musculus cDNA sequence BC002163 (BC002163), non-coding RNA	500	148	106	0.716216	87	22	0.252874	ATGCCTTTCCTTGACATACAGAAAAAGCTGGGCATCAGCCTGGACCGGCACTTTATGTTCCTAAGCGCAGAACAGCCCTACAAGAACGCCGCTCGGTGCCACGCGTTTGAAAAAGAGTGGATAGAGTGTGCACACGGGATCGGTGGGACCCGGGCGAAAAAGGAGTGCAAGATAGAGTTCGATGACTTCGAAGAGTGCTTGCTTCGGTACAAAACGATGAGGCGAATGCATGATATCAAGAAACAGCGGGAGAAGCTAATGAAAGAGGGCAAATACACCCCTCCACCTCACCATTCGGGCAGGGAGGAGCCCAGGCCC	+	BC002163
NR_045430.1	Mus musculus RIKEN cDNA 2010308F09 gene (2010308F09Rik), transcript variant 2, long non-coding RNA	485	74	53	0.716216	92	59	0.641304	ATGGCCGTGAAGTGCCCAGGATGTCATAAAATCAACCCAGTCTTCAGCCATAAACAAAGGGCAGTCTCGTGTGCTGGCTGCTGTACTGCCCTGTCAGCCTACAGAAGAAAAAGCAAGGCTGTCTGCGCCTGCAGGACACAGCACTCAAAGCACCTTGGT	+	2010308F09Rik
NR_131241.1	Mus musculus NLR family, pyrin domain containing 5 (Nlrp5), transcript variant 4, non-coding RNA	3372	1382	989	0.71563	709	83	0.117066	ATGGGTCCTCCAGAAAAAGAAAGTAAAGCAATCTTGAAAGCACGTGGATTGGAAGAGGAACAGAAGTCAGAAAGAAAAATGACTTCTCCAGAAAACGACAGTAAATCAATCCAGAAAGACCAAGGACCAGAGCAGGAGCAGACATCAGAAAGCACAATGGGTCCTCCAGAAAAAGACAGTAAAGCAATCTTGAAAGCACGTGGATTGGAAGAGGAACAGAAGTCAGAAAGCACAATGTCTCCTTCAGAAAATGTCAGTAGAGCAATCCTGAAAGACAGTGGATCAGAAGAAGTGGAACAGGCGTCAGAAAGAAAAATGACTTCTCCAGAAAACGACAGTAAATCAATCCAGAAAGACCAAGGACCAGAGCAGGAGCAGACATCAGAAACCTTACAATCT…	+	Nlrp5
NR_133564.1	Mus musculus SH3-domain binding protein 1 (Sh3bp1), transcript variant 5, non-coding RNA	2097	825	587	0.711515	383	67	0.174935	ATGATGAAGAGGCAGTTGCACCGCATGCGGCAGCTGGCCCACACGGGCAGCTCGGGACGCACCCCGGAGACTGCCGAGTTTTTGGGTGAGGACCTGCTGCAGGTAGAGCAACGGCTGGAGCCAGCTAAACGAGCAGCCCACAATGTTCACAAACGGCTGCAGGCCTGTCTGCAGGGCCAAAGCGGGGCTGACATGGACAAGCGGGTGAAGAAGCTTCCTCTCATGGCTCTTTCTACCACGATGGCAGAGAGCTTCAAGGAACTGGATCCTGATTCCAGCATGGGGAAGGCCTTGGAGATGACCTGCGCCATCCAGAACCAGCTGGCCCGAATCCTAGCCGAGTTTGAGATGACCCTGGAGAGGGATGTCCTGCAGCCGCTCAGCAGGCTGAGCGAGGAG…	+	Sh3bp1
NR_003644.1	Mus musculus RIKEN cDNA 1700049L16 gene (1700049L16Rik), non-coding RNA	837	253	180	0.711462	150	75	0.5	ATGTTCCAGGGCATGGACAGCCACTCTGGCGGGTTGGGCTCCAGATCCATGAAGCCACCAGGAGGAGAATCGAGTGATCTTTTTGGAAGTCTAGAAGAACGCCTTCCTTCAACACGCAAACCAAATAGGATGGCATCCAATATTTTTGGACCACCTGAAGAGCCTAAAAATATACCCAAGAGGACAAATCCACCAGGGGGCAAAGGAAGTGGGATTTTTGATGAATCAACTCCTGTAAAAACTCGCCAACGTCTGAATCCACCCGGTGGGAAGACCAGTGACATATTTGGGTCCCCAATTACTGCCACTGCACCTCTGGCACACCCAAACAAGCCCAAGGATCATGTTTTGCTATGTGAAGGCGAAGACTCTAAATCCGACCTGAACGCAGCAACAAAC…	+	1700049L16Rik
NR_002687.1	Mus musculus predicted gene 5424 (Gm5424), non-coding RNA	1550	580	412	0.710345	224	65	0.290179	ATGTCCAGCAAGGGCTCTGTGGTTCTGGCCTACAGTGGTGGCCTGGACACCTCCTGCATCCTCGTGTGGCTGAAGGAACAAGGCTATGATGTCATCGCCTACCTGGCCAACATTGGCCAGAAGGAAGACTTTGAGGAAGCCAGGAAGAAGGCGCTGAAGCTTGGGGCCAAAAAGGTGTTCATTGAGGATGTGAGCAAGGAATTTGTGGAAGAGTTCATCTGGCCTGCTGTCCAGTCCAGTGCACTCTACGAGGACCGCTATCTCCTGGGCACCTCTCTCGCCAGGCCTTGCATAGCTCGCAGACAGGTGGAGATTGCCCAGCGTGAAGGGGCCAAGTATGTGTCTCACGGCGCCACGGGAAAGGGGAATGACCAGGTCCGCTTTGAGCTCACCTGCTAC…	+	Gm5424
NR_157064.1	Mus musculus leucine zipper-EF-hand containing transmembrane protein 2 (Letm2), transcript variant 5, non-coding RNA	1826	614	436	0.710098	285	85	0.298246	ATGGCCTTCTACAGTTATAATTCATTCTTAGCTATTTTCTGGACAAGACTGCCTGGCCATTCTGTGTACCCTTCCTGCTCTCATTTCCCATCACTTGCATTTCTCCACTTGCCAGATTCTCACTTGCGTACAGCCTACATTAAAAACTGCGGAAGCAGGAAGTACTCCTATCCCAGTCTAACAGGCAATAATAAAGTCCATCCCTTACGGACCAGGCTCCCACAAAAACTGCACACAACCTGCTGGCTACAACATGTCCCTGGCAAACCTCAGCTGGAGCAAACAGGGAAGCCAAAGGCAGCAAGCCCTCAGCCTACCAAAGAAGCCAAGACAGAGACTACAGAAGAAAAGCGGTCGTTGAGACAAAAAATTGTGAATGAACTTAAATACTATTACAAA…	+	Letm2
NR_104383.1	Mus musculus neutrophil cytosolic factor 1 (Ncf1), transcript variant 3, non-coding RNA	1497	551	390	0.707804	146	38	0.260274	ATGGGGGACACCTTCATTCGCCATATTGCCCTGCTGGGCTTCGAGAAGCGCTTCATCCCCAGCCAGCACTATGTGTACATGTTCCTGGTTAAGTGGCAGGACCTGTCGGAGAAGGTGGTCTACAGAAAATTCACCGAGATCTACGAGTTCCATAAAATGCTGAAGGAGATGTTCCCCATTGAGGCCGGCGAGATCCACACAGAGAACAGAGTCATCCCACACCTCCCGGCACCCAGGTGGTTTGATGGGCAACGAGCCGCTGAGAGTCGCCAGGGCACTCTCACTGAATACTTCAACGGCCTCATGGGACTGCCCGTGAAGATCTCCCGCTGCCCACACCTGCTGGACTTCTTCAAAGTGCGGCCTGATGACCTGAAACTGCCCACTGACAGCCAGGCG…	+	Ncf1
NR_156178.1	Mus musculus sperm associated antigen 5 (Spag5), transcript variant 2, non-coding RNA	3852	1581	1117	0.706515	1066	62	0.0581614	ATGTGGAGGGTGAAAACACTGAATCTCGGTTTGTCGCCTTCGCCCCAAAAGGGGAAGCCAGCTATGAGTACTCCTCTCCGAGAGCTTAAACTACAGCCCGAGGCCCTCGCCGATTCAGGGAAAGGTCCCTCTATGATCTCCGCGCTGACCCCATACCTGTGCAGGCTGGAGCTGAAGGAAAGATGCAACAACTCATCTCCAGTGGATTTTATCAATACTGAGAACAACTTCCTTTCAGAACAGTTCAGCCATCCTTCAACGCACATAGAAGCTTGCCAGCGTGAATCCGATCCAACTCCTGAAAGCAACTCTCTTTTCCATACTTTGGAGGAAGCAATAGAAACAGTGGATGACTTTGTCGTGGACCCAAGAGATGATAGTATAGTGGAGTCCATGGTT…	+	Spag5
NR_028030.2	Mus musculus predicted gene 9767 (Gm9767), long non-coding RNA	1193	293	207	0.706485	416	69	0.165865	ATGAATTCTAGCCCCCGAAGCCGCCAAGAGGAGGATCGGGGGCGAGGGCGGGACGGGCTTCCCGGAGCGTCGCCAGCAGCCGGGGACCCAGACGGTGCTAATCGCACCGCCGCCCACGACCCGTGGGAACTCCGCCGGCCCAGTCGCCAAGCTGTGCAAGAGCTGCGTGCAGGACCCACCCTTCCCCCCGGACCCCAACCCAGCTACCCGGCGCCCTGGCTGCAAAGTTGTACTTCTAGCGCCGGGATGGCGCCCATACAAAACCCATTTGGGGAACAAAGTACCGCTTCCAGGCGATCTGCTTCATCTGAAGGCCAGCGGGCGGAAGCGGACACACCCACTCGCTTCTCATCACCGTCGGACGCGAGTTCCAGAACGGGAGATACCTGCCCCTCCTGT…	+	Gm9767
NR_153764.1	Mus musculus G protein subunit gamma 5, pseudogene (Gng5-ps), non-coding RNA	491	97	68	0.701031	162	39	0.240741	ATGTCGGGTTCTTCTAGCGTCGCCGCCATGAAGAAGGTGGTCCAGCAACTCCGGCTGGAGGCTGGGCTCAACCGCGTGAAGGTTTCCCAGGCAGCTGCAGACTTGAAACAGTTCTGTCTGCAGAATGCTCAACATGACCCTCTGCTGACTGGAGTGTCTTCAAGTACAAATCCCTTCAGACCCCAGAAAGTCTGCTCCTTTTTG	+	Gng5
NR_002875.2	Mus musculus predicted gene 1821 (Gm1821), non-coding RNA	703	219	153	0.69863	158	51	0.322785	ATGCAGATCTTCGTGAAGACCCTGACCGGCAAGACCATCACCCTAGAGGTGGAGCCCAGTGACACCATCGAGAACGTGAAGGCCAAGATCCAGGATAAAGAGGGCATCCCCCCTGACCAGCAGAGGGTGATCTTTGCCGGCAAGCAGCTGGAAGATGGCCGCACCCTCTCTGATTACAACATCCAGAAAGAGTCAACCCTGGACCTGGTCCTCCGTCTGAGGGGTGGCATGCAGATCTTCGTGAAGACCCTGACCGGCAAGACCATCACCCTGGAGGTGGAGCCCAGTGACACCATCGAGAATGTGAAGGCCAAGATCCAGGATAAAGAGGGCATCCCCCCTGACCAGCAGAGGCTGATCTTTGCCGGCAAGCAGCTGGAAGATGGCCGCACTCTCTCT…	+	Gm1821
NR_157146.1	Mus musculus GTP binding protein 3 (Gtpbp3), transcript variant 4, non-coding RNA	2093	717	492	0.686192	497	93	0.187123	ATGTGGCGTGGGCTGAGCGCCCTGGTGACCCAGGCGGCGTGGGCGCCCCTCAGGCTGTGCGCACGCTGCAGCACCAGTGCAGAGTCCTTAGTCCCCAGCAGCACCATCTTCGCACTCAGCTCCGGCCAGGGACGCTGCGCCATCGCAGTGATCCGCACCAGCGGTCCAGCTAGCGGGCTCGCGCTCCGCAGCCTCACGGCGCTCCAGGAGCCGCCTCCTGCCCGCAGAGCCTGCCTGCGCCTTCTCCGCCACCCGTGCTCCGGGGAGCCACTGGACCGCTCACTCGTCCTCTGGTTCCCAGGACCCCAGAGTTTCACGGGTGAGGATTGCGTGGAGTTTCACGTACACGGAGGTCCTGCGGTGGTCAGCGGTGTCTTGCAGGCATTGGGTAGTGTGCCA…	+	Gtpbp3
NR_155264.1	Mus musculus SCY1-like 1 (S. cerevisiae) (Scyl1), transcript variant 4, non-coding RNA	2758	1092	749	0.685897	671	90	0.134128	ATGTGGTTCTTTGCCCGGGACCCGGTCCGGGACTTCCCGTTCGAGCTGAGCCCTGAGCCCCCCGAAGGCGGGCCGCCCGGGCCCTGGATCCTGCACCGAGGCCGCAAAAAGGCCACAGGCAGCGCAGTGTCCATCTTCGTGTATGATGTGAAACCGGGAGCTGAAGAGCAGACCCAGGTGGCCAAAGCTGCCTTCAAACGCCTCAAAACTCTCCGACACCCCAACATCCTGGCCTATATCGATGGGTTGGAGACAGAAAAGTGCCTCCACATCGTGACAGAGGCTGTGACCCCCCTGGGAACATACCTCAAGGCACGAGCAGAAGCAGGTGGCCTGAAGGAGCAGGAGCTGTCATGGGGGTTACACCAGATCGTGAAAGCCCTCAGCTTCCTGGTCAAC…	+	Scyl1
NR_033609.2	Mus musculus RIKEN cDNA A930017M01 gene (A930017M01Rik), non-coding RNA	3350	1357	928	0.683861	679	71	0.104566	ATGGTTCAGCAAGCCTGCATTAAACTCATGTTCCTCCATCCGGTAGTTTATGGTAGGAAGGCTGAAGAGCTCTTATGGAGGAAAATATACTCTGATATTGTCATGCTGCTGATGAAGACCAACAAGAAACAAATGGACACTTTCCAACACTGGGGAGAGCCCCTTCAGGCTCACCTGAAGGCTGGCCTCAAGTTCTATGAGCATCTCTTCCTGTTCATTCAAGGCCACTATGAATTGAGGTTACAGAGCTACATCGATTGGCCTCACAGTGCCATCCACTTGATTGGCTGTAAGAAAGTGGGACCCACGTCAGCAGAAGAGGCTTCCTGGGCCCGGATGGCCTGTCATCGCTGCCTACTATACCTAGGAGACTTGTTCCGGTATCAGCATGAGTTCCTA…	+	A930017M01Rik
NR_027477.1	Mus musculus choline phosphotransferase 1 (Chpt1), transcript variant 3, non-coding RNA	1559	582	398	0.683849	363	56	0.15427	ATGGCGGCGGGCGCCGGGGCCAGGCCGGCGCCGCGCTGGGTAAAGGCGCTAGGTGAGCCGCTCAGTGCCGCGCAGCTGCGGCGGCTGGAGGAGCACCGCTACACCGCGGTGGGAGAGTCGCTGTTCGAGCCGCCGCTGCAGCTTTACTGGACCTGGCTGCTCCAATGGATCCCGCTCTGGATGGCCCCCAACACCATCACCCTCATCGGCCTCGCCATCAACCTGGTCACCACACTAGTGCTCATCTTCTACTGCCCTACAGTCACGGAGGAGGCACCATACTGGACATACCTTTTATGTGCCCTGGGACTCTTTATCTACCAGTCACTGGATGCCATTGATGGGAAACAAGCCAGAAGGACAAACTCTTGCTCTCCCTTAGGGGAACTATTTGATCAT…	+	Chpt1
NR_024558.1	Mus musculus predicted gene 11166 (Gm11166), long non-coding RNA	1643	636	434	0.68239	429	63	0.146853	ATGACCAATCTCACCAGGAAGGACTGCCTGGCCAAACACCTGGCGCGCATGAGAAGTCGCTATGGTGAGTCTCTCTATGAGTTCACACCCCTGACATTCATCATGCCCACTGACTATACCAAGTTTCTGGCCAAGTACTTCAAGGAAAAGCAGGATTTGGGTACCAAGCCAAGCTACTGGATCTGCAAGCCAGCAGAGCTGTCTCAAGGGAGGGGGATAATCATTTTCAGTGACATCCGAGACCTCATGTTCAAGGGCACGTATGTAGTACAGAAGTACATCTGTAACCCCTTACTCGTGGGTAGGTACAAATGCGACCTCCGCATCTATGTCTGCATCACTGGCTTTAAGCCTTTGACCATTTACATGTACCAGGAAGGGTTAGTGCGGTTTGCCACG…	+	Gm11166
NR_102704.1	Mus musculus predicted gene 6083 (Gm6083), non-coding RNA	676	173	118	0.682081	173	41	0.236994	ATGATGGTAACCCTCATGACCCGTAAAGACATCCCCCCGTGGGTGAAAGTTCCTGAAGACCTGAAAGATCCAGAAGTATTCCAGGTCCAGTCGCTGGTACTGAAATCTCTGTTTGGCCCACAGGGATCTCGAATGTCTCACATTGAGCAGGTGAGCCAGGCCATGTTTGAGCTGAAGAACCTGGAATCTCCCGAAGAACTTATCGAGGTCTTCCTTTACGGCTCTCAAAACAACAAGGTTCTGGCTAAATGGATACTTCAGTCCATGGCTGAGAGGTACCGCCTGCGCCAGCAAAAAGGAGTGCTGAAGCTGGAGGAATCCATGAAGACCCTGGAGCTAGGCCAGTGTATCGAG	+	Gm6083
NR_136922.1	Mus musculus a disintegrin and metallopeptidase domain 33 (Adam33), transcript variant 3, non-coding RNA	3103	1173	797	0.679454	762	70	0.0918635	ATGGGCTCGAGGTGCGGGAGACCCGGGGGGTCTCCGGTGCTGCTATTGCTGCCGCTGTTGCTGCCCTCGTGTCCGCTGCGGAGCGCTCGGATGTTTCCAGGAAATGCCCATGGAGAGCTAGTCACTCCCCACTGGATCCTGGAGGGCAGACTCTGGCTCAAGGTCACCCTGGAGGAGCCGATCTTGAAGCCTGACTCGGTGCTGGTGGCTTTAGAGGCTGAAGGCCAGGATCTCCTGCTTGAACTGGAGAAGAAGCACAAGCTTCTGGCCCCAGGATACACAGAAACCCACTACAGGCCAGATGGGCATCCGGTAGTGCTGTCCCCCAACCACACGGATCATTGCCAATATCACGGGCGTGTGAGGGGCTTCCGGGAATCCTGGGTGGTTCTCAGCACC…	+	Adam33
NR_045010.1	Mus musculus splicing factor proline/glutamine rich (polypyrimidine tract binding protein associated) (Sfpq), transcript variant 2, non-coding RNA	2295	983	661	0.672431	597	82	0.137353	ATGTCTCGGGATCGGTTCCGGAGTCGCGGTGGCGGCGGTGGAGGCTTTCACCGGCGTGGAGGAGGTGGCGGCCGCGGCGGCCTTCACGACTTCCGCTCTCCGCCGCCGGGCATGGGCCTCAACCAGAACCGCGGCCCCATGGGCCCGGGCCCTGGCGGCCCGAAGCCGCCGCTCCCGCCTCCACCTCCTCACCAGCAGCAGCAGCAGCCGCCGCCGCAGCAGCCTCCGCCGCAGCAGCCGCCGCCGCACCAGCAGCCGCCGCCGCACCAGCCGCCCCATCAACAGCCCCCGCCTCCGCCGCAGGAATCCAAGCCCGTCGTCCCCCAAGGCCCCGGCTCGGCGCCGGGGGTGAGCAGTGCGCCTCCGCCGGCGGTCTCGGCTCCGCCCGCCAACCCCCCG…	+	Sfpq
NR_131981.1	Mus musculus Sp110 nuclear body protein pseudogene (LOC100041034), non-coding RNA	1462	542	363	0.669742	473	124	0.262156	ATGTTCACTCTGACCAAAGCCTTGGAAAAGGCTCTTCTCCAGCATTTCATATACATGAAGGTGAACATCGCCTATGCCATCAACAAGCCATTCCCCTTCTTCGAAGCGCTCCGGGACAAATCCTTCATCACTGAGAGAATGTACAAGGAATCTCTGGAAGCCTGTCAAAATCTGGTCCCTCTGTCCAAAGTGGTGCACAATATTCTCACCAGTCTGGAGCAGACTTTCCACCCGTCAGTGCTGCTGACGTTGTTCAGCAAGGTCAACCTCCGGGAATACCCCAGCCTGGTGGCAATTTTCAGAAGCTTCAGAAACGTTGGTTATACCTACGAAGAGAAAAACAGACCCCCACTGACCCTGCTTGAAGACCTGGCCAACCCAGCAGAAGGGTGCTCCCTT…	+	LOC100041034
NR_003646.1	Mus musculus RIKEN cDNA 4921511C20 gene (4921511C20Rik), non-coding RNA	1606	703	469	0.667141	379	118	0.311346	ATGAAAGACTTAGATCATGTGGTGGAGGACAGCATACTGATAAATCGCAAGTTTCACCATTATTTTGTCATGCGAAGGGACCAGCTTATAAGAGAAATGACTGAAGTCTATGCTGGTATGATAATTCACTTCACATATGAAGGAAAACAGAGCATTAGAGTTACAATGAAAGGAGAAAAGGCTTGTGTTGAAGCAGCGAAGAAACACATCCAACATATTTTTGAGCCCTTGGGTTCCCATGTCACAACACAGTATGTTATTCCTCAAAAGTTTTATACATTTTTCATGGGACCACTGTGTTCCAAAGTTCAGCAAATTGCTAGAGATTTCAAAGTTCAACTCGCATTTCCAGACAAAGAAAAGCCAACTACGTATATACATCCAGTGATTCAGGAAGCT…	+	4921511C20Rik
NR_033613.1	Mus musculus RIKEN cDNA 1700001J11 gene (1700001J11Rik), non-coding RNA	2468	1156	771	0.666955	467	64	0.137045	ATGAGCATTTTAGACATGAGTCTACATCAGCAAATGGGTTCAGAGGGAGATCGTCAACCTTCTGCTTCCTCTGTGAGCTTGCCTTCTGTCAAAAATGCACCCAAACAGAGAAGATTTTCAATAGGCTCTCGTTTTTGGAGGAAGATGGACAGCAAACGAAAATCAAGGGAGCTCGATGGTGGGGTGGAAGCAATTGCAAGTATTGAGAGGATACATTCTGAAATGTGTGCTGATAAGAACTCCATTTTCTCAACAAATACCTCTTCTGACAATGGATTGACTTCCATCAGCAAACAAACTGGAGACTTTATGGACTGTCCTTTGTGCCTTTTGCGGCTTTCTCAAGACAGATTTCCTGATATCATGACATGTCATCATAGATCTTGTGTGGATTGTTTA…	+	1700001J11Rik
NR_154996.1	Mus musculus ATP synthase, H+ transporting, mitochondrial F1F0 complex, subunit E (Atp5k), transcript variant 2, non-coding RNA	239	57	38	0.666667	40	23	0.575	ATGGTGCCCCCGGTTCAGGTCTCTCCACTCATCAAGTTCGGCCGGTACTCCGCTCTGATCATCGGCATGGCATACGGCGCCAAGCGCTACACTCAAGATGACAGCATTCTCAAG	+	Atp5k
NR_033638.1	Mus musculus olfactory receptor 29, pseudogene 1 (Olfr29-ps1), non-coding RNA	963	374	249	0.665775	276	74	0.268116	ATGCTCATCCTGCTGATGTACCTGGTGATCCTGCTGGGCAACGGTATCCTCATCCTGGTGAGCATCCTCGACTCCCACCTGCACACGCCCATGTACTTCTTCCTGGGGAACCTCTCCTTCCTGGACATCTGCTACACCACCTCCTCCGTCCCCCTCATTCTGGACAGCTTTCTGACCCCCAGGAAGACCATCTCCTTCTCAGGCTGTGCCGTGCAGATGTTTCTCTCCTTCGCCATGGGAGCCACAGAGTGTGTGCTCCTGAGTATGATGGCGTTTGATCGTTATGTGGCCATCTGCAACCCCCTTAGATACCCCGTGGTCATGAACAAGGCTGCCTATGTGCCCATGGCTGTCAGCTCCTGGTCAGGTGGAATTGCTGTCTCTGTGGTTCAAACATCT…	+	Olfr29
NR_154992.1	Mus musculus gametogenetin (Ggn), transcript variant 2, non-coding RNA	1737	461	305	0.661605	459	78	0.169935	ATGCAGACAGGGGCAGTCCAAGAACAGCCTGAGCCGTGGAGTCCCCGCAGAACCCGCCGACTGACTGGTGAAAGTTTTTTTAACCACAGTCCCCGACCTTCTTCAAAAATGGGGAACGTGCAGTCGGAGCCGTCCGCGGGCGGGGGTTCCCGAAAAGAGCAGGCCTCAGACCGCGCCTCCGACTCCCGCAGGACGCCTCTAGTGGAGCCCGAGGTGACCCCCTCATCCCCTGCCATGCGCCTGGCTCGAGGGCTGGGCGTCTGGTTCCCTGGCAGTTCCGGGCCCCCGGGACTCCTGATACCCCCGGAGCCCCAGGCCTCATCCTCGCCCCTGCCCCTGACCTTAGAACTGCCCTCGCCAGTGACACCCCCTCCAGAGGAGGCGGCTGCGGTCTCCACA…	+	Ggn
NR_033580.1	Mus musculus RIKEN cDNA 4933401B06 gene (4933401B06Rik), non-coding RNA	1219	552	365	0.661232	237	44	0.185654	ATGAACAGGAAGGATGAAGAGGAGGCCCGGGTCAAGCTGCAGGAGTCAAAGATACACCAGAGACCAGGGGCTCCCACCCAGACCTCTGTACCAAGCCCAAGCCCAAGCTCAGTAGTAACGCAGAATGAAGGCCTGCAAGTGAATGTACAAGACAGTACAATGCAGTGGTACCATCAAATTCAGGATACTTGTGCCAAATGTGTGCTGGCTTTTGAGGACCTGACCAGCAGCAAGAACAGTCAGACCAAAAGGATAAAAATGGACTTGCAGAATGCAGCCACCATCCCAGTGAGTGAGATCTCTACCATCTCAGGTTCAAAGCTGAAGGAGGTCTTTGATGAGATCCATAGCCTGCTCTCTGGAAAGCCTGTCCAATCAGGTGGGCGTTCTGTGTCTGTT…	+	4933401B06Rik
NR_073559.1	Mus musculus syntaxin-binding protein 3, pseudogene (Stxbp3-ps), non-coding RNA	1007	414	273	0.65942	342	131	0.383041	ATGGCGCTGCAGGTATCGGAGCGGGGACTGAAGAGCGTCGTGTGGCGGAAGATAAAAACAGCCATGTTCGATGACTGCCGGAAAGAAGGCGAATGGAAGATAATGCTGTTAGATGAGTTTACCACCAAACTTTTGTCGTCATGCTGCAAAATGACAGACCTTCTAGAGGAGGGCATAACTGTTATAGAGAATATTTATAAGAATCGTGAACCTGTCAGACAAATGAAAGCTCTTTATTTTATCTCTCCAACACCAAAATCTGTAGATTGTTTCTTGAGAGATTTTGGAAGTAAATCTGAGAAAAAATACAAAGCAGCGTATATATACTTCACTGACTTTTGTCCTGACAGTCTCTTTAACAAGATTAAAGCATCTTGCTCCAAGTCAATAAGAAGATGT…	+	Stxbp3
NR_151690.1	Mus musculus NME/NM23 family member 5 (Nme5), transcript variant 2, non-coding RNA	774	173	114	0.65896	191	61	0.319372	ATGGAGGTATCAATGCCCCTGCCTCAGATATATGTAGAAAAAACCCTAGCCCTTATCAAGCCAGATGTTGTTGACAAAGAAGAGGAGATACAGGATATTATTCTGGGATCTGGATTCACCATTATTCAGAGACGGAAACTACACCTGAGCCCCGAGCACTGTAGTAACTTTTATGTGGAGCAGTATGGGAAAATGTTTTTCCCAAACTTAACAGCTTATATGAGCTCTGGACCTCTTGTTGCTATGATATTAGCTAGACATAAGGCCATCTCCTACTGGAAAGAACTTATGGGACCAAGTAACAGTTTAGTAGCCAAGGAGACACACCCGGACAGTGATTAT	+	Nme5
NR_027915.1	Mus musculus RIKEN cDNA 1700120K04 gene (1700120K04Rik), long non-coding RNA	543	167	110	0.658683	179	122	0.681564	ATGTCATCTCCTATGGCTACTCGTGCTTCCCCTGCAGCTACTCGTGCTTCTGCGAGCGTCCCAGTCACTGCCAGCTCCACACCGGAGGTCACCGTAGCTCGCATCTCAGTCTCCAGTCCCACTTGGTTCAGCCACTGCGGCGTCACAGAAACTAGGCGCAGTCAGATAGCAGAAGGGGCCCGGAGTCCTCACGAAGGCAAGTCTGCGGAGAAGGCTGAAGAGCCTAGAGAAGGTACTACTGTGGCTAAGCCCGAGGCCACAACCATGGCTATGACTGCTGTTCCCACACCCACCTCACCTTCGCTTAGCGCAGGCCACGTAGCTAATCCG	+	1700120K04Rik
NR_075104.1	Mus musculus electron transferring flavoprotein, beta polypeptide (Etfb), transcript variant 2, non-coding RNA	919	231	152	0.658009	93	35	0.376344	ATGGCGGAGCTGCGCGCGCTCGTGGCTGTCAAGAGGGTCATCGACTTCGCTGTGAAGATTCGGGTAAAGCCGGACAAGTCTGGAGTGGTCACTGATGGTGTGAAGCACTCCATGAACCCCTTCTGTGAGATTGCAGTGGAAGAGGCTGTGCGGCTAAAGGAGAAGAAACTGGTGAAGGAGATCATTGCCGTCAGCTGTGGCCCCTCACAGTGCCAGGAGACCATCCGAACTGCTCTGGCCATGGGTGCAGACAGAGGCATCCACGTGGAGATACCAGGGGCACAGGCAGAAAGCTTAGGCCCCCTGCAGGTGGCCCGGGTCCTGGCCAAGCTGGCTGAAAAGGAGAAAGTGGACCTTTTGTTCCTGGGCAAGCAGGCTATTGATGATGACTGTAACCAG…	+	Etfb
NR_153105.1	Mus musculus SRR1 domain containing (Srrd), transcript variant 3, non-coding RNA	1206	297	195	0.656566	216	70	0.324074	ATGGCGGCGGCGGCTCTCGAGCCCTGGAGCGCGGTGGCTCCGCGGAGGAGGAAGCGCGCGGCGGGAAGGCGACCGCGGCCGGGCGAGGGGCCCCGGGCCGAGCCGGAGGCGGACGGCGAAGCGGTGCTACGCCGCCTGCGGGAGGCCGAGGAGGACCTGCGGATCTCTGATTTCTGCAGTTCGGCACTGGAAACCATCACCGAGTGTCTTAGGAAACAGTTGGAGCAACTGCAGCCCCTAACAGAAGCCCTTGGAAGGCTGCACCTTGGCTCATCGTTGCCTAGTGCGTCACAGGAGCCCTTGGCTTCAAGCGCCTCCCATGTGAAGTGTGTGTGCTACGGTCTTGGGACCTTTGCCTCCTGCCCCACTGCTCGGATCCAGCTTGCTTTTATGCTTCTC…	+	Srrd
NR_152409.1	Mus musculus TNF receptor-associated protein 1 (Trap1), transcript variant 2, non-coding RNA	2452	990	649	0.655556	550	104	0.189091	ATGGCGTGCGAGCTGCGAGCTGTGTTGCTGTGGGGCCGCGGGCTGCAGACTGTACTGCGGGCCCCCGCGCTGGCTGGAGTTCGGCGAGGAAAGCCAGTTCTGCACCTTCAGAAGACTACAGTCCAGTTTAGGGGCCCCACACAAAGTCTGGCTTCAGGGATCTCTGCAGGACAGTTATACAGCACACAGGCAGCCGAGGACAAGGAGGAGGAGAGCCTGCACTCCATCATCAGCAACACTGAGGCAGTGCGGGGTTCTGTCTCCAAACATGAGTTCCAGGCAGAGACAAAGAAACTTTTGGACATCGTAGCCCGTTCTCTGTACTCAGAAAAAGAGGTGTTCATACGAGAGCTCATCTCCAATGCCAGTGATGCCTTGGAGAAACTGCGGCACAAGCTG…	+	Trap1
NR_104397.2	Mus musculus ninein (Nin), transcript variant 5, non-coding RNA	6879	3033	1979	0.652489	1650	79	0.0478788	ATGGATGAGGTGGAGGAGGACCAGCATGAAGCCCGACTCAAGGAGCTGTTTGACAGTTTTGACACCCTGGGAACTGGGTCTCTGGGTCAAGAGGAGCTCACTGACCTCTGCCACGTGCTGTGCTTGGAGGATGTGGGCCCGGTGCTGCAACAGACGCTACTCCAGGACAACCTCTTGGGCAGGGTACATTTTGACCAATTTAAAGAAGCATTAATACTTATCTTGTCTAGAACTCTATCCAGTGAGGAGCACTTTGAGGAGTCAGACTGTTCCCCAGAAGCTCAGCCCAAATATGTTAGAGGTGGGAAGCGTTATGGACGAAGATCACTGCCCGAGTTTCAAGAGTCTGGGGAAGAGATCGAGGAGGTGACAGTGCTTGAGCCACTAGAGGAAGAAGCG…	+	Nin
NR_102757.1	Mus musculus phenylalanyl-tRNA synthetase, beta subunit (Farsb), transcript variant 3, non-coding RNA	2176	828	536	0.647343	488	107	0.219262	ATGAAGAGTTTGACGAACTGTGTTTTGAATTTGGTCTGGAACTTGATGAAATTATACGACCTCCTGTGTCTGGAAGGACTGGCTCGGGGCCTCCAGGTCTTCAAAGAAAGGATCAAAGCTCCGGTATATAAGCGAGTGATGCCCAAGGGAGACATCCAAAAGCTGGTTATCACAGAAGAGACAGCCAAAGTGCGCCCTTTTGCTGTAGCAGCAGTTCTCCGGAATATCAAGTTCACTAAAGACCGATATGACAGCTTCATTGAACTTCAGGAGAAACTACACCAGAATATCTGCAGGAAAAGAGCGTTGGTTGCTATTGGAACTCACGACTTGGACACTTTATCAGGCCCATTTACTTACACCGCGAAACGTCCTTCAGATATCAAATTCAAGCCTCTG…	+	Farsb
NR_037617.1	Mus musculus suppression of tumorigenicity 5 (St5), transcript variant 3, non-coding RNA	4436	1757	1134	0.645418	1049	103	0.0981888	ATGACCATGACTGCCAACAAGAACTCCAGCATCACTCATGGAACCGGAGGCACTAAGGCCCCTCGGGAGACGCTGAGCAGGTCTCAGTCAGTCTCTCCACCTCCAGTTTTATACCCACCAAGAAGTCCCATCTACCCACTCAGTGACAGTGAAACCTCAGCCTGCAGGTACCCCAGCCACTCTAAATCCCAGGTGCTCCTCAAGGACCGGCATTCTCGAAATCCTTCACTCCTAGGTCAAGATCCGTCCCCAGAAACCTCACCACCCATTTGTACCCTCAAGGCTACCAGCTTCAGCTATTTGGACAGAACCCCTTCATTACGCAAAAGAGAGGACCAGAAGGAGACTGTCCAGGGTGCAGTCCAGGATGTAGAAGGTGTGGCTGCTTGCCTCCCCCTT…	+	St5
NR_003643.1	Mus musculus RIKEN cDNA 1700123L14 gene (1700123L14Rik), non-coding RNA	1703	682	440	0.645161	403	49	0.121588	ATGGCCAAAAAAAATGCTAAGAAGGAAGCGACAGCCAGGAACTGGCAAGGAGACGCCGAAGAGGAGGGAACATTCTCGCTGGCCAGTGAGGACGTCCTGAGGAATAGAACCATAAAGAGAGCCAAGCGGAGACATGCCCGCCCCCAACCCAATGGTAAGGGGACTTCCAAAGGGATTAAAAGTTTGGCTGTGCCTTCCGGGAGAGGAGAATTTAGAGGTGGCCCTGGAGAGAAGCCCCAGGAAGTACTGACAACCAGAAGGAACACAGCTAGGGCTGCAGCAGAGCCCAAGGCAGCCTTGGGTTCTGTTACTGCAAATGAACCCCCCTCTTTGGAGCATGAGCAGATCTCAGATGCCCAGACTAATGTCCACAGTCAGCAGCCTGCCTCCCCGGGCCTC…	+	1700123L14Rik
NR_003373.1	Mus musculus predicted gene 15772 (Gm15772), non-coding RNA	539	225	145	0.644444	107	63	0.588785	ATGAAGTTCAATCCCTTCGTGACTTCTGACCGAAGCAAGAACCGCAAACGGCATTTCAATGCGCCCTCTCACATTCGGAGGAAGATCATGTCTTCCCCTCTTTCCAAAGAGCTGAGACAGAAGTATAACGTTCGGTCTATGCCCATTCGGAAGGATGACGAAGTTCAGGTTGTTCGTGGACACTACAAAGGCCAGCAGATTGGCAAGGTGGTCCAAGTGTACAGGAAGAAGTACGTCATCTACATCGAACGAGTCCAGCGAGAGAAGGCTAATGGCACAACCGTCCACGTGGGCATCCACCCCAGCAAGGTCGTTATCACCAGGCTAAAGCTGGACAAGGACCGCAAGAAGATCCTGGAGAGGAAAGCCAAGTCCCGACAAGTAGGAAAGGAGAAGGGC…	+	Gm15772
NR_157369.1	Mus musculus peroxisomal biogenesis factor 6 (Pex6), transcript variant 2, non-coding RNA	3372	1227	790	0.643847	751	71	0.0945406	ATGGCGTTGGCTGTCCTGCGCGTCCTGGACCCCTTCCCGACGGAGACACCACCGTTGGCGGTGCTGTTGCCTCCCGGGGGCCCGTGGCCAGCGACGGGGCTGGGGCTGGTGCTGGCACTGCGGCCGGCGAGCGAGAGTCCCGCGAAGCCCGCGCTGCTCGTGGCGGCCGTGGAAGGGTCCGGCGCCCAGGGCGAGCAGCGCGGGCCGGGGCCTCCGCCGCTGCTGGTGAGCCGCGCGCTGCTGCGGGTCCTAGCGCTGGGGCCCGGGGCGCGAGTACGAGCGCGGCTTGTGCGGCGTCCCCCGGCCCTGGGCTGGGCGTTGCTTGCCACGGCTCCGGGACCCGGGCTAGGGCCTCGAGTCGGGCCGCTGTTGGTGCGCCGCGGGGAGACCCTCCCCGTG…	+	Pex6
NR_037865.1	Mus musculus ankyrin repeat domain 11 (Ankrd11), transcript variant 2, non-coding RNA	8816	4057	2609	0.643086	2548	182	0.0714286	ATGGAGAGCAGAAGGACTCGGACACAGATGCCTCCAGCTCAGTCCATGTTGTGGTACTGCAAGGCTGGTACGGTCCTCGAAGCACCATGGCATGAAATGGAGGTTCCTAGAAGCAAGAAGAAAGAGAAGCAGGGTCCCGAGCGGAAGAGGATCAAGAAGGAGCCTGTTGCCCGGAAGTCCGGGCTGTTGTTCGGCATGGGGCTGTCTGGGATCCGAGCTGGATACCCTCTCTCTGAGCGTCAGCAGGTGGCTCTGCTCATGCAGATGACTGCTGAGGAGTCTGCAAATAGTCCGGTAGACACAACACCAAAGCACCCTTCCCAGTCTACAGTGTGTCAGAAGGGGACCCCCAACTCTGCCTCAAAAACCAAAGATAAGGTGAACAAGAGAAATGAACGC…	+	Ankrd11
NR_156450.1	Mus musculus RIKEN cDNA 0610010F05 gene (0610010F05Rik), transcript variant 3, non-coding RNA	2663	1109	713	0.642922	518	86	0.166023	ATGAGTCGTGGATATCCAGAAAACAATAATTTTCTGAATAATAATAACCAAATGGTATTGGATATGATTCTTTATCCATTGATTGGAATCCCTCAGACCATCAACTGGGAAACTGTGGCAAGGCTTGTGCCTGGATTAACGCCCAAAGAGTGTGTGAAAAGGTTTGATGAGCTAAAGAGCTGTGGAAGTTCACCTGTTGACAACCAGTATAACCCTTTAATGGCTACTGGAGAGGGTCCTGTTGAAACTTTAGCCACTTACATTAAATCTTCACTTCTGGACACACAAGGAGATTTTCAAGAGACTCCTGTTGATCAAGATACAGTTTCTAAAGCAGGAAGACATAGTATAGCTACCACAAGGAATTGCTCTTCAGAAAGTGAAAACTGTACTGCTCGT…	+	0610010F05Rik
NR_152827.1	Mus musculus patatin-like phospholipase domain containing 6 (Pnpla6), transcript variant 7, non-coding RNA	4376	2054	1318	0.641675	979	60	0.061287	ATGCGTTGCCCAGCCTGTGCCGTTCGTTCCGCAGGTGCTGGGCGTGATGATCGGGGCCGGAGTGGCGGTGCTGGTCACCGCCGTGCTCATCCTCTTGGTGAAACTCCAGCCCCGGAGGGTCCCCGGTATCGGTTCCGGAAGCGGGACAAAGTGCTTTTCTATGGCCGGAAGATTATGCGGAAGGTGTCACAGTCCACTTCTTCCCTGGTGGACACATCAGTCTCCACCACTTCCCGGCCCCGCATGAAGAAGAAACTGAAGATGCTTAACATTGCCAAGAAGATCTTACGTATCCAAAAGGAGACTCCGACCCTACAACGGAAGGAGCCCCCACCTTCAGTGCTGGAGGCTGACCTCACAGAGGGAGACCTGGCCAATTCCCACCTACCCTCTGAGGTA…	+	Pnpla6
NR_152862.1	Mus musculus DNA replication helicase/nuclease 2 (Dna2), transcript variant 2, non-coding RNA	4123	1506	966	0.641434	1062	91	0.0856874	ATGGAGCCGCTGGACGAGCTGGACCTGCTGCTGCTGGAAGAGGACGGCGGAGCGGAGGCCGTGCCGCGGGTGGAGCTACTTCGGAAGAAGGCGGACGCTTTGTTTCCAGAGACAGTTCTGAGCCGAGGAGTGGATAACCGGTACCTGGTGCTAGCTGTTGAGACCTCGCAGAATGAAAGAGGAGCCGAGGAGAAGCGCTTGCACGTCACGGCGTCCCAGGACCGAGAGCACGAAGTTCTGTGCATCCTGAGGAATGGCTGGAGCTCAGTACCAGTTGAGCCAGGGGACATCGTTCACTTAGAGGGAGACTGCACATCTGAGCCGTGGATAATAGACGATGACTTTGGATATTTTATTCTGTACCCGGACATGATGATCTCCGGCACAAGCGTCGCTAGC…	+	Dna2
NR_030710.1	Mus musculus regulator of telomere elongation helicase 1 (Rtel1), transcript variant 6, non-coding RNA	4084	1816	1164	0.640969	899	153	0.170189	ATGCCCAGGGTAGTCCTGAATGGTGTGACAGTGGATTTTCCTTTCCAGCCCTACCCATGCCAACAGGAATATATGACCAAGGTGCTAGAATGTCTCCAGAAGAAAGTGAATGGCATCCTGGAGAGCCCCACAGGCACTGGGAAGACGCTGTGCCTCCTCTGTTCCACCTTGGCCTGGCAACAACATCTCCGAGATGCAGTTTCTTCCCTAAAGATTGCTGAGAGAGTTCAAGGGGAACTCTTTGCCAGTCGGACCTTGTCATCCTGGGGGAGTGCTGCTGCCGCCAGCGGAGACTCAATAGAGTGCTACACAGATATCCCAAAGATCATCTATGCTTCTAGAACGCACTCCCAGCTAACTCAGGTCATCCGTGAGCTTCGGAATACCGCCTACCGGCCC…	+	Rtel1
NR_157297.1	Mus musculus polyribonucleotide nucleotidyltransferase 1 (Pnpt1), transcript variant 2, non-coding RNA	2657	1089	690	0.633609	703	105	0.14936	ATGGCGGCCTGCAGGCTGTGCTGCTTGTGCCCGTGCCTCCGACCGCTGGGCTGCGGCCCCCTCGGCCGGCCCGGGCGGAATCGGGCACTCAGCTATTTGCAGATGCGAGCGTTGTGGAGCAGCACCGGATCCAGAGCGGTGACTGTAGACCTGGGACACAGAAAATTAGAAATATCCTCTGGGAAACTGGCAAGATTTGCTGATGGCTGTGCTGTGATACAGTCAGGCGATACTGCAGTAATGGTCACGGCAGTCAGCAAAACAAAAGCTTCGCCTTCCCAATTCATGCCGTTGGTGGTGGACTACCGACAGAAGGCTGCTGCAGCAGGCAGAATCCCCACAAACTACCTTAGAAGGGAGATTGGCTCCTCTGACAGAGAGGTTCTTACAAGTCGAGTA…	+	Pnpt1
NR_104382.1	Mus musculus ATP binding cassette subfamily G member 8 (Abcg8), transcript variant 3, non-coding RNA	3048	1062	672	0.632768	684	51	0.0745614	ATGGCTGAGAAAACCAAAGAAGAGACCCAGCTGTGGAATGGGACTGTACTTCAGGATGCTTCGGGCCTCCAGGACAGCTTGTTCTCCTCGGAAAGTGACAACAGTCTGTACTTCACCTACAGTGGTCAGTCCAACACTCTGGAGGTCAGAGATCTCACCTACCAGGTGGACATCGCCTCTCAGGTGCCTTGGTTTGAGCAGCTGGCTCAGTTCAAGATACCCTGGAGGTCTCATAGCAGCCAAGACTCCTGTGAGCTGGGCATCCGAAATCTAAGCTTCAAAGTGAGGAGTGGACAGATGCTGGCCATCATAGGGAGCTCAGGCTGCGGGAGAGCCTCACTACTCGACGTGATCACAGGCAGAGGCCACGGTGGCAAGATGAAATCAGGACAAATTTGG…	+	Abcg8
NR_028267.1	Mus musculus FCH domain only 1 (Fcho1), transcript variant 2, non-coding RNA	3399	1293	816	0.63109	736	76	0.103261	ATGTCCTATTTTGGGGAACATTTTTGGGGCGACAAAAACCATGGCTTTGAGGTCCTCTACCATTGTGTGAAGCAGGGTCCTGTGGCCACCAAGGAGCTGGCTGACTTCATTAGGGAAAGGGCCAACATCGAGGAGACATACTCGAAGGCCATGGCCAAACTCTCCAAGCTAGCCAGCAACGGGACCCCCATGGGGACCTTTGCCCCGCTCTGGGAGGTCTTCCGTGTGTCCTCGGACAAACTGGCACTGTGCCACCTGGAGCTTACTCGGAAGCTGCACGATCTCCTTAAGGATGTGCTGCGCTACGGCGAGGAGCAGCTCAAGACCCACAAGAAGTGTAAGGAGGAAGTTCTAGGCACTGTGGATGCAGTGCAGATGTTGTCAGGCGTCGGGCAGCTC…	+	Fcho1
NR_125891.1	Mus musculus ancient ubiquitous protein 1 (Aup1), transcript variant 3, non-coding RNA	1721	638	402	0.630094	306	41	0.133987	ATGCCCAAAGACTCCGCCTTCCCAGGGGCCCCCGCGGCCCTGCGAAGATGGCGGCGACAGCGGCCCCGCTCTCCTGAAGCGGCTGCGATGGAACCTCCCCCAGCTCCGGGGCCGGAGCGGCTCTTTGACTCGCACCGGCTCCCGAGTGACGGCTTCCTGCTGCTCGCGCTACTGCTCTACGCGCCGGTCGGCCTCTGCCTCCTGGTCCTGCGACTCTTCCTCGGGCTCCACGTCTTCCTGGTCAGCTGCGCTCTGCCCGACAGCGTCCTCCGCAGGTTCGTGGTACGAACCATGTGTGCGGTCCTGGGGCTCGTGGCCCGGCAGGAGGACTCCGGACTCCGCGATCACCGCGTCAGGGTCCTTATTTCCAACCACGTAACACCTTTTGACCACAACATA…	+	Aup1
NR_003523.1	Mus musculus H2A histone family, member Y3 (H2afy3), non-coding RNA	1911	520	325	0.625	315	65	0.206349	ATGTCAGGCCGGAGCGGGAAGAAGAAAATGTCCAAGCTGTCCCAGTCAGCCAAGGCCGGAGTCATCTTTCCAGTAGGCCGGTTGATGCGCTACCTGAAAAAGGGAACCTTCAAGTACAGGATCAGCGTAGGTGCTCAGGTCTACATGGCTGCGGTCACTGAGTACCTAGCAGCGGAAATCCTGGAGTTGGCCAGGAACGCTGCGAGGGACAACAAGAAGGCCCGGATAGCCCCCAGACACATCCTGCTGGCCGTTGCCAACGACCAGGAACTCAACCAGCTACTGAAAGGAGTGACTATCGCCAGTGGGGGTGTCCTGCCGAGAATTCTCCACGAACTGCTGGCCAAGAAGAGGGACCAAAGGCAAGTCAGAGACAATCCTCTCCCACCCCCAGAGAAA…	+	H2afy3
NR_104458.1	Mus musculus cutA divalent cation tolerance homolog (Cuta), transcript variant 3, non-coding RNA	752	205	128	0.62439	139	41	0.294964	ATGAACTGGGGGCGGGCGCCCGGCGTCTTGCTCGGCGGAGGGGCCACTCTGCTCCTGTCGTTTCTTTGGATGCCAGCGCTACTGCCGGTGGCTTCCCGCCTTCTGTTGCTACCCCGAGCTCTGCTGTCAATGGCTTCTGGAAGCCCTCCGTCCCAGCCCCCTCCGGCCTCGGGCTCCGGCTACGTTCCAGGATCAGTCTCTGCAGCCTTTGTCACTTGTCCCAACGAAAAAGTCGCCAAGGAGATCGCCAGGGCAGTGGTAGAGAAGCGTCTGGCAGCCTGCGTCAACCTCATCCCGCAGATCACATCCATACTTTGTTCCCTTCTTTCTCTGACCTCTTCAGCTATGAATGGAAAGGAAAGATCGAGGAAGATAGTGAGGTGC	+	Cuta
NR_023357.1	Mus musculus predicted pseudogene 6981 (Gm6981), non-coding RNA	1466	537	335	0.623836	338	65	0.192308	ATGGTGAAGGTCGGCGTGAACGGATTTGGCCGTATTGGGCGCCTGGTTACCAGGGCTGCCGTCTGCTCTCCACTTGGCAAAGTGGAGATTGTTGCCATCAACGACCCCTTCATTGACCTTAACTACATGGTCTACATGTTCCAGTCTGACTCCACCCACGGCAAATTCAACAGCACAGTCAAGGCCGAGAATGGGAAGCTTGTCATCAACGGGAAGCCCATCACTGTCTTCCAGGAGCTAGATCCTGCTAACATTAAATGGGGTGATGCTGGTGCTGAGTATGTTGTGGAGTCTACTGGCCTCTTTACCACCATGGGGAAGGCTGGGGCCCACTTGAAGGGTGGAGCCAAAAGGGTCATCATCTCTGCCCCTTCTGCTGATGCCCCCATGTTTGTGATG…	+	Gm6981
NR_030763.1	Mus musculus sperm motility kinase 4A (Smok4a), non-coding RNA	2318	696	433	0.622126	650	65	0.1	ATGGAGAAATTTCATGCTCAATATGAAATGCTAGAGACTATCGGCCAGGGAGGCTGCGCCCAGGTGAAGCTGGCCCAGCACCGCCTCACAGGCACCCACGTGGCTGTCAAAGTGATTGTAAAGAGGGAGTGTTGGTTCAACCCTGTCATGTCTGAGGCAGAGTTACTGATGATGACCGATCATCCGAATATCATCTCTCTCCTTCAAGTCATCGAGACCAAGAAGAAATTATACCTCATTATGGAGTTGTGCGAGGGTAAATCACTTTACCAACACATCCAAAATGCTGGCTACCTGCAGGAGGATGAAGCATGCCCATTATTCAAGCAGCTCTTAAGTGCTGTGAACTACTGCCACAACCAGGGTATAGTTCACAGGGACCTGACACCTGACAATATT…	+	Smok4a
NR_102758.1	Mus musculus phenylalanyl-tRNA synthetase, beta subunit (Farsb), transcript variant 4, non-coding RNA	2218	788	490	0.621827	621	119	0.191626	ATGCCCAAGGGAGACATCCAAAAGCTGGTTATCACAGAAGAGACAGCCAAAGTGCGCCCTTTTGCTGTAGCAGCAGTTCTCCGGAATATCAAGTTCACTAAAGACCGATATGACAGCTTCATTGAACTTCAGGAGAAACTACACCAGAATATCTGCAGGAAAAGAGCGTTGGTTGCTATTGGAACTCACGACTTGGACACTTTATCAGGCCCATTTACTTACACCGCGAAACGTCCTTCAGATATCAAATTCAAGCCTCTGAATAAGACCAAGGAGTATACAGCTTGTGAATTAATGAACATATACAAGACTGACAACCACCTTAAACATTATTTACATATCATTGAAAGTAAGCCCCTGTATCCAGTTATCTATGACAGCAATGGTGTGGTCCTGTCG…	+	Farsb
NR_120500.1	Mus musculus solute carrier organic anion transporter family, member 6b1 (Slco6b1), long non-coding RNA	2475	1143	709	0.620297	416	53	0.127404	ATGGACCAGAATCCGGAACAAACGCTCAACAGCACTGTGAAGGCCTGGGTGAACAATACTGTGCAAGCCCCGGTGGACAATACTGTGGAGCCTCCAGTGGACATCACTGGGGAGGCTCCGGTGGAGAAGTTGAATGACGTTAGAGAAGTCCATTTTCAGACAAAACTTTCAGCTGCCATGTTACATATTGCAAGTCTCCAAAATCCTGTCTCTGAAGACTCATCGCAGTTATCAGATACAATGCAAGATGCTTCCTTGGAGGGGCCGTTCGGCTTGGGGCCTCTGGTTTTCCCTTCTTTGCAGCGTTTCAACAACATTAACTATTTCCTGATCTCGTTCTGTATATTATCCCTATCTCAAGGTACTATATCTGGTCTCACTCGTGTGAGTACTGGAAAT…	+	Slco6b1
NR_073583.1	Mus musculus protein phosphatase 2, regulatory subunit B, beta (Ppp2r2b), transcript variant 3, non-coding RNA	2531	716	443	0.618715	580	60	0.103448	ATGGAGGAGGACATTGATACCCGCAAAATCAACAACAGTTTCCTGCGCGACCACAGCTATGCAACCGAAGCTGACATTATCTCTACGGTAGAATTCAACCACACGGGAGAGTTACTAGCGACGGGGGACAAGGGGGGTCGGGTCGTAATATTTCAGCGAGAACAGGAGAGTAAAAACCAGGTTCATCGTAGGGGTGAATACAATGTTTACAGCACATTCCAGAGCCATGAACCCGAGTTCGATTACCTGAAAAGTTTAGAAATAGAAGAAAAAATCAATAAGATAAGATGGCTCCCTCAACAAAACGCAGCTTACTTTCTTCTGTCTACCAACGATAAAACTGTGAAGCTGTGGAAAGTCAGTGAGCGGGATAAGAGGCCAGAAGGCTACAACCTGAAA…	+	Ppp2r2b
NR_153790.1	Mus musculus RAB3A interacting protein (rabin3)-like 1 (Rab3il1), transcript variant 4, non-coding RNA	2173	620	383	0.617742	586	88	0.150171	ATGTGGAGCGGCCAACCCCAACAAGACGAGGGCCTCCCTGTGGGCCTCTCTGCTATCCCAGTCCCCTGGAAAAACCTAGGCCCCAGCAAAAGTAACAGGGAGTCCTCAGGAGGCCTGGTAGAAGCCTCCACTTCCTGGGAGGAGGCCCAGGGTGAGGAACACCCGGCACCTGCTCCACTGGATGTGTCACGCCTGCGCAGTTCCTCCATGGAGATCCGAGAGAAGGGCTCCGAGTTCCTAAAGGAGGAGCTATACAAAGCCCAGAAGGAGCTGAAGCTAAAGGATGAAGAGTGTGAACGGCTTTGCAAAGTACGTGCACAGCTGGAGCAGGAGCTTGAGGAGCTGACAGCCAGCCTGTTTGAGGAAGCTCACAAGATGGTTCGGGAAGCCAACATGAAG…	+	rabin3
NR_110477.1	Mus musculus predicted gene 12338 (Gm12338), non-coding RNA	598	102	63	0.617647	92	36	0.391304	ATGTTGGGCCAGAGTATCCGGAGGTTCACGACCTCCGTGGTCCGTCGCAGCCACTATGAGGAGGGTCCGGGGAAGAATTTGCCATTTTCAGTGGAAAACAAGTGGCGGTTGCTGGCTATGATGACCGTGTACTTTGGATCTGGGTTTGCCGCACCTTTCTTTATAGTAAGACACCAGCTACTTAAAAAA	+	Gm12338
NR_110966.1	Mus musculus retinitis pigmentosa 2 homolog (Rp2), transcript variant 4, non-coding RNA	1639	599	369	0.616027	373	63	0.168901	ATGGGCTGCTGCTTCACTAAGAGGAGGAAGAGTGAAAAGGCTGAGGGAGAGGAGGAGCAGCCCAAGCTGTACAGCTGGGACCAGCGGGAGAAGGTTGATCCAAAAGATTACATGTTTAGTGGACTGAAGGATGAAACAGTAGGTCGCTTACCTGGAAAAGTGGCAGGACAACAATTTGTCATTCAAGACTGTGAGAACTGTAACATCTATATTTTTGACCACTCAGCTACTATTACCATTGATGACTGCACTAACTGTGTAATTTTTTTGGGACCAGTGAAAGGCAGTGTCTTTTTCCGAAATTGTAGAGATTGCAAGTGCACATTGGCTTGCCAGCAATTTCGTGTGAGAGACTGTAGAAAGTTGGAAGTCTTTTTGTGCTGTGCTACTCAACCCATT…	+	Rp2
NR_027967.1	Mus musculus hedgehog acyltransferase-like (Hhatl), transcript variant 2, non-coding RNA	1750	817	503	0.615667	276	46	0.166667	ATGGGCATCAAGACAGCACTGCCTGCAGCTGAGCTCGGCCTCTATTCACTGGTGCTGAGCGGTGCCCTGGCTTATGCCGGCCGAGGTCTCCTGGAGGCATCACAAGATGGGGCCCACAGGAAGGCCTTCCGGGAGTCTGTGAGACCTGGCTGGGAGTACCTGGGCCGGAAGATGGATGTGGCTGACTTCGAGTGGGTGATGTGGTTTACCAACTTCCGAAATGTCATTGTCTTTGCCCTCTCTGGACACGTGCTGTTTGCCAAACTCTGCACGATGGTGGCCCCCCAGCTCCGCTCCTGGATGTATGCTGTATATGGAGTCCTGGCTGTGGTGGGCACAATGGGCCCATGGTACCTGCTGCTGCTGCTTGGCCACTGTATGGTCCTCTATGTGGCCTCA…	+	Hhatl
NR_149739.1	Mus musculus MMS22-like, DNA repair protein (Mms22l), transcript variant 2, non-coding RNA	4735	1794	1098	0.61204	1079	106	0.0982391	ATGGATGGCTGTTCAGCAGCGTCGACCTTCTTGACTGACAGCTTAGAGCTGGAGCTGGGGACAGAGTGGTGCAAACCCCCCTGCTTTTCTTGCGCTTTTGACAACAGAGAAGGAAAATTCTCTGGAGAGTCCTACCTTGCCAGTGGCGCCCTTAAGCGGTTAATTTTAAATCTTGATCCATTACCAACTAATTTTGAAGAGGATACAGTAGAACTATTTGGCTTCCAATGGGTTACAGAAACAGCGCTAGTCTATTCCTGTAGAGAGCTCTTTCATTTATTCAGGCAACAGATATTTAACTTGGAGTCCTTGGTACAAGTCAGCTGTGATTTTGGGAAAATAGCCACCTTGCACGCCAAAGCAGACAGTATTAGGCAACAATGTGTAGTGTTCCTTCAC…	+	Mms22l
NR_028121.1	Mus musculus mitochondria localized glutamic acid rich protein (Mgarp), transcript variant 2, non-coding RNA	1444	451	275	0.609756	536	68	0.126866	ATGGCCTCTGAATCCAAATTAGACTTCCTGGGTTCCAGTCTTGAATTCCTGATCTCCGCATCTCTTCGCCGAATGTCATCCAGGAAATTCCCTGGAACATCTGGCTCCAATATGATCTATTACCTGGTTGTAGGTGTGACAGTCAGTGCTGGTGGATATTACACTTACAAGGCTTTAACATCAAAGCAAGTGAGACGTACAGAACATGTAGCTGAACCGAAAGAACAAACAAAGGCGGAGTTGCAACCACTTCCAGGTGAAAAGGAAGAGCATGTGGCAGAAGCCGAGCAAGTGTGTTCAGAGCCTGGAGACACTGCTGTAACGGAAGCTGAATCGGTAGATGCTGAGGAAGTCCCAGAGGCTGCAGTTGTGCTTCCAGAAGAGTCTCAGGCCTCCGCC…	+	Mgarp
NR_033598.1	Mus musculus RIKEN cDNA 4930503H13 gene (4930503H13Rik), non-coding RNA	635	133	81	0.609023	157	59	0.375796	ATGATGTGGCAGGAGTCTCCCTACATTGTTTCCCATCCCAAAAACCCTGGGCAACCTCTGTATAACAGCAATAGAACCCAGGCATCCATAAGGGAAAATAAAGCACTGTGTGAAGAGGAAGAGTTGGAGTTGGATTCAGATGATGGAGTGGAGTGTGACCTGAGCAATATGGAAATCACTGAGGGAGCCCACCAGTACTTTGCAGAGATCAAGAGGCACAGAGAAGAGAGAAGGCTACAGCAA	+	4930503H13Rik
NR_033171.1	Mus musculus protein phosphatase 1, regulatory (inhibitor) subunit 2, pseudogene 9 (Ppp1r2-ps9), non-coding RNA	904	299	182	0.608696	253	88	0.347826	ATGGCAGCCTCCTCCACCTCACACAGACCCATCAAGGGGATACTCAAAAACAAAAGTTCATCATCTTCAATGGAGGATTCTTCCGAGTCATCTGGAAGACCAGGCACCCAGGAGTTGCAACGGAAGAAATCGCAGAAGTGGGATGAATCCAACATACTAGCAACCCACTATCCATCCTACAAAGACTATGATCTGAGGAAGAAGAATGAGCCCGGCAATCCCTTTGGCAGCGTGCCACATGATGGAGAAGACACCTTAAGTGAAATTCAAGGAAAAGACGCCATGACCTCTGACACCTTAGCGAAGAAACTCGCAGCCCCTGACACTTTGGGAACCAGTTATCAGGGTGAGGAGCAAGAAAGCAGCGGTGCGCATAGCAGCAAATTCTTCCTGGACAAA…	+	Ppp1r2
NR_152751.1	Mus musculus phenylalanyl-tRNA synthetase, alpha subunit (Farsa), transcript variant 2, non-coding RNA	1743	659	401	0.608498	264	79	0.299242	ATGTCCAACAAGTGGATCCGAGTGGACAAGAGTGCCGCCGACGGGCCCCGGGTGTTCCGAGTGGTGGACAGTATAGAGGATGAAGTGCAGAAGCGGTTGCAGCTGGTCCAGGCAGGCCAGGCTGAGAAGCTGGCTGAAAAGGAACGGAATGAGCTCAGGAAGAGGAAGCTGCTGACGGAAGTGATCCTGAAAACCTACTGGGTGAGCAAGGGCAAGGCCTTCAGCACAAGCGTGTCTAAGCAGGAGGCAGAGCTGAGCCCAGAGATGATCTCCAGTGGCTCTTGGAGGGACCGACCTTTCAAACCCTACAACTTCTCTGCCCGTGGTGTGCTCCCAGATAGTGGCCACCTGCACCCCTTGCTCAAGGTCCGCTCTCAGTTCCGACAAATCTTCTTGGAG…	+	Farsa
NR_028101.1	Mus musculus predicted gene 12191 (Gm12191), non-coding RNA	524	189	115	0.608466	71	28	0.394366	ATGGTGGCCGCAAAGAAGACGAAAAAGTCTCTGGAGTCGATCAACTCTAGGCTCCAACTTGTTATGAAAAGTGGGAAGTACGTGCTGGGCTACAAACAGACTCTGAAGATGATCAGACAAGGCAAAGCGAAGTTGGTTATCCTTGCCAACAACTGTCCAGCTTTGAGGAAATCTGAAATAGAGTACTATGCCATGTTGGCTAAAACTGGGGTCCATCACTACAGTGGCAATAATATTGAACTGGGCACAGCGTGTGGAAAATACTACAGAGTATGCACACTGGCTATCATTGACCCAGGTGATTCTGATATTATTAGAAGCATGCCAGAACAGACTGGTGAGAAG	+	Gm12191
NR_153768.1	Mus musculus MUS81 structure-specific endonuclease subunit (Mus81), transcript variant 2, non-coding RNA	2345	826	502	0.607748	608	79	0.129934	ATGGCGGAGCCGGTCCGCCTGGGCCGGAAGCGTCCGCTGCCCGTTTGCCCCAACCCGCTCTTCGTTCGTTGGCTGACCGAGTGGCGGGACGAGGCAGCCAGCAGGGGGCGCCACACGCGTTTCGTGTTTCAAAAGGCATTGCGCTCCCTCCAACGGTACCCGCTACCATTGCGCAGCGGGAAGGAAGCCAAGATACTCCAGCACTTCGGAGACAGGCTCTGCCGCATGCTGGACGAAAAGCTGAAGCAGCACCTAGCATCAGGCGGTGACCATGCCCCCAGCTCACCATCTGGAAAGAAGGGAGCCAGCAAAGGGCCACCTGAGCAAGTCCAGGACTCTTCCATGCCAGTTCCCACCCAGCCTCAAGCAGGAAGCACCAGTGTTGGCTATTGGCCAGCT…	+	Mus81
NR_152382.1	Mus musculus RIKEN cDNA 9530077C05 gene (9530077C05Rik), transcript variant 3, non-coding RNA	1257	321	195	0.607477	210	39	0.185714	ATGCTGGAGTCTATTCGCGTAACGGGCACACATTATTTTCGGGGTATTAACAACCTTCAGCAACCGTGGAACAGTTGGATTGGCCGAAAAAAACATGAGCTAAAGCCCAACAACCCAACGGAGGAAGGGCTGGCAAGCATCCACAGTGTCCTGTTCAGAAAAGACCCCTTCCTGTGGAGGGCCGCTCTCCTGTACTACACGGTGTATAAAGCCAGCCACATGTCCTTCTGTGAACTCTTCAAAGACATTGGCAAGTTTGTCAAGGACCCTAATACAAGATGGGACTATTGTGTAAGAGCCAAGAGAGGGTGGACTGACACTTCTGAGCCCGGGTGTTTCAGTAAGGACCAGGTCTACTTGGATGGAGTCCTTCAAATCCTGCGATTCAGAGAGTCCATA…	+	9530077C05Rik
NR_029424.1	Mus musculus cilia and flagella associated protein 53 (Cfap53), transcript variant 2, non-coding RNA	2108	706	428	0.606232	511	88	0.172211	ATGCAAGGCTTTGTCATCAATACTGAAGAGAGACGCAATAAGCTACGTGAACTTTTGGCATCAGAAGAAAACGAGTATTTTTCTGAAATGCAATTGAAAGGAGAAACCATTGAAGAGAAAAAAGACAAAATGAGAGAGAGAACCAAGTTATTAAGAGAGAAGAAGGAAAAGGAGAGGCAGGAGTTTGTAGCTGAAAAGTTAGACCAGCAGTTCAGGGAACGCTGTGAGGAGCTCCGCACTAAATTGGCCAGCATCCACGAGAAAAAGGTGGTTGAGGAACGGAATGCGCAGATAGAATTCAACAAGGAGCTGAAGAGGCAAAAGCTGGTGGAAGAGCACCTGTTTGCGAGGCTTTGGGAGGAAGACAGATTAGCGAAGGAAAGGCGAGAAGCCCAAGAG…	+	Cfap53
NR_104375.1	Mus musculus F-box protein 44 (Fbxo44), transcript variant 5, non-coding RNA	1658	349	211	0.604585	352	44	0.125	ATGGCAGTAGGCAACATCAACGAGCTGCCAGAGAACATCCTGCTGGAACTGTTCATCCACATCCCAGCTCGCCAACTGCTGCTGCGCTGCCGACCGGTCTGCAGCCTCTGGCGAGACCTCATTGACCTGGTTACACTCTGGAAGCGCAAGTGCCTTCAAGAGGGCTTCATCACCGAGGACTGGGACCAGCCTGTGGCTGACTGGAAGATCTTCTACTTCCTGCGCAGCCTCCAGAGGAACCTCCTTCACAACCCTTGTGCTGAAGAGGGATTTGAGTTCTGGAGCCTGGACGTGAACGGAGGCGATGAATGGAAGGTAGAGGATCTCTCTAAAGACCAGCGAAAGGAATTCCCCAATGACCAGGTCAAGAAATACTTCGTGACTTCCTATTACACCTGC…	+	Fbxo44
NR_002700.1	Mus musculus predicted gene 7334 (Gm7334), non-coding RNA	1368	418	252	0.602871	211	52	0.246445	ATGAAGAACGAAATTGCGGCTGTTGTCTTCTTTTTCACAAGGCTAGTTCGAAAGCATGACAAGTTGAAAAAAGAAGCAGTTGAGAGGTTTGCTGAGAAATTAACTCAAATACTTCAAGAGAAATATAAAAATCACTGGTATCCAGAAAAACCATCCAAAGGTCAGGCCTACAGATGCATTCGTGTCAATAAGTTTCAGAGAGTTGATCCCGATGTCCTGAAAGCCTGTGAGAACAGCTGCATCTTGTACAGCGACCTGGGCTTGCCTAAGGAGCTTACACTCTGGGTGGATCCGTGTGAGGTGTGCTGCCGGTATGGAGAGAAAAACAATGCGTTCATTGTTGCCAGCTTTGAAAATGAGGACGAGAACAAGGATGAAATCTCCAAGAAAGTTAGCAGG…	+	Gm7334
NR_045668.1	Mus musculus predicted pseudogene 5124 (Gm5124), non-coding RNA	1975	781	470	0.601793	483	116	0.240166	ATGGCGGATACGGGCTTGCGCCGCGTGGTACCCAGCGACCTTTATCCCCTTGTGCTCGGCTTTCTGCGAGACAACCAACTCTCGGAGGTGGCCAGTAAATTTGCAAAAGCGACAGGCGCTACGCAGCAAGACGCCAATGCCTCTTCCCTCTTGGACATCTATAGCTTCTGGCTCAAGTCCACCAAAGCCCCAACGGTGAAATTACAGTCAAATAGACCAGTGACCAAGAAGGTTAAGAAAGAGACTTCTTCCAGTGACAGCAGTGAGGATAGCAGTGAGGAAGAGGACAAAGCCCAAGGACTTTCCACACAGAAGGCTGCTGCACCTGCCAAGCGAGCCGGTGTGCCTCAGCGTGCTGGGAAGGCAGCAGCCAAAGCTTCAGAGAGCAGCAGTAGTGAA…	+	Gm5124
NR_133565.1	Mus musculus endoplasmic reticulum (ER) to nucleus signalling 2 (Ern2), transcript variant 3, non-coding RNA	2981	1361	819	0.601763	927	75	0.0809061	ATGGCGAGACCAGTCCAGAGATTTCAACTGTGGTCTCCTCTCGGGTTCCTGCTGCAGCTTGTGACGTTGCTGGGGAAACTCGGTCCACAGGTCCAGTCTGTCAGGCCAGAGAGCCTTCTGTTTGTGTCTACCTTGGACGGAAGTCTCCATGCACTGAACAAGCAGACAGGGGACTTGAAGTGGACAGTGAAGGATGACCCCATCATCCAGGGCCCAATGTATGTCACAGAAATGGCCTTTCTCTCTGACCCAGCTGACGGCAGCCTGTATGTCTTGGGAACCCAGAAACAACAGGGGCTGATGAAACTGCCATTCACCATCCCAGAGCTGGTTCATGCCTCTCCCTGTCGCAGCTCTGATGGTGTCTTCTACACAGGCCGGAAGCAGGATGCCTGGTTT…	+	Ern2
NR_034155.1	Mus musculus olfactory receptor 1372, pseudogene 1 (Olfr1372-ps1), non-coding RNA	1803	574	345	0.601045	510	59	0.115686	ATGAGCAGCTTCAACACCGCCTTAGAAGGTGGCTTCATTTTGATGGGCTTCTCAGACTGGCCTCATCTGGAACATATCTTTTTTGTCTTCATTTCAATGTTCTATTTCCTAACCATCTTTGGAAACTTCACCATCATCACAATTTCACGAATGGATCGTCGACTACAAACACCAATGTACTTCTTCCTTAACAACCTCTCTTTCCTGGACCTCTGCTACAACACCAGCATTGTACCTCAGCTTCTTGTCAATATTTCTGGAATTGACAAGACCATGAGCTATGCTGGGTGCATGACCCAGTTCTTCATAGTGCTCTTACTGGGTGGAACTGAGTGTATGCTCCTTGTGGTGATGGCTTTCGACCGCTATGTCGCTGTGTGTCATCCACTACACTACACC…	+	Olfr1372
NR_045521.1	Mus musculus protein arginine N-methyltransferase 1 (Prmt1), transcript variant 4, non-coding RNA	1524	589	354	0.601019	345	77	0.223188	ATGGTAGGCGAGGCGGCTGCTCCCTGGATGGTGCTCTGGGTTTCCTGTGGCCAAGCAGAAAGTAGTGAGAAGCCCAACGCTGAGGACATGACATCCAAAGACTACTACTTTGACTCCTATGCCCACTTTGGCATCCACGAGGAGATGCTGAAGGATGAGGTGCGCACCCTCACATACCGCAACTCCATGTTTCACAATCGGCATCTCTTCAAAGACAAGGTGGTGCTGGATGTGGGCTCAGGCACTGGCATCCTCTGCATGTTTGCTGCCAAGGCGGGGGCCCGCAAGGTTATTGGGATTGAGTGTTCCAGTATCTCCGATTATGCTGTGAAGATTGTCAAAGCCAACAAGTTAGACCATGTGGTGACCATCATCAAGGGCAAGGTGGAGGAGGTGGAG…	+	Prmt1
