# Supplementary material for: Open reading frame dominance indicates protein‐coding potential of RNAs
Source: EMBO Rep. 2022 Apr 19;23(6):e54321. doi: 10.15252/embr.202154321 (PMC9171421; doi:10.15252/embr.202154321)
Supplement: Supplementary file 8 — Dataset EV7 [file EMBR-23-e54321-s013.xlsx]

## Sheet: Legend of Dataset EV7
Dataset EV7. Functional annotation of mouse NR transcripts with high protein-coding potential and without putative protein domain structure(s).

## Sheet: Dataset EV7
Category	Term	Count	%	P-Value	Benjamini
GOTERM_MF_3	protein dimerization activity	7	6.7	0.00031	0.012
GOTERM_MF_FAT	protein dimerization activity	7	6.7	0.00026	0.043
GOTERM_MF_ALL	protein dimerization activity	7	6.7	0.00034	0.06
EC_NUMBER	2.7.1.-	2	1.9	0.011	0.064
GOTERM_MF_3	enzyme binding	6	5.7	0.018	0.33
GOTERM_MF_4	protein heterodimerization activity	4	3.8	0.0097	0.46
GOTERM_CC_FAT	cytosol	7	6.7	0.0052	0.55
GOTERM_MF_FAT	protein heterodimerization activity	4	3.8	0.008	0.65
GOTERM_MF_DIRECT	protein heterodimerization activity	4	3.8	0.0089	0.7
GOTERM_MF_4	GTPase binding	3	2.9	0.031	0.74
GOTERM_MF_FAT	enzyme binding	6	5.7	0.016	0.75
GOTERM_MF_FAT	Ras GTPase binding	3	2.9	0.021	0.75
GOTERM_MF_FAT	small GTPase binding	3	2.9	0.023	0.75
GOTERM_MF_FAT	GTPase binding	3	2.9	0.027	0.75
GOTERM_MF_ALL	protein heterodimerization activity	4	3.8	0.0089	0.78
GOTERM_CC_5	cytosol	7	6.7	0.0091	0.83
GOTERM_MF_ALL	enzyme binding	6	5.7	0.019	0.86
GOTERM_MF_ALL	Ras GTPase binding	3	2.9	0.023	0.86
GOTERM_MF_ALL	small GTPase binding	3	2.9	0.025	0.86
GOTERM_MF_ALL	GTPase binding	3	2.9	0.029	0.86
GOTERM_MF_5	small GTPase binding	3	2.9	0.023	0.89
GOTERM_MF_FAT	ion binding	8	7.6	0.042	0.97
GOTERM_BP_ALL	negative regulation of molecular function	5	4.8	0.012	1
GOTERM_BP_3	negative regulation of molecular function	5	4.8	0.012	1
GOTERM_BP_FAT	negative regulation of molecular function	5	4.8	0.012	1
GOTERM_CC_4	cytosol	7	6.7	0.017	1
GOTERM_CC_ALL	cytosol	7	6.7	0.02	1
GOTERM_BP_ALL	ribonucleoside triphosphate metabolic process	3	2.9	0.022	1
GOTERM_BP_FAT	ribonucleoside triphosphate metabolic process	3	2.9	0.022	1
GOTERM_BP_ALL	ribonucleoside monophosphate metabolic process	3	2.9	0.025	1
GOTERM_BP_FAT	ribonucleoside monophosphate metabolic process	3	2.9	0.025	1
GOTERM_BP_5	nucleoside monophosphate metabolic process	3	2.9	0.026	1
GOTERM_BP_ALL	nucleoside monophosphate metabolic process	3	2.9	0.026	1
GOTERM_BP_5	nucleoside triphosphate metabolic process	3	2.9	0.027	1
GOTERM_BP_FAT	nucleoside monophosphate metabolic process	3	2.9	0.027	1
GOTERM_BP_ALL	nucleoside triphosphate metabolic process	3	2.9	0.027	1
GOTERM_BP_FAT	nucleoside triphosphate metabolic process	3	2.9	0.027	1
KEGG_PATHWAY	Metabolic pathways	5	4.8	0.03	1
GOTERM_BP_5	ribonucleoside metabolic process	3	2.9	0.038	1
GOTERM_BP_ALL	ribonucleoside metabolic process	3	2.9	0.038	1
GOTERM_BP_FAT	ribonucleoside metabolic process	3	2.9	0.039	1
GOTERM_BP_5	nucleoside metabolic process	3	2.9	0.042	1
GOTERM_BP_ALL	nucleoside metabolic process	3	2.9	0.043	1
GOTERM_BP_FAT	nucleoside metabolic process	3	2.9	0.043	1
GOTERM_CC_DIRECT	cytosol	6	5.7	0.044	1
GOTERM_BP_ALL	organonitrogen compound metabolic process	6	5.7	0.044	1
GOTERM_BP_DIRECT	somatic stem cell population maintenance	2	1.9	0.045	1
GOTERM_BP_4	nucleoside metabolic process	3	2.9	0.045	1
GOTERM_BP_3	organonitrogen compound metabolic process	6	5.7	0.046	1
GOTERM_BP_ALL	glycosyl compound metabolic process	3	2.9	0.047	1
GOTERM_BP_3	glycosyl compound metabolic process	3	2.9	0.048	1
GOTERM_BP_FAT	glycosyl compound metabolic process	3	2.9	0.048	1
GOTERM_BP_4	glycosyl compound metabolic process	3	2.9	0.05	1
