# Supplementary material for: Open reading frame dominance indicates protein‐coding potential of RNAs
Source: EMBO Rep. 2022 Apr 19;23(6):e54321. doi: 10.15252/embr.202154321 (PMC9171421; doi:10.15252/embr.202154321)
Supplement: Supplementary file 9 — Dataset EV8 [file EMBR-23-e54321-s009.xlsx]

## Sheet: Legend of Dataset EV8
Dataset EV8. Functional annotation of mouse NR transcripts with high protein-coding potential and putative domain structure(s).

## Sheet: Dataset EV8
Category	Term	Count	%	P-Value	Benjamini
GOTERM_MF_3	nucleoside binding	17	19.5	7.3e-05	0.0015
GOTERM_MF_3	ribonucleotide binding	17	19.5	9.4e-05	0.0015
GOTERM_CC_1	macromolecular complex	29	33.3	9.5e-05	0.0015
GOTERM_MF_3	nucleoside phosphate binding	19	21.8	0.00014	0.0015
GOTERM_MF_3	nucleotide binding	19	21.8	0.00014	0.0015
GOTERM_MF_4	purine ribonucleoside triphosphate binding	17	19.5	0.0001	0.0017
GOTERM_MF_4	purine nucleoside binding	17	19.5	0.00011	0.0017
GOTERM_MF_4	ribonucleoside binding	17	19.5	0.00011	0.0017
GOTERM_MF_4	purine ribonucleotide binding	17	19.5	0.00014	0.0017
GOTERM_MF_4	purine nucleotide binding	17	19.5	0.00015	0.0017
GOTERM_MF_4	ribonucleotide binding	17	19.5	0.00015	0.0017
GOTERM_MF_4	nucleotide binding	19	21.8	0.00024	0.0022
GOTERM_MF_FAT	purine ribonucleoside triphosphate binding	17	19.5	5.6e-05	0.0026
GOTERM_MF_FAT	purine ribonucleoside binding	17	19.5	6.1e-05	0.0026
GOTERM_MF_FAT	ribonucleoside binding	17	19.5	6.2e-05	0.0026
GOTERM_MF_FAT	purine nucleoside binding	17	19.5	6.2e-05	0.0026
GOTERM_MF_FAT	nucleoside binding	17	19.5	6.6e-05	0.0026
GOTERM_MF_FAT	purine ribonucleotide binding	17	19.5	7.7e-05	0.0026
GOTERM_MF_FAT	purine nucleotide binding	17	19.5	8.2e-05	0.0026
GOTERM_MF_FAT	ribonucleotide binding	17	19.5	8.5e-05	0.0026
GOTERM_MF_FAT	nucleoside phosphate binding	19	21.8	0.00012	0.003
GOTERM_MF_FAT	nucleotide binding	19	21.8	0.00012	0.003
GOTERM_MF_5	purine ribonucleoside binding	17	19.5	0.00016	0.0034
GOTERM_MF_5	purine ribonucleotide binding	17	19.5	0.0002	0.0034
GOTERM_MF_5	purine nucleotide binding	17	19.5	0.00021	0.0034
GOTERM_MF_5	ribonucleotide binding	17	19.5	0.00022	0.0034
GOTERM_MF_ALL	purine ribonucleoside triphosphate binding	17	19.5	8.2e-05	0.004
GOTERM_MF_ALL	purine ribonucleoside binding	17	19.5	9e-05	0.004
GOTERM_MF_ALL	purine nucleoside binding	17	19.5	9.1e-05	0.004
GOTERM_MF_ALL	ribonucleoside binding	17	19.5	9.1e-05	0.004
GOTERM_MF_ALL	nucleoside binding	17	19.5	9.6e-05	0.004
GOTERM_MF_ALL	purine ribonucleotide binding	17	19.5	0.00011	0.004
GOTERM_MF_ALL	purine nucleotide binding	17	19.5	0.00012	0.004
GOTERM_MF_ALL	ribonucleotide binding	17	19.5	0.00012	0.004
GOTERM_MF_ALL	nucleoside phosphate binding	19	21.8	0.00019	0.0049
GOTERM_MF_ALL	nucleotide binding	19	21.8	0.00019	0.0049
GOTERM_CC_3	cytoplasmic part	37	42.5	3.7e-05	0.0052
UP_KEYWORDS	Alternative splicing	28	32.2	4e-05	0.0052
GOTERM_MF_2	small molecule binding	19	21.8	0.00036	0.0056
GOTERM_MF_2	carbohydrate derivative binding	17	19.5	0.00059	0.0056
GOTERM_CC_2	protein complex	26	29.9	0.0001	0.0064
GOTERM_CC_1	organelle part	35	40.2	0.00081	0.0065
GOTERM_CC_ALL	cytoplasmic part	37	42.5	2.4e-05	0.0066
UP_KEYWORDS	Mitochondrion	12	13.8	0.00011	0.007
GOTERM_MF_FAT	small molecule binding	19	21.8	0.00036	0.008
UP_KEYWORDS	Nucleotide-binding	15	17.2	0.00018	0.0081
GOTERM_CC_ALL	protein complex	26	29.9	7.7e-05	0.0089
GOTERM_CC_ALL	macromolecular complex	29	33.3	9.5e-05	0.0089
GOTERM_CC_ALL	mitochondrial part	11	12.6	0.00015	0.011
GOTERM_CC_3	mitochondrial part	11	12.6	0.00018	0.012
GOTERM_MF_FAT	carbohydrate derivative binding	17	19.5	0.0006	0.012
GOTERM_MF_ALL	small molecule binding	19	21.8	0.00054	0.013
GOTERM_CC_2	intracellular organelle part	35	40.2	0.0007	0.018
GOTERM_MF_ALL	carbohydrate derivative binding	17	19.5	0.00085	0.018
GOTERM_CC_2	envelope	11	12.6	0.00093	0.018
GOTERM_CC_2	organelle part	35	40.2	0.0012	0.018
GOTERM_CC_4	cytoplasmic part	37	42.5	0.00012	0.023
GOTERM_CC_ALL	intracellular organelle part	35	40.2	0.00048	0.023
GOTERM_CC_ALL	mitochondrial envelope	9	10.3	0.00049	0.023
GOTERM_CC_ALL	cytoplasm	43	49.4	0.00061	0.023
GOTERM_CC_3	intracellular organelle part	35	40.2	0.00071	0.023
GOTERM_CC_ALL	organelle envelope	11	12.6	0.00078	0.023
GOTERM_CC_ALL	organelle part	35	40.2	0.00081	0.023
GOTERM_CC_ALL	envelope	11	12.6	0.00081	0.023
GOTERM_CC_3	organelle envelope	11	12.6	0.0009	0.023
GOTERM_CC_3	envelope	11	12.6	0.00093	0.023
GOTERM_CC_3	cytoplasm	43	49.4	0.00099	0.023
GOTERM_MF_FAT	ATP binding	13	14.9	0.0012	0.023
GOTERM_CC_3	mitochondrial protein complex	5	5.7	0.0012	0.024
GOTERM_CC_4	mitochondrial part	11	12.6	0.00026	0.025
GOTERM_CC_2	intracellular	51	58.6	0.0023	0.025
GOTERM_CC_2	organelle envelope lumen	4	4.6	0.0024	0.025
SP_COMMENT_TYPE	alternative products	26	29.9	0.0014	0.026
GOTERM_MF_FAT	adenyl ribonucleotide binding	13	14.9	0.0015	0.026
GOTERM_MF_FAT	adenyl nucleotide binding	13	14.9	0.0016	0.026
GOTERM_CC_3	mitochondrial intermembrane space	4	4.6	0.0016	0.027
GOTERM_CC_ALL	mitochondrial protein complex	5	5.7	0.0011	0.028
GOTERM_CC_ALL	intracellular	51	58.6	0.0012	0.028
GOTERM_CC_ALL	mitochondrion	14	16.1	0.0013	0.028
GOTERM_CC_3	mitochondrial membrane	8	9.2	0.0018	0.028
GOTERM_MF_5	ATP binding	13	14.9	0.0026	0.029
GOTERM_MF_5	adenyl ribonucleotide binding	13	14.9	0.0032	0.029
GOTERM_MF_5	adenyl nucleotide binding	13	14.9	0.0034	0.029
GOTERM_CC_ALL	mitochondrial intermembrane space	4	4.6	0.0015	0.03
GOTERM_CC_ALL	mitochondrial membrane	8	9.2	0.0016	0.03
GOTERM_MF_ALL	ATP binding	13	14.9	0.0016	0.031
GOTERM_CC_3	intracellular	51	58.6	0.0023	0.031
GOTERM_CC_3	organelle envelope lumen	4	4.6	0.0024	0.031
GOTERM_MF_ALL	adenyl ribonucleotide binding	13	14.9	0.002	0.035
GOTERM_MF_ALL	adenyl nucleotide binding	13	14.9	0.0021	0.035
GOTERM_CC_3	catalytic complex	10	11.5	0.0033	0.039
GOTERM_CC_ALL	organelle envelope lumen	4	4.6	0.0023	0.04
GOTERM_CC_2	intracellular part	49	56.3	0.0048	0.041
GOTERM_CC_ALL	intracellular part	49	56.3	0.0027	0.045
GOTERM_CC_ALL	catalytic complex	10	11.5	0.003	0.046
GOTERM_CC_4	mitochondrial envelope	9	10.3	0.00075	0.049
GOTERM_CC_4	organelle envelope	11	12.6	0.0013	0.051
GOTERM_CC_4	mitochondrial protein complex	5	5.7	0.0015	0.051
GOTERM_CC_4	mitochondrial intermembrane space	4	4.6	0.0018	0.051
GOTERM_CC_4	intracellular organelle part	35	40.2	0.0019	0.051
GOTERM_CC_4	mitochondrial membrane	8	9.2	0.0023	0.051
GOTERM_CC_4	mitochondrion	14	16.1	0.0023	0.051
GOTERM_CC_3	intracellular part	49	56.3	0.0048	0.052
GOTERM_CC_4	organelle envelope lumen	4	4.6	0.0028	0.054
GOTERM_CC_5	mitochondrial part	11	12.6	0.00053	0.061
GOTERM_CC_5	cytoplasmic part	37	42.5	0.00062	0.061
GOTERM_CC_4	cytoplasm	43	49.4	0.0034	0.061
GOTERM_CC_1	cell part	55	63.2	0.019	0.067
GOTERM_CC_1	organelle	45	51.7	0.02	0.067
GOTERM_CC_1	cell	55	63.2	0.021	0.067
GOTERM_CC_5	mitochondrial envelope	9	10.3	0.0013	0.083
GOTERM_CC_5	mitochondrial protein complex	5	5.7	0.002	0.083
GOTERM_CC_5	mitochondrial intermembrane space	4	4.6	0.0023	0.083
GOTERM_CC_5	organelle envelope	11	12.6	0.0025	0.083
GOTERM_MF_2	heterocyclic compound binding	27	31	0.014	0.083
GOTERM_MF_2	organic cyclic compound binding	27	31	0.018	0.083
GOTERM_CC_ALL	phenylalanine-tRNA ligase complex	2	2.3	0.0057	0.084
GOTERM_CC_FAT	mitochondrial part	11	12.6	0.00049	0.096
GOTERM_CC_FAT	mitochondrial envelope	9	10.3	0.0013	0.096
GOTERM_CC_FAT	mitochondrial protein complex	5	5.7	0.002	0.096
GOTERM_CC_FAT	mitochondrial intermembrane space	4	4.6	0.0023	0.096
GOTERM_CC_FAT	organelle envelope	11	12.6	0.0024	0.096
GOTERM_CC_FAT	envelope	11	12.6	0.0024	0.096
GOTERM_CC_5	organelle envelope lumen	4	4.6	0.0036	0.097
GOTERM_CC_5	mitochondrial membrane	8	9.2	0.0039	0.097
GOTERM_CC_4	phenylalanine-tRNA ligase complex	2	2.3	0.0061	0.099
UP_KEYWORDS	ATP-binding	11	12.6	0.0032	0.11
GOTERM_CC_FAT	organelle envelope lumen	4	4.6	0.0035	0.11
GOTERM_CC_FAT	mitochondrial membrane	8	9.2	0.0037	0.11
GOTERM_CC_5	mitochondrion	14	16.1	0.0051	0.11
GOTERM_CC_1	membrane-enclosed lumen	17	19.5	0.043	0.11
GOTERM_CC_FAT	mitochondrion	14	16.1	0.0047	0.12
EC_NUMBER	6.1.1.20	2	2.3	0.0094	0.12
GOTERM_MF_4	RNA binding	12	13.8	0.015	0.12
GOTERM_CC_5	phenylalanine-tRNA ligase complex	2	2.3	0.0067	0.13
GOTERM_CC_ALL	microtubule organizing center part	4	4.6	0.0095	0.13
GOTERM_BP_1	cellular component organization or biogenesis	29	33.3	0.0073	0.15
GOTERM_CC_5	intracellular organelle part	35	40.2	0.0085	0.15
GOTERM_MF_FAT	RNA binding	12	13.8	0.01	0.15
GOTERM_CC_FAT	phenylalanine-tRNA ligase complex	2	2.3	0.0066	0.16
GOTERM_CC_4	microtubule organizing center part	4	4.6	0.011	0.17
GOTERM_CC_ALL	intracellular membrane-bounded organelle	40	46	0.013	0.17
UP_KEYWORDS	DNA repair	5	5.7	0.0068	0.18
GOTERM_CC_3	intracellular membrane-bounded organelle	40	46	0.018	0.18
GOTERM_MF_DIRECT	ATP binding	13	14.9	0.0016	0.2
GOTERM_MF_ALL	RNA binding	12	13.8	0.012	0.2
GOTERM_MF_FAT	phenylalanine-tRNA ligase activity	2	2.3	0.015	0.2
GOTERM_MF_FAT	heterocyclic compound binding	27	31	0.015	0.2
GOTERM_MF_4	nuclease activity	4	4.6	0.028	0.2
GOTERM_CC_2	membrane protein complex	8	9.2	0.028	0.21
GOTERM_CC_2	intracellular organelle	42	48.3	0.036	0.22
GOTERM_CC_2	membrane-bounded organelle	42	48.3	0.037	0.22
GOTERM_CC_2	cell part	55	63.2	0.04	0.22
UP_SEQ_FEATURE	splice variant	27	31	0.0011	0.23
GOTERM_MF_ALL	phenylalanine-tRNA ligase activity	2	2.3	0.015	0.23
GOTERM_MF_FAT	organic cyclic compound binding	27	31	0.018	0.23
GOTERM_MF_4	hydrolase activity, acting on acid anhydrides, in phosphorus-containing anhydrides	7	8	0.036	0.23
GOTERM_CC_5	microtubule organizing center part	4	4.6	0.015	0.24
GOTERM_CC_ALL	cell part	55	63.2	0.019	0.24
GOTERM_CC_ALL	organelle	45	51.7	0.02	0.24
COG_ONTOLOGY	Signal transduction mechanisms	2	2.3	0.048	0.24
GOTERM_MF_FAT	flap endonuclease activity	2	2.3	0.021	0.25
GOTERM_CC_ALL	cell	55	63.2	0.021	0.25
GOTERM_MF_FAT	nucleoside-triphosphatase activity	7	8	0.022	0.25
GOTERM_BP_FAT	double-strand break repair	6	6.9	0.0002	0.26
GOTERM_MF_FAT	poly(A) RNA binding	9	10.3	0.023	0.26
GOTERM_MF_FAT	nuclease activity	4	4.6	0.025	0.26
GOTERM_CC_3	membrane protein complex	8	9.2	0.028	0.26
GOTERM_MF_3	hydrolase activity, acting on acid anhydrides	7	8	0.03	0.26
GOTERM_CC_ALL	intracellular organelle	42	48.3	0.025	0.27
GOTERM_CC_ALL	membrane protein complex	8	9.2	0.026	0.27
GOTERM_CC_ALL	membrane-bounded organelle	42	48.3	0.026	0.27
GOTERM_MF_FAT	pyrophosphatase activity	7	8	0.028	0.27
GOTERM_MF_FAT	hydrolase activity, acting on acid anhydrides, in phosphorus-containing anhydrides	7	8	0.029	0.27
GOTERM_MF_FAT	hydrolase activity, acting on acid anhydrides	7	8	0.029	0.27
UP_KEYWORDS	DNA damage	5	5.7	0.013	0.28
GOTERM_CC_4	intracellular part	49	56.3	0.02	0.28
GOTERM_BP_ALL	double-strand break repair	6	6.9	0.00021	0.29
GOTERM_MF_DIRECT	nucleotide binding	14	16.1	0.0044	0.29
GOTERM_MF_5	poly(A) RNA binding	9	10.3	0.038	0.29
GOTERM_MF_5	pyrophosphatase activity	7	8	0.042	0.29
GOTERM_CC_5	cytoplasm	43	49.4	0.02	0.3
GOTERM_MF_ALL	flap endonuclease activity	2	2.3	0.021	0.3
GOTERM_MF_ALL	heterocyclic compound binding	27	31	0.023	0.3
GOTERM_MF_ALL	nucleoside-triphosphatase activity	7	8	0.024	0.3
GOTERM_MF_ALL	nuclease activity	4	4.6	0.027	0.3
GOTERM_MF_ALL	poly(A) RNA binding	9	10.3	0.027	0.3
GOTERM_MF_ALL	organic cyclic compound binding	27	31	0.027	0.3
GOTERM_CC_ALL	mitochondrial inner membrane	5	5.7	0.03	0.3
GOTERM_CC_FAT	microtubule organizing center part	4	4.6	0.014	0.31
GOTERM_CC_3	intracellular organelle	42	48.3	0.036	0.31
GOTERM_MF_ALL	pyrophosphatase activity	7	8	0.032	0.32
GOTERM_MF_ALL	hydrolase activity, acting on acid anhydrides, in phosphorus-containing anhydrides	7	8	0.032	0.32
GOTERM_MF_ALL	hydrolase activity, acting on acid anhydrides	7	8	0.032	0.32
GOTERM_MF_FAT	ATPase activity	5	5.7	0.037	0.34
GOTERM_CC_DIRECT	mitochondrion	13	14.9	0.0029	0.36
GOTERM_CC_DIRECT	phenylalanine-tRNA ligase complex	2	2.3	0.0057	0.36
GOTERM_CC_3	organelle inner membrane	5	5.7	0.046	0.38
GOTERM_CC_ALL	centriole	3	3.4	0.04	0.39
GOTERM_MF_ALL	ATPase activity	5	5.7	0.04	0.39
GOTERM_CC_ALL	membrane-enclosed lumen	17	19.5	0.043	0.4
GOTERM_CC_ALL	organelle inner membrane	5	5.7	0.044	0.4
GOTERM_BP_1	localization	25	28.7	0.042	0.42
GOTERM_BP_2	macromolecule localization	17	19.5	0.0055	0.47
UP_TISSUE	Testis	24	27.6	0.0063	0.47
GOTERM_BP_2	cellular component biogenesis	16	18.4	0.011	0.47
GOTERM_BP_2	cellular component organization	27	31	0.016	0.47
GOTERM_BP_2	single-organism metabolic process	19	21.8	0.02	0.47
GOTERM_CC_4	mitochondrial inner membrane	5	5.7	0.037	0.49
CHROMOSOME	8	11	12.6	0.024	0.51
CHROMOSOME	15	9	10.3	0.049	0.51
GOTERM_CC_4	centriole	3	3.4	0.045	0.52
GOTERM_CC_4	intracellular membrane-bounded organelle	40	46	0.045	0.52
UP_KEYWORDS	Mitochondrion inner membrane	4	4.6	0.031	0.59
GOTERM_MF_DIRECT	phenylalanine-tRNA ligase activity	2	2.3	0.015	0.6
GOTERM_MF_DIRECT	poly(A) RNA binding	9	10.3	0.018	0.6
GOTERM_BP_5	ncRNA metabolic process	7	8	0.0024	0.61
GOTERM_BP_5	replication fork processing	3	3.4	0.0028	0.61
GOTERM_BP_5	regulation of oxidative stress-induced intrinsic apoptotic signaling pathway	3	3.4	0.0032	0.61
GOTERM_BP_5	DNA-dependent DNA replication maintenance of fidelity	3	3.4	0.0035	0.61
GOTERM_MF_DIRECT	endonuclease activity	3	3.4	0.026	0.69
GOTERM_BP_3	cellular response to stress	13	14.9	0.0045	0.7
GOTERM_BP_3	protein complex biogenesis	11	12.6	0.005	0.7
GOTERM_BP_3	regulation of cellular response to stress	7	8	0.0064	0.7
GOTERM_CC_5	mitochondrial inner membrane	5	5.7	0.05	0.71
GOTERM_BP_FAT	ncRNA metabolic process	7	8	0.0021	0.73
GOTERM_BP_FAT	replication fork processing	3	3.4	0.0027	0.73
GOTERM_BP_FAT	regulation of oxidative stress-induced intrinsic apoptotic signaling pathway	3	3.4	0.0031	0.73
GOTERM_BP_FAT	DNA-dependent DNA replication maintenance of fidelity	3	3.4	0.0033	0.73
GOTERM_BP_FAT	cellular response to stress	13	14.9	0.0045	0.73
GOTERM_BP_FAT	protein complex assembly	11	12.6	0.005	0.73
GOTERM_BP_FAT	protein complex biogenesis	11	12.6	0.005	0.73
GOTERM_BP_FAT	macromolecule localization	17	19.5	0.0059	0.73
GOTERM_BP_FAT	regulation of cellular response to stress	7	8	0.0064	0.73
GOTERM_BP_FAT	DNA-dependent DNA replication	4	4.6	0.0067	0.73
GOTERM_BP_FAT	intrinsic apoptotic signaling pathway in response to oxidative stress	3	3.4	0.0067	0.73
GOTERM_BP_FAT	nucleobase-containing compound catabolic process	5	5.7	0.0076	0.73
GOTERM_BP_FAT	mitotic telomere maintenance via semi-conservative replication	2	2.3	0.0092	0.73
GOTERM_BP_FAT	DNA repair	6	6.9	0.0098	0.73
GOTERM_BP_FAT	protein complex subunit organization	11	12.6	0.01	0.73
GOTERM_BP_FAT	protein localization	15	17.2	0.011	0.73
GOTERM_BP_FAT	heterocycle catabolic process	5	5.7	0.011	0.73
GOTERM_BP_FAT	cellular nitrogen compound catabolic process	5	5.7	0.012	0.73
GOTERM_BP_FAT	cellular component biogenesis	16	18.4	0.012	0.73
GOTERM_BP_FAT	phenylalanyl-tRNA aminoacylation	2	2.3	0.012	0.73
GOTERM_BP_FAT	telomere maintenance via semi-conservative replication	2	2.3	0.012	0.73
UP_KEYWORDS	Nuclease	3	3.4	0.045	0.74
GOTERM_BP_FAT	aromatic compound catabolic process	5	5.7	0.013	0.75
GOTERM_CC_DIRECT	mitochondrial intermembrane space	3	3.4	0.019	0.76
GOTERM_CC_DIRECT	mitochondrial inner membrane	5	5.7	0.024	0.76
GOTERM_BP_ALL	ncRNA metabolic process	7	8	0.0022	0.78
GOTERM_BP_DIRECT	replication fork processing	3	3.4	0.0025	0.78
GOTERM_BP_ALL	replication fork processing	3	3.4	0.0027	0.78
GOTERM_BP_ALL	regulation of oxidative stress-induced intrinsic apoptotic signaling pathway	3	3.4	0.0031	0.78
GOTERM_BP_ALL	DNA-dependent DNA replication maintenance of fidelity	3	3.4	0.0034	0.78
GOTERM_BP_ALL	cellular response to stress	13	14.9	0.0049	0.78
GOTERM_BP_ALL	protein complex assembly	11	12.6	0.0054	0.78
GOTERM_BP_ALL	protein complex biogenesis	11	12.6	0.0054	0.78
GOTERM_BP_ALL	macromolecule localization	17	19.5	0.0066	0.78
GOTERM_BP_ALL	regulation of cellular response to stress	7	8	0.0067	0.78
GOTERM_BP_ALL	intrinsic apoptotic signaling pathway in response to oxidative stress	3	3.4	0.0068	0.78
GOTERM_BP_ALL	DNA-dependent DNA replication	4	4.6	0.0068	0.78
GOTERM_BP_ALL	cellular component organization or biogenesis	29	33.3	0.0073	0.78
GOTERM_BP_ALL	nucleobase-containing compound catabolic process	5	5.7	0.0079	0.78
GOTERM_BP_ALL	mitotic telomere maintenance via semi-conservative replication	2	2.3	0.0093	0.78
GOTERM_BP_ALL	DNA repair	6	6.9	0.01	0.78
GOTERM_BP_ALL	protein complex subunit organization	11	12.6	0.011	0.78
GOTERM_BP_ALL	protein localization	15	17.2	0.011	0.78
GOTERM_BP_ALL	heterocycle catabolic process	5	5.7	0.012	0.78
GOTERM_BP_ALL	cellular nitrogen compound catabolic process	5	5.7	0.012	0.78
GOTERM_BP_ALL	telomere maintenance via semi-conservative replication	2	2.3	0.012	0.78
GOTERM_BP_ALL	phenylalanyl-tRNA aminoacylation	2	2.3	0.012	0.78
GOTERM_BP_ALL	cellular component biogenesis	16	18.4	0.013	0.78
GOTERM_BP_ALL	aromatic compound catabolic process	5	5.7	0.014	0.78
GOTERM_BP_3	protein localization	15	17.2	0.011	0.81
GOTERM_BP_3	telomere maintenance via semi-conservative replication	2	2.3	0.012	0.81
GOTERM_BP_5	protein complex assembly	11	12.6	0.0059	0.82
GOTERM_BP_5	intrinsic apoptotic signaling pathway in response to oxidative stress	3	3.4	0.007	0.82
GOTERM_BP_5	nucleobase-containing compound catabolic process	5	5.7	0.0083	0.83
GOTERM_BP_5	mitotic telomere maintenance via semi-conservative replication	2	2.3	0.0094	0.83
GOTERM_CC_DIRECT	spindle pole	3	3.4	0.037	0.83
GOTERM_CC_DIRECT	centriole	3	3.4	0.04	0.83
GOTERM_BP_5	DNA repair	6	6.9	0.011	0.85
GOTERM_BP_4	protein complex assembly	11	12.6	0.0057	0.88
GOTERM_BP_4	regulation of cellular response to stress	7	8	0.007	0.88
GOTERM_BP_4	nucleobase-containing compound catabolic process	5	5.7	0.0082	0.88
GOTERM_BP_4	mitotic telomere maintenance via semi-conservative replication	2	2.3	0.0094	0.88
GOTERM_BP_4	protein complex subunit organization	11	12.6	0.011	0.88
GOTERM_BP_4	heterocycle catabolic process	5	5.7	0.012	0.88
GOTERM_BP_4	cellular nitrogen compound catabolic process	5	5.7	0.012	0.88
GOTERM_BP_4	telomere maintenance via semi-conservative replication	2	2.3	0.012	0.88
GOTERM_BP_5	telomere maintenance via semi-conservative replication	2	2.3	0.013	0.88
GOTERM_BP_4	aromatic compound catabolic process	5	5.7	0.014	0.88
GOTERM_BP_FAT	organic cyclic compound catabolic process	5	5.7	0.017	0.9
GOTERM_BP_FAT	regulation of oxidative stress-induced cell death	3	3.4	0.018	0.9
GOTERM_BP_FAT	macromolecular complex assembly	11	12.6	0.018	0.9
GOTERM_BP_4	organic cyclic compound catabolic process	5	5.7	0.018	0.93
GOTERM_BP_4	regulation of oxidative stress-induced cell death	3	3.4	0.018	0.93
GOTERM_BP_4	macromolecular complex assembly	11	12.6	0.02	0.93
GOTERM_BP_4	organonitrogen compound biosynthetic process	10	11.5	0.022	0.93
GOTERM_BP_4	regulation of cellular response to oxidative stress	3	3.4	0.023	0.93
GOTERM_BP_ALL	organic cyclic compound catabolic process	5	5.7	0.017	0.94
GOTERM_BP_ALL	regulation of oxidative stress-induced cell death	3	3.4	0.018	0.95
GOTERM_BP_FAT	organonitrogen compound biosynthetic process	10	11.5	0.02	0.96
GOTERM_BP_4	regulation of response to oxidative stress	3	3.4	0.026	0.96
GOTERM_BP_4	cell death in response to oxidative stress	3	3.4	0.027	0.96
GOTERM_CC_FAT	mitochondrial inner membrane	5	5.7	0.049	0.96
GOTERM_BP_ALL	macromolecular complex assembly	11	12.6	0.019	0.98
SP_COMMENT	catalytic activity:ATP + L-phenylalanine + tRNA(Phe) = AMP + diphosphate + L-phenylalanyl-tRNA(Phe).	2	2.3	0.009	1
SP_COMMENT	subunit:Tetramer of two alpha and two beta chains.	2	2.3	0.009	1
GOTERM_BP_DIRECT	mitotic telomere maintenance via semi-conservative replication	2	2.3	0.0093	1
GOTERM_BP_DIRECT	phenylalanyl-tRNA aminoacylation	2	2.3	0.012	1
GOTERM_BP_DIRECT	DNA repair	5	5.7	0.017	1
GOTERM_BP_5	regulation of oxidative stress-induced cell death	3	3.4	0.018	1
CYTOBAND	7 F1	3	3.4	0.019	1
GOTERM_BP_ALL	cellular component organization	27	31	0.02	1
GOTERM_BP_ALL	organonitrogen compound biosynthetic process	10	11.5	0.021	1
CYTOBAND	17 A1	3	3.4	0.021	1
GOTERM_BP_FAT	protein oligomerization	6	6.9	0.022	1
GOTERM_BP_FAT	regulation of cellular response to oxidative stress	3	3.4	0.022	1
GOTERM_BP_ALL	regulation of cellular response to oxidative stress	3	3.4	0.023	1
GOTERM_BP_ALL	protein oligomerization	6	6.9	0.023	1
GOTERM_BP_ALL	single-organism metabolic process	19	21.8	0.023	1
GOTERM_BP_5	regulation of cellular response to oxidative stress	3	3.4	0.023	1
GOTERM_BP_FAT	double-strand break repair via homologous recombination	3	3.4	0.024	1
GOTERM_BP_5	protein oligomerization	6	6.9	0.024	1
GOTERM_BP_ALL	double-strand break repair via homologous recombination	3	3.4	0.024	1
GOTERM_BP_FAT	recombinational repair	3	3.4	0.025	1
GOTERM_BP_ALL	recombinational repair	3	3.4	0.025	1
GOTERM_BP_FAT	regulation of response to oxidative stress	3	3.4	0.025	1
GOTERM_BP_ALL	regulation of response to oxidative stress	3	3.4	0.026	1
GOTERM_BP_FAT	cell death in response to oxidative stress	3	3.4	0.026	1
GOTERM_BP_ALL	cell death in response to oxidative stress	3	3.4	0.027	1
GOTERM_BP_5	cell death in response to oxidative stress	3	3.4	0.028	1
GOTERM_BP_3	cellular component assembly	14	16.1	0.029	1
GOTERM_BP_FAT	cellular component assembly	14	16.1	0.029	1
GOTERM_BP_ALL	cellular component assembly	14	16.1	0.031	1
GOTERM_BP_FAT	DNA recombination	4	4.6	0.032	1
GOTERM_BP_ALL	DNA recombination	4	4.6	0.033	1
GOTERM_BP_5	DNA recombination	4	4.6	0.034	1
GOTERM_BP_3	macromolecular complex subunit organization	13	14.9	0.035	1
GOTERM_BP_FAT	macromolecular complex subunit organization	13	14.9	0.035	1
GOTERM_BP_FAT	amide biosynthetic process	7	8	0.036	1
GOTERM_BP_ALL	amide biosynthetic process	7	8	0.038	1
GOTERM_BP_ALL	macromolecular complex subunit organization	13	14.9	0.038	1
GOTERM_BP_FAT	cellular protein localization	10	11.5	0.038	1
GOTERM_BP_FAT	cellular response to oxidative stress	4	4.6	0.038	1
GOTERM_BP_ALL	cellular response to oxidative stress	4	4.6	0.039	1
GOTERM_BP_3	cellular macromolecule localization	10	11.5	0.039	1
GOTERM_BP_FAT	cellular macromolecule localization	10	11.5	0.04	1
GOTERM_BP_ALL	cellular protein localization	10	11.5	0.04	1
GOTERM_BP_3	organelle organization	18	20.7	0.04	1
GOTERM_BP_4	cellular response to oxidative stress	4	4.6	0.04	1
GOTERM_BP_5	amide biosynthetic process	7	8	0.04	1
GOTERM_BP_DIRECT	cellular response to DNA damage stimulus	5	5.7	0.041	1
GOTERM_BP_ALL	cellular macromolecule localization	10	11.5	0.042	1
GOTERM_BP_ALL	localization	25	28.7	0.042	1
GOTERM_BP_4	cellular protein localization	10	11.5	0.042	1
GOTERM_BP_FAT	DNA replication	4	4.6	0.042	1
GOTERM_BP_DIRECT	clathrin-mediated endocytosis	2	2.3	0.043	1
GOTERM_BP_ALL	DNA replication	4	4.6	0.043	1
GOTERM_BP_ALL	organelle organization	18	20.7	0.043	1
GOTERM_BP_5	DNA replication	4	4.6	0.045	1
INTERPRO	P-loop containing nucleoside triphosphate hydrolase	7	8	0.045	1
GOTERM_MF_DIRECT	nuclease activity	3	3.4	0.048	1
