# Supplementary material for: Open reading frame dominance indicates protein‐coding potential of RNAs
Source: EMBO Rep. 2022 Apr 19;23(6):e54321. doi: 10.15252/embr.202154321 (PMC9171421; doi:10.15252/embr.202154321)
Supplement: Supplementary file 10 — Dataset EV9 [file EMBR-23-e54321-s014.xlsx]

## Sheet: Legend of Dataset EV9
Dataset EV9. NR transcripts with high protein-coding potential (0.6 ≤ ORF dominance < 0.8) in C. elegans.

## Sheet: Dataset EV9
ID	Genename	Length_of_transcript	Whole_sequence	all_ORF_length	pPTI_length	ORF_dominance	all_ORF_length_of_rndm_seq	pORF_length_of_rndm_seq	ORF_dominance_of_rndm_seq	pORF	Conserved domain	Original gene
NR_147816.1	Caenorhabditis elegans Unclassified non-coding RNA W05G11.8 (W05G11.8), ncRNA	376	GGTAACACAAATGGCGCCTATGCGGCGCTGGATCATATTACTACTATTCGCCGTGCTGCTCGTCTCACAATCTGTATCCCAATCCGAACCGACAAAAGACAAAAAGCAAGGCAGAAAAGTGTCCGAACTGGGACCCTCCTACATGCGAAAACGTACCCAATTCCCGTCCATCTTCATTCGACCGTACCGACCAACACTCGCGTTGCTGCTAGTTTCGTGACCACCGCCGCCCATAATTTTTTTTGTCCCTTCTTCAAATTTCCCGCTCCCTAATGTGTCAAGAATGGTAACCTCTCTCCACAAAAAATGATGATTTCCCAAGAAATTTGCCCGTTTTTCCCCCACTTGATCAATCAATAAATCTAGTGATACAGTT	99	69	0.69697	95	35	0.368421	ATGGCGCCTATGCGGCGCTGGATCATATTACTACTATTCGCCGTGCTGCTCGTCTCACAATCTGTATCCCAATCCGAACCGACAAAAGACAAAAAGCAAGGCAGAAAAGTGTCCGAACTGGGACCCTCCTACATGCGAAAACGTACCCAATTCCCGTCCATCTTCATTCGACCGTACCGACCAACACTCGCGTTGCTGCTAGTTTCG	-	W05G11.8
NR_050452.1	Caenorhabditis elegans Unclassified non-coding RNA F52F12.13 (F52F12.13), ncRNA	219	GCCTACCACGTGGGCCATGTGGGCCTACTGGACAATTGATTGCTGGTCCCGTATCACAATCACATGGGTCTTTATTTGAATCCGGAGTTGGAGAAGCTTCACGAGGAAGGCGAGTTGCTGGGAGCATATCTTCCCATGCACCGTTTGCATACAACTGAAAATAATAGTAAGGCCTCTGCCTCTGGAGTCACTGAGCAAAGTTGAGGTCTCGACACGATG	66	46	0.69697	0	0	#NA	ATGGGTCTTTATTTGAATCCGGAGTTGGAGAAGCTTCACGAGGAAGGCGAGTTGCTGGGAGCATATCTTCCCATGCACCGTTTGCATACAACTGAAAATAATAGTAAGGCCTCTGCCTCTGGAGTCACTGAGCAAAGT	-	F52F12.13
NR_072874.1	Caenorhabditis elegans Unclassified non-coding RNA F38E9.8 (F38E9.8), ncRNA	220	CCTCATCCTCTATTGTGCAGAAAACGTCAGGCCTCGTCTCGTTTGCCTTAACGTGATGGTGCCCGCTTGTTGGAGTCTCTCTCTCTCTCTCTTTCCTTCTGTCCTTCTCCCGGAAAAGAAGGAATAGAGGAAGATGAACAGAAATCGTGTGGAGACGGCCTATTAACACTTTTCTAGACCTCTGAACCTTACATTTTTTCACTGTAATTGAAACATCTTC	33	23	0.69697	63	25	0.396825	ATGGTGCCCGCTTGTTGGAGTCTCTCTCTCTCTCTCTTTCCTTCTGTCCTTCTCCCGGAAAAGAAGGAA	-	F38E9.8
NR_055936.1	Caenorhabditis elegans Unclassified non-coding RNA H34C03.18 (H34C03.18), ncRNA	200	ATGAAAAGATGAAATAATGAGCTCGCTTCCAGGCTCGCGAAGCAAAAAAATTGAGCACTACCCAAAAAAATCGAGCAAAATTTGTTAGGAGGGAGCTCCAAAGAGAGACAGAGAGCTACGGAAATGGAAATGGCAATATAAATGGGCGCAGAGCCCAGAGCAGAGAGCTCTCTCGGAGACTCCGTGTGTTCTGTGTGCTC	33	23	0.69697	30	30	1	ATGAGCTCGCTTCCAGGCTCGCGAAGCAAAAAAATTGAGCACTACCCAAAAAAATCGAGCAAAATTTGT	-	H34C03.18
NR_002352.1	Caenorhabditis elegans Non-coding transcript of protein-coding gene epg-8 (epg-8), miscRNA	1151	ATGGATAGTTTACGAGGAGTTGAGAGCAGATCAGCACCTGTAGTATTGCATAGGATACGCAGACATTCCCATACAGTGACAGGTGTTCCTATTCCAGCGAACGGAAGATGAATTGTAAAAATTGTAATAAGAAGACCAATTGTTGCTGTAAAAAATGTACATTAGAAAAGCTAAAAATATATTCCCGACGAGAGAATATTACACAAAGATATGAAGAAAAAGAACGACTTCAAGCAGAAATACTAGCTTTCATTGATCCAACAGAGTCTCTGAAAGAGCAGATAACAATTAAAGAAGATCGACTAATAAAGCTTCATATTGCCGTTGAAAATGCAAAAATGCGGATTGCAATGAAGCAAAGTGAAGTGAATAAATTGGATACTACTCCACATTCTAAAC…	500	347	0.694	375	62	0.165333	ATGAATTGTAAAAATTGTAATAAGAAGACCAATTGTTGCTGTAAAAAATGTACATTAGAAAAGCTAAAAATATATTCCCGACGAGAGAATATTACACAAAGATATGAAGAAAAAGAACGACTTCAAGCAGAAATACTAGCTTTCATTGATCCAACAGAGTCTCTGAAAGAGCAGATAACAATTAAAGAAGATCGACTAATAAAGCTTCATATTGCCGTTGAAAATGCAAAAATGCGGATTGCAATGAAGCAAAGTGAAGTGAATAAATTGGATACTACTCCACATTCTAAACCATCACAATTTGATGCAGTTTTCACCTCACAGAGCAATTTCATCTCGAGAGCTGATATTAAGAAAAAAGAAAAATCAGAAAGATTAACGAAACTCGAAGAGGAAGTC…	-	epg-8
NR_102054.1	Caenorhabditis elegans Non-coding transcript of protein-coding gene C50H2.4b (C50H2.4), miscRNA	929	ATGGAAATTATTTCGGGTATTAAAGCTATTCCAATGGAAGTCATCACAAGAATGGACCCCAGTGAACTCTTCAATCAAGTTGAACTTCTTGGTCGTGAAGCAATGCTCACAAAATCCGACGATTTGAAATCTTATTTGATGCAGTTACACGATGAACTCAAAGAAATCGTCGACATTGATCACATACAAATTCTTGGAAAATTGCAAGCCATCCTTTGTTTTCTAAATTTGAAGTATTCGGACGGTCTAACAATTTTGGCTCATGGATTCTACGATGAGAAGCACCATACATTTCTCCAACAGCTCTACGTCAGAATTGAAGAAGACAAGAATGGAAAAAACGTTAAAGAGCAAGAGTATTGTCCCTTTCCACCGTCGATTGACCCAAAAGGAAAAGAT…	387	268	0.692506	146	47	0.321918	ATGGAAATTATTTCGGGTATTAAAGCTATTCCAATGGAAGTCATCACAAGAATGGACCCCAGTGAACTCTTCAATCAAGTTGAACTTCTTGGTCGTGAAGCAATGCTCACAAAATCCGACGATTTGAAATCTTATTTGATGCAGTTACACGATGAACTCAAAGAAATCGTCGACATTGATCACATACAAATTCTTGGAAAATTGCAAGCCATCCTTTGTTTTCTAAATTTGAAGTATTCGGACGGTCTAACAATTTTGGCTCATGGATTCTACGATGAGAAGCACCATACATTTCTCCAACAGCTCTACGTCAGAATTGAAGAAGACAAGAATGGAAAAAACGTTAAAGAGCAAGAGTATTGTCCCTTTCCACCGTCGATTGACCCAAAAGGAAAAGAT…	-	C50H2.4
NR_050785.1	Caenorhabditis elegans Unclassified non-coding RNA T25D3.7 (T25D3.7), ncRNA	224	GAAAGGAACAGTTTCTCAAAACAGTAACGCCTCAAAGTGCAATGTAACCGCGCTCTAATGCAATTTTGGAAGCTTTTGGCTGAAAATGGTTGGAAATTAATGAAAATAAGTTTAATTGGTAAACCTTTTTTTCAAAGTTGATTAATTAAAATATGCAACATTATAAAAATCCATAAAGATCGAAAAAATCGTGGAAATGTCTAACATGAAGCCGGTTTCGCGGG	39	27	0.692308	17	11	0.647059	ATGCAATTTTGGAAGCTTTTGGCTGAAAATGGTTGGAAATTAATGAAAATAAGTTTAATTGGTAAACCTTTTTTTCAAAGT	-	T25D3.7
NR_052639.1	Caenorhabditis elegans Unclassified non-coding RNA R10E11.10 (R10E11.10), ncRNA	363	AAAAACTGAGGAGGACGGAAGAGCGGCAGTTCAAAAAGTGCGAGAGGCGGGGCAATAGCCCTCCTCGTCCGACTGTCGATATCACCAAGAGAGGCGGAGCGACAGGGTGGCGGAGGGTGGTAGACTGGCAGTAGTTCTCAGTCATCCCAATAGACTTCTGAAGTTGACGACGATGAAGACTGAGATTCCGGACGACGACGCCGTGCTGCTGTCCTCAAGATTGTAATAGTGTGGCCGAGATGGGGCGGGGCCTCCGTTTCACACTCTATGCGCCCCTCTACTGCTCAGCGCTGGGCGTTCCGTCCGTTTCTCTACGCTCTCGTTTCCTTATCTTTCGGTATCGAAGGTGCAATTAAGGATCCG	55	38	0.690909	140	57	0.407143	ATGGGGCGGGGCCTCCGTTTCACACTCTATGCGCCCCTCTACTGCTCAGCGCTGGGCGTTCCGTCCGTTTCTCTACGCTCTCGTTTCCTTATCTTTCGGTATCGAAGGTGCAAT	-	R10E11.10
NR_070861.1	Caenorhabditis elegans Unclassified non-coding RNA F14H12.11 (F14H12.11), ncRNA	202	GTGTGAAGGGTCAAGTCTTATGAAACGAGCGCAGTACACACTTCGCACTCTTTCCCGTCCTTTTCCCCCTTTCGCCTCGACCACACACTGCTCAAATAACGTAGAGTGAGCCGAGGGCATTACGAATGCTCGTCGAATGTAGCGCCTGCGGTCGGTTATATTAACTTCTTTTTTTTTATCACGGTACAACTTATCTGAAATA	42	29	0.690476	28	15	0.535714	ATGAAACGAGCGCAGTACACACTTCGCACTCTTTCCCGTCCTTTTCCCCCTTTCGCCTCGACCACACACTGCTCAAATAACGTAGAG	-	F14H12.11
NR_070863.1	Caenorhabditis elegans Unclassified non-coding RNA F14H12.14 (F14H12.14), ncRNA	202	GTGTGAAGGGTCAAGTCTTATGAAACGAGCGCAGTACACACTTCGCACTCTTTCCCGTCCTTTTCCCCCTTTCGCCTCGACCACACACTGCTCAAATAACGTAGAGTGAGCCGAGGGCATTACGAATGCTCGTCGAATGTAGCGCCTGCGGTCGGTTATATTAACTTCTTTTTTTTTATCACGGTACAACTTATCTGAAATA	42	29	0.690476	34	24	0.705882	ATGAAACGAGCGCAGTACACACTTCGCACTCTTTCCCGTCCTTTTCCCCCTTTCGCCTCGACCACACACTGCTCAAATAACGTAGAG	-	F14H12.14
NR_052236.1	Caenorhabditis elegans Unclassified non-coding RNA B0285.16 (B0285.16), ncRNA	217	TGCGTTATGCCTTGGAAAATATGGCAAAAAGATCTGCACGAAGTGGGATTCGAACCCACGCACCCATACGAGTACCAGAACACCCAGTAGACCTCGAACTTGAGGTAAGCGTTACGCTTGAGTCTGGCGCCTTAGACCACTCGGCCATCCGTGCGGGTGTTTCTGTGCTGTCTTGTTTGACTAGACTAGCAAAAACGTATTGAGAGATAGGGGTCTA	87	60	0.689655	35	31	0.885714	ATGGCAAAAAGATCTGCACGAAGTGGGATTCGAACCCACGCACCCATACGAGTACCAGAACACCCAGTAGACCTCGAACTTGAGGTAAGCGTTACGCTTGAGTCTGGCGCCTTAGACCACTCGGCCATCCGTGCGGGTGTTTCTGTGCTGTCTTGTTTGACTAGACTAGCAAAAACGTAT	-	B0285.16
NR_068887.1	Caenorhabditis elegans Unclassified non-coding RNA F13H6.26 (F13H6.26), ncRNA	221	CTCACTGCCATCGTCGTCGCTTGCGTAATCCTTCGTTTGTTACTGTCGCGATATGTATCGTCGCCGTCCCACCCATCATCCTCCTCCCTCCTCTTCCCTTCGCTTTCATTTTTTTCCTGTGTGTCCCATTCACTTTCCGCCAATCCTCACTTCACTTTCTCTGCCCATCGGATGAGATGGATGTTGAGGTTTTCCTGGTGACGTGAGGCAAACGCCTTCCT	58	40	0.689655	38	13	0.342105	ATGTATCGTCGCCGTCCCACCCATCATCCTCCTCCCTCCTCTTCCCTTCGCTTTCATTTTTTTCCTGTGTGTCCCATTCACTTTCCGCCAATCCTCACTTCACTTTCTCTGCCCATCGGA	-	F13H6.26
NR_050445.1	Caenorhabditis elegans Unclassified non-coding RNA K10C3.9 (K10C3.9), ncRNA	273	GTGAGAAGAAAGAAAGAGAGACGGCGACAGTGAGAGATAACAAGCAAACGATGAAGCATTTACTTTGAAACATGCGCAGACATGCTTGCTTCACTTCGTAAAGACATTAAACGAACGCCGGAGAGACGAGGGAAAAAGAAGCCGCGGTGGCCGTCAAGCGACCGTCCGGCCAACTGAATTGAGTCGACACGGCGGCCAGCCGGTCCCCAAGGAAGAAGAAGGAGAAGAAAAGGGACAACACACCGGCCAAACACACTGAAATTCTTCCTTCGC	45	31	0.688889	62	35	0.564516	ATGCTTGCTTCACTTCGTAAAGACATTAAACGAACGCCGGAGAGACGAGGGAAAAAGAAGCCGCGGTGGCCGTCAAGCGACCGTCCGGCCAAC	-	K10C3.9
NR_052792.1	Caenorhabditis elegans Non-coding transcript of protein-coding gene lury-1 (lury-1), miscRNA	514	ATGCTCACAAGGGTCCCTGTCCTCATTTTGGCTGTCATTGTGATGTTGGCATTGTGCCAAGAGCCTGAGAAACCTGAGAAACGGCCGGCGTTGCTGTCCCGATACGGACGAGCTGTTCTTCCACGTTATGGAAAAAGGTCGGGCAATTTGATGGAATCGAGTCAGAATTCTTTGACAGAAATGCCCAGCATTCTTCAAAAATGTCTCATTCTCATTGTTCTTTCGTGCCTTCTATTTGACTGTGCCGGCATGCACCTCAAAGAAAAACGTCCTCCTCACCTCTACCACCAGCACCATAAACCATCAAAAGCTTGAACCAGCAACAACTCTATCACCTATAAGGCAACGACGAAGGTGTCTATTTCAAATTGATTTTGCATATTTGACCGTTTGCCCCAG…	151	104	0.688742	157	84	0.535032	ATGCTCACAAGGGTCCCTGTCCTCATTTTGGCTGTCATTGTGATGTTGGCATTGTGCCAAGAGCCTGAGAAACCTGAGAAACGGCCGGCGTTGCTGTCCCGATACGGACGAGCTGTTCTTCCACGTTATGGAAAAAGGTCGGGCAATTTGATGGAATCGAGTCAGAATTCTTTGACAGAAATGCCCAGCATTCTTCAAAAATGTCTCATTCTCATTGTTCTTTCGTGCCTTCTATTTGACTGTGCCGGCATGCACCTCAAAGAAAAACGTCCTCCTCACCTCTACCACCAGCACCATAAACCATCAAAAGCT	-	lury-1
NR_070952.1	Caenorhabditis elegans Unclassified non-coding RNA R08E3.12 (R08E3.12), ncRNA	267	TTTGACGTTTTCCCAAATGTTCATCCAATTGTAATTCCACATGCCTTATCTATTGGAAGGTCATTACTATGTTCCAGACGCTCTTCTCACTGCCACAAAAAACCGGGTTTTTTTCTCCATCGTAAGGAGGAGACATAGTGCGGAGAGGGAGGAAGTCTCCCTGCTGCAGCTAGTATGGTCTGAAAAGATCCCGTCGTCTTCACTTTAACCTTGCCGACCTTCTAGGCCACCCGCAACGGCATCCCCTCTCCCCCAGTGCCTTCTCTC	80	55	0.6875	42	42	1	ATGCCTTATCTATTGGAAGGTCATTACTATGTTCCAGACGCTCTTCTCACTGCCACAAAAAACCGGGTTTTTTTCTCCATCGTAAGGAGGAGACATAGTGCGGAGAGGGAGGAAGTCTCCCTGCTGCAGCTAGTATGGTCTGAAAAGATCCCGTCGTCTTCACTT	-	R08E3.12
NR_101588.1	Caenorhabditis elegans long non-coding RNA linc-58 (linc-58), lncRNA	241	TCTTCTCGTCTTTATATATCTTCAGATATTGTTTGTCATCATAAAGCAACACAGAGAAGCTACAGTCACTGGACAAAGAGAGGAATCAAAGAGACAGGACAATTGTCAAGTTATCTAATGGGTGCATTTGATGATGAAGACGGCACATAAAGACCGTTCCAATTGTTTGACTTTATTACGAAATTATCTTATTATTTAGATATACTTGAAGGATATTCCCAGTAATAAAGTGAACGGGAGA	32	22	0.6875	38	38	1	ATGATGAAGACGGCACATAAAGACCGTTCCAATTGTTTGACTTTATTACGAAATTATCTTATTATT	-	linc-58
NR_102233.1	Caenorhabditis elegans long non-coding RNA linc-102 (linc-102), lncRNA	586	TTTTAGAAATTTTTTCAAACTTTTTATCAGCTCGGAAAAAAGTATTTTTCTAGGAATTTACGATGCTGCAAATTTTGTGATAAATCAGCGTTTGTCAATAATAAAATCCTAGTAACAATAAATTATCCATGACGATTTCGGGGAATTAAGATTTGAAAAAATAGCTCATAAAATTTTTTAAACTTGTGATTTCACATTCCTCATTATTTTGCGACATTTCTGTCGGCAATGCCTCTGAAAACAACCTCATCCTCGATTATCGTCATCGAGCCCGCGGAAGCTCCTGTTCAAATTTTTCAAAAATCGAAAAAGAAGAAGAATTCGAAGAGCAAACGAATCTGGTGGAAATACATTAAATCTACCGCTCTATTTGTTCTGGCACTTCTGGTGATTTTTGCG…	99	68	0.686869	59	24	0.40678	ATGCCTCTGAAAACAACCTCATCCTCGATTATCGTCATCGAGCCCGCGGAAGCTCCTGTTCAAATTTTTCAAAAATCGAAAAAGAAGAAGAATTCGAAGAGCAAACGAATCTGGTGGAAATACATTAAATCTACCGCTCTATTTGTTCTGGCACTTCTGGTGATTTTTGCGTTCTTGATGGGATCTGTGTTTTTTGTGCTTCAC	-	linc-102
NR_056664.1	Caenorhabditis elegans Non-coding transcript of protein-coding gene M04B2.7e (M04B2.7), miscRNA	631	TCAATTTAACCAGAAAGTCAACGGTCAACCGGAAGAGGGCGATGAGCCGACAGTATCATCTCTTCTGTCCTCTTCCAATTCTACTTCCCATCATTCAAACTCTACAAATCGTCGAATTACACTGATGGACTTTTTCGACGTTCGAAAATTTCAATCATCGCATCGCGATTTCGTTGTCAACGATGGTCGGCTTCACGTGGTTTCAGATTATTCCCTTATTGCATTGCTTCCTGTCATATTAGTTGGATTATTGATAACAACTATATTCTGTGTCTATAGATTTCGAAGGTGGAAACATAATAAAAAACAACTAGCCGAATTAAATGCATTTTATGAAATTGTAGAATCATCGCCATGTTTAGCTTCTGGAAAACCTTATCTAATACAACATTGCAAAGA…	245	168	0.685714	91	30	0.32967	ATGGACTTTTTCGACGTTCGAAAATTTCAATCATCGCATCGCGATTTCGTTGTCAACGATGGTCGGCTTCACGTGGTTTCAGATTATTCCCTTATTGCATTGCTTCCTGTCATATTAGTTGGATTATTGATAACAACTATATTCTGTGTCTATAGATTTCGAAGGTGGAAACATAATAAAAAACAACTAGCCGAATTAAATGCATTTTATGAAATTGTAGAATCATCGCCATGTTTAGCTTCTGGAAAACCTTATCTAATACAACATTGCAAAGATGTAGAGAAATCCGAATGTGATCGAATAACTCGTGCAGTTTGCGTTCCCACTCAAAGTTCAATATTCTTTCAACCAATTCCACCGAAAGCAAAATCAGTTCGATGTAACAGTGATGTACTGAAA…	-	M04B2.7
NR_056673.1	Caenorhabditis elegans Unclassified non-coding RNA F40F11.5 (F40F11.5), ncRNA	217	GCAGCAGCGCCCACCATGTCCACACCGCCGCTCCGTGTGTCTCTTTTATATGCACGTTCGTTTGGCCACGCCCATGCAGTATGAACTTGTGGACGCTCCGCCCACAGTCTCCCCCGTCCCTTGTCTCGCCGCCTCTCTTAGGCGGGGGCACAGCAGGAGGAACGAGGAGGAGATGCAGACTGAAAAACGTTTTTGACATTGCCCCAACGACGGTGTG	70	48	0.685714	29	19	0.655172	ATGCACGTTCGTTTGGCCACGCCCATGCAGTATGAACTTGTGGACGCTCCGCCCACAGTCTCCCCCGTCCCTTGTCTCGCCGCCTCTCTTAGGCGGGGGCACAGCAGGAGGAACGAGGAGGAGATGCAGACTGAAAAACGTTTT	-	F40F11.5
NR_055011.1	Caenorhabditis elegans Unclassified non-coding RNA K02B2.37 (K02B2.37), ncRNA	209	CCATTCGCTTTTTGCACCAGAAAAGAGCCATTTTCTCTGTGTATCTCGTCCCCGCTTCTTGTCCAAACGTGGGGATGGATGGAAGCTTCTGCGACGCCTCCGGGGCAATGGTAATTGACTGCAAACGTGTCTGCGTCTCACCATTCTAATCACTTCTTTCGGTCCACAAGATGAGCCTGGCTCGGCGCCTAACTCATTTTCAATTCCTT	35	24	0.685714	32	26	0.8125	ATGGATGGAAGCTTCTGCGACGCCTCCGGGGCAATGGTAATTGACTGCAAACGTGTCTGCGTCTCACCATTC	-	K02B2.37
NR_071940.1	Caenorhabditis elegans Unclassified non-coding RNA C07A4.9 (C07A4.9), ncRNA	279	CTCCGCCTTGTCCCAAGGGGAATTGGGTGGAGAACTAATTAAGAAAGTCGAAAACAATAGAATATATTGAGGTGTAGACTATGTCGGAAACAAGAAAAATGCGAATAAGAGGATGGAAAGGAAGGGAAGGAAAAAATGTGCAACAAACTTGGGAGCTAAGACCGGACTCCACATTTAACCCATCCAGTGTTGTTTCTCACGATGGGCTCAAGAGCGGAACGTCGTTTCATTCTTGTGATTTTACCATCCATTCCCACCAGATTTGAGATTTACCGAGTG	89	61	0.685393	67	31	0.462687	ATGTCGGAAACAAGAAAAATGCGAATAAGAGGATGGAAAGGAAGGGAAGGAAAAAATGTGCAACAAACTTGGGAGCTAAGACCGGACTCCACATTTAACCCATCCAGTGTTGTTTCTCACGATGGGCTCAAGAGCGGAACGTCGTTTCATTCTTGTGATTTTACCATCCATTCCCACCAGATT	-	C07A4.9
NR_134555.1	Caenorhabditis elegans Non-coding transcript of protein-coding gene fbxc-17 (fbxc-17), miscRNA	720	ATGAATAGACCTGTGAGCTACCCAGCATTGGGATTTTTGTTGCAGCATTTGGAGCCGAATTTGAGATTCCAACTCTGCACTAGATGCCCTTCCATTCAGAACCTGGAAAAGTCGGTACCCCTGCACATCAGGTACCTGAAACTTACTGACCATCGTATAATAATAAACGGGTCTACCTATTTATTATCTGTTTTTGACCAAGAATTTGACGTCGAACAATATGATATTCAAGATGCCAGAGAAATGGAGCAAGATCCAAATGAAGTAAGGCTTGACGTGCGAGTTGCTCCAACTAGACTCAGATTCAATGTGAATAACGATCCTGTCAGACGTGAAGGGGAACTTGTAATATGGCTCCTAGATTTGTGGTACCCAAAAGTCTTAAGGCGCTGGATGAGA…	244	167	0.684426	202	75	0.371287	ATGAATAGACCTGTGAGCTACCCAGCATTGGGATTTTTGTTGCAGCATTTGGAGCCGAATTTGAGATTCCAACTCTGCACTAGATGCCCTTCCATTCAGAACCTGGAAAAGTCGGTACCCCTGCACATCAGGTACCTGAAACTTACTGACCATCGTATAATAATAAACGGGTCTACCTATTTATTATCTGTTTTTGACCAAGAATTTGACGTCGAACAATATGATATTCAAGATGCCAGAGAAATGGAGCAAGATCCAAATGAAGTAAGGCTTGACGTGCGAGTTGCTCCAACTAGACTCAGATTCAATGTGAATAACGATCCTGTCAGACGTGAAGGGGAACTTGTAATATGGCTCCTAGATTTGTGGTACCCAAAAGTCTTAAGGCGCTGGATGAGA…	-	fbxc-17
NR_131462.1	Caenorhabditis elegans Unclassified non-coding RNA Y67D8A.10 (Y67D8A.10), ncRNA	403	CAGTTGGAAAACTGCTTGATTTTTATTGATTTTTTAAAAAATTTCCGAAAAACCGACATTCTCGATGCGCTAGTTACGTGTTTCATGTCTTTGTGCTGTGCTATCATTAAATTATTTCCCTTTCATCCCCCGAATATTCCCTTTTTTCCTATTATTTTCAATTGAATGTTCGCTTACAAAACTGAAAAGAGGGTATAAGCTTGAGCCGTTGATTCCTTCTTCCTATCATCATAGTATTATATAAATATATTATTTCCAATTCTAAGGCTTTTTCTCCCCGTTTATCGCATTTCTGTGTATAGAATCTAATTTTTTCCCCCATTTTTTGTTGCTCGGCCCCATCGAAATTCGTGCTCTAATTTCTGACACGAAAAACGAGTTTATAAACATTTTTCCTTT…	38	26	0.684211	74	35	0.472973	ATGTCTTTGTGCTGTGCTATCATTAAATTATTTCCCTTTCATCCCCCGAATATTCCCTTTTTTCCTATTATTTTCAAT	-	Y67D8A.10
NR_071520.1	Caenorhabditis elegans Unclassified non-coding RNA F46C8.15 (F46C8.15), ncRNA	203	GTGCGAGAGCACATCCATTATCCGGCTTGCAGGCCAGGATAGAAGCGCTTCAAAATTAGGTAATAGCTGGGTCTCGGCTCTCGTCCCGAAAAGCTGCCACCAGTCTTGATATAATGACGTCGTCGTGCTGCTGCTCTCTGCCTTCGTCCATCAACGCGCCAATATGGTGCGCGTATACGGACAATGATCGGTAATGGTTGAGG	38	26	0.684211	0	0	#NA	ATGACGTCGTCGTGCTGCTGCTCTCTGCCTTCGTCCATCAACGCGCCAATATGGTGCGCGTATACGGACAATGATCGG	-	F46C8.15
NR_003171.1	Caenorhabditis elegans Non-coding transcript of protein-coding gene F58G11.3b (F58G11.3), miscRNA	2005	ATGTCTGAAGAAGAAGGCAAAGAAAAAATGAACAAAATGCGTAAGCGCATCGAACGGGACGCTTATAGTGTTCTTCTTTCTTTCAAAGATGGAGCCTCACCGAAGCAGGTCGAGCAAAGAATGGAGTTACGACACATTAGGATATGACTACTGCTCGAAATATCACTTGGCTGGTGTTTACGACATGGCTCAAATTCTGATCGAGCATCCGGATGTACGGCAAACTTACGAGGGAAAATTCAAGATCATCGCAAACGAGGACAATCAGGATCTTGTGGATTTGATCTCGAAGCAGAGCGACGGACCTAGGAATAAAGGTTCTTCAAAAAGAGGAAGACGTTCGTCATCTTCTGCTGGATATCATCAACGATCTATGTTTGGAGGAGAGCTGTCGAGATC…	933	638	0.683816	525	52	0.0990476	ATGGAGCCTCACCGAAGCAGGTCGAGCAAAGAATGGAGTTACGACACATTAGGATATGACTACTGCTCGAAATATCACTTGGCTGGTGTTTACGACATGGCTCAAATTCTGATCGAGCATCCGGATGTACGGCAAACTTACGAGGGAAAATTCAAGATCATCGCAAACGAGGACAATCAGGATCTTGTGGATTTGATCTCGAAGCAGAGCGACGGACCTAGGAATAAAGGTTCTTCAAAAAGAGGAAGACGTTCGTCATCTTCTGCTGGATATCATCAACGATCTATGTTTGGAGGAGAGCTGTCGAGATCGCCACGATATTCCAGTTGTCGCCCTCGTTCGTATGCTTCCTTTGGAAAAGCAGCGTCTAAAAAGTTATTCCAAAACTTCGGGCAACCT…	-	F58G11.3
NR_052237.2	Caenorhabditis elegans Unclassified non-coding RNA B0285.12 (B0285.12), ncRNA	293	GTCGTGGCGGGCGCTTGTGAGTCAGCTTCTTGACGGTAGATGAGTGTGGATGGAGTGAGAGGAGGAGTCCTGTGTATGTCGTTGTCAACGTCGACCGAGCGTCCGTGCCAAGCGCTGCGTCACCAGGGGATGACTGTCGGAAGATGGTCAGTCCCGGGTGCATAAGGAGTGGTGGATGGTTCAGGACCGAAAGGTAGCAGACAAAAGCCACCGCGCGGTGCAGTGGCCGGACAGCGCTTGTGAGTTGACACGTATACACAGCCTTCTCAATACCTTCAGACCACTTGTCACTT	60	41	0.683333	88	46	0.522727	ATGAGTGTGGATGGAGTGAGAGGAGGAGTCCTGTGTATGTCGTTGTCAACGTCGACCGAGCGTCCGTGCCAAGCGCTGCGTCACCAGGGGATGACTGTCGGAAGATGGTCAGTCCCGGGTGCA	-	B0285.12
NR_051392.1	Caenorhabditis elegans Unclassified non-coding RNA T09A5.19 (T09A5.19), ncRNA	220	TCGATGAGTTCACATACCTTTTTGAATATCATCATGAACAGAATATTCCCAGAATAAAAGAAGAAGTTCAGAATAGAGGGTAACATCAAATGTCCGGGAGGGCGGACGGACGAAGGGGGGTTGTGGGAGAAAGGGACGGTCGTAAATTTAACGACCTTCTGGACGGCGGGACGAGGGGATTTTCATTGGAAAACTCGTAAAACGAAGGACACTGGAGGGT	53	36	0.679245	67	52	0.776119	ATGTCCGGGAGGGCGGACGGACGAAGGGGGGTTGTGGGAGAAAGGGACGGTCGTAAATTTAACGACCTTCTGGACGGCGGGACGAGGGGATTTTCATTGGAAAACTCG	-	T09A5.19
NR_051396.1	Caenorhabditis elegans Unclassified non-coding RNA T01H3.8 (T01H3.8), ncRNA	206	CTATTTAACACTTTCATATGCCATCTTCATTCAAATTTGCATATAGTGAGTATGATCCTCTTCCCGTACGTCGTCCTTCTGTCGGGTCGCTTCTCATCTCGCATGTTCATCCGACCATAATCTTCCTGCGACTCTATAAATCATACACTCTCTTATAACCTCTTCCATCCTTCTTCTTCATCGCTCATTTTCACACCGTTTTGACA	68	46	0.676471	16	16	1	ATGCCATCTTCATTCAAATTTGCATATAGTGAGTATGATCCTCTTCCCGTACGTCGTCCTTCTGTCGGGTCGCTTCTCATCTCGCATGTTCATCCGACCATAATCTTCCTGCGACTCTATAAATCATACACTCTCTTA	-	T01H3.8
NR_051489.1	Caenorhabditis elegans Unclassified non-coding RNA C18E9.14 (C18E9.14), ncRNA	284	CCATTTCGTTGTTCTTTCGGTCAATCACAACAATCCGGAACCCCGGACACCATAAAATCGAAATGTTTCATAATAATCGGTGTGTGGCAAGGTGTCAAACCCGAGGCAGCAGCAGCACCACCGGTGCGTCGTAAGGGATGCTTGAGTGGCTCCGCGGAGTCCGCCAAAACTAGCTTGTTTTCTGCCGCCTGTTCATCGTGTGGCTCCAGCCATTTTCTGCTAAGAGAGACATTTCTCGCGCGTGTGACGTCAAACACGTAATCAGTGTAGGCATTCAATGTGTC	34	23	0.676471	20	18	0.9	ATGTTTCATAATAATCGGTGTGTGGCAAGGTGTCAAACCCGAGGCAGCAGCAGCACCACCGGTGCGTCG	-	C18E9.14
NR_051730.1	Caenorhabditis elegans Unclassified non-coding RNA F07A11.9 (F07A11.9), ncRNA	219	GCAAAAAGTGTCTGCCGTCTCGTGCCTCTTTCTTATTGAAAGGGCACGAGAGAATAGTATCAAGAGGCTCCTCGTTCGGGCCGTTGAAGATGGTATCTGGTGCTTCGGCGGAGACGGGAGGAGCGGCCGTTTCTCGGGTCATCACAGCCCATTCCTTCTAATGTTTACACTGAACTTGTCGCAATCCCTCCTCTAAATCTCATTCATCCATTCATTCAT	34	23	0.676471	4	4	1	ATGGTATCTGGTGCTTCGGCGGAGACGGGAGGAGCGGCCGTTTCTCGGGTCATCACAGCCCATTCCTTC	-	F07A11.9
NR_056813.1	Caenorhabditis elegans Unclassified non-coding RNA F28D1.21 (F28D1.21), ncRNA	212	CCCATTGACCTACTAATTGTCTAAGCTCTCCTCAATCCACGTACTGTTTCATCCCTACGACGGAACGGTCGTTTGAGAATTCAAAAGTTATGAGAGGTTTATCCGCCTCATTTCATCGTTTTGTACTTTCTCGTAACTGGTTTCAAATGAGCTGGAAATAGGGGAACATTTATGGCAGTTGATTCAATATATGGTACCGAATGGTAGGCAAG	34	23	0.676471	0	0	#NA	ATGAGAGGTTTATCCGCCTCATTTCATCGTTTTGTACTTTCTCGTAACTGGTTTCAAATGAGCTGGAAA	-	F28D1.21
NR_101541.1	Caenorhabditis elegans small nucleolar RNA Y47G6A.38 (Y47G6A.38), snoRNA	212	AACCAGTTGAGCCATTAAAAAACATCATTTAAACAACATGGCAAGCATTATTTCGTTCCTAATAAATGGAAGCATAGTCAGGATTACTGTAGTTTCACATGTATTTAGCCATTAAAATTGTAATCTGAGTTTTCATCGGTATTTGCGCATACTCAGAAAATTTTCTTAAATATCTTGTCTGTTCCTGTATTTTCAAGAGCGAAATATCGTCA	37	25	0.675676	23	9	0.391304	ATGGCAAGCATTATTTCGTTCCTAATAAATGGAAGCATAGTCAGGATTACTGTAGTTTCACATGTATTTAGCCAT	-	Y47G6A.38
NR_051385.1	Caenorhabditis elegans Unclassified non-coding RNA T05A6.14 (T05A6.14), ncRNA	212	CCTAGAAGAGATGCTTTCAACTTCTACTTTTCTGGTCATATGTAAATAGTTGGGTTTTTTGACAGTTTGACAGGTTTACGGCAGTCAAGACGACAAAAATGGTTATCAAAAGGAGCTGGCATACAGCCAATACCACCAGTTCTGATCTTTTTACGATTATCAAATTGTACATGGGGGGTTAAGTTGAATTTTAGTTTCATTTTTTCAAAAGT	40	27	0.675	13	13	1	ATGGTTATCAAAAGGAGCTGGCATACAGCCAATACCACCAGTTCTGATCTTTTTACGATTATCAAATTGTACATGGGGGGT	-	T05A6.14
NR_055447.1	Caenorhabditis elegans Unclassified non-coding RNA C11D2.99 (C11D2.99), ncRNA	253	AATGACAAGAGAGTGGCCAGTGGGCAGTGAAGAGTGTCCAACAGAATACACACACATTCATACTTCTTCTAGATTCACGCGCAGGACCTCCGATGTCTCCTGAATCCCCCAGAGGCGATCTTCCTTTTTGGAAAAAAAGTTGATTGGAAGAGGAGAGGAGACAGAGAAGAGCAACGGATTTTGTTTCCTTTTCGAGAGATTTGTCACCCTCTTTTCATATATTGGCATCCGATGGAAAGGGTCCAATCGGTTG	49	33	0.673469	82	77	0.939024	ATGACAAGAGAGTGGCCAGTGGGCAGTGAAGAGTGTCCAACAGAATACACACACATTCATACTTCTTCTAGATTCACGCGCAGGACCTCCGATGTCTCC	-	C11D2.99
NR_052382.1	Caenorhabditis elegans Unclassified non-coding RNA C13B9.5 (C13B9.5), ncRNA	207	TTATTAAAGAACGTTCGCGTTAAATATGAAAGGTGAAAAATTATATCAAACTTTGCAAACATATATACGGAGAGAATCTTCAAAGAAAGTTATAAATTTAAATATGCAAGGACACAAAAAAAGATCATCTTAATCATATGATAAAGTAATGATAAGAATAATGTATTCAACCAAAAAAATTGGTCTGGAATGATGACTTTTGGTTGG	52	35	0.673077	33	21	0.636364	ATGAAAGGTGAAAAATTATATCAAACTTTGCAAACATATATACGGAGAGAATCTTCAAAGAAAGTTATAAATTTAAATATGCAAGGACACAAAAAAAGATCATCT	-	C13B9.5
NR_147803.1	Caenorhabditis elegans Unclassified non-coding RNA F19B10.14 (F19B10.14), ncRNA	303	GAATGTCCGATCAGTTTGAGTTTATCAGTTTGGAGCAATTGGAGCAATCGGAGCCCACCAAAAAACTGATTAAAAATTCTGAAAATCGCGCTGAAAATAATGGCTGGAACTCGAAAGTTTATGAGAAGGCTTTCAGTGATGTGGAGCAGTGGCTGGAGAAGGATCGGCGGAACTCTACCAAAAAATAACTGAATTTTTGTTTCGAAATTCCAATTTCAAATTTCTTATCTTATCTATACACTATCAGTTCAGTTGTTTGAACATGTTTTTTTTTAAACACCAACCAACTAATAAAACATTGCA	91	61	0.67033	15	13	0.866667	ATGTCCGATCAGTTTGAGTTTATCAGTTTGGAGCAATTGGAGCAATCGGAGCCCACCAAAAAACTGATTAAAAATTCTGAAAATCGCGCTGAAAATAATGGCTGGAACTCGAAAGTTTATGAGAAGGCTTTCAGTGATGTGGAGCAGTGGCTGGAGAAGGATCGGCGGAACTCTACCAAAAAA	-	F19B10.14
NR_069198.1	Caenorhabditis elegans Non-coding transcript of protein-coding gene K06A4.2c (K06A4.2), miscRNA	971	ACATTCAACTCATTTGCAGTTGTCGAGTGTGCGACGACGTCGTTGACGCCTTCTGGATTTACAACTGATTCTCGTTTTCTGAGCTGTCGTCTTCGAAGCAGCAAGTAGTGCTGAGTCAGGCGTCGGCAGGCTCAGGCTCCGATTCGCGAAAGCCTTCGAAAGTCAATGTGCATGTAAAGGAAGGTGGAGACGCCAGTCGCCGAAATACAATTGACCTCCAAATCGGGGAAGGACGTTCCAGAAAGAATACATTGGTCAAGGTGAACGGTGAAGTTGTCAGTGTGACTCACTCGGCGAGTAACGACGACATGAGTAACTCGCCGAGGGTTCCTAGAAACCTATCAGTTCGGACAAAGGATCAACAAAATGTAGAGGCAAATGATGATGGTAATGCTTCGA…	329	220	0.668693	132	27	0.204545	ATGAGTAACTCGCCGAGGGTTCCTAGAAACCTATCAGTTCGGACAAAGGATCAACAAAATGTAGAGGCAAATGATGATGGTAATGCTTCGAGAAGAGGGATTGATAACACTCAGACTTGGCCGTTTTTCAATCCATCAACTCGTTTTCGTCTCCTCAAAATAATTTTTGTTTTAATGTGTCTTGTTGATATAATGCATTGGGCTTATCTACTTCGAGACGATACTAATGAGAATCCCAATTCTTGGAGATTTTACAAAAAGTTCAAAAGTTTTGATCTCTATTACCTTGTGGCTCGAATGTTCGCTGATATTTTCACTTGTGTTCTCGGTTTGGGTGCTGCAATGTGGACACGGAAACCTTTGTTAACACTTCCTTGCACCACAATTCAATTGCTCTTT…	-	K06A4.2
NR_056434.1	Caenorhabditis elegans antisense RNA ZK1251.15 (ZK1251.15), antisense_RNA	300	CAATATGACTTTCCAAAGAATTCATCACATAAATAAGAAGGCAGCTGAAGTTCTGGGACCCGTAGTGTGGTAAGTCAGAAAGCAACGATCTCAAAATACAGCTAAGACCCAAGTCATCAATATGAAGAACAAGTTTCAAAAAATAGATTTTATTGAAAATATTTTAATTAAAAATGAAACCGTAACCATTTTTAAACCAATTAAATTGAAACTAACTTGTAATTTTGATGTAGTTGTTGATGTAAATCGTCCATCATTCTTTTGTAATTTTTCCTGGAAAAAATAAAGTTTTCATTGTCA	81	54	0.666667	89	31	0.348315	ATGAAGAACAAGTTTCAAAAAATAGATTTTATTGAAAATATTTTAATTAAAAATGAAACCGTAACCATTTTTAAACCAATTAAATTGAAACTAACTTGTAATTTTGATGTAGTTGTTGATGTAAATCGTCCATCATTCTTTTGTAATTTTTCCTGGAAAAAA	-	ZK1251.15
NR_052780.1	Caenorhabditis elegans Unclassified non-coding RNA Y56A3A.39 (Y56A3A.39), ncRNA	407	AATGAAGAATACGGTGACATTTGTTGATATTCCGGCTTCCCAATGACCAGCCTCAACAGGTATTCCTGATCTTCCACATTTCGAGTAAAGAATCCACAGCTGTAACCAAGCCGTCCACGTCCAGGAAGCCCGGGGTGCATCTCACTCTCGTGAAGTCGATCTTGAGTAGGCTTCAACGACACCAGCCCGCAAAATGCTGCAGGGATCCGAAGACTTCCCACCAGATCGTTGCCAATTCCAAATACAGTACCACCGGCTGCAAGTAGAGCAGCCTCTCCACCAGACGATCCACCAGGAGTACGAGAAAAGTCCCACGGGTTCTTGGTAGTTCCATAGACTGGATTAGAAGTGATATAGGATAAAAGTCCCTGTGGAAGGTTTGTCAAGCAGAAAGGGATG…	66	44	0.666667	51	19	0.372549	ATGCTGCAGGGATCCGAAGACTTCCCACCAGATCGTTGCCAATTCCAAATACAGTACCACCGGCTGCAAGTAGAGCAGCCTCTCCACCAGACGATCCACCAGGAGTACGAGAAAAGTCCCACGGGTTCTTGG	-	Y56A3A.39
NR_070665.1	Caenorhabditis elegans Unclassified non-coding RNA F11D5.16 (F11D5.16), ncRNA	251	AAAAAAGCATATGAGGAAATTGAAAAAAGTGGTCAAAGTCTAGAAGGAACAACAACGTACGAAATTCAATTTGACAGGCCCAAAATGAAATAGAGAAGTGTGAAGAGGGCCTGGGGGCAGATGCTCAAATATCCGCTCTTTTGCGGGAAGCTATTCAGGAAGAGCGCGTTATTATACTCATCTCGGCGGCTTTCATATTTATATTAGAATATATGGAGTGAGAAGAAGAAAAAAGTTGGAATTAACTAGTA	42	28	0.666667	34	24	0.705882	ATGCTCAAATATCCGCTCTTTTGCGGGAAGCTATTCAGGAAGAGCGCGTTATTATACTCATCTCGGCGGCTTTCATATTTATAT	-	F11D5.16
NR_102018.1	Caenorhabditis elegans long non-coding RNA linc-65 (linc-65), lncRNA	236	AGCCGCCCACAACATGACTCGACGACCCGGCAAACTGTTTTTTATCTGGAAATACGGTACTCCATTTTCAAGAGACAACTGCAGTTGAATCGAAGAAGGCGGACTACTCAAAGTGCAACCACCTATAATTTGAACTCGAATTTTATTTTTTAAAAACTTTTTTCCGCACACTTTTCAACTGTGCATGCCTTTTCGCGAAAGAAATTTCGAGACAGAATAAATGTAGTTTAAATGTG	36	24	0.666667	73	21	0.287671	ATGACTCGACGACCCGGCAAACTGTTTTTTATCTGGAAATACGGTACTCCATTTTCAAGAGACAACTGCAGT	-	linc-65
NR_069272.1	Caenorhabditis elegans Unclassified non-coding RNA B0024.18 (B0024.18), ncRNA	207	TATAAATTGGTGGATGAGAGCATCAAACACCAATAAAGAGGAAACAATTCAAAAAAGCAGGAGAAAAACGAATCGGAATATCGTCCTCCTCACTTTGTGTCGATGCTCCGTGTTTGTTTTTCTCGCCACCTACCGGTGAAAAAACTCTTTCCCCCTCTCTCAGGGTAGATCATGTGTTCGAAACTAAAAAGAGCACACCACGGCTCC	62	41	0.66129	37	20	0.540541	ATGAGAGCATCAAACACCAATAAAGAGGAAACAATTCAAAAAAGCAGGAGAAAAACGAATCGGAATATCGTCCTCCTCACTTTGTGTCGATGCTCCGTGTTTGTTTTTCTCGCCACCTACCGG	-	B0024.18
NR_102077.1	Caenorhabditis elegans Non-coding transcript of protein-coding gene R13H4.2d (R13H4.2), miscRNA	729	ATGACCGACTACGCCTTGGTGCGCTCTCGCAGCGCACTTGTCCGTTCTCGATCGGTTGAACCGAGCTCTCGTCTTTACGTCACCCGCACTTCATCAGTCCCAGACTTGACCGCTCACTTCCGTTACTCGGATAAGTACCGTCCACAATGGCATACTGTCTACCAATCGACTCCATACCGCTGGCGTCGTGACTGGGATTTGTACGATGACTACTGGTATGACAAATACTATTACTTCTCTCCACTTTATCGCAGTACCTACTATCCAAGCAGAAGATATTCCTACAGTGATTATCTTCCAAATCCATATTATTGGAACAACTATGGATCTTATTGGACTCGCTACAAGGGATATTGGTATGACTATGACTATCCATCCTCTTACCGTCGATACACTGAT…	285	188	0.659649	211	40	0.189573	ATGACCGACTACGCCTTGGTGCGCTCTCGCAGCGCACTTGTCCGTTCTCGATCGGTTGAACCGAGCTCTCGTCTTTACGTCACCCGCACTTCATCAGTCCCAGACTTGACCGCTCACTTCCGTTACTCGGATAAGTACCGTCCACAATGGCATACTGTCTACCAATCGACTCCATACCGCTGGCGTCGTGACTGGGATTTGTACGATGACTACTGGTATGACAAATACTATTACTTCTCTCCACTTTATCGCAGTACCTACTATCCAAGCAGAAGATATTCCTACAGTGATTATCTTCCAAATCCATATTATTGGAACAACTATGGATCTTATTGGACTCGCTACAAGGGATATTGGTATGACTATGACTATCCATCCTCTTACCGTCGATACACTGAT…	-	R13H4.2
NR_131608.1	Caenorhabditis elegans Non-coding transcript of protein-coding gene F13H10.6b (F13H10.6), miscRNA	363	ATGTCGTATCAACCATATAATCAACCACCTCCATACACCCAACAACCAGGATATCCACCACCAGGCTCCGCAGGATATGTGCCACAACAGGGAGGATACTATCCACAGGGACAGCAAGGACCATATTATCCACAACAACCACACGTTGTAGTCGTAGAAGAGCGTCGTGGAGGTGGACGAAGTGGAGGCAGTGACAATTGTTGTCTTGTTGCTCTTTTAGCGTGTTGTGCTGGTTGCTGTATTGCCGACTGTTGTGATTGCTAAACTTCCCAAACACCCGTCTTCGCATGTTCAATTAAAAAATCAATGAAAATGTACACAATTGTTCTCTATTACTTTCTGACTCCTGATAAAATTGTATGA	132	87	0.659091	45	15	0.333333	ATGTCGTATCAACCATATAATCAACCACCTCCATACACCCAACAACCAGGATATCCACCACCAGGCTCCGCAGGATATGTGCCACAACAGGGAGGATACTATCCACAGGGACAGCAAGGACCATATTATCCACAACAACCACACGTTGTAGTCGTAGAAGAGCGTCGTGGAGGTGGACGAAGTGGAGGCAGTGACAATTGTTGTCTTGTTGCTCTTTTAGCGTGTTGTGCTGGTTGCTGTATTGCCGACTGTTGTGATTGC	-	F13H10.6
NR_071112.1	Caenorhabditis elegans Unclassified non-coding RNA C41G11.15 (C41G11.15), ncRNA	223	ATTCTTTCAAGCTCTCTCGCTCACTACACTCACGCCCGCGCACACACAACTCATGAAACATAACTCACAGCAAAACTCACGCATGGATGGCTGAGTGCGCGAATGAAATGCTCAATGGCAGTGAGTGCCGTGGGAGGGAGTGGAAAAACGAAGAAGAGGACTAGAAGCAGGAGCAGGAGAAGAAGAAGAAGTAGCAAGGAGGAGAGGAGGAAGACGACTACCA	38	25	0.657895	18	8	0.444444	ATGGCTGAGTGCGCGAATGAAATGCTCAATGGCAGTGAGTGCCGTGGGAGGGAGTGGAAAAACGAAGAAGAGGAC	-	C41G11.15
NR_071028.1	Caenorhabditis elegans Unclassified non-coding RNA C03F11.5 (C03F11.5), ncRNA	212	TTTTTGGAAGAGTAAGGCATAAAAATAAAAATAAAGCGGAATGAACAGACGCCTTCTGTTTCTATGTTCATACTGAATTTCTATACTGGTTTAAGCACCCACTTTTCTACTTTTTATGAGTTGATTCTGGATGAAGAGTGACGCGGACACAAAAACTGGAGCACACATGCACTTTTCCATGCAGCCTTCGTTTTCCCGCCAAACGTTTCCCA	38	25	0.657895	20	8	0.4	ATGTTCATACTGAATTTCTATACTGGTTTAAGCACCCACTTTTCTACTTTTTATGAGTTGATTCTGGATGAAGAG	-	C03F11.5
NR_151573.1	Caenorhabditis elegans Unclassified non-coding RNA W02D7.9 (W02D7.9), ncRNA	238	GAAAGTGCATAAATGCCGGCACGAAACAAATAATCGGAGGACTAGAATGAAATAGTTCATCGAAAAGCAGCAAAGTGGAGATGATTTGGATTCACCACCTCCTCACAAAAGCCTATGCACGAGGGACCTTCGGATATTTTTGGAGCTGGTTATTTTCCCTTATTCCTGTCCATCGAAAGAACTTGAGGAGCTCCAACAAAGGAAGAAGGGGACTTGCTGCACAATGGAAAATTTTTAA	35	23	0.657143	31	12	0.387097	ATGCACGAGGGACCTTCGGATATTTTTGGAGCTGGTTATTTTCCCTTATTCCTGTCCATCGAAAGAACT	-	W02D7.9
NR_069367.1	Caenorhabditis elegans Unclassified non-coding RNA C29A12.19 (C29A12.19), ncRNA	214	TTGGTAGAGAAGAGCATGCACCAAAAGGCATACACATTGGGAGTTCCATTAAAAAGCGGAAAAAGAAAAAGGGAGGGGTAGGGGCACAAATCGGAAGATAAAGCCAGCATGGCAGGCGGCAAAGAAGAGTCATGAATAATTAATATTTACAATTGGAATATTTGAAACTACTTAGACTGAATTGGAATTCATAGATTTTTAGGTTTTTTGCAGG	32	21	0.65625	23	19	0.826087	ATGCACCAAAAGGCATACACATTGGGAGTTCCATTAAAAAGCGGAAAAAGAAAAAGGGAGGGG	-	C29A12.19
NR_069046.1	Caenorhabditis elegans Unclassified non-coding RNA F26D11.19 (F26D11.19), ncRNA	207	TTCTCATACTCACAAACATGAAAGATGGCAAAAGTATTAATTGGAGAGGAGCCTCCGTAGTGTGCTTCGGCTTCTTTTATTGAAGTCTTCGAAGTGTCCGACATTGATCCGAAGTGTGACGGCGACAACGACCACTTGAAGACGGCGAAAAACTTAGAGGCGCCCCGGTCGGAGCAAAAGAAGACGCAAAAAGGGGCAAAAAGGGAA	32	21	0.65625	10	10	1	ATGAAAGATGGCAAAAGTATTAATTGGAGAGGAGCCTCCGTAGTGTGCTTCGGCTTCTTTTAT	-	F26D11.19
NR_131413.1	Caenorhabditis elegans Non-coding transcript of protein-coding gene D1022.9b (D1022.9), miscRNA	1012	TTTGGCTGAAACATTCTGTGCAAACAACGAATTCAGACCAGAAGATTCATTTACCACGACTTCAAAAGAATATCGAAGAGTTCAGGATCTCAATTATAAAGATTCAATAAGTGCACCATGCTATGTTAGCTTCTTCTCAAGCTCAATGCCAACTCCGTTGCACGTGAAAAAAATTTCAGACTGTTCTTTGAATTTCAAGGGACAAGTGAAGTTTGGAGCTGTTGAAGGAACTGTTCCAAAAACTTTAAAAGATAATAGATGCTACTTTCAACATAATTGGATTGTTTGTGTTTGTAATTTCACTTATTGCAATTCTCCACAATATTGGCCTTTGATGCTGGCAAGATTTTCGCACGAAAAACCATATGTTGCTCGAACTCCTGCAGCTATTGCTGACGC…	439	288	0.656036	327	97	0.296636	ATGCCAACTCCGTTGCACGTGAAAAAAATTTCAGACTGTTCTTTGAATTTCAAGGGACAAGTGAAGTTTGGAGCTGTTGAAGGAACTGTTCCAAAAACTTTAAAAGATAATAGATGCTACTTTCAACATAATTGGATTGTTTGTGTTTGTAATTTCACTTATTGCAATTCTCCACAATATTGGCCTTTGATGCTGGCAAGATTTTCGCACGAAAAACCATATGTTGCTCGAACTCCTGCAGCTATTGCTGACGCTGAAATGTTCATTAATCAGCATAAGTTGTCAGTCAAAATCGACAAGGCCACTAACAATAATTACGAAGATAATTTGCGTTGTTTGGTCTTAATGTCGGATGACCTTTATCAAGAAGAGGAAAATCCAAATTTCTACCTTTACAAC…	-	D1022.9
NR_051821.1	Caenorhabditis elegans Unclassified non-coding RNA F42G4.10 (F42G4.10), ncRNA	449	TGTGTAATAAGATATTTGGCTGAAAAATCCCGTGAGTTGTCGGCTGCTACCCATTAGGTAGTGTTACCTATTAGGTTCTGGCACATCCTATGGAATTCAGTCTGTATCTATAAAATATCAGCCGCTACCCGCAAGATGTCGGCTGCTTCTCATAAGGCTTCAAACAATGCCAGTGAAGTGTCGGCTATTACTCAATCGAGGTAGACTAAAACCCAGTCGGCCAACACACAGATATTGGCCTAAGAACCATTCGGTCGCTGTACATGCAATGCTAGCCGCAACTCACGAGGTGTCGGCCGCTAACTGTAAGGTGTCGAGCGCATCTCACAAGTTGTCAAAAGATACCCGTTAAATGTCAGCCTCTTGGCCAAATACCTGTGAGGTGTCGGCTGGTACCTA…	93	61	0.655914	54	23	0.425926	ATGCCAGTGAAGTGTCGGCTATTACTCAATCGAGGTAGACTAAAACCCAGTCGGCCAACACACAGATATTGGCCTAAGAACCATTCGGTCGCTGTACATGCAATGCTAGCCGCAACTCACGAGGTGTCGGCCGCTAACTGTAAGGTGTCGAGCGCATCTCACAAGTTGTCAAAAGATACCCGT	-	F42G4.10
NR_072643.1	Caenorhabditis elegans Unclassified non-coding RNA F20D1.12 (F20D1.12), ncRNA	224	GTAAACACAGAGGTTTTTTGGTATGCTTAACCCGATTCCAATACTAGTTTCCTTTGAAGAAATTCTTAAATGCCCTAACCGCTCAAATGGAGATGGTCCCCGAACAGTTGAGCGCACTGTATATGAATGTTAAGAAGTAATTTTTCAAATTCTGAAAAATTATCAGAAGTTAATACATACATAAGACTCCAGAACAAACAGTCGTCAAAGAAATGCATATCATA	55	36	0.654545	9	9	1	ATGCTTAACCCGATTCCAATACTAGTTTCCTTTGAAGAAATTCTTAAATGCCCTAACCGCTCAAATGGAGATGGTCCCCGAACAGTTGAGCGCACTGTATATGAATGT	-	F20D1.12
NR_131351.1	Caenorhabditis elegans Non-coding transcript of protein-coding gene eif-2alpha (eif-2alpha), miscRNA	364	GATCAATCTCATCGCCGCTCCCCACTTCGTCGTCACCACACAAACATTGGACAGAGAAGGTGGAATTGAGGCCGTCAACAGCATTCTGGATACTATCAAAAATGCGATTGAAGGATTCAAGGGAAAATTCACGATCAAGGAGGAGGCGAGAATTGTGACGGATATTGATGATGAGAAGAAGAAGGGTGATGGAGATGAGGATGAGGAGGAATCAGAGGAAGACGAGGACGAGGAAGAGGATGAGGATGATGATGGACTCATGGCTCCAAAGGGTTTGGATCAACAAGTCGACGCGGAAGAAGCCAGCAGAGATAACCGAAAGAAGGCCGGCGACGATGAAGACAGTGATGAGGAGGATGATTAA	52	34	0.653846	38	32	0.842105	ATGGCTCCAAAGGGTTTGGATCAACAAGTCGACGCGGAAGAAGCCAGCAGAGATAACCGAAAGAAGGCCGGCGACGATGAAGACAGTGATGAGGAGGATGAT	-	eif-2alpha
NR_069550.1	Caenorhabditis elegans Unclassified non-coding RNA C55A6.14 (C55A6.14), ncRNA	302	TTCTCCTCACCTGGGGGTCATCACACAGTTCGTGATCGGTTCTTCATTTATTTGCATATTCATCGGGTGGCGCAATGGAATGACTGCATGAGGAACGCTCCCGGTGGAATGGCGGACGACGGAGCAGGCGGCATAATGAAAAGCCATAGAAGAGATAGAGAGAGGGACACTGTGCAATTTTCTCTGTTTCTCCCACGCTCGCGCGAAAGGCAACAAAATGCAAACATTTGAAGAAACAAGAAGGGGGCAGAAAAAGAGTGAGAAGCAATTGTGGCGATGATCACATCACAGCTGATGAAACT	72	47	0.652778	77	44	0.571429	ATGAGGAACGCTCCCGGTGGAATGGCGGACGACGGAGCAGGCGGCATAATGAAAAGCCATAGAAGAGATAGAGAGAGGGACACTGTGCAATTTTCTCTGTTTCTCCCACGCTCGCGCGAAAGGCAACAAAATGCAAACATT	-	C55A6.14
NR_051414.1	Caenorhabditis elegans Unclassified non-coding RNA C08B11.11 (C08B11.11), ncRNA	386	TTTCTAACTGTATTTTTGTGGAAGCGAAAAAACGAACAGATAGAAAGGAAAGAGGAGAAGGAGGAAGGGGAGGCGGGGTTGCAGGAAAGAGAGAAGCGAGAGAATTATTTGAACGCGTGCCCCTACATATGAATGCGACTAGCTGGGCGGTGGGGCCCGCCGCTTGTGCTGATACGCGGGGAAGGCGCGCGCAACAACCGCGAAATTCAAATACCTGCAGTGCAGCACACAGCAGCCTGCGAAGAAGAAAAAGGATAAGAAGACCGACTCGAAAGAGTTGTGAGCGCTGCGTACGCGCGTCGCGGCCTTCGAACAGTGAGTGCTGCAGTGAGTGTGTGTGTGCGTGCTGTGTGAGCGATTGATCGACGTACGGAGAGACAGCAGGC	118	77	0.652542	117	97	0.82906	ATGAATGCGACTAGCTGGGCGGTGGGGCCCGCCGCTTGTGCTGATACGCGGGGAAGGCGCGCGCAACAACCGCGAAATTCAAATACCTGCAGTGCAGCACACAGCAGCCTGCGAAGAAGAAAAAGGATAAGAAGACCGACTCGAAAGAGTTGTGAGCGCTGCGTACGCGCGTCGCGGCCTTCGAACAGTGAGTGCTGCAGTGAGTGTGTGTGTGCGTGCTGTGTGAGCGAT	-	C08B11.11
NR_050401.1	Caenorhabditis elegans Unclassified non-coding RNA C36F7.16 (C36F7.16), ncRNA	273	ACAATATACACTCATCACATGCCTTCTCGCCTTTTGTTTGCAAGCCATTTAAACAACAGAGGGTCCGTAATAGATAGCTGTAGGCATAGCAGGTGTAGACACTGTGTTCACACGCCGAGTGGTCTTTCTCTTTCTGTTGACATCGCTTAACTGGATAATGAAGTGTTTTCGTTTCCTTTCGTTCATACCCTTTCCATGACATTCCAAGTAGAGTTTGGAAGTGTGTAGATAGACTAGAAGAAGATGTCAACGAGTAGTAGGGGGGTCAATCAA	66	43	0.651515	0	0	#NA	ATGCCTTCTCGCCTTTTGTTTGCAAGCCATTTAAACAACAGAGGGTCCGTAATAGATAGCTGTAGGCATAGCAGGTGTAGACACTGTGTTCACACGCCGAGTGGTCTTTCTCTTTCTGTTGACATCGCT	-	C36F7.16
NR_101675.1	Caenorhabditis elegans long non-coding RNA linc-68 (linc-68), lncRNA	348	CTAGTTACATTTTCCATTGACTCGCTGTGTGTGGGTTTTTTCTTCTTTTTTCAACTATTTTTCCAAGGATTTCTAGTATTTTGCTGCACCAATTAGCTCAAAAGCTCAGCGTGAACTGTCGAGAGTGCCAGTTCCTTTTTTTGCCGGTTTTCACCAAAAGCAATGAGTTGTCCGGTATGCCTCAGTTGGAAAGAAAGTTTTAATGTACCATGGTTTCGTAGAATTGTTTCTGAGACTCGGACATCTTCCGATACATTATGGATTAAAAAAAATTTAATTTTCAGTTTGTTTTTTACGAAAAATATTTCCTCAATGTTTTTTAATATTTCTTTCTTAATAAATTCTTTT	37	24	0.648649	16	16	1	ATGTACCATGGTTTCGTAGAATTGTTTCTGAGACTCGGACATCTTCCGATACATTATGGATTAAAAAAAATT	-	linc-68
NR_072157.1	Caenorhabditis elegans Unclassified non-coding RNA Y71H9A.6 (Y71H9A.6), ncRNA	329	CGTATCCTCCCTCCCCAACAACAATGAAATACACACATACATATACGTCCACATAAAACTCGGCGAACGGAAACAATGCGTAAATCTAATTATGTCCTCTTGACGTGTGAAAGAGTGCTTCGAGAGTTGTCTAAGTTGAAACAAAAATGAAGAAGAAACAAGTAAGAAGGAATACTATAACTGTTTTTCGTTGTTCAAAAGTGTCGCACTCTACATTTTGCTTTTCGATGGGAAATACATTTCCGAAGCGCAACGTGAAATTTGATAGTCGCCCGGTGGTAGGGAGAGGAGAGAGCGGTGACACAATTCTGAAATTGAAATGCTCTCCG	37	24	0.648649	18	12	0.666667	ATGCGTAAATCTAATTATGTCCTCTTGACGTGTGAAAGAGTGCTTCGAGAGTTGTCTAAGTTGAAACAAAAA	-	Y71H9A.6
NR_024293.1	Caenorhabditis elegans Non-coding transcript of protein-coding gene Y53H1A.2c (Y53H1A.2), miscRNA	222	AAGCACAATTGCCCGGAATGCCCGAAAAAGTACACATCGGAACGACGTCTCAAGCATCATATCGTTGTACACCGCAATCCGGACGCCTATAAATGTCAAAAATGTGGATATTGCTATCAGAGCCCAGATAGTCTCCGGAGACACTGGAAGAAAACTCCGAATTGTGACGAGTTTCCGCCGAAGATTAATGTGAAAACAGAGATTTTGGACCCGGATTCATGA	37	24	0.648649	7	4	0.571429	ATGCCCGAAAAAGTACACATCGGAACGACGTCTCAAGCATCATATCGTTGTACACCGCAATCCGGACGCCTA	-	Y53H1A.2
NR_072549.1	Caenorhabditis elegans Unclassified non-coding RNA C44H4.10 (C44H4.10), ncRNA	223	ACTCAAACATACATGAACTTCTCTAATATTGTTATTTGAAAGAGAAACCATGCGGAGGAATGGAGCTCCTTTTAAAGTTTGTTGAGAGACTTCAGTCAGGCAATTGTTTGGAAGCCAGAGCAAAAGGAGTGGGGTTCCAGCAAAAGCTCCTGGAGCAACAGCACTGATTCTGTTGCTGTCAAGATTCAAATGCTGAATGCTTTCAAGTCCCTCGAACATTTCT	54	35	0.648148	16	16	1	ATGGAGCTCCTTTTAAAGTTTGTTGAGAGACTTCAGTCAGGCAATTGTTTGGAAGCCAGAGCAAAAGGAGTGGGGTTCCAGCAAAAGCTCCTGGAGCAACAGCAC	-	C44H4.10
NR_072239.1	Caenorhabditis elegans Unclassified non-coding RNA F57G12.12 (F57G12.12), ncRNA	308	CACAGCGGACCGATAAATCGAGTGGCGGGGGGCGATTCGCCTCGAGGGGCGGGGTCTCAATAAATAAGCGAAAAGGGGCAGGGCCTGGCCGGCAGAGAAGGGGCTGGCCATGGCGGAGAGCAGACAGCGAGACACCAGCCAGACTTTCGGGCCTAGGTTAGAGACACATGCACGCCTTGTCTCTGCGCATCTTCGTCTCGCATGCTGTACAGAAAAACTGTCACCATCTCTGCGTGTCTTTTTCTTGTCCGTTCACAGAGGCGGTGGGGACTTGGGTAAAGAAGGCTCAGAAGATTGCATCAGAATGA	71	46	0.647887	45	32	0.711111	ATGCACGCCTTGTCTCTGCGCATCTTCGTCTCGCATGCTGTACAGAAAAACTGTCACCATCTCTGCGTGTCTTTTTCTTGTCCGTTCACAGAGGCGGTGGGGACTTGGGTAAAGAAGGCTCAGAAGATTGCATCAGAA	-	F57G12.12
NR_072047.1	Caenorhabditis elegans Unclassified non-coding RNA C05A9.9 (C05A9.9), ncRNA	282	TCCTCTCAGTTTTTTCCCACGCATTTCGGACATAGTAGAATGTTTCTTGTTTTCTTTCTCATCACGAAGAAAAGAAGATGGCAAAGCTTTTGAAAGCTCAAGAAAAAAAGGCAAAAGCCAAAAAACTAATTTTAAGACAACGAGAGGAGGGCCATACGATGATGTCCATCCCTCTCGTATCTCTACATAGAGTTTCGTTGGCCGGTTTGTGATGTCCCTGGTGAGAAGACAATAAAATTGTGCAAGTCCGTGTAATTCCGTGGTCACAACGCGTTACGCACA	68	44	0.647059	6	6	1	ATGGCAAAGCTTTTGAAAGCTCAAGAAAAAAAGGCAAAAGCCAAAAAACTAATTTTAAGACAACGAGAGGAGGGCCATACGATGATGTCCATCCCTCTCGTATCTCTACATAGAGTTTCGTTGGCCGGTTTG	-	C05A9.9
NR_071221.1	Caenorhabditis elegans Unclassified non-coding RNA C45B2.12 (C45B2.12), ncRNA	266	AACTTATTTTTGAAAAATATGCCAGAATATTTCTTTATTCCAATTTATGCTTAAACCAGAGAGAAAGTGAAAAAGCACTTGAAACGTTGCGAAATGACTCCAACGAATCGACTGGACTTGACGCAATTGGCCAGAAGCATCCCCGACGCGCACCGCCACCGCTTAGAAATGGGGGAGGCTGAACCGTCGACTTGATAGGCCGCGGCCGGTCGAGAGGACAATCGGTGACCCATATAAGGAGAAACGATGAACATTTTGTCTCTTCT	51	33	0.647059	60	22	0.366667	ATGACTCCAACGAATCGACTGGACTTGACGCAATTGGCCAGAAGCATCCCCGACGCGCACCGCCACCGCTTAGAAATGGGGGAGGCTGAACCGTCGACT	-	C45B2.12
NR_051630.1	Caenorhabditis elegans Unclassified non-coding RNA R03D7.9 (R03D7.9), ncRNA	207	TTACGAGCTGTCAGTGATCTCTCCCCCTCTACTAGAAACAGGACAGCTTGTGAACGCGAAAAAGCGACACTCAATTCTTTTATGTGACCGCCCATTGATGTCATTTGGTGACAACTGGGCGGTCTTGACACGAAGGCGAGAACGGACGGGGTGGAAGAATGAATGAAGCGATTGATGATATGCGCGGAGGGGGACTGATGCTGCAAC	34	22	0.647059	5	3	0.6	ATGTCATTTGGTGACAACTGGGCGGTCTTGACACGAAGGCGAGAACGGACGGGGTGGAAGAATGAA	-	R03D7.9
NR_023977.1	Caenorhabditis elegans Non-coding transcript of protein-coding gene R13H4.2b (R13H4.2), miscRNA	774	ATGGTTTCCAGTATGACCGACTACGCCTTGGTGCGCTCTCGCAGCGCACTTGTCCGTTCTCGATCGGTTGAACCGAGCTCTCGTCTTTACGTCACCCGCACTTCATCAGTCCCAGACTTGACCGCTCACTTCCGTTACTCGGATAAGTACCGTCCACAATGGCATACTGTCTACCAATCGACTCCATACCGCTGGCGTCGTGACTGGGATTTGTACGATGACTACTGGTATGACAAATACTATTACTTCTCTCCACTTTATCGCAGTACCTACTATCCAAGCAGAAGATATTCCTACAGTGATTATCTTCCAAATCCATATTATTGGAACAACTATGGATCTTATTGGACTCGCTACAAGGGATATTGGTATGACTATGACTATCCATCCTCTTACCGT…	274	177	0.645985	241	58	0.240664	ATGGTTTCCAGTATGACCGACTACGCCTTGGTGCGCTCTCGCAGCGCACTTGTCCGTTCTCGATCGGTTGAACCGAGCTCTCGTCTTTACGTCACCCGCACTTCATCAGTCCCAGACTTGACCGCTCACTTCCGTTACTCGGATAAGTACCGTCCACAATGGCATACTGTCTACCAATCGACTCCATACCGCTGGCGTCGTGACTGGGATTTGTACGATGACTACTGGTATGACAAATACTATTACTTCTCTCCACTTTATCGCAGTACCTACTATCCAAGCAGAAGATATTCCTACAGTGATTATCTTCCAAATCCATATTATTGGAACAACTATGGATCTTATTGGACTCGCTACAAGGGATATTGGTATGACTATGACTATCCATCCTCTTACCGT…	-	R13H4.2
NR_131587.1	Caenorhabditis elegans long non-coding RNA linc-97 (linc-97), lncRNA	270	TTGAAAATATTTACACTTTTATGGGCAGTGAACTATTTTTCAACTGTACGAAAATTTCATGTTCGCAGGAATATTCTTACAATTAGTCCCGCCAATCCTAAAGTCCTTCCTGCTCGGTTCCCCTTGCAGAGATGCGACCTGTCATTTCCATGTAATGCGCAATCAAAGGTCAATGGGTATCTGGTTTCACAACTGTATCATCAACTCATCCTGACACATTTTGGGTGTCGATTACGTTTATTGCTCATCCCTTCTTCTAATAAATGTTGA	79	51	0.64557	24	17	0.708333	ATGTTCGCAGGAATATTCTTACAATTAGTCCCGCCAATCCTAAAGTCCTTCCTGCTCGGTTCCCCTTGCAGAGATGCGACCTGTCATTTCCATGTAATGCGCAATCAAAGGTCAATGGGTATCTGGTTTCACAACTGTATCATCAACTCATCC	-	linc-97
NR_000950.1	Caenorhabditis elegans Unclassified non-coding RNA C30E1.9a (C30E1.9), ncRNA	770	GTCATTTGTTCCCTCACCCTTACTTTCGAATTCCCTCCCCTTCTCTACCGCCCGTAACCCCGTTCTCTCTTTATTCTTCGTCAGCAAAACCGTAAGGTTCCAGGACTTCAGGATACTCCACGGCTCCACTGCTCCCAGCATCTGGATTTAGGGATATTTGGTGAGATGGTTCCAAAAACAGGACTTTTCCCCTCGGCAATCTTTTTGTGGTCTTCGTCAGTCGGTTGAAAAAATGACGCAAAATCTTGTGACTATGCATAGCTGAGGCTCTTCTTGAAATTGTTCCCAAAAAGAAACCCAAACTGCTACGTGACTCAATCCGCGAAGCACACTGTAACTACTTGACACGCTCCAACTCACTACCTCACTTGGACTCAAAAGTTGTTGGTCTTAAGGTGT…	31	20	0.645161	110	18	0.163636	ATGGTTCCAAAAACAGGACTTTTCCCCTCGGCAATCTTTTTGTGGTCTTCGTCAGTCGGT	-	C30E1.9
NR_051179.1	Caenorhabditis elegans Unclassified non-coding RNA C30B5.10 (C30B5.10), ncRNA	236	AAAATAACTGGAAACATGCTTAGAGGCACCGGAAAGATTCAGGCGACGTAAGCGACGTGGCTACTGAAGAGGCACTTCCCCTCGAACAATCGTAAACGACAGTACGACGGGGAGCCAAGCCGCGAAGAGTAAAAGACGACAGAGGGACATGGCAAAGACAATCGGACGGACAGTACCCGGCGATGTTGCGCGGAAGATTTACACTTGCTGAAAGGGCGGCCACCACGCTTCTGCAA	31	20	0.645161	68	68	1	ATGGCAAAGACAATCGGACGGACAGTACCCGGCGATGTTGCGCGGAAGATTTACACTTGC	-	C30B5.10
NR_071884.1	Caenorhabditis elegans Unclassified non-coding RNA F47A4.7 (F47A4.7), ncRNA	211	TTGAAACAGAAAAGATAAAAAGAAGTAACTTCATTTTTTGAAAACCCAATTAAAGTTCCATGAGTCCGAATGATGTAATGAAAAATAGCATCTATTTATTATTTACTGAAAACATTTTTTGATTTAAATCAAATTTCAACCCCATATTTTTGAATTGTCGCATTATGTTGTATTTTGATACACTTAGCTTTTGATTTTATCAACATCCGTA	31	20	0.645161	37	37	1	ATGAGTCCGAATGATGTAATGAAAAATAGCATCTATTTATTATTTACTGAAAACATTTTT	-	F47A4.7
NR_101623.1	Caenorhabditis elegans antisense RNA anr-40 (anr-40), antisense_RNA	328	AAGAGGAAAAGTTTACACTCGTGGATAACAAACTGATTAGGCTCACTGATGGCATGCCAAAGCAGTACCAGGAGAAGAAGAACAACGTTGAAACCACTAAGGGAGATTGGCTCGGTCACGTGGCCTGGGTGGACACTAGCGACAGAGCGGCGTTGCCGCGGACCGTGACCTGCAACTGCCACCCACACTACGGACAACTCGGGCCGAAACTGCACACCCCAACATTATGCATATATTTTGATTTTCTTTATTATTCCAAACCAAGATCCGGGACTCTTGTGTGTTTATAGTCCGCGGGCTTATTTAGGCAAAGGAACTCCTGCCGAAA	121	78	0.644628	101	51	0.50495	ATGCCAAAGCAGTACCAGGAGAAGAAGAACAACGTTGAAACCACTAAGGGAGATTGGCTCGGTCACGTGGCCTGGGTGGACACTAGCGACAGAGCGGCGTTGCCGCGGACCGTGACCTGCAACTGCCACCCACACTACGGACAACTCGGGCCGAAACTGCACACCCCAACATTATGCATATATTTTGATTTTCTTTATTATTCCAAACCAAGATCCGGGACTCTTGTGTGTTTA	-	anr-40
NR_069111.1	Caenorhabditis elegans Unclassified non-coding RNA C01B7.8 (C01B7.8), ncRNA	223	TTGAATCCTTCAGAGACCCGACTCTCTTTTCCGTCAAGTTTAATGTCTCTTTGTCTGCTGGCCCGGAGACACCACCAGAATGTTGTCAACAAAGAGGAAGAGTGGAGGAAAAACGAAGAGCGGGTCGTTTTGGAGCCCTCTCTTGTGCTCCAGGGCGCTCCAGAATCTGCGTTGAGCATCTTGAGGAAGAAAAGAGAAGACATGTGTGGGTGAGTGTCTCCGG	87	56	0.643678	16	9	0.5625	ATGTCTCTTTGTCTGCTGGCCCGGAGACACCACCAGAATGTTGTCAACAAAGAGGAAGAGTGGAGGAAAAACGAAGAGCGGGTCGTTTTGGAGCCCTCTCTTGTGCTCCAGGGCGCTCCAGAATCTGCGTTGAGCATCTTGAGGAAGAAAAGAGAAGACATGTGTGGG	-	C01B7.8
NR_071681.1	Caenorhabditis elegans Unclassified non-coding RNA F08F1.18 (F08F1.18), ncRNA	283	TGCAGGAGTATCAATTTTTCCGGTTTTGAATGTTCTTTTTTTTCTAAATCTCGTGCACTGTGAAATGGTGAAGATGGAAGTAGAGAGAAGCATATGAAGAAGAAGAAGCTACCGGACGACAGACATGTTTGTCAGAAGACTTACCGACGGAAGACGTTGGGGCAACAATTGGGTGCGCGGAAAAGAGCTCGGCTTATTTGGAGAGTAACAGACACTGAAATGAGTTTGTGTCGGGTTCGGAAAAACGATGCGAAGAGTGAGAAAGAGGTGGTCAACTATCTCA	42	27	0.642857	59	33	0.559322	ATGTTTGTCAGAAGACTTACCGACGGAAGACGTTGGGGCAACAATTGGGTGCGCGGAAAAGAGCTCGGCTTATTTGGAGAG	-	F08F1.18
NR_072262.1	Caenorhabditis elegans Unclassified non-coding RNA E01G6.8 (E01G6.8), ncRNA	355	CTTCTTCAAGGCATTGAACCAATTAAAAACGGGCGCCTGGGAAATAGTGTGGCACCCGGTGGAGACGGTACTCTCCTTTTCCAGGTCATGACGAGCTCTGTTTTTGCTCTCGGCAGACATGCGCTGCTGCTGAGCTGTTTGCCTGTAGAAGCTCCGGTGGCTTGACCGCGCAGCGCCTCGAGTCCGCGCGCTCTCTCGCTGGGCGGTACACGGAGCCGGTTTCGTGTACTTGCCTGGGAGGGCAGGGCATGTGCCTTCCTACTTGAAGCCCGTGTTCGGCCACCTTCTCCCATCATTCATAAATATTCTCTTACCAATGAAGACAGAAAATTAAAATTTTCAAAGTATTTTGAAC	39	25	0.641026	61	38	0.622951	ATGACGAGCTCTGTTTTTGCTCTCGGCAGACATGCGCTGCTGCTGAGCTGTTTGCCTGTAGAAGCTCCGGTGGCT	-	E01G6.8
NR_138503.1	Caenorhabditis elegans Non-coding transcript of protein-coding gene K10C3.4c (K10C3.4), miscRNA	1222	ATGCGGAGCGAATCAACAACAAAAACATCAGATCCACATAAAAACCACGGCATCGCCTATGCGCCATTATTGTCCAAAACTCGGTGAAATTGGTTGAACTTTTCTAGAGATGGACATAGTAGTGGTTCTAGCACTAGTTGTGCTAGCCTTTGTCTTCATTCTATCGCTTCTCATCTTAGTCATCACATGTCAACGGAGAAGACTTTCCCGAGCCAAATCAAAGATACTGGTTCCATTCGAAACTCCACCAAATCGATATTCTCGTAATGCAGCAGCAATCAACAATATCGATGATATTGAGACAATGGAGCAATTGAATGGTCTTCTAGAAGAACTTTTGGATAGAAATCAATGGCTGTTTGAGGCACGTGGAATCATGCAACACGTTGTAGCTGTACT…	578	370	0.640138	253	39	0.15415	ATGGACATAGTAGTGGTTCTAGCACTAGTTGTGCTAGCCTTTGTCTTCATTCTATCGCTTCTCATCTTAGTCATCACATGTCAACGGAGAAGACTTTCCCGAGCCAAATCAAAGATACTGGTTCCATTCGAAACTCCACCAAATCGATATTCTCGTAATGCAGCAGCAATCAACAATATCGATGATATTGAGACAATGGAGCAATTGAATGGTCTTCTAGAAGAACTTTTGGATAGAAATCAATGGCTGTTTGAGGCACGTGGAATCATGCAACACGTTGTAGCTGTACTCACGATCAGCAAGAGTGTTACAACGAAATTGTCTGTAATTCAACTTCCAACATCTCCATCACCATTCCACGATGCAATTAATATGGCGATGCGTAACATTTACCCACGA…	-	K10C3.4
NR_068950.1	Caenorhabditis elegans Unclassified non-coding RNA K11G9.10 (K11G9.10), ncRNA	214	TGTAACAATATTATAAGCTAGAACATGTCACCCATATATCTCGGTGCCAATTTTGTCATCTATTATTCATTGTTTGTCTCCCCGGGTACGCATGTATGTGTGTCAGCAGGTCCCTCTCTACCCAAAAGCTCTTCAATGCACAAACACACCTCTATTCCAGAGGATTTTTGATTGACACTTCATTTCGGTGCTCTCGGTGCTCTCAAATGCATTT	75	48	0.64	19	14	0.736842	ATGTCACCCATATATCTCGGTGCCAATTTTGTCATCTATTATTCATTGTTTGTCTCCCCGGGTACGCATGTATGTGTGTCAGCAGGTCCCTCTCTACCCAAAAGCTCTTCAATGCACAAACACACCTCTATTCCAGAGGATTTT	-	K11G9.10
NR_071560.1	Caenorhabditis elegans Unclassified non-coding RNA F26A10.23 (F26A10.23), ncRNA	341	GGCGGCGACCGCGCGGCCAGCCTTCCGGCCATTTTCCTATTCTCAAGTTACCTGGCGACGTTGGCAAGCGGAAAAAAGAGTCCGCGAGTGGAGTGCAATTTCGCCATGAGCTCGCCAATCTCCTTGGTTTTTTGGGGTCCGACGAGAGAAAGATTGAATGAACTGCAGAGACTCGATGATGACGGAAGGACCTCGAGAACTTTTTTTTTTGAGGCTTGCGCCGCTCCGCGAGCCCACCGCCCGCTTCTACTTCTGAGTGGCCACTACTGCCATTAAACGAGTGGTCAGCTGAGTTGAGGTGGAAGGAATGTTATTCGCCTACTGGTTTTCATGCTTGATGA	88	56	0.636364	85	44	0.517647	ATGAGCTCGCCAATCTCCTTGGTTTTTTGGGGTCCGACGAGAGAAAGATTGAATGAACTGCAGAGACTCGATGATGACGGAAGGACCTCGAGAACTTTTTTTTTTGAGGCTTGCGCCGCTCCGCGAGCCCACCGCCCGCTTCTACTTCTGAGTGGCCACTACTGCCAT	-	F26A10.23
NR_101838.1	Caenorhabditis elegans small nucleolar RNA C30C11.15 (C30C11.15), snoRNA	290	GAACAAATGAAACCATCTGGTTTTGGTTACCACGGAGAAAGAGGGGGAAAGAGCAAGTTGGGGAAATGGGCAAAAAATAAAGAGGAAGAGCACTTCGGTGTTGGGAAAATTTGAGTCACTTTTGAGTTTTGTTAGACCAAATTTTTGCTAAATGATTTTAGGATATGGGGAGAGTATAGATAACATTTAGCATATATAGTAGGTTCATCTTCAGGTGTTCGTATAACTTTTCAATCAAATTTTGCGATTTCAACGAATTTTTTTTCTAACTGCCAATAATTTACGATCAT	55	35	0.636364	91	48	0.527473	ATGAAACCATCTGGTTTTGGTTACCACGGAGAAAGAGGGGGAAAGAGCAAGTTGGGGAAATGGGCAAAAAATAAAGAGGAAGAGCACTTCGGTGTTGGGAAAATT	-	C30C11.15
NR_071982.1	Caenorhabditis elegans Unclassified non-coding RNA C33D3.6 (C33D3.6), ncRNA	235	CTTTCCTTTTTGTCTTCAAATTTCCTATTCAGCCAGCAAACTCGGGGAAGTCAAGGATGAACGTTTAATAGAGAAAAACTATGGGTGTTCTGAAACAATCAGTAAAAAAATTATCAGGACAAAATGGCAACATTATCGTTGAGAATGCGTCCTCGTATCGCCGTAGCTCAGAAGTAGAAATCAATTGAAGATAACATTATCAATTCTGTATAAAAAGAAAATACAGGTTTTGATA	55	35	0.636364	36	36	1	ATGGGTGTTCTGAAACAATCAGTAAAAAAATTATCAGGACAAAATGGCAACATTATCGTTGAGAATGCGTCCTCGTATCGCCGTAGCTCAGAAGTAGAAATCAAT	-	C33D3.6
NR_069859.1	Caenorhabditis elegans Unclassified non-coding RNA K03H4.3 (K03H4.3), ncRNA	223	GATTCATTAGAGTACAAAAATGGCAGAAGAGATTCGTGGGTGTCACCAATTCACCATTACAGTATCACCTTCTTTTACGACTTGCCATCTTTATCTCCCGTCGTGATGCCGCTCTTTTCCGGATGAATGTCGTCGTTTGGATGTGTGCATGCAATATGCGCATTTTATTTCGTTTTACTAACCCAAACGGGAGACGAACCAATTCTTCTCATACTTACGAAAG	44	28	0.636364	50	31	0.62	ATGGCAGAAGAGATTCGTGGGTGTCACCAATTCACCATTACAGTATCACCTTCTTTTACGACTTGCCATCTTTATCTCCCGTCG	-	K03H4.3
NR_132520.1	Caenorhabditis elegans Non-coding transcript of protein-coding gene nphp-2 (nphp-2), miscRNA	826	GAACCTACCGCCAATCTCCGATTTGTCCGAGTCCAGCACCTCAACTGATAATGATTCGGAGGAAGATAAAAGTGATGACGAAGACGTGGAAAGAAAGGTTACTGTACAGGAGACAAAGGCTACCGTACCATTAGCTGCTGCAAAGAAAACGAGGAAAGAAGTGCGGATAGAATCTGGAAGTAATAAGAAAAAGAAATCAGCCTCAAAATCCCGCGGCAATGTGGTGATGCGTGTTCGAAGGGAACCCGAAGTTGGCAGTGACACGGGTGACGTGGATATCTACGATGATGGAGACGGGCGGCCTAGCGATGATGAAGAGGAAAAGAAGCCGAATGACAAGGAGACCGCCTCAACGCCTACAAATCGTCGATATATTCACGAACGGGCGATTTTCCAGGA…	315	199	0.631746	215	53	0.246512	ATGCGTGTTCGAAGGGAACCCGAAGTTGGCAGTGACACGGGTGACGTGGATATCTACGATGATGGAGACGGGCGGCCTAGCGATGATGAAGAGGAAAAGAAGCCGAATGACAAGGAGACCGCCTCAACGCCTACAAATCGTCGATATATTCACGAACGGGCGATTTTCCAGGAGTTGACCCATTTAAAACGAATGCAAATTCAGTATGGAAAGGTGCAAGAAAAAGTTCTCGTCCGTTCCCTAATCTCGAATTTTTGCAAAATGCACAACCTAGACGTTCGCAATTTCAAATTCACAACTTTCTACGCCTGGGAACGGTTTCTATATGATGCTCTTTCCGAGCAGCTTAAGATCATATATTTGGAGGAGCGGGAACGACTTTCTGAGACGAATAGTGAA…	-	nphp-2
NR_051449.1	Caenorhabditis elegans Unclassified non-coding RNA F54C9.17 (F54C9.17), ncRNA	284	GCAATCAGACGCGAGTTGATGGTGTGCGTACACCGCCACTGCACACATAAAGTTTGATGCGCAGGCGCGGGAATTCAAACAGCAAGGGTACGGTAGGCATCGCTTCCAAACGAGAAAACGTTGTGAATTAACTTCAAAATATAAGTTTTTAGTAGGGAAACAGACAGAAAACAAATCGTATATGAATTGAGATATTAAAAAACCAATTTTAATGCAAATCAGAAAAAAAAACACTCAAGAAGATTATCCGGCAATGAAAAATGGACGGAAAAGCAGGTTTTCCT	38	24	0.631579	60	37	0.616667	ATGCGCAGGCGCGGGAATTCAAACAGCAAGGGTACGGTAGGCATCGCTTCCAAACGAGAAAACGTTGTGAAT	-	F54C9.17
NR_056229.1	Caenorhabditis elegans Unclassified non-coding RNA F33D4.11 (F33D4.11), ncRNA	223	ATCTTCTTAAAAATAAAAAAGAGATCAAGTTTCGGCGGGAGGACCGCCCACCTTCCGCCAAATGGAGGAAGTGAAAAGGAAGTATGGAGAAATGGATTGAGGATTCAGCATCAGGAGGCACAATTTGGCAACAAAATGATATGAATGGTAGTGGTTGAATATCATTTGTATAGAAATAGGAGAGTATCTTCTCTCTCTGTCTCTCTCTTCTTCATCTCTCCGC	38	24	0.631579	64	20	0.3125	ATGGAGAAATGGATTGAGGATTCAGCATCAGGAGGCACAATTTGGCAACAAAATGATATGAATGGTAGTGGT	-	F33D4.11
NR_069673.1	Caenorhabditis elegans Unclassified non-coding RNA F10C2.10 (F10C2.10), ncRNA	402	CTGGCGACGTGGCTGATGCAAATCGAATTGCAAACGACGACGGCAGGAGAAGAGAAGCTGCCGAAGAGGGAAGATGAAGGGACGAGCAGCCACAGAGCATAGCTCGCGTGGCGACGGCGGCGACACAGCGGAGCGAGAAGCCGTCGATGCGGACGCGACGAAGGCAGAGGGGAAATGGGCGGAGCGCGGCCTGGAAACGGGTGTGACAGCAGTAGCCTCCGCCACGGCTGCCTCTCACTGCCATCGCAGTCGCAGCCGCCATCAAACGATCCTAATTGTGGACTTATCGGGAGGACGAGAGCGCCGCCAAAGTTAGAGCCGCGCAAGAGTGGAGAGCAGGAAGATGCGTCACACGCAACTTGCCCCCGGAACAGAAGAGAAAAGGAGACGAAGACTTCA…	127	80	0.629921	65	30	0.461538	ATGAAGGGACGAGCAGCCACAGAGCATAGCTCGCGTGGCGACGGCGGCGACACAGCGGAGCGAGAAGCCGTCGATGCGGACGCGACGAAGGCAGAGGGGAAATGGGCGGAGCGCGGCCTGGAAACGGGTGTGACAGCAGTAGCCTCCGCCACGGCTGCCTCTCACTGCCATCGCAGTCGCAGCCGCCATCAAACGATCCTAATTGTGGACTTATCGGGAGGACGAGAGCGCCGCCAAAGT	-	F10C2.10
NR_102223.1	Caenorhabditis elegans long non-coding RNA linc-43 (linc-43), lncRNA	397	GACGCCGACTGATTTGTATCTATCCTCTATCCCCCGTCTCGATCTTCCGTCTATTCTTCAACTTCTCCGTTTCCAATTCTCATCGTGTCTGAGGTATGACGGGGAACCGAAAGATAGCAGATAGAGAGGCAAAACTGACCCAATAAGGACACAACGAAAAGCGAAAAATGCTTGCAAAATTGGAATGAACTTTAGCGAAACCAGCTTTTGTAAGAGAAACCGACAACCGGAAATTGTAAAGTGCAGATTTGACCTATATCTGTTGTCATATCTCTTACTCAATAAATTCTTATGTCCAAAACATGAAATATTGTTGATTGATTTGATTTATTTAACTTAACTAAAGCAATTTCCAACAGTACAATTTGAATTTGAAAGTTAAATAAAATTGTTCGTT	81	51	0.62963	89	34	0.382022	ATGAACTTTAGCGAAACCAGCTTTTGTAAGAGAAACCGACAACCGGAAATTGTAAAGTGCAGATTTGACCTATATCTGTTGTCATATCTCTTACTCAATAAATTCTTATGTCCAAAACATGAAATATTGTTGATTGATTTGATTTATTTAACT	-	linc-43
NR_101666.1	Caenorhabditis elegans long non-coding RNA linc-8 (linc-8), lncRNA	878	CCCCAATTTTATTGATTTTTTAAATAGTATTTAGCTTTTTAAATATTTTTTTAAGACAAAAATCGAGTAAATTTTTCCTCAATATTTTTTCTGCTCAATAAACGATATTATAATACAAGTGTGAGAAAATTTATTACTGACCTAGTCCCTAACCATCCAAGAGGGGACAATATTTGTGCAATTCGTTAATATCAAATACTGGTTTTGCCAGAAGAAATAAAAATCCAGAAGAAAGAAAAATCTTTTGTTAACAGTTAAATGGCAAGCAGGTAATACCCAAAAATTCTACTAGGCTGCTCTACACCCCTAGTCTGCGCTCTCTACGACCTCTCGTTCTATCGTTCGTTCTCTCCCTTCTCCATTTATTCTGTCTCTATGACGGCCTACGGAATGGCTGTC…	105	66	0.628571	90	34	0.377778	ATGAGAAGTTACTATAATTTTGAAGCAAGACCAATTAGACTTTCAGAATACTTTTTATTAACACCAGCTATGTCCTCCCTCAAAATAAACACATTGCAAAGAAGCTGTTGCAAGAAAGATCAAGGCGTAGATCTCTGGTTTAACCTACCTAGTTTAAAAGTTCCTATGACTGTAGAAGTAGCGTCCTTTGGCAGTTGT	-	linc-8
NR_072286.1	Caenorhabditis elegans Unclassified non-coding RNA R09A8.7 (R09A8.7), ncRNA	217	TTGAAGGGGGACCAAGGTGCAAAGCGTCAGAGAGTATGAAATTGGGTCCTGGATAGACAATATCTGTGTGATGAAACAGGGGGAGGAGGAGTCAGAAACTACGGATTTCAAAAACCGAACCGCGCACGTGTGCAAATAAATAGTTCAAAGTGTTGCGTGGCAAATGGTTTGGTCAGTGCAAATATGAACAGCTCAATCTTAGATCCTATAGAGGACA	35	22	0.628571	23	16	0.695652	ATGAAACAGGGGGAGGAGGAGTCAGAAACTACGGATTTCAAAAACCGAACCGCGCACGTGTGCAAA	-	R09A8.7
NR_132559.1	Caenorhabditis elegans Unclassified non-coding RNA T23B3.9 (T23B3.9), ncRNA	261	TAGCGTGGGTGGTTACTTCAGTCCATGGTCTACTGAATACGATGCTGATGTCGTCTACAATTTCTATTCAATAGCTTACAGTATAAAATGGACGTTTAACCAAGAAAAGTCAACGATATGGTTTTGGGAAAAATTAGTTATTCCTGGGATTTAAAACATAATCTCTGCTCAATCCGTGTGAAGACGCTTTCTGTGACGTAGAAAATACTGTAATCAATTAACAATATCTGTTAAGCAATACCGTATAAAACTACTTACTAT	43	27	0.627907	55	17	0.309091	ATGGTTTTGGGAAAAATTAGTTATTCCTGGGATTTAAAACATAATCTCTGCTCAATCCGTGTGAAGACGCTTTCTGTGACG	-	T23B3.9
NR_069331.1	Caenorhabditis elegans Unclassified non-coding RNA F29F11.7 (F29F11.21), ncRNA	359	AGAAAACCTTCTCGGAAGTTGTCGCCGTTTTTGATTCCATGACGTCTTACACGATGTCAGTAGTGTCGAACCAATATCGCACGTGCCACCGGAGGTAGTGCAATAACATTGCGAATTGTTTCGGCGAAAGAATGGAAACGACGGTGGCGAGTTATCGATCAATACTGCGGGCAGTGGCCGGTGGATCGGCGCGCGTTCGTCTCTCGCTCCACTCGTACACTCACACATAGGGACAGGCACATACACATGCGTCTCAGTCCGTCGTCACTTTTCGCTCCTCTTTTTATACGCGGCATTTCATCCCGATCTCCTCATTTTCCTCCACTATTGATGAACCTACTTTGCTTGACTACAGCCAC	51	32	0.627451	27	13	0.481481	ATGGAAACGACGGTGGCGAGTTATCGATCAATACTGCGGGCAGTGGCCGGTGGATCGGCGCGCGTTCGTCTCTCGCTCCACTCGTACACTCACACA	-	F29F11.21
NR_070666.1	Caenorhabditis elegans Unclassified non-coding RNA F11D5.14 (F11D5.14), ncRNA	280	AGGTTGTCCCCAAAACGTTTTTTTCCGTTTGTCGGTTTCACCTTCTTAACTGCATACCCTTTTCATCATCATGTCGTTTCCTTTTGCCTCCCATAAATTCCGGCGTGTAAGCCACCAAAACGTGATGAGAGCTAATGGGCGAGGAGGAGAAGAGAAAAAAGTGTACTAGTTTAGGAGTTTAGAGTGCAACTGGTGACAAAAATATGATGCATTTCTAACAATCGTCCCCTCCTCTTTTCTTGGCCACTTTCCCAAAACGGACACTTTTTTGCAATATTGC	51	32	0.627451	9	4	0.444444	ATGTCGTTTCCTTTTGCCTCCCATAAATTCCGGCGTGTAAGCCACCAAAACGTGATGAGAGCTAATGGGCGAGGAGGAGAAGAGAAAAAAGTGTAC	-	F11D5.14
NR_069246.1	Caenorhabditis elegans Unclassified non-coding RNA K08H10.15 (K08H10.15), ncRNA	297	TGATCTCTTAGCGTTCTCTTATTCAAATAAACAAAGAGAAACAGAAAACAACATCAAAAAAGAGAGTTGAGAAGCTCAAAGACGACTAGCGCACCAATGATCATGTTTTTGTTGACACCGTCTCACTTAGATGTCTGCGTCTCTAAGTTGTCTCTTGTGGGAAACCCCCCTTCTCGCCTGTTGACAAGGGGCGGGCACGTGAAGGCCTTCAGATTGGGGGTAGAATTTTCCTGAATCCACATTTTTTATCATATGAGCTGTGATCGAGGTCGTCGGACAATGTGACTAGTATATAAA	72	45	0.625	38	23	0.605263	ATGATCATGTTTTTGTTGACACCGTCTCACTTAGATGTCTGCGTCTCTAAGTTGTCTCTTGTGGGAAACCCCCCTTCTCGCCTGTTGACAAGGGGCGGGCACGTGAAGGCCTTCAGATTGGGGGTAGAATTTTCC	-	K08H10.15
NR_056663.1	Caenorhabditis elegans Unclassified non-coding RNA M04B2.13 (M04B2.13), ncRNA	272	TTGCCCGGCTTATTTTTTGGTGATTGAAGCATGATTCTGTTGACGCTCCCGACGCGGAATACCAGGACGGACCGATGAGAGAGTACTGCCAGTGAAGAGACGCATGCGAGCAGGACGAGTGCTGCTCACCCTTCTTCTCAGCGTCGGCGGCTGCGACCAGCGGCCGAGGAAGGGGAGGAGAGAGGCCGATTTGGCTGCGTACCACGTTTGATACTCAGTCACTTACCACAGCTGGTTCTCTTGTGCGTTCAAATCTGGCTTGCCGCGCGCGC	56	35	0.625	26	26	1	ATGCGAGCAGGACGAGTGCTGCTCACCCTTCTTCTCAGCGTCGGCGGCTGCGACCAGCGGCCGAGGAAGGGGAGGAGAGAGGCCGATTTGGCTGCGTACCACGTT	-	M04B2.13
NR_069086.1	Caenorhabditis elegans Unclassified non-coding RNA F25G6.13 (F25G6.13), ncRNA	209	GTGCAAACAGACTAACCTGTATCTTTATGCATCATCGTCTAGAGGTGTGTGCAGCAACCGCACTGAAGTAGCAGCTGGAATTGATGTAGAAAGGTTGCAAGTAGCGAAAAGTCTAAAAGAGGAGAATGTTGGGGATAGTAACTGAGACGGACGGGAGCCCAAATGTCTCGGACACACGCAAGAGTACGCAAGCTGGTATATGACGACGC	40	25	0.625	50	36	0.72	ATGTTGGGGATAGTAACTGAGACGGACGGGAGCCCAAATGTCTCGGACACACGCAAGAGTACGCAAGCTGGTATA	-	F25G6.13
NR_052561.1	Caenorhabditis elegans Unclassified non-coding RNA K02D10.7 (K02D10.7), ncRNA	208	GATAATGCTTTTAAATTTTCTGATGGATTTGTAAAAAAATAGAATTAAAAACTCACTTGTAGAAGAAGCAGCACTCGGCCTGTAGTCATCATCGAATGGATTACGAGACATTGATGAAGTTTCTAGAAGTTCAAGTTTACGAAATGAACAGAATAAATAACTTTTTAGAATAGATACAAATGGCGGAAAAAGTAATATAACCGCGTGA	40	25	0.625	21	12	0.571429	ATGGATTACGAGACATTGATGAAGTTTCTAGAAGTTCAAGTTTACGAAATGAACAGAATAAATAACTTTTTAGAA	-	K02D10.7
NR_132519.1	Caenorhabditis elegans Non-coding transcript of protein-coding gene nphp-2 (nphp-2), miscRNA	892	GAACCTACCGCCAATCTCCGATTTGTCCGAGTCCAGCACCTCAACTGATAATGATTCGGAGGAAGATAAAAGTGATGACGAAGACGTGGAAAGAAAGGTTACTGTACAGGAGACAAAGGCTACCGTACCATTAGCTGCTGCAAAGAAAACGAGGAAAGAAGTGCGGATAGAATCTGGAAGTAATAAGAAAAAGAAATCAGCCTCAAAATCCCGCGGCAATGTGGTGATGCGTGTTCGAAGGGAACCCGAAGTTGGCAGTGACACGGGTGACGTGGATATCTACGATGATGGAGACGGGCGGCCTAGCGATGATGAAGAGGAAAAGAAGCCGAATGACAAGGAGACCGCCTCAACGCCTACAAATCGTCGATATATTCACGAACGGGCGATTTTCCAGGA…	354	221	0.624294	328	103	0.314024	ATGCGTGTTCGAAGGGAACCCGAAGTTGGCAGTGACACGGGTGACGTGGATATCTACGATGATGGAGACGGGCGGCCTAGCGATGATGAAGAGGAAAAGAAGCCGAATGACAAGGAGACCGCCTCAACGCCTACAAATCGTCGATATATTCACGAACGGGCGATTTTCCAGGAGTTGACCCATTTAAAACGAATGCAAATTCAGTATGGAAAGGTACTGATTGCAAGAAAGAATGCGAGGGCGCTTTTTCGCAACTACTACCATCCCGGCACGGAACAGGTGCAAGAAAAAGTTCTCGTCCGTTCCCTAATCTCGAATTTTTGCAAAATGCACAACCTAGACGTTCGCAATTTCAAATTCACAACTTTCTACGCCTGGGAACGGTTTCTATATGATGCT…	-	nphp-2
NR_051682.1	Caenorhabditis elegans Unclassified non-coding RNA C47G2.10 (C47G2.10), ncRNA	225	TTGTCAACTGATAACTTTTTTGTTAAATATTTTTCTATTGCTTTGTAATTAATTCGTTATCAATATCATTAAAATGAACCGAGATATAACCTTTCAAAATGATGTGTGCAATAGAGGATATACGATACTTGAGGATAGAGCGGAGTTTATGAGAAGATCAATAAAGAATAATGAAGCTTTGAGATGTTAAATTAAAAATGCTGTCAATTATACGACTAGAACGAG	61	38	0.622951	44	24	0.545455	ATGAACCGAGATATAACCTTTCAAAATGATGTGTGCAATAGAGGATATACGATACTTGAGGATAGAGCGGAGTTTATGAGAAGATCAATAAAGAATAATGAAGCTTTGAGATGT	-	C47G2.10
NR_071782.1	Caenorhabditis elegans Unclassified non-coding RNA C24A3.10 (C24A3.10), ncRNA	213	AGTTGCGCTTGGGTCTTGGGTTTGCAGTTCATCTCTCCTTTTGCTTTCAAATTCAAAACGCTGTGCAGCGCGCCTCTCTCTCCATGGCTCACCCACTTTCCCTTTTTGCCGCAAATGGTGTGCTCCGTAGAGCATTGGCCAGTACGAGACCAGCATTTTCAATTTCTTTTCTTTCTGTTCATGTGAACCCTTCATTTTGAACACATCACCTTT	61	38	0.622951	0	0	#NA	ATGGCTCACCCACTTTCCCTTTTTGCCGCAAATGGTGTGCTCCGTAGAGCATTGGCCAGTACGAGACCAGCATTTTCAATTTCTTTTCTTTCTGTTCATGTGAACCCTTCATTT	-	C24A3.10
NR_068962.1	Caenorhabditis elegans Unclassified non-coding RNA T25F10.7 (T25F10.7), ncRNA	234	TAAATACCACCAATGACGAGTTTTTATAGTCCTGTACTTTACTCGTCATGGCGCCGCCCACTTTTTTCCGTTTTTTATTCATTTTGTTCGAAAAAAGTACGAGATTGAGCTATACGAAATTAAGCCGAATTCCTACGCCTCCACACATGGGTCCTCCTCACAGAGTTTTGCAATTGTTTGGAGGCGGTTCGAAAGCAAATTGAAATTGAATCAAGTCTCTCCCCCCACTACTTT	82	51	0.621951	39	19	0.487179	ATGGCGCCGCCCACTTTTTTCCGTTTTTTATTCATTTTGTTCGAAAAAAGTACGAGATTGAGCTATACGAAATTAAGCCGAATTCCTACGCCTCCACACATGGGTCCTCCTCACAGAGTTTTGCAATTGTTTGGAGGCGGTTCGAAAGCAAAT	-	T25F10.7
NR_050271.1	Caenorhabditis elegans Non-coding transcript of protein-coding gene lron-9 (lron-9), miscRNA	215	GAACATATGCTGTTCCAATCACAATTGGAGCAATCGGTTTGGTTACTGTAATTGTCATTGTTGCTGTCGTTTTATTTATCAAGAAAAATAAGAAAGTTGGAACAGAAACCGCAAAAGGTGGAAAATCAGATAAAGTTGTAAAAATGGAGGATGGAATGGTTGAAATTGAATTGGACTCTCAACCAGGAACACAACATGCAACACCACGACGATAA	37	23	0.621622	30	29	0.966667	ATGGAGGATGGAATGGTTGAAATTGAATTGGACTCTCAACCAGGAACACAACATGCAACACCACGACGA	-	lron-9
NR_147795.1	Caenorhabditis elegans Unclassified non-coding RNA C17G10.14 (C17G10.14), ncRNA	577	GCTATTCTTCGGTATTTGACGAACTCGTTGTTGTGCTGATTGTCGATGAGCAGAGACAGGTTTTACGACACCATAAAAATTGTGTTGCTTGATTTGTATCACAGAATCCTGCAGATTTCCAAGCACCACATTTCATGGGGAACTCGTCGACTGCAGTTGCACAATCAACACCTGATTCTCCTGATTTGGAAGACTTTTGAAGTTTCTTCAAATCTTGACCAGCTGGAATTAATAAGTTTTGAATATTTAGTTCTTGGTAATTTACCATGTAATTCATCAAGAATCTGCCCTCGATTTCTCTTACCCTGATCGATTTTCTCTTTCGACGTAAGGAAGTCTAAACTCAAATGATTTTTTCTTCCTTTCTTTCCTTTTTTGCTCTTCTTCTTTCCTTTTCTT…	140	87	0.621429	16	7	0.4375	ATGAGCAGAGACAGGTTTTACGACACCATAAAAATTGTGTTGCTTGATTTGTATCACAGAATCCTGCAGATTTCCAAGCACCACATTTCATGGGGAACTCGTCGACTGCAGTTGCACAATCAACACCTGATTCTCCTGATTTGGAAGACTTTTGAAGTTTCTTCAAATCTTGACCAGCTGGAATTAATAAGTTTTGAATATTTAGTTCTTGGTAATTTACCATGTAATTCATCAAGAATCTGCCCTCGATTTCTCTTACCC	-	C17G10.14
NR_072402.1	Caenorhabditis elegans long non-coding RNA linc-34 (linc-34), lncRNA	357	GATGCGAGAAGCATTTCGAAACAGTGCTGTATAAGTGCAAATGGAACAGTGAGTCACGGTGAGGTGAAGAAAGAAATAATCGGGTTATTCATGGGCCGGTGCTCTTCTGAAAGTCACACATTTGCGGCCGTTTTATATTCCCCCAGAATGCGAACATCTGTTACCAATGGCTTATTAATTTTCAAACTTTTCTCTCACATGGTTCTCCAGTTCTAAAACTTCTATTTTCATTGCAAAAATTCTTGGTAGTATCATAAGTTTAAGTTTTAAAGTTTAATCAGAAATAACAATAAATTCTATTTAAAAACATGTTTTGTTTTTGCAATATGTTACTTTAATGAATTTTATTAATTATAA	66	41	0.621212	121	38	0.31405	ATGGGCCGGTGCTCTTCTGAAAGTCACACATTTGCGGCCGTTTTATATTCCCCCAGAATGCGAACATCTGTTACCAATGGCTTATTAATTTTCAAACTTTTCTCTCACATGGTTCTCCAGTTC	-	linc-34
NR_023973.1	Caenorhabditis elegans Non-coding transcript of protein-coding gene D1086.10b (D1086.10), miscRNA	524	ATGATTTGGCAATTTCTAACCACACTTTTGGTTCTATCTGCTACGCCCACACTCTCATTTACAACTGCGCCCACTGGCACTTCTCCCACAGTTGATACATCAGCTGTGATTGCACCAAACCCGGAGAGCAGCCCTTCACAATCAACTGACTCACCAAGTACAGCATCATCAACAGCGACAGAACAAATATTCACGCCAAGTACTTCTGAACCAACAAGTACTACTACAACAGCACCCGGAACTACTGAACTTCCATTTGAATGGAATGTTACCGCACCTCCATCAGTTGTGTCCAAATGGTGCATGATAAAATTACAAAAAAACAATGCACAATTTACTATTGATTTTATTGAGAATGCCGAAGAGCCATATGAAGAGAGACTCTATGTGTGCAACTCA…	232	144	0.62069	92	48	0.521739	ATGATTTGGCAATTTCTAACCACACTTTTGGTTCTATCTGCTACGCCCACACTCTCATTTACAACTGCGCCCACTGGCACTTCTCCCACAGTTGATACATCAGCTGTGATTGCACCAAACCCGGAGAGCAGCCCTTCACAATCAACTGACTCACCAAGTACAGCATCATCAACAGCGACAGAACAAATATTCACGCCAAGTACTTCTGAACCAACAAGTACTACTACAACAGCACCCGGAACTACTGAACTTCCATTTGAATGGAATGTTACCGCACCTCCATCAGTTGTGTCCAAATGGTGCATGATAAAATTACAAAAAAACAATGCACAATTTACTATTGATTTTATTGAGAATGCCGAAGAGCCATATGAAGAGAGACTCTATGTGTGCAACTCA…	-	D1086.10
NR_071052.1	Caenorhabditis elegans Unclassified non-coding RNA C25F6.22 (C25F6.22), ncRNA	217	ATAAAATGGTTGACTCATTTCCGTTTCTAATGACACTTGATCTCCAACACTGTGTCGCATTTTCATCGTACTGATTGTTTGTCATGATAATATTTGTTGAGAAACTATTATCTTGCGGCAGCCAAAACCAGCACCCTTGCTTTTCCGCTCCTTTTCCTTCTGCTTCTTCTTCTTATTCTGCTTCTTCGTATTGAGGGGCCTCCGATTTTATGGCCAT	58	36	0.62069	62	29	0.467742	ATGATAATATTTGTTGAGAAACTATTATCTTGCGGCAGCCAAAACCAGCACCCTTGCTTTTCCGCTCCTTTTCCTTCTGCTTCTTCTTCTTATTCTGCTTCTTCGTAT	-	C25F6.22
NR_101863.1	Caenorhabditis elegans long non-coding RNA linc-87 (linc-87), lncRNA	440	GAAATTGAAATGGAAGAGTTTTTGCCGAACTAGGCCAGGCCATATCTGGGGTGATTTTGGATAGAACAACTCTCACCACTACACCAACCACTTCCAGTGTTTACCCAATTGATTTACCCTTCTCAACGTTCTCAATATTTACAACAACTCACCTCAAAGACTGTACTTTTCCTCTTCTTCTCGATCCCTTACCTTCCATCCACTCCCCAATTTTCCCTTGACATCCCCCCTGACTATCTTCTTTTATGAGCAACCTTGAGAATTATGATTCATTAGAGACAGAGAGGAAGTGTACCTACTTTTTGGAACCAACCTGTCCATTTTAATGAGAAGTCGGTGTGGGTGACCCTGTGTTGTGCAGAAATTAATTTTAGGATCAATTGTTGTTACATATTATAT…	42	26	0.619048	85	25	0.294118	ATGAGCAACCTTGAGAATTATGATTCATTAGAGACAGAGAGGAAGTGTACCTACTTTTTGGAACCAACCTGTCCATTT	-	linc-87
NR_146642.1	Caenorhabditis elegans Non-coding transcript of protein-coding gene F35C8.8b (F35C8.8), miscRNA	344	AAACTTCGCACAGTATGGCTTCATCACCAAGTTCTTCCTCCAGCCAACTCCATTAGGTGAGCAAAGTATCGAAGGCAGATTAGCGATGCAAAAAGTGTACCACACTCGAAAAGAAATTGCACCACGAACGTCGTCGGAAAGCGGAAAGTGAGGAGCAGCAGAAACAGAACAGAAACAAGAACAGAAAATTAAAAAAAAAACGGATTATCAAAATATCCCGGAGCCCAGTTGCAAGCCCAGTTGACAAGCTTGCAGCCTCCTCAAAAATTGAACCAGATTCTAGGAGCTTCCCCGATGATCGAAGGATTTTGTGGACAAGAATCGACTCAACACGGAGGAAATGA	34	21	0.617647	197	86	0.436548	ATGCAAAAAGTGTACCACACTCGAAAAGAAATTGCACCACGAACGTCGTCGGAAAGCGGAAAG	-	F35C8.8
NR_071687.1	Caenorhabditis elegans Unclassified non-coding RNA F08F1.17 (F08F1.17), ncRNA	261	AAAAAGTATAACCTTGATCCGTGCCGACCGCCTTAACGCCAACAGTGCTTAATGCGCCGCTCGGAACCCCCTCATCTCCCATATACACAATAAAAGACTATTTCTCGTGCAGGCTCTAAATATGCACAAATATGGAGGTGGTCAAGAACATGGGAGACGAGAGAGTTGTGGAAAAGCCAATGTTTGCACCGTTCTAACCGAAAGTCCCCCTTTTGTCAAATGGTGTCTAGTTCTTTCAGTTGTTGCCTCTCAACCTCAGCG	34	21	0.617647	35	35	1	ATGGAGGTGGTCAAGAACATGGGAGACGAGAGAGTTGTGGAAAAGCCAATGTTTGCACCGTTC	-	F08F1.17
NR_056279.1	Caenorhabditis elegans Unclassified non-coding RNA C18F3.11 (C18F3.11), ncRNA	219	CAGATAATTTCAACATTTTTTTCGAATGTGCAATTTCCTCAGAAAGTGAATGAAAAAGTGAAAGTACACAACAATTTTACGGGGCGGATATTTGTACTATGTGTACTTTTTGTTGGCAAACAAAATACACGCACACACAATGGCGCACAAGCAATTTTTTGATTGATCTGATTCAATTTTTCAACTAACGCGGAAAAAACATATAAATTTCGTAATTTT	47	29	0.617021	64	45	0.703125	ATGTGTACTTTTTGTTGGCAAACAAAATACACGCACACACAATGGCGCACAAGCAATTTTTTGATTGATCTGATTCAATTTTTCAAC	-	C18F3.11
NR_051359.1	Caenorhabditis elegans Unclassified non-coding RNA F18A1.10 (F18A1.10), ncRNA	414	CATTGACAGTCGAAAAGAGAAGACGAGCAAGCACTTGATGGTGGTGTCTGAGACAAGTGCCAACCGGTTCTTGCTTCACTTCGTGATAAGCAAAAAGCAAATGGCGTCGTTGCTACCGCTGTCGGCGACGGCCCGAAATTGTTATGGCAAGCAATTTGGGCCACAGCAGAGACTCATGCTTCTGCATCGCTTCGTTACAGAGCGCGCTCATACACACAAGAAGTCGCGCATTCAAATTGGCAACGTCTTCTTCTCAGAAGAAGAAGAAGTGGTAAAAGAAGAGGAAAAATGTGAAGAACTGTGAGCGTCGGAGTGTAATAAGGACACGAGCGGCGAAGGAGCGGTGGCCCCCGAGAGATGGTACGCTCGTGGGTGACTGGCAAGCCGGTTTGAGGATGA…	143	88	0.615385	107	48	0.448598	ATGGTGGTGTCTGAGACAAGTGCCAACCGGTTCTTGCTTCACTTCGTGATAAGCAAAAAGCAAATGGCGTCGTTGCTACCGCTGTCGGCGACGGCCCGAAATTGTTATGGCAAGCAATTTGGGCCACAGCAGAGACTCATGCTTCTGCATCGCTTCGTTACAGAGCGCGCTCATACACACAAGAAGTCGCGCATTCAAATTGGCAACGTCTTCTTCTCAGAAGAAGAAGAAGTGGTAAAAGAAGAGGAAAAATGTGAAGAACTG	-	F18A1.10
NR_101634.1	Caenorhabditis elegans antisense RNA anr-14 (anr-14), antisense_RNA	403	TTGTCAATTGGTGGTTGTTCTGGGATATTATCGAGTGGTTCGGATTGAAGGCTAAAATGGAGAGGGCGATTCGAGAATTCAACGATAAGACCTTCGTCGTCGAGTTTTACACCGGTTTCGCGTTGAAGTCTGAAAATAGAGCTTTTGTGGCAACGTGGAATGGCATAATATGGAGATTCGGAAGAAGAATTCGATGGAATCTGGAATTTTTTTTTTTAATCAATTAAACAATTAATGCATCTTTTAGGTTTTTAGCAATTTTTTATTTAAAAAATTATTTTATTTTTCGGCTAAATTTAAAAAAATCGTGTTTGGAATGTTTTTTTCGATGTTTTAAAAAGAGCAAACTTAAAATTTAAACGTTTGAAATTAAATTTTTTTTAAATAAAAAGAGTAGTT…	91	56	0.615385	79	38	0.481013	ATGGAGAGGGCGATTCGAGAATTCAACGATAAGACCTTCGTCGTCGAGTTTTACACCGGTTTCGCGTTGAAGTCTGAAAATAGAGCTTTTGTGGCAACGTGGAATGGCATAATATGGAGATTCGGAAGAAGAATTCGATGGAATCTGGAATTTTTTTTTTTAATCAAT	-	anr-14
NR_102076.1	Caenorhabditis elegans small nucleolar RNA D2023.18 (D2023.18), snoRNA	241	TTCGTATTCGCTTTACAATGACACTTCAATCGGCGAACTTTGACGAAACAACTGCTTTGCTAGAATTGATGGAAAATTCACAATGGAAATGAAATAACTTGAAATGTACTGTTTGATTTTGATATTTGCAAAGTACTGATTCAATTGCTTTCACTGAACTCTCCTTTCATCAGGTTGAGGCGTTACAGGACGCTTCTTCTCCACCTTTCCACTCGCAGTAGTCAAGCCCATATAATGTTAG	39	24	0.615385	0	0	#NA	ATGACACTTCAATCGGCGAACTTTGACGAAACAACTGCTTTGCTAGAATTGATGGAAAATTCACAATGGAAA	-	D2023.18
NR_052973.1	Caenorhabditis elegans Unclassified non-coding RNA Y38F2AR.17 (Y38F2AR.17), ncRNA	294	TGAAATTTATGAAAAATGCGAAAAACCGGGCGAAATATAAATGAAATCAGACAGGCAGCCGTCCGACAGACACACCGCGGCGGCGAACAAACGAAAAACCTCCGACGGGGTGAGTACGGTGTGTGGCTTGGCATGATGCCAAGCGGGTTGCAGTTCGATTTCGTGTGTACCCCTTATGTGTGGCGGCGTATGATGAAGGGGGCACATACGCCCGGCGTGCAGGTCGGTACGCAAACACCGTGACGCACAGATGCACACGAAGAGAGACTCGACGGAGACACGTTGTAGTTTTTG	122	75	0.614754	70	37	0.528571	ATGCGAAAAACCGGGCGAAATATAAATGAAATCAGACAGGCAGCCGTCCGACAGACACACCGCGGCGGCGAACAAACGAAAAACCTCCGACGGGGTGAGTACGGTGTGTGGCTTGGCATGATGCCAAGCGGGTTGCAGTTCGATTTCGTGTGTACCCCTTATGTGTGGCGGCGTATGATGAAGGGGGCACATACGCCCGGCGTGCAGGTCGGTACGCAAACACCG	-	Y38F2AR.17
NR_134546.1	Caenorhabditis elegans Non-coding transcript of protein-coding gene apx-1 (apx-1), miscRNA	1026	GCGATCTGCGCCGGCGGTTGCAGCAATCGTGGCAGATGTGTGGCACCGAACCAATGCTCGTGCGCCGACGGATTCAACGGAACTCGCTGTGAGCAGTGCCTACCACGCGCGGGATGTGTCAACGGAGACTGTGTTAACGAGACGCCGAACACGTGCAAGTGTAGAGACGGTTTTATTGGTGATCGGTGTGATATTGACATCAAAATCTGCTCTCTCGAAAAACCGTGTGCAAACGGTGGAATCTGTTCAATTGACTCGTCATCGTCGACCGGCTACAAATGTCATTGCCCATTCGAATTCGTCGGCTCTCAATGCAAAACACCGCTGAGCAAAGTTCGGTGCTCCGCGGAGCACGTTTGTAAGAATGGAGGCGCTTGCATCTCAATGGACGACACAAAT…	347	213	0.613833	286	56	0.195804	ATGGACGACACAAATATTCAGTGCAAGTGCCGTCGCGGATTTTCGGGAAAATTCTGTGAAATTGGAAATCACGGGGATTGCTCGGCGATGCGGTGCTCCGCCGGAGAGACGTGCCAAATTAGTGGAGATTTTGCGATTTGTGTGGAAAATGATGAGCTACTACTGACAACTAATAAGCCTGCTGAAACGACGAAAAGCGTTGAAAAATGGAGAGAACCCCGAAAAACGGCGAACGACGAGCAAGCCTCGGATGAGCTTCAACTTCGGCTGATCGCCGCAATTTGTGTGCTCTTTTCAGTTTGTGTGATCGGTCTCGCCTTGGTCAGCTTTTTCTTCTACATGCACTCATTCTCCAAGTGGAAACATCCATCGTCACAGCAGGCAGGAGGAAGCACAATT…	-	apx-1
NR_070672.1	Caenorhabditis elegans Unclassified non-coding RNA F11D5.24 (F11D5.24), ncRNA	280	TCACTCGACTACCATACCACATTAGAAACCACTAGTGGCTTTTTAGTAAATTAGCTGAAATTTTGTTCAAATACATAGAGGAAACACTTGACACTGGGGCATTGTACGAAGACACGAATTAAGTATTGTCGTAAAATGCGGTACAGTGAATTGAAGAGGGGGGCACTGAGTGACAATGCATCTGCCAGCCACTTGTCGAGACGTGTGTATGATCGGCTCAAGATCATATCGACACATATGTCGCCAGCCATGCTATTCTGCATAACAGGAATTTGAACAT	75	46	0.613333	49	22	0.44898	ATGCGGTACAGTGAATTGAAGAGGGGGGCACTGAGTGACAATGCATCTGCCAGCCACTTGTCGAGACGTGTGTATGATCGGCTCAAGATCATATCGACACATATGTCGCCAGCCATGCTATTCTGCATAACAGGAATT	-	F11D5.24
NR_068982.1	Caenorhabditis elegans Unclassified non-coding RNA K11C4.13 (K11C4.13), ncRNA	216	CTGTTGGCAGGAAATAGGCGGAGTCAACTTTGGAGAGAGGAAATGGTGATGATGTGGTGTAGCGGTTGGGGGATGCCAGTCATGAACAATGGGTGCAGGGTGTACCCGCGTTTTATGACGGGGAGGAGGAGACGGGTGGCGATCAAAAGACAAAGATAGAACGTCCGAGTGCAATGTACCTGTATATACCAGATGGCATTATAGTGGTTTAGAGTG	62	38	0.612903	23	23	1	ATGGTGATGATGTGGTGTAGCGGTTGGGGGATGCCAGTCATGAACAATGGGTGCAGGGTGTACCCGCGTTTTATGACGGGGAGGAGGAGACGGGTGGCGATCAAAAGACAAAGA	-	K11C4.13
NR_070633.1	Caenorhabditis elegans Unclassified non-coding RNA F56E3.13 (F56E3.13), ncRNA	201	GGCAATCAAATTGTATTCTCGCCACACGAAAACTGGCTAATGGCACCCGTGGGTTGATAAAGTGTAAAAGAATGGGGCAGGAAGTGCCCCGCGGAGCATGCCTTTCTCCTCCTCATTCCCCCCTCTCTCCGCTGCTGTTCGGTGGCGAAAAAAGTGATCCGCAAACACATATCATAACAAGATATTGAAACCTTTTGCTTC	62	38	0.612903	27	14	0.518519	ATGGGGCAGGAAGTGCCCCGCGGAGCATGCCTTTCTCCTCCTCATTCCCCCCTCTCTCCGCTGCTGTTCGGTGGCGAAAAAAGTGATCCGCAAACACATATCATAACAAGATAT	-	F56E3.13
NR_056513.1	Caenorhabditis elegans Unclassified non-coding RNA K04D7.12 (K04D7.12), ncRNA	403	TTAACACCAAAAAAAACATGAGGATTACTTTATGTCCTTTTGAGAGTCATGCTCCATAAATCAGCCCACTTTGGCAAATGAGAACCAAAAGATTTAAAAAAGATTTGAGTGTACCATCAACTATGAGTCAACTTTTTGGGGGGCCACCCAGTTTAGAGAGCACTTTTCATCAGATAATTCATAGGAATTTCGGTGGGGTGTTCCCTTGGGTTTCTTGTGAAATAGTTCCTGAAATTGATAGAACAAAGACACTCATCTAGATTGGTATCTTCTTCACTCATTCCTCTCACCCACTTTTGTGGTACTGGACGAAAGGAATGAGAGTGAGACCCGTCAATTTTATGAGGGGATTATGAAATCACAGCTATTCACAAATAACCAAACGGGCGAGAAGAAAGG…	98	60	0.612245	64	20	0.3125	ATGAGAACCAAAAGATTTAAAAAAGATTTGAGTGTACCATCAACTATGAGTCAACTTTTTGGGGGGCCACCCAGTTTAGAGAGCACTTTTCATCAGATAATTCATAGGAATTTCGGTGGGGTGTTCCCTTGGGTTTCTTGTGAAATAGTTCCTGAAATTGATAGAACAAAGACACTCATC	-	K04D7.12
NR_132490.1	Caenorhabditis elegans Non-coding transcript of protein-coding gene T02B11.8b (T02B11.8), miscRNA	254	TTTTACAATTCCACCTATCAAAATGTGAACTGGAACCTAATTTATGTGATGAAAAGCGAACAACACAATGTGATGAATATGCAGTGTGCTGTCCAATAGGCAATGAGCAATATGGTTGCTGCCCATTCACTGGAGGTACCTGCTGTCCAGGCACCAATCATTGCTGCCCGCCTGGTTTTTCGTGCACAACTATAGGAACTTGCAAGAGGACAACAACCTTATCCAACCCAGTATCTCCGTTTCGATCAGGCTAA	49	30	0.612245	33	12	0.363636	ATGAGCAATATGGTTGCTGCCCATTCACTGGAGGTACCTGCTGTCCAGGCACCAATCATTGCTGCCCGCCTGGTTTTTCGTGCACAACTA	-	T02B11.8
NR_072795.1	Caenorhabditis elegans Unclassified non-coding RNA ZK662.8 (ZK662.8), ncRNA	585	ATGCGGTTGTCTTTGTTCTTCACAACATCCCTGAGTCTCTTCGGAAACGCATTCACCGTGGCACGGAGGTATTCCGGGGATAATTTAGCCCATTCTTCTTCGAAACTTCGTTTTAACTACTCCAAATTGGGATTTGGACGTTCTTGGACCTTTGACTGAAGAACTCCCCATATGGAATAGTCAAGCGGATTCAAGTCTGGCGACGAGGCAGGCCATTCGGAACTGGTGATGAATCGAGGGAAATTGGCTGTGCACCAAGCGTGTACGATCTTTGCCTTGTGAGCGGGAGCAGAATCCTGTTGGAAAGTCCAGACTTGGTTTCCGAAATGGGATTTGGTCCACGGAAGCACATGATTTTTCAAAGTCTCCTCCAAATAGTACTCCTTGTTGATTTTTACA…	85	52	0.611765	145	49	0.337931	ATGCGGTTGTCTTTGTTCTTCACAACATCCCTGAGTCTCTTCGGAAACGCATTCACCGTGGCACGGAGGTATTCCGGGGATAATTTAGCCCATTCTTCTTCGAAACTTCGTTTTAACTACTCCAAATTGGGATTTGGACGTTCTTGGACCTTTGAC	-	ZK662.8
NR_071460.1	Caenorhabditis elegans Unclassified non-coding RNA ZK867.6 (ZK867.6), ncRNA	217	ACGCAAATTTAATCATCCGTGTGTTGCGTTTCTGTGCTCCACGCAAACACACTAGAACCATCATGCCCTCCTCGTTTTCAAGGAGCCCAGCCTGCTGCTGCCGGACGGTAATGAAAACCGACCAGTGTTGATTGTTTATGGCTGCCTATCCCCTTCCTTTCCGTTTACTCGAAAAGCTGTAGAAACCCATTGGAAAAAGCATGCACAATAGAGAGTA	36	22	0.611111	8	7	0.875	ATGCCCTCCTCGTTTTCAAGGAGCCCAGCCTGCTGCTGCCGGACGGTAATGAAAACCGACCAGTGT	-	ZK867.6
NR_069564.1	Caenorhabditis elegans Non-coding transcript of protein-coding gene sas-5 (sas-5), miscRNA	1210	ATGAATAATTACGACGACTTACCCTGCTCTATTTACTTCAAAAAACCAACTGGAGTTTGTGGATCAACCGAGAGTCTTCGAAGATTCTGAAGTCCCTGCCTTTCAAGAAGTTCTTCAGCTTCCACAAGAAAGGACAAAACCCCCAGTACCATCTACGCAGCCAATTGTCGCCGCTGTAGAAGTAGCCAAGAAAAAATCGTGTCTTTCGGCTCCGAAACCAAGAAAAGAGCCACCTTCGCATCCAGCGCTTCGCCAAAAAACAGTTGCGTTTGGAAAAACAGTTAACGTTTCCCAAACTGTCGAGGGAACATCTCGGAATTCAAAAAAAGTGCTTGCTTCAACAATGTCTGCCCAAAATACGACAACGACTGAAGAACAGGCAGCTGAAAACTGGCGGGA…	472	288	0.610169	289	56	0.193772	ATGTCTGCCCAAAATACGACAACGACTGAAGAACAGGCAGCTGAAAACTGGCGGGACGCTATGAAAACAGAACTGCAAACGATACGAACAGAGATTCAAGAAGAAACGGCCCGGCGACAAGAAGAGCTCAATGCTCAAAATCTTGTTAAAATGCAAGAATTGATGTCAAACTTCTTTCAGAAGATAACGATTCCTAAACAGCAAGCGATCGAACCAGTTGAAAAAGACAAAGAAAATTTTCATGAGAGTCCTCGTCAATCAAGACAGCAGAAGCCAGCTAGTAAAATCGCTTCGGCACGAGAAGTTATCAAAAGAGACGGTGTTATACCTCCAGAAGCATTAACAATTATTGAGCAACGCCTTCGCTCGGACCCAATGTTTCGCCAACAAATTGATAAT…	-	sas-5
NR_131444.1	Caenorhabditis elegans Unclassified non-coding RNA F42H10.9 (F42H10.9), ncRNA	217	TCATGCATACAATAGCTCCTCAACCCATATAAAAGTGAAAATACTCAGAGACACAGAGGGAAATGAATCATAAAACAGTCGTGTAACGCCATCTCGTTTGGCGGCGGCAACGGCATCGAGATGATCGGTTGGTTATGTATTCAAAAAAAGGCAAAAGGCAAATGTTTTCTATACAAAAGAACGGAGAAAATTGCAATTTCGGTACTTTTTAGATGTT	41	25	0.609756	25	17	0.68	ATGTATTCAAAAAAAGGCAAAAGGCAAATGTTTTCTATACAAAAGAACGGAGAAAATTGCAATTTCGGTACTTTT	-	F42H10.9
NR_131541.1	Caenorhabditis elegans Non-coding transcript of protein-coding gene C49A9.9b (C49A9.9), miscRNA	1416	ATGAACAACTTCACGATGCCAGATCCGCAGTATTTTTTATTTGCTGCTCGAAGAGACCAGGGTCAGCTTATTCTAGTCAATCCAAAGTCTGGACAGCGTTTTTTGATGAATGAGGAATTACTTCGTAGAGACTATAGAGTTCAGCTTGGAGATTTTCTCAAATGCAGAACCAACAGAGCGAGAGAATTGTACGAAATTTCACAAACCAAACATACTGCAGACATTTCAACAGTTATCAACGGGGATGAAGCTATTGTGGTAAATCTCAAAGTCAACCTAATTTCTCAAAATGGACTTTTGCTATTTCAATGCCCACTTTTTGATGATATCCGATGCTGGCCTGTAATACAAACAGGAAGATACGTCATCACAATGAGACTATTAAATACATCTCGCGAA…	563	343	0.609236	178	43	0.241573	ATGAACAACTTCACGATGCCAGATCCGCAGTATTTTTTATTTGCTGCTCGAAGAGACCAGGGTCAGCTTATTCTAGTCAATCCAAAGTCTGGACAGCGTTTTTTGATGAATGAGGAATTACTTCGTAGAGACTATAGAGTTCAGCTTGGAGATTTTCTCAAATGCAGAACCAACAGAGCGAGAGAATTGTACGAAATTTCACAAACCAAACATACTGCAGACATTTCAACAGTTATCAACGGGGATGAAGCTATTGTGGTAAATCTCAAAGTCAACCTAATTTCTCAAAATGGACTTTTGCTATTTCAATGCCCACTTTTTGATGATATCCGATGCTGGCCTGTAATACAAACAGGAAGATACGTCATCACAATGAGACTATTAAATACATCTCGCGAA…	-	C49A9.9
NR_101548.1	Caenorhabditis elegans long non-coding RNA linc-85 (linc-85), lncRNA	449	CTCCGCCTCCACCAGTCCGGAGAACACGTACCGCGTCGGCCCCGGTTCAGGCTCTTGTTCGTCCAAAACGAAATGCGTCATCTACGACACCAGTTGCAACGTCATCGGCTGGAATTTCGCAAGGAGGCCTGAGTTCCCCAACTGCTCCAATGATGAATGTCCCTGCAAGCAGCGCAATGACATCTTCATCGAATTGCTCGACCGTTGTTCCGCTCTCTTCTGCCAGTTCTAACTCTTCTACGTCTGGTCATCGTGCCCACGATTGCGTGCCACGCGCAGTTTTCGATGCTCTTCTCGCGGAAAACGCAGGCTTGAAATCGCAACTTCTGGAAATCAAGAAGATTCTCAACTAATTCATTAGATTATCGTATGTACCCTTTCTATAAAGTCAATAGAGAG…	110	67	0.609091	16	16	1	ATGATGAATGTCCCTGCAAGCAGCGCAATGACATCTTCATCGAATTGCTCGACCGTTGTTCCGCTCTCTTCTGCCAGTTCTAACTCTTCTACGTCTGGTCATCGTGCCCACGATTGCGTGCCACGCGCAGTTTTCGATGCTCTTCTCGCGGAAAACGCAGGCTTGAAATCGCAACTTCTGGAAATCAAGAAGATTCTCAAC	-	linc-85
NR_054159.1	Caenorhabditis elegans Unclassified non-coding RNA B0273.114 (B0273.114), ncRNA	201	TCCATTTCATCCTGTTTCTATTCCCTTTGCGGCACTTTTTTCTCTAAAAACTCCACTTTCAGTATGATATTTCTCTCTGTGGGTTACCTCTATGAGACCTCACAGTCCGGTAAACGATTGGGATAGAAAGGAAGAGAGACGCCTTTCAATATCTCATTACCGCACCACATTTTACGAGCGTAACTAATTGCCGACAGTTCG	51	31	0.607843	57	34	0.596491	ATGAGACCTCACAGTCCGGTAAACGATTGGGATAGAAAGGAAGAGAGACGCCTTTCAATATCTCATTACCGCACCACATTTTACGAGCGTAAC	-	B0273.114
NR_131625.1	Caenorhabditis elegans Non-coding transcript of protein-coding gene C25G4.7f (C25G4.7), miscRNA	877	ATGAGCAAACCTGAAAGTGTTCAAGAATCCCTTGATACAATCACATTTATTCACTCTTTTCAAATTACGACCACCAAGGTTGAGCATATGAAGCCGAAACGTTTTACCACGGTCCATCAGTACTCGCTGATTAATTGACATCCTGCCACCTGTAAAATTCACCTATGAGCCTGACATCACGGACCGTGACGATTTCGACTGCATTACACCGGAACGTGGCGTGATTCGAGACTTTTTGTGCGAGGTGATCGGAAATCGGCAATTCAAGAAATACAAATTGGAAATTCTCACTGTTATCGTATTTGATATCAACAACTTTTTGAGCCTGAAATACTTCAATCGATTTGTTGGAAAACCGATGCCAGTCGAATTGGATTTCAAATATTATCTGTTGATGAA…	283	172	0.607774	146	44	0.30137	ATGCCAGTCGAATTGGATTTCAAATATTATCTGTTGATGAATCAAAAGACTCACAACTTCCTTCTCACCACCACTACTCAACAAGGATTCCCGTGCAATAAAGAAGCTCTATACGTGGCTTCTCCATATTTTCGCAACCATCTCACAAGTTCCATAACCAGTTTTCCACTGGAGGTACAATTCTTGGAAGCTATTGAAGTGGTTGTTACCTGGAAGATTGTGACACGTAAACACAAACAGAGACAGCTCATCGGGTCGATTGAAAGTCACTGCTTTGAGGAGCTGATTAAGAACTGTGAGGACTTGGATTATGTGGAGAAGTTGCTCTTTATGGCTCACACTAATTATCTCGGACGTCTTCTCGAAGCCTGCAACGCCACTATTATCAGTTTTCATTTT…	-	C25G4.7
NR_101759.1	Caenorhabditis elegans antisense RNA anr-2 (anr-2), antisense_RNA	252	TTTTCCAATTTCATCCATTAAATCCATTATCAATTTCCCGACACAAACTACATTATTCGGTCTGTAAAGTGCCACACAATTACGGAAAGCGGCACGAAGTTGATGAAGATCCTCGCCGAATTGGAAGCCGATTTTCACGATTTCAGGCGTCTCGAAAAGATATGAAAATCAATGATATAAATACAATCATGAAGTGACATTTGGAGGATTGTGGCTTTGCTCGGTGAAACGTAGGCACTCCATTCGGCGTCA	33	20	0.606061	58	23	0.396552	ATGAAGATCCTCGCCGAATTGGAAGCCGATTTTCACGATTTCAGGCGTCTCGAAAAGATA	-	anr-2
NR_052638.1	Caenorhabditis elegans Unclassified non-coding RNA T05G5.15 (T05G5.15), ncRNA	421	TGATGAATCAGTTGCGACATGTTGTGAATCTTCGACTTCTTCCTGTGTCCCGCCACTAAAACACGCAAAATGAGCCATCGACGGGACCCTGCGTCTCCGTGATTCATTGAATCTTTCATCATTTGGAACTCAAAATGACGACGGGACGACAAGTGGCTCCTGGACGGGAAGAAACGAAAAGAAATAAGAAGATGAGACGTATGTGTGTGTGTGTCCACTACTCTTTTTTTCTCGGCATCCCCTCGTTTTATACCCAGGTTTTCGTAATACTCAACTCGGAATTTGAAACTGAGACGTTGGCACGGCTCACCTACAACCTTTGTTGAGCTCATAAAACCTGCTACGAACAGGTGTCGACCTAGAGCTACTAGATGACCCGTGTAGAGGGATGGCTCTTAT…	104	63	0.605769	70	35	0.5	ATGACGACGGGACGACAAGTGGCTCCTGGACGGGAAGAAACGAAAAGAAATAAGAAGATGAGACGTATGTGTGTGTGTGTCCACTACTCTTTTTTTCTCGGCATCCCCTCGTTTTATACCCAGGTTTTCGTAATACTCAACTCGGAATTTGAAACTGAGACGTTGGCACGGCTCACCTACAACCTTTGT	-	T05G5.15
NR_069340.1	Caenorhabditis elegans Unclassified non-coding RNA T28B11.22 (T28B11.22), ncRNA	349	TCTGCAGAAGTGGCACTGTCCTTGGTGAGAGGAGGTGCCGTTCGAAAGGAAGATGGGTGCCTCTTTAGTGACCTTCCTCATTCCTTCCTATCAGCCGGCGGGAAAACTCCTCCCATCGCTCAGCCGGTCGAGTGTCTTTCAAAGGGCGTTTTATGTGTGTATGTGTGTGTGTGCACTACCCACCACACTCTAGGAATGCAGTAGTGCTCGCGGGGCTCTCGCGCGCGCGGGAGGGTTGACTGACGGACTGCTGCTCACTGGCGACCCTTGTCCCCACCCACTTTTCCATGCCTCGCATACACACCCTTACAATCGCCCTTTTCCCTCCCTTCAAGCCCTTCCTTCTTGC	76	46	0.605263	82	62	0.756098	ATGGGTGCCTCTTTAGTGACCTTCCTCATTCCTTCCTATCAGCCGGCGGGAAAACTCCTCCCATCGCTCAGCCGGTCGAGTGTCTTTCAAAGGGCGTTTTATGTGTGTATGTGTGTGTGTGCACTACCCACCACACTC	-	T28B11.22
NR_056179.1	Caenorhabditis elegans Unclassified non-coding RNA T12B3.7 (T12B3.7), ncRNA	275	ACACAGACACACTCAACCTCATTCAACCACACAGTTCGTTTTGTTCAGAGATTGGGAGGGCAAAAGCCTCGCCGCCTCCACACAAGAATGGAGAGCAGAAGAAGAATGGATGTTGCACAGATTTGTCTGCAGCCGCCACCTTCGTATGCACTATTTCGCACCGCCGAATGCAGTATTTACCGAGCTCTCAAAACAGGAGGAGAGATGATGATTCGGAGGAGAAGGATGACTGAATCGTCTCTATCCGCGCGCATAACCGTACGATTTCGCACACT	53	32	0.603774	50	26	0.52	ATGTTGCACAGATTTGTCTGCAGCCGCCACCTTCGTATGCACTATTTCGCACCGCCGAATGCAGTATTTACCGAGCTCTCAAAACAGGAGGAGAGA	-	T12B3.7
NR_070671.1	Caenorhabditis elegans Unclassified non-coding RNA F11D5.27 (F11D5.27), ncRNA	254	TGGAAAGCCCCCAGCACCGCATGCGGCCTGTCAAAACAATCAAACTAGATAAATCGCTTGTTGAGGCGTTAACGTATGCTACTGATGAAGCATCACGTTCCCCCGTCAGAAGCTTGTCCAAATTAGATGTGCCATGCCAATGCGCTCTCAATTTCAATTTCAATGAGTTTGGCGAACGCGTGAACTTGCAAAGAGCAGTAATCCCCCCTCTAACCATCTTGTAAAGCCGCCTTTGGGAACGCGTGAATTCTCCT	111	67	0.603604	65	35	0.538462	ATGCGGCCTGTCAAAACAATCAAACTAGATAAATCGCTTGTTGAGGCGTTAACGTATGCTACTGATGAAGCATCACGTTCCCCCGTCAGAAGCTTGTCCAAATTAGATGTGCCATGCCAATGCGCTCTCAATTTCAATTTCAATGAGTTTGGCGAACGCGTGAACTTGCAAAGAGCAGTAATCCCCCCTCTAACCATCTTG	-	F11D5.27
NR_071307.1	Caenorhabditis elegans Unclassified non-coding RNA F22A3.10 (F22A3.10), ncRNA	300	TCCACATGCATGTCAACCTGGAGCGGAATAAGAAAAAAACAGGCCTCGCCGGGTATTGAGAGCCGCGAGAGTGTGTTTGGGTTAAAGAGAGTATGCGCGGTAGCCGCGCGGAGGGCACCGCCTCCCGGTCTGTCCACAATTATTTTTTTGCTTTTTGTGCTGCTGCCGCCGGAGCCGGTTACAGGGAGGGGGCTCCATGAGTCTTCGACGACACTGAGCAACAAGCATTCAATGTCAAAAATGCTCTCGAAATACTCGAAATTCGTTTATATTTTATACTTTATGGCATTGCCATCGAAC	58	35	0.603448	44	19	0.431818	ATGCGCGGTAGCCGCGCGGAGGGCACCGCCTCCCGGTCTGTCCACAATTATTTTTTTGCTTTTTGTGCTGCTGCCGCCGGAGCCGGTTACAGGGAGGGGGCTCCA	-	F22A3.10
NR_002375.1	Caenorhabditis elegans Non-coding transcript of protein-coding gene Y39A1A.21b (Y39A1A.21), miscRNA	386	ATGAGAAACTTCATCTTATTCCGAAGAAAATCGATTGAAGAATAAAGGTGCTTCAATGTGCCAGGGAAGGGTTCAACAGCACGGGAGTGGAACTGAATTCGATCCTCGTCGCCTATTCAAAATACCGTTCAATAAGGGAGGGATTGGGCAAAGAAACTAGATTTATGCGCAAGAATATCTTCAAAACTGATCTCAATCCATATCAAACCGCAGTTATCTTTGGAGCCGAGAGTTTAATGGGTGATTTGGTTCCAAAACTCAGTGAAATGCGATCAAACACAAATCTTCTTGCGTGTCGATTCCCGTTACCAGAGAATGATGCATGGAAATTGGAGCATCAAATCGGAGAAGGAATCGACGCTGTTTGGGTCTACAAGAGAAACTGA	121	73	0.603306	82	47	0.573171	ATGCGCAAGAATATCTTCAAAACTGATCTCAATCCATATCAAACCGCAGTTATCTTTGGAGCCGAGAGTTTAATGGGTGATTTGGTTCCAAAACTCAGTGAAATGCGATCAAACACAAATCTTCTTGCGTGTCGATTCCCGTTACCAGAGAATGATGCATGGAAATTGGAGCATCAAATCGGAGAAGGAATCGACGCTGTTTGGGTCTACAAGAGAAAC	-	Y39A1A.21
NR_132455.1	Caenorhabditis elegans Non-coding transcript of protein-coding gene T16H12.3d (T16H12.3), miscRNA	1275	ATGTCGGATACAACATATTTTACTGATGCGTGGCAGCCGAAAGAAGTACTGGATCCGGAAACCGAGACAAATGCCAATGAGTCCATAATTCAAATGGTGTTTTATCATAAGCTGGCTTGTATCTATCACATAATAATGTCGAATTATACATGGAAACAAGCTGATATTCAAACTCTCATTTCATTTTATGAAACACTTGGCGAAGAAATAAATCCGAAGGTTCAGAAAGTGCAGCAGAACTCGGAGGCGAATTCGTTCAGTGAGAAAGCAAAAAAATTCGGGCTTTTGGATCTTCCAATTTACTCAAAATGCGTTGATTCATCACAACTCATCGCCGAATCCGCTTCACGTGTTTATCATGATGCAAAAGAATACATGAACAATGGATCAGCGACTGAG…	536	323	0.602612	324	68	0.209877	ATGTCGGATACAACATATTTTACTGATGCGTGGCAGCCGAAAGAAGTACTGGATCCGGAAACCGAGACAAATGCCAATGAGTCCATAATTCAAATGGTGTTTTATCATAAGCTGGCTTGTATCTATCACATAATAATGTCGAATTATACATGGAAACAAGCTGATATTCAAACTCTCATTTCATTTTATGAAACACTTGGCGAAGAAATAAATCCGAAGGTTCAGAAAGTGCAGCAGAACTCGGAGGCGAATTCGTTCAGTGAGAAAGCAAAAAAATTCGGGCTTTTGGATCTTCCAATTTACTCAAAATGCGTTGATTCATCACAACTCATCGCCGAATCCGCTTCACGTGTTTATCATGATGCAAAAGAATACATGAACAATGGATCAGCGACTGAG…	-	T16H12.3
NR_069330.1	Caenorhabditis elegans Unclassified non-coding RNA F29F11.8 (F29F11.8), ncRNA	359	TGTAGTCAAGCAAAGTAGGTTCATCAATAGTGGAGGAAAATGAGGAGATCGGGATGAAATGCCGCGTATAAAAAGAGGAGCGAAAAGTGACGACGGACTGAGACGCATGTGTATGTGCCTGTCCCTATGTGTGAGTGTACGAGTGGAGCGAGAGACGAACGCGCGCCGATCCACCGGCCACTGCCCGCAGTATTGATCGATAACTCGCCACCGTCGTTTCCATTCTTTCGCCGAAACAATTCGCAATGTTATTGCACTACCTCCGGTGGCACGTGCGATATTGGTTCGACACTACTGACATCGTGTAAGACGTCATGGAATCAAAAACGGCGACAACTTCCGAGAAGGTTTTCTTATCA	75	45	0.6	11	9	0.818182	ATGCCGCGTATAAAAAGAGGAGCGAAAAGTGACGACGGACTGAGACGCATGTGTATGTGCCTGTCCCTATGTGTGAGTGTACGAGTGGAGCGAGAGACGAACGCGCGCCGATCCACCGGCCACTGCCCGCAGTAT	-	F29F11.8
NR_072497.1	Caenorhabditis elegans Unclassified non-coding RNA C04C11.7 (C04C11.7), ncRNA	225	GGCATGTGACTCTCGAAAGATTGGCACCAAAAGACAGAAATTGTTAAAAAGAGGAAGGAAAATGAGCATTTTCAATTTTCACAAAGACAATAGTGTCAAGACTCGCGTTTCGTATGTGCAATTGACATTGTTCAGTACTAATATGGATGTTAACCAAAAAACATGGATCTGTGTTTTTTTGAAAATTATTTTAGGCTGAACGGATATTAGGAAGCTGCTACAATT	75	45	0.6	32	30	0.9375	ATGAGCATTTTCAATTTTCACAAAGACAATAGTGTCAAGACTCGCGTTTCGTATGTGCAATTGACATTGTTCAGTACTAATATGGATGTTAACCAAAAAACATGGATCTGTGTTTTTTTGAAAATTATTTTAGGC	-	C04C11.7
NR_071004.1	Caenorhabditis elegans Unclassified non-coding RNA T03G11.19 (T03G11.19), ncRNA	202	TTCCCCTCTCTCGATCTTTCCCTCCGTGTACATGGATCACAAAAATGAGGGAGATATAGAGGGAGAGCGGGAGAGAGACCATGGGGGAGGCATATAAAATTCACATTTGCTTCCCGTTTCACAATAAATTTTTAGCGGAAGCATCTGTACTTGAGTACTACCCCCATCCTCCCACTGGAAACCATGTGATCGGATTTTAAAC	65	39	0.6	22	19	0.863636	ATGGGGGAGGCATATAAAATTCACATTTGCTTCCCGTTTCACAATAAATTTTTAGCGGAAGCATCTGTACTTGAGTACTACCCCCATCCTCCCACTGGAAACCATGTGATCGGATTT	-	T03G11.19
NR_131647.1	Caenorhabditis elegans Non-coding transcript of protein-coding gene Y57G11C.42e (Y57G11C.42), miscRNA	2077	GAAAGCACCCGACGACCCGACATTTATAAATCGGCAAGCAGGACAGTTTAAAGATATGCGAGAGAAGTACCACCGGACATTTCTGTTTCTCATTCCATTTCTAATATCTTCAGTACATTGCCAATTATCTTGTCATCGAATACCAACTTCATTTTGTTGTACTTCAAGAATACGGGATCAATGTCCAGAACAGTGTGCTTCAGTCCAATGTGGCACTGATTTTATTCATAGTTTATTCTCAACTGATGGTTCTCGACGGCCGGCACCAAGCGGAGCACACGATGGGAATGCAAATATTGGAGGAACAGGAAGTGTGGATAATTTGAGATCTGCTTTCGGATCCGCTGGAGATTCCGATCCTTCCATAACCTCGTTTGAAAAACCCGATCAATCTGTCCC…	965	673	0.697409	455	74	0.162637	ATGCGAGAGAAGTACCACCGGACATTTCTGTTTCTCATTCCATTTCTAATATCTTCAGTACATTGCCAATTATCTTGTCATCGAATACCAACTTCATTTTGTTGTACTTCAAGAATACGGGATCAATGTCCAGAACAGTGTGCTTCAGTCCAATGTGGCACTGATTTTATTCATAGTTTATTCTCAACTGATGGTTCTCGACGGCCGGCACCAAGCGGAGCACACGATGGGAATGCAAATATTGGAGGAACAGGAAGTGTGGATAATTTGAGATCTGCTTTCGGATCCGCTGGAGATTCCGATCCTTCCATAACCTCGTTTGAAAAACCCGATCAATCTGTCCCAGGAGCTGCCACGTGGAATTCCAACTCTGGAGATGCAAGAATCGGAGCACAGAAA…	+	Y57G11C.42
NR_151568.1	Caenorhabditis elegans Non-coding transcript of protein-coding gene npp-21 (npp-21), miscRNA	3951	ATGGATGTGGATGCGCCACTTCAGGCGCCTGAACAACCGGTCGCAGACGCTGACGATGAAGAAGCTAACTGGGAAATGGAAAAAGCCGAAATGAAACGGATTGAGTTCAACCAAAATCGGGAACTGACCGATATGCGTGAGCGTGTGGAAGACGTATCGCGATCGAACAGTCGAATGCTGGAAGAACTTACTCGTCATGCGGCTGAAATTAAAGAGCATATAAACAGACAAAGGGTTCTGGAATCAACGCGAAATGAGCTTACTGACAAGAATTTGGAGTTGGAAACTGTAGTTTCTCGTTTGAAAATTGAGAAGGAAGAACGGGACGCCGCTGTTGTTAACGCCACAAAGTTGGCACAAACTGCTCAAGTCGAGACATTTGCTCTGAAAGATGAAATA…	1887	1316	0.697403	1003	68	0.0677966	ATGGATGTGGATGCGCCACTTCAGGCGCCTGAACAACCGGTCGCAGACGCTGACGATGAAGAAGCTAACTGGGAAATGGAAAAAGCCGAAATGAAACGGATTGAGTTCAACCAAAATCGGGAACTGACCGATATGCGTGAGCGTGTGGAAGACGTATCGCGATCGAACAGTCGAATGCTGGAAGAACTTACTCGTCATGCGGCTGAAATTAAAGAGCATATAAACAGACAAAGGGTTCTGGAATCAACGCGAAATGAGCTTACTGACAAGAATTTGGAGTTGGAAACTGTAGTTTCTCGTTTGAAAATTGAGAAGGAAGAACGGGACGCCGCTGTTGTTAACGCCACAAAGTTGGCACAAACTGCTCAAGTCGAGACATTTGCTCTGAAAGATGAAATA…	+	npp-21
NR_138498.1	Caenorhabditis elegans Non-coding transcript of protein-coding gene nhr-7 (nhr-7), miscRNA	1918	GATCACTTTCCCAGTTTTCAATCCTTTGTTTTTTCCCAAGAAAATTGGAATTTGGGTTGTTTGAGTTCTACCTTAAAAAGTGATTTAAAACGAGATTTCCAATAAACACTATTTTCCAATTTGGGGCAGGACTCCTGAGATGGAGTGCTGTGATTTTATTTTCAAAAGCTCTGGAAAGTGTGTTATTTTACTAGCAGCTTGAAAGCACATTTGGAAAAAATAAACAGCGGTGAGTAGTCTATCCGATTGGAGTCTCTGTTTCATGACGTAAATTGATCATTTATTCACGCATTGTTCGAAAGTTAATATGCAATCATACACTAATCGAATTTGTGCAGTTTGTGGAGATACACCGGCTAAGATTCATTATGGCGTTCTAGCTTGTTTTGGATGTAAAGG…	771	536	0.695201	388	53	0.136598	ATGCAATCATACACTAATCGAATTTGTGCAGTTTGTGGAGATACACCGGCTAAGATTCATTATGGCGTTCTAGCTTGTTTTGGATGTAAAGGTTTTTTCCGGAGAGCAGTAAAAGACGGACGAAACAAATATGTTTGTAGATTTGAGAAAAATTGTGAAGTTACCAAATTTGAAAGAAATGCCTGCCGATACTGCCGTTTCAGAAAATGCCTTCTTGTCGGAATGAACCCAGATTATGTTCGACCAGATCGAGAAAAAAGTAAAAAAGGAAAAACAGTGTTATCAAAAAAGAAAAGTGTGTCTCGAAGTTTGTCATATCGACTAGCAGATCCTTCTGATTGGACATCATTTTTATCTCCATCATCACGAAAACAACTTTCTGAAATTGGAAAACTCGCC…	+	nhr-7
NR_133593.1	Caenorhabditis elegans Non-coding transcript of protein-coding gene srd-60 (srd-60), miscRNA	962	ATGTCCAAAATTCTAGATGACGTGGCGGCAGTTTACTATCCGATATACTTCACAAGTTGCTCAATTCTCCACATTCTATTATTCTACCTAATATTTAATAAAACTTCGAAAGTTTTGAGAACGATGAGATATTTCTTGTATCCGTCGAACTTTTTCAACTACGTTTTAGCGGCGTTCACCTTTTTCCTGCAGTTTAGGACAGTCCATAACACCCGTTCTCTGGCGATAATGTGTCAGGGTCCGTGTAAATATTTTGGAGCCGTTTGGTGTTTTAATGGGTATATTTTTATACTGTCTGTGGCAACTGCCGGCGGAGTACTAAACATTCATACTTTGTACTATAGGATGATTACTATAAAATATCATGATAATATGAAATTTCGAATTTTCATCTTCGGA…	405	281	0.693827	173	44	0.254335	ATGTCCAAAATTCTAGATGACGTGGCGGCAGTTTACTATCCGATATACTTCACAAGTTGCTCAATTCTCCACATTCTATTATTCTACCTAATATTTAATAAAACTTCGAAAGTTTTGAGAACGATGAGATATTTCTTGTATCCGTCGAACTTTTTCAACTACGTTTTAGCGGCGTTCACCTTTTTCCTGCAGTTTAGGACAGTCCATAACACCCGTTCTCTGGCGATAATGTGTCAGGGTCCGTGTAAATATTTTGGAGCCGTTTGGTGTTTTAATGGGTATATTTTTATACTGTCTGTGGCAACTGCCGGCGGAGTACTAAACATTCATACTTTGTACTATAGGATGATTACTATAAAATATCATGATAATATGAAATTTCGAATTTTCATCTTCGGA…	+	srd-60
NR_131353.1	Caenorhabditis elegans Non-coding transcript of protein-coding gene slc-17.6 (slc-17.6), miscRNA	1648	ATGCCATCAAGCACATACAACAGTGTCCGTTCCCTGCCATCACCAATTCCACGTATGTTCTTTATGGACACTTCAATCGATACGATTTCAAACGGCGCTCTTGATTTCGGCGGCTTGTGTGGTTTTTGGACTAATGCGGACTTGTTTTGGGATGGCTATGGTTGATATTGTTAGGAGCGGAAATGGAACATTTCACCCAGATTTACATATGGAATGGAGTGGAGATGAGCAAGCAAATATTCATACTTCTTTCTATATTGGAGCATTTATTGCCGTTTTTCCATCGGAATTTCTTGCCAAAAAACTAGGGCCCAAGAATCTCTTGTCATTTGCACTTTTGCTCAATATATTTGGCTCCCTTCTCACCCCATTTTCTGCAATTTACCTCCGTTCCTACTT…	729	504	0.691358	409	52	0.127139	ATGCGGACTTGTTTTGGGATGGCTATGGTTGATATTGTTAGGAGCGGAAATGGAACATTTCACCCAGATTTACATATGGAATGGAGTGGAGATGAGCAAGCAAATATTCATACTTCTTTCTATATTGGAGCATTTATTGCCGTTTTTCCATCGGAATTTCTTGCCAAAAAACTAGGGCCCAAGAATCTCTTGTCATTTGCACTTTTGCTCAATATATTTGGCTCCCTTCTCACCCCATTTTCTGCAATTTACCTCCGTTCCTACTTTCCAGTAGCTGCAATTCGTTTGATAATGGGATTTGGTTACGGCTTCGTAATCCCCGCTGGAAGTGTGCTCATCTCGTCTTGGTTCCCACTTTCCGAGAAAAGCACGGCCATGGCAATATTCACAACGGGAAAT…	+	slc-17.6
NR_131602.1	Caenorhabditis elegans Non-coding transcript of protein-coding gene glb-19 (glb-19), miscRNA	726	GAACTAAAAGTCAAGCTGTATCGACATTGGATCGCGGTTGAGCGGTCGCAGAGTGCACCGGTGGATTCGAGAGAAGTTAAGAAGAAATCGAAGGAGATCGAAGATATGGCGCCTGCCGCAATTTCTTGGTACAGTTTCACACAGGAGGAGAAAAATGATCTGGAACATTCTTGGAATCTTGTCGAAGGAAAGAAGAATCACATTGCTTGCGATATATACGAAATGATTTTTAATCAGTGTCCGGAAGCGCGTCGACTTTTTCCGAAACTGAAGTTTGTTGGTTCGAAACCTGATAGGAAAAACAACGAATTTGCATTTCAAGCAATGAGATTTATGCAGGTTATCGAAGGAGCAGTAAAAGCACTTGACCATTTAACTTCCCTCGATGTTATTCTGGAT…	299	206	0.688963	122	41	0.336066	ATGGCGCCTGCCGCAATTTCTTGGTACAGTTTCACACAGGAGGAGAAAAATGATCTGGAACATTCTTGGAATCTTGTCGAAGGAAAGAAGAATCACATTGCTTGCGATATATACGAAATGATTTTTAATCAGTGTCCGGAAGCGCGTCGACTTTTTCCGAAACTGAAGTTTGTTGGTTCGAAACCTGATAGGAAAAACAACGAATTTGCATTTCAAGCAATGAGATTTATGCAGGTTATCGAAGGAGCAGTAAAAGCACTTGACCATTTAACTTCCCTCGATGTTATTCTGGATAATTTAGGCAGACGACATGGGAAACTTGAAGTTAATGGAAAATTCAGATCATATTACTGGTCAGTATTTCTCGAATGTTCTATTTATTGCCTCCGTCACGCATTT…	+	glb-19
NR_131603.1	Caenorhabditis elegans Non-coding transcript of protein-coding gene glb-19 (glb-19), miscRNA	677	TATTTCTTGAAAACTCAAAAGAACTAAAAAGAATATATCAAAAGGAGATCGAAGATATGGCGCCTGCCGCAATTTCTTGGTACAGTTTCACACAGGAGGAGAAAAATGATCTGGAACATTCTTGGAATCTTGTCGAAGGAAAGAAGAATCACATTGCTTGCGATATATACGAAATGATTTTTAATCAGTGTCCGGAAGCGCGTCGACTTTTTCCGAAACTGAAGTTTGTTGGTTCGAAACCTGATAGGAAAAACAACGAATTTGCATTTCAAGCAATGAGATTTATGCAGGTTATCGAAGGAGCAGTAAAAGCACTTGACCATTTAACTTCCCTCGATGTTATTCTGGATAATTTAGGCAGACGACATGGGAAACTTGAAGTTAATGGAAAATTCAGAT…	299	206	0.688963	136	32	0.235294	ATGGCGCCTGCCGCAATTTCTTGGTACAGTTTCACACAGGAGGAGAAAAATGATCTGGAACATTCTTGGAATCTTGTCGAAGGAAAGAAGAATCACATTGCTTGCGATATATACGAAATGATTTTTAATCAGTGTCCGGAAGCGCGTCGACTTTTTCCGAAACTGAAGTTTGTTGGTTCGAAACCTGATAGGAAAAACAACGAATTTGCATTTCAAGCAATGAGATTTATGCAGGTTATCGAAGGAGCAGTAAAAGCACTTGACCATTTAACTTCCCTCGATGTTATTCTGGATAATTTAGGCAGACGACATGGGAAACTTGAAGTTAATGGAAAATTCAGATCATATTACTGGTCAGTATTTCTCGAATGTTCTATTTATTGCCTCCGTCACGCATTT…	+	glb-19
NR_132560.1	Caenorhabditis elegans Non-coding transcript of protein-coding gene W01A8.2b (W01A8.2), miscRNA	696	ATGGTTAAGCCAAAAAAAGAGAAAATAGCGAATAAATGTGTTCCGACCGGCGAAATAGTTGATAAAAAAGCGCAGGAATCAGCGATTTTCTCCGATACTGAAGGTCGAATCGGACTGCATATTCACGCAAAACCGGGCGCCAAGAAGAGTTGTGTTGTAGCAATCGGAGATTCGGAAGTTGATGTAGCAATTGGCGCAGCGCCACGCGAAGGAGCAGCCAATGAGGAGCTCATTTCATATTTAATGAGTGCTTTGGGTCTTCGAAAAAATGAATTACAATTTGATAAGGGAGCAAAGTCAAGAAGCAAAGTGGTGCTGATAGACACAAAACGATTGACCATTGACGAAGTACGGAAGAAGTTGCAGGAAGAAATCGACAACTGATTCTGCACACTTGAT…	185	127	0.686486	190	67	0.352632	ATGGTTAAGCCAAAAAAAGAGAAAATAGCGAATAAATGTGTTCCGACCGGCGAAATAGTTGATAAAAAAGCGCAGGAATCAGCGATTTTCTCCGATACTGAAGGTCGAATCGGACTGCATATTCACGCAAAACCGGGCGCCAAGAAGAGTTGTGTTGTAGCAATCGGAGATTCGGAAGTTGATGTAGCAATTGGCGCAGCGCCACGCGAAGGAGCAGCCAATGAGGAGCTCATTTCATATTTAATGAGTGCTTTGGGTCTTCGAAAAAATGAATTACAATTTGATAAGGGAGCAAAGTCAAGAAGCAAAGTGGTGCTGATAGACACAAAACGATTGACCATTGACGAAGTACGGAAGAAGTTGCAGGAAGAAATCGACAAC	+	W01A8.2
NR_131613.1	Caenorhabditis elegans Non-coding transcript of protein-coding gene ech-2 (ech-2), miscRNA	859	ATGTTCAAATCTTCATTGCGGGCATTTTCCACTTCAAAAGCAGCGAGAACTCTACTTGAAAGAGAGCTCTATCAATTTTCAGGGAAACTCGGTTGTCCGGTTCATTTTAAACGATAAGAAAGTGAACACGCTGTCCCTGGCAATGATCAATGAACTATTTGCGGAGTTGAAGGCTATTGACAAGATTGAAAAAGTTCGATCAGTAATTATTGCTCATAATGGCAAATCCTTTTCCGCCGGACACGAATTGAAAGAGCTCACTACAGAGAGCGGGTCTGATAAACACAATGAAATTTTCAACACGTGCGGTGACATGATGAACTTCATCCGCAATATGAAAGTTCCTGTGATTGCAGAAGTTAATGGGACTGCAGCTGCGGCTGGCCTACAGCTTGTTGC…	347	238	0.685879	181	36	0.198895	ATGATCAATGAACTATTTGCGGAGTTGAAGGCTATTGACAAGATTGAAAAAGTTCGATCAGTAATTATTGCTCATAATGGCAAATCCTTTTCCGCCGGACACGAATTGAAAGAGCTCACTACAGAGAGCGGGTCTGATAAACACAATGAAATTTTCAACACGTGCGGTGACATGATGAACTTCATCCGCAATATGAAAGTTCCTGTGATTGCAGAAGTTAATGGGACTGCAGCTGCGGCTGGCCTACAGCTTGTTGCCTCCTGTGATGTCGTTGTTGCTGGAAAAAGTTCGAAATTTTTAGTTCCAGGACAGAAGCTCGGATTATTCTGCTCGACACCTGGAATCGCTCTTGTGCGTGCAGTACCACGTAAAGTAGCAATGGACATGCTTCTGACTGCT…	+	ech-2
NR_132500.1	Caenorhabditis elegans Non-coding transcript of protein-coding gene Y50D4A.4c (Y50D4A.4), miscRNA	1415	ATATGGCAGAGTTTATGTGCTAGTGTTCAAATACAGTAACCGGAACGCCACAGTGCTCGATCTCTATGAATTGCCATTTGATGCGGCTACAGGACCCAGTTTCAAGCATTCATTAATTTTAGGATTCAATGGTGGCTGTGGTATTCATGTAATCGATAATTTGGTCGTTGTACATCACCAGGCGTCGCAAAAATCGCTGATTTTTGATATAAGAGTCAGCTCGCCGAGCAAGAGTCATTCACCTCTTGTTGTCACCACAATAGAATCCCATCCACAACACCAGCCACCTCCAGCTCTCTACACCAATTTCTGGTTCACCTTCCTCCCCGACATCGTCATTGATTCGTCTGGCGGTGTGATGTACTCGATTCGTCTGAAAAATGAGCACGCTCAACTCGA…	428	293	0.684579	375	116	0.309333	ATGTACTCGATTCGTCTGAAAAATGAGCACGCTCAACTCGAAATCGCCGACAAACAAACGATGCTCGAATATTTGGCGAGACGGAGCAACGAGAAGAAGCTGTTCGTGACGACATTGTTGGCTTGCCTCAAAGCTCGCGCTCTGTCTCTCCGACAAATCCGGAAAGTATTCGCAATGCTCACAGGAGTTACTGGAAAATCGTCTGCTAGTGAAAATTCAGTTGAAAATGGCTCTGGAAGTAGCCAGAAGCCCGTATTAGACTGCGAGAAATACGCGAGTTTGGCAGTGACGCAGCAGGAAATGCAAAGCTCTGTTCTCATTCCATTGAGGGAAGAAGTATCGCTACCCGAATCATACGTGGCAAATATTATGCTCCAGTATCTACGGTCGCTCTTCGAC…	+	Y50D4A.4
NR_131648.1	Caenorhabditis elegans Non-coding transcript of protein-coding gene Y57G11C.42f (Y57G11C.42), miscRNA	1750	GAAAGCACCCGACGACCCGACATTTATAAATCGGCAAGCAGGACAGTTTAAAGATATGCGAGAGAAGTACCACCGGACATTTCTGTTTCTCATTCCATTTCTAATATCTTCAGTACATTGCCAATTATCTTGTCATCGAATACCAACTTCATTTTGTTGTACTTCAAGAATACGGGATCAATGTCCAGAACAGTGTGCTTCAGTCCAATGTGGCACTGATTTTATTCATAGTTTATTCTCAACTGATGGTTCTCGACGGCCGGCACCAAGCGGAGCACACGATGGGAATGCAAATATTGGAGGAACAGGAAGTGTGGATAATTTGAGATCTGCTTTCGGATCCGCTGGAGATTCCGATCCTTCCATAACCTCGTTTGAAAAACCCGATCAATCTGTCCC…	827	564	0.681983	554	92	0.166065	ATGCGAGAGAAGTACCACCGGACATTTCTGTTTCTCATTCCATTTCTAATATCTTCAGTACATTGCCAATTATCTTGTCATCGAATACCAACTTCATTTTGTTGTACTTCAAGAATACGGGATCAATGTCCAGAACAGTGTGCTTCAGTCCAATGTGGCACTGATTTTATTCATAGTTTATTCTCAACTGATGGTTCTCGACGGCCGGCACCAAGCGGAGCACACGATGGGAATGCAAATATTGGAGGAACAGGAAGTGTGGATAATTTGAGATCTGCTTTCGGATCCGCTGGAGATTCCGATCCTTCCATAACCTCGTTTGAAAAACCCGATCAATCTGTCCCAGGAGCTGCCACGTGGAATTCCAACTCTGGAGATGCAAGAATCGGAGCACAGAAA…	+	Y57G11C.42
NR_136384.1	Caenorhabditis elegans Non-coding transcript of protein-coding gene dmsr-12 (dmsr-12), miscRNA	1091	ATGTTGACGTCAGCATTTAACTGCACGCAATTCACTGTACCATATCCAGAGCCAGGTACCGATGAAGCTGGGAATAGTACGATTCCATGGTTGATGACTACCGTTGTAAAAGCATACCGGCCGTTTCACTACTATATATTCACTTCCTTAGTTGTTTTGCATTTTTTGCAAATATTATGATTGTGAAAGTTCTTTCCCACAAAGAAATGATTCGTTCTGGTGTGAATGTTACTATGTTGCTTATTGCGGTTTGTGATTTTGGATGTTCAATTGCAGAATTATTAAAACTGTTCTTGTGGAGCTACTCAGATAAATATATTTCATACCCAACTGCTTATGGGCGGCTAGTTATTTACTATTTAGCCGCAGCATTCCATGCGTCTTCCTTATATCTTGCTG…	491	334	0.680244	191	55	0.287958	ATGGTTGATGACTACCGTTGTAAAAGCATACCGGCCGTTTCACTACTATATATTCACTTCCTTAGTTGTTTTGCATTTTTTGCAAATATTATGATTGTGAAAGTTCTTTCCCACAAAGAAATGATTCGTTCTGGTGTGAATGTTACTATGTTGCTTATTGCGGTTTGTGATTTTGGATGTTCAATTGCAGAATTATTAAAACTGTTCTTGTGGAGCTACTCAGATAAATATATTTCATACCCAACTGCTTATGGGCGGCTAGTTATTTACTATTTAGCCGCAGCATTCCATGCGTCTTCCTTATATCTTGCTGTTGGAATGGCGTTCTGCAGAGTCAAATCTTTAAACTTTGCAAATAGAAACAATGATCTTTGGCAATCACCTAATTATGCAGTACGA…	+	dmsr-12
NR_051588.1	Caenorhabditis elegans Non-coding transcript of protein-coding gene clpp-1 (clpp-1), miscRNA	210	GGAACCTGCTCGGACATAGTCATTCGTGCCGAAGAAATTACTCGTCTGAAGAGAAGACTCAACGAAATTTATGTTCACCACACGGGAATGAGTTATGATGAAATTGAGAAAACCCTTGACCGTGATCGTTTCATGAGCGCCCACGAAGCTCTCAAGTTCGGATTGGTCGACCAAATCGAGACTCACAACGGATCAATGCCATCAGATTAA	59	40	0.677966	20	9	0.45	ATGAGTTATGATGAAATTGAGAAAACCCTTGACCGTGATCGTTTCATGAGCGCCCACGAAGCTCTCAAGTTCGGATTGGTCGACCAAATCGAGACTCACAACGGATCAATGCCATCAGAT	+	clpp-1
NR_101755.1	Caenorhabditis elegans Non-coding transcript of protein-coding gene F43G6.17b (F43G6.17), miscRNA	951	TCCTCGTTCTAAAAAGACAAAACAAGTAATTTTCAGCAATTCAGCAGGGATTATGATTATGCAACTAATAGTCCAAACACCCTATTTGTGCCGCTGAACGGGACAATGAACTCTGAAGGAGACTACGTTTCCGTGTTCCATCACGTGTTGCTTACAATGTTAGAGCAGTTTCAACCAGAGTTGATTCTTATCTCGGCAGGTTTTGACTCAGGATATTACGATGTTATGATGGAGTTTGGACAAGGAGTCAAGGCTAACGGGTATGGTCATATGGCTTGTCTCCTCAACCAAATCTGCCCTGGAAAGATCCTCGCTATATTAGAAGGTGGCTATCATCCCTACAACTACACCGAGAGCGCTTCTATGATGGTTCGAGGACTTCTCAATCTTCCTATCCCG…	415	281	0.677108	193	43	0.222798	ATGAACTCTGAAGGAGACTACGTTTCCGTGTTCCATCACGTGTTGCTTACAATGTTAGAGCAGTTTCAACCAGAGTTGATTCTTATCTCGGCAGGTTTTGACTCAGGATATTACGATGTTATGATGGAGTTTGGACAAGGAGTCAAGGCTAACGGGTATGGTCATATGGCTTGTCTCCTCAACCAAATCTGCCCTGGAAAGATCCTCGCTATATTAGAAGGTGGCTATCATCCCTACAACTACACCGAGAGCGCTTCTATGATGGTTCGAGGACTTCTCAATCTTCCTATCCCGCGCCTCGACATCCCTGAAAGAATCTCCGGAGCTCTCCTAGAAACTACCTGGAACATTCTGAATCATCACTCGGAATGGTACCCGAAGCTTGGAGAACGACTGAAA…	+	F43G6.17
NR_003162.1	Caenorhabditis elegans Non-coding transcript of protein-coding gene sorb-1 (sorb-1), miscRNA	1208	ATGGACCAAATGATCAATATAATAATCAAGAACGAGTAAAACAGTCGAATGAAGAAGAGCTGTTACGATTAAAAGCAGAGAAATTAGCAGAAGAGTTGAGAAAAGAAAAAGAACGGAAACATAGTTTTATCCCATCATCTGCGCCATCTCTTCAAAATAATATGGATCGTCTGAATAGTCTTCTCTATGATTTTTCCAGTGATATTCAAGAACCGGCACATAGAGATTATACCCCGCAGCCAGTTATGACAGCAACAGCAGTTTATAAATTTGAGCCAAGGAGTGCGAGAGAACTTCCACTTAACCGTGGTGATATTATTCGAATAATTCGTGAAGTTGATGGTTATTGGATGGAGGGAGAGAGAAATGGAAGAAGTGGAATATTTCCAACGTCTTATG…	514	348	0.677043	278	78	0.280576	ATGGATCGTCTGAATAGTCTTCTCTATGATTTTTCCAGTGATATTCAAGAACCGGCACATAGAGATTATACCCCGCAGCCAGTTATGACAGCAACAGCAGTTTATAAATTTGAGCCAAGGAGTGCGAGAGAACTTCCACTTAACCGTGGTGATATTATTCGAATAATTCGTGAAGTTGATGGTTATTGGATGGAGGGAGAGAGAAATGGAAGAAGTGGAATATTTCCAACGTCTTATGTTCAAATTAATACTGGAAATCAAGGGGATAGTCAAAAGATGAGAGCAATTTATCCATTCACTGCTAGAAGTGACACTGAATTGAGTTTGAAGAGGGGAGAAATAATCACACGCCGCCGTCAAATTGACTCGAATTGGCTGGAAGGAAGTAATCAAATTGGA…	+	sorb-1
NR_131614.1	Caenorhabditis elegans Non-coding transcript of protein-coding gene sre-18 (sre-18), miscRNA	792	ATGAAAGTTGATGCTCATGCTTTGTATAAAACTGAATATTACCCTATTTTCGCAGTATTGTTCGCGTTTGTCGCAATATCAAACGTCATTTCAACTTCGATTGCTGCCACCATCTTATTTTATGTTTCGTGCATTTATAAAATCCCCTCCTCTTTTTGCACTGACTGCAATAATGTTGGAGCGTCTTTGCGCAACATATTATGTGAAGGATTATGAGAAAAATCAGCGGCCAATCATTCCATTTTTGATAATAATTTTTCTAATAATACTATCCTTTATAGCATCAACTGTCTTTACTTCTGTTGGTATGGTGTTATATTTTGGTGTCTGTCATTTCTCATTTATTTTTGTATGCTACATTGTCTCAGTAATAACGTATCGAACAAATCGAAGGTATTA…	386	259	0.670984	188	79	0.420213	ATGCTCATGCTTTGTATAAAACTGAATATTACCCTATTTTCGCAGTATTGTTCGCGTTTGTCGCAATATCAAACGTCATTTCAACTTCGATTGCTGCCACCATCTTATTTTATGTTTCGTGCATTTATAAAATCCCCTCCTCTTTTTGCACTGACTGCAATAATGTTGGAGCGTCTTTGCGCAACATATTATGTGAAGGATTATGAGAAAAATCAGCGGCCAATCATTCCATTTTTGATAATAATTTTTCTAATAATACTATCCTTTATAGCATCAACTGTCTTTACTTCTGTTGGTATGGTGTTATATTTTGGTGTCTGTCATTTCTCATTTATTTTTGTATGCTACATTGTCTCAGTAATAACGTATCGAACAAATCGAAGGTATTACTATAATAAT…	+	sre-18
NR_132503.1	Caenorhabditis elegans Non-coding transcript of protein-coding gene cdc-25.2 (cdc-25.2), miscRNA	1526	GGAGACGCTCTTCACCCCCCGACTTCAAAATCTCAGAAAACTCCAAACACGTGGGCACAGTCATTTAATCTAGAGTATTTATTATGAATAGGCCTTCACAAATATCACAAGATGTAGCACAACCGCTTTCTAATCAGCATGAAACCGCGATGATGTCCTCCGACGAAGATTCCATGTCACGCGACTCGGGGATCTGCGAGTTGATGGACGAGAACACGCCGGTTTGCTTCTCCTCAATGTCTACAGAGTCGACGACCGTCCAAGTCGAAGAGTGCATGGAAATCGATGAGGATGAAAATTTACAGCCAGGACCTGTGTCTCGCCGCCAGAAAAAAGTCACGTTCAGACGAGAGAAGAGCTCCTGCCAGGTGCGTCTGTTCGACGAGTCGCCCACCTCGC…	722	480	0.66482	579	128	0.221071	ATGAATAGGCCTTCACAAATATCACAAGATGTAGCACAACCGCTTTCTAATCAGCATGAAACCGCGATGATGTCCTCCGACGAAGATTCCATGTCACGCGACTCGGGGATCTGCGAGTTGATGGACGAGAACACGCCGGTTTGCTTCTCCTCAATGTCTACAGAGTCGACGACCGTCCAAGTCGAAGAGTGCATGGAAATCGATGAGGATGAAAATTTACAGCCAGGACCTGTGTCTCGCCGCCAGAAAAAAGTCACGTTCAGACGAGAGAAGAGCTCCTGCCAGGTGCGTCTGTTCGACGAGTCGCCCACCTCGCACAAGATGTTCATGCGCCCGCAAGCCCCGCTGTCGGTTCGATCCGAAAACCAACAACTCCTACAGCAGCGGAAACGGAAGTTC…	+	cdc-25.2
NR_131360.1	Caenorhabditis elegans Non-coding transcript of protein-coding gene fbp-1 (fbp-1), miscRNA	1851	ATGGCCTCGGAAACCAGTCAATTCGGAATCGAGACCGACTCGATCACCCTTCAACGTTACGTGCTCCAAGAGCAGCGTAAGCATGCCGATGCAAGTGGAGAGCTTACCGCGTTGCTCACCAACATGCTCGTCGCCATCAAGGCAATCGCTTCAGCCACCCAGAAGGCAGGACTCGCGAAATTATACGGAATCGCTGGAGCCACCAACGTACAAGGCGAGGAAGTGAAGAAGCTTGACGTGCTGAGCAATGAGCTCATGATCAACATGCTCAAGAGCAGCTACACAACATGTCTCCTAGTCTCCGAGGAGAACGATGAGCTCATTGAGGTGGAGGAGCAACGTCGTGGAAAGTACATTGTGACTTTTGATCCATTGGATGGATCTTCCAATATCGATTGC…	928	616	0.663793	550	97	0.176364	ATGGCCTCGGAAACCAGTCAATTCGGAATCGAGACCGACTCGATCACCCTTCAACGTTACGTGCTCCAAGAGCAGCGTAAGCATGCCGATGCAAGTGGAGAGCTTACCGCGTTGCTCACCAACATGCTCGTCGCCATCAAGGCAATCGCTTCAGCCACCCAGAAGGCAGGACTCGCGAAATTATACGGAATCGCTGGAGCCACCAACGTACAAGGCGAGGAAGTGAAGAAGCTTGACGTGCTGAGCAATGAGCTCATGATCAACATGCTCAAGAGCAGCTACACAACATGTCTCCTAGTCTCCGAGGAGAACGATGAGCTCATTGAGGTGGAGGAGCAACGTCGTGGAAAGTACATTGTGACTTTTGATCCATTGGATGGATCTTCCAATATCGATTGC…	+	fbp-1
NR_151563.1	Caenorhabditis elegans Non-coding transcript of protein-coding gene rfip-1 (rfip-1), miscRNA	1664	ATGACTACTGAATTCGTGTCAGAAGAGGAGTCCAAGTATGCGCTCTAAATCCCACGTGCGTCATTTCATAGCGTCTGCTCTGTCCGTATCCATAGAAACCGCGAGGAGCGGCTCAGTAGAAGCAGGGACAGCTTAAAAATAAATATTATTCGAGGCTGAAGAGATTCAGAGTTCGGTGTTTCGCAATCCGCTCCACCTCTATTCTCCCACCTCTTTTAATATTTTTTGCCTAGTCACCACTGCCACACTTCAAAATTGAAGAATTCCAGAAAGAGCATTATCTGATTGATGACTCGCCTATGCGATTACAAGGCAGCTCGGCGAGCAGCGCGTCGGTCGCTTCCAGGTTATACGGAACACGGTCTCGTAGAGATAGTCTTGGTGGAAGCTCTTCAGAAA…	685	454	0.662774	464	64	0.137931	ATGCGATTACAAGGCAGCTCGGCGAGCAGCGCGTCGGTCGCTTCCAGGTTATACGGAACACGGTCTCGTAGAGATAGTCTTGGTGGAAGCTCTTCAGAAAGTGATTTAATTGCATTTGGAGGTGATCAGGACGCTCTCAACGATTTCAGTTCACAAATGAACCAGCTCAACTCATTCACGAAGCGTTATTCGGAGCTCGAGGAGCGTAACATGTCCCTCTCGGATGAACGTACCCGCCTCAAAACTGAAAATTCAGTGCTGAAAGAACGAATGCACAATTTGGAGGAACAGTTGACTGATAATGAGGATCGATTCAAGCAATTGCTCTCCGATGAGAAGGCACGTGGAACTGAATCAATGTCAAGGTTGAAAAGAGAAAAAGAATTGGAAACTGAAAGT…	+	rfip-1
NR_132512.1	Caenorhabditis elegans Non-coding transcript of protein-coding gene nhr-238 (nhr-238), miscRNA	1026	AAAGTATGATGGCTAAAAGCGTATTTTGTGGTGTTTGTGAGCATTCCGCAGATGTTTTCCACTTTGGTGCAATTTGTTAGCGTGTGCTGCATTTTTCCGGCGACTAGTTTCTCGAAGCAAAACGCCAACGGCAATATGTTCTGGAAATTGCGATTTAAGAAATAAAATAATCAGAAAGCTTTGCTCAAGTTGCCGGTACCAAAAATGTCTTCAAATTGGGATGAAGGAGTCATTAGTGAAATCTAAGAAACAGAAAACTTCGAGCTCCGAGAAAACTATTCTGGAAGAGTTGAACGAAGCGTACCAAAATCTACTCGACTTGAGGAAAGAAACATTTCGAAACCAGGAAGCTAAACTGACATATTTCGAGGAAATGGATGATGTGTGTTCAGTGGATCT…	393	260	0.661578	251	42	0.167331	ATGAAGGAGTCATTAGTGAAATCTAAGAAACAGAAAACTTCGAGCTCCGAGAAAACTATTCTGGAAGAGTTGAACGAAGCGTACCAAAATCTACTCGACTTGAGGAAAGAAACATTTCGAAACCAGGAAGCTAAACTGACATATTTCGAGGAAATGGATGATGTGTGTTCAGTGGATCTTAGTTTAGTAGTGGAGACATTGGTGAGAACATTTTATAAAATGGCGCCAATGGAAGATGATCAGCAGAGGCTTCTTGTCAAAAATTTTCTGGTGGAGTTTATGCTGATGGATATGTCATTCAGATCAATAGATTCCAATGTGATCATTCTTGCTAACGGGAACTATGTGGATGTTAAAAATTTAGACGAGCACTTTCAAAGCACCAAAATAGTTTCCGAC…	+	nhr-238
NR_132552.1	Caenorhabditis elegans Non-coding transcript of protein-coding gene shc-1 (shc-1), miscRNA	811	ATGTATACAACACGTTGCAGCTACTGTTGGCGTGACTGCGGCTCGAGAAATCAATCCAGTTGTTAGTAGGGTAATCGGTGAAGTGAAAAAAGAAAACTTCCCCGTAGACATCAACATTTCCTCGAAAATGATCAAAATCATAAAACAAAGTCGTCTAATTCAACGTCATCCCTTCTCATTCTTCTCATTCGGAGCCCAAGGCCAAAAGGGTACGGACACGGAGCTAATGTTCGGCTACATTGCAAAAAACAAGGATGGAACGGATCGTCGATGCCACGTGGTGTTCATCGAGGATGTGCACAAGCTCATCGACGTCCTTACCACTGCGATCAATGTGAACACTTTTGATGCACAGGCGAATGCTTCAACTTCTAACGATGGATTTACGGTGCCGGCGCC…	344	227	0.659884	156	40	0.25641	ATGATCAAAATCATAAAACAAAGTCGTCTAATTCAACGTCATCCCTTCTCATTCTTCTCATTCGGAGCCCAAGGCCAAAAGGGTACGGACACGGAGCTAATGTTCGGCTACATTGCAAAAAACAAGGATGGAACGGATCGTCGATGCCACGTGGTGTTCATCGAGGATGTGCACAAGCTCATCGACGTCCTTACCACTGCGATCAATGTGAACACTTTTGATGCACAGGCGAATGCTTCAACTTCTAACGATGGATTTACGGTGCCGGCGCCGCCGATGAGACATCGAAGTTCCCTGCATCGACAGTCATTTGTGTCGAATTGCCGAGCACCTACTGTAACTGAGGATGTTGTGGGGAAAGTTTGGTATCATGGAAATTTATCCAGAGAGGATGCACAG…	+	shc-1
NR_132573.1	Caenorhabditis elegans Non-coding transcript of protein-coding gene etr-1 (etr-1), miscRNA	2283	ATGAGCGGAGCTGTGCTACCAGCAGTTCTAGTGGTACCAAAAATGGAGTCAGTAGTCGTTCCGATTGCGGAGTCCACCGTCATTAATGCCAAGGACACAACACCATCCACGGCAGCGGACAACGACGTGTCACCGTCCCCATCGGAGCCAGACACAGATGCGATCAAGATGTTCGTCGGCCAGATCCCTCGCCAGTGGAACGAGACAGACTGTCGGCGATTATTCGAGAAGTACGGATCAGTGTTCTCGTGTAACATACTCCGTGACAAATCGACACAAGCTAGCAAAGGCTGCTGCTTTGTCACATTTTATCACAGAAAAGACGCGATAGAGGCTCAAGGAGCCCTTCACAATATAAAGGTTATTGAAGGAATGCATCATCCGGTACAAATGAAACCA…	861	568	0.659698	579	92	0.158895	ATGAGCGGAGCTGTGCTACCAGCAGTTCTAGTGGTACCAAAAATGGAGTCAGTAGTCGTTCCGATTGCGGAGTCCACCGTCATTAATGCCAAGGACACAACACCATCCACGGCAGCGGACAACGACGTGTCACCGTCCCCATCGGAGCCAGACACAGATGCGATCAAGATGTTCGTCGGCCAGATCCCTCGCCAGTGGAACGAGACAGACTGTCGGCGATTATTCGAGAAGTACGGATCAGTGTTCTCGTGTAACATACTCCGTGACAAATCGACACAAGCTAGCAAAGGCTGCTGCTTTGTCACATTTTATCACAGAAAAGACGCGATAGAGGCTCAAGGAGCCCTTCACAATATAAAGGTTATTGAAGGAATGCATCATCCGGTACAAATGAAACCA…	+	etr-1
NR_134552.1	Caenorhabditis elegans Non-coding transcript of protein-coding gene T07D3.9c (T07D3.9), miscRNA	1537	ATGATCGCTCGCCACATTGCAAATCGGATTTCTCGGTTTTCGCAGACCAGAAGCCTTAGGACTATATTTCCAAAGACTACAGTATCCATCGCTTCAAGACCCTTCTCCACAGACCCCGATTCGTTAGTCGACAAGATGGTGTCTTCCACGTTCTGTCACGTGGCAAAATGTCAGCCGGACAGTTTTAGTGAGGAGGAAAAGAATAGCAAGAAGCTGGAGCCACGGACCATTTCTCACAGTTATCGGAAGTTTGTCATCCCGCTCAGCACGGACACCAACAAGCAGAAGCAGTACCTGAGCGCCGCAAGAAGTGTTCGTCTTGGCAAAATTCTGGAAGACCTGGACCACATGGCCGTCCACGTGGCATACGTGCACAATTCGGACAACGGGACCCTCGAC…	712	467	0.655899	317	82	0.258675	ATGATCGCTCGCCACATTGCAAATCGGATTTCTCGGTTTTCGCAGACCAGAAGCCTTAGGACTATATTTCCAAAGACTACAGTATCCATCGCTTCAAGACCCTTCTCCACAGACCCCGATTCGTTAGTCGACAAGATGGTGTCTTCCACGTTCTGTCACGTGGCAAAATGTCAGCCGGACAGTTTTAGTGAGGAGGAAAAGAATAGCAAGAAGCTGGAGCCACGGACCATTTCTCACAGTTATCGGAAGTTTGTCATCCCGCTCAGCACGGACACCAACAAGCAGAAGCAGTACCTGAGCGCCGCAAGAAGTGTTCGTCTTGGCAAAATTCTGGAAGACCTGGACCACATGGCCGTCCACGTGGCATACGTGCACAATTCGGACAACGGGACCCTCGAC…	+	T07D3.9
NR_070291.1	Caenorhabditis elegans Non-coding transcript of protein-coding gene Y38H6C.9d (Y38H6C.9), miscRNA	979	ATGAAGTTGGAAGTAATGAAATATTTGACTTTTGGAGAGAGGCGGTTGGCGATACAAAGAGTGACTGTTGCCACACAGGGCTCACTCGTAACAATACGGGAAAAGATGCAAAATTCGACAATGCGCAAAAATGGAAATGAGATTAGCAGACAAAATTCCAAATTCGTTTGACTACGTGGAGCTTAAAAAAAAATTGGAAGTCTGCCTACAAATCAATACTATCCCTATAGAAAGTCTCACATTTCACGGAACACGGGCGGTTCACGAACTTTGTCGAATTTTCGAAAATCCAAGCACAACTGCCAAAAAAGTGATTATTTATATGCCTGAAACTCCCGAACAAGTGTTTTCAACTTTAATCTCGGAATTTGAAACTCGAGAAGTAAAAATTAAGGGGAA…	430	282	0.655814	157	54	0.343949	ATGGAAATGAGATTAGCAGACAAAATTCCAAATTCGTTTGACTACGTGGAGCTTAAAAAAAAATTGGAAGTCTGCCTACAAATCAATACTATCCCTATAGAAAGTCTCACATTTCACGGAACACGGGCGGTTCACGAACTTTGTCGAATTTTCGAAAATCCAAGCACAACTGCCAAAAAAGTGATTATTTATATGCCTGAAACTCCCGAACAAGTGTTTTCAACTTTAATCTCGGAATTTGAAACTCGAGAAGTAAAAATTAAGGGGAAAGAGATAATGTTTCGAAAAAATGCTGAAAATTCCAGTTGGGCTGCGCAAATTTTGGCACTTTTCAAGGAAGGTTATCTGGAGAAAATCTACGTGGATTGTGTAACCGGTGCCATTTTTGAGAAATTAGTT…	+	Y38H6C.9
NR_134543.1	Caenorhabditis elegans Non-coding transcript of protein-coding gene Y73C8B.5b (Y73C8B.5), miscRNA	582	GATTGAAAACTTTGGTTGGCCCAAAATTTGTTTTTTTTTTCAAATTTTTGTTGGCGTTTTCTGGGACAGTATTTCAAAATCTAATAATTTCTTTCGTTGGAAATATTTTTCTTGGTGAAGATTCTCGGCGAATTCGGCAAATCGGCAAATTTGTCGCACACCCCTGATGTAGAAATAAGCTAGGCCCGTAACTAAGCATCCCGTTGGTATGACCATCTATAAAGCCGGTATATGATAGCCATCAATTCTATCTTCTTCCTACTCATCATTCTCGCCTGGATTCCAAATTTTGGAAGTTCTCAGGATAATGAGGCTCTTGGAGAGCTAACAGGAGCTATGTTGTCGCTAAGAGGCTTGGCACAGAGTGAAGAGAATTTTAAAAAGGTGTTCCAAGAGTTT…	177	116	0.655367	208	90	0.432692	ATGATAGCCATCAATTCTATCTTCTTCCTACTCATCATTCTCGCCTGGATTCCAAATTTTGGAAGTTCTCAGGATAATGAGGCTCTTGGAGAGCTAACAGGAGCTATGTTGTCGCTAAGAGGCTTGGCACAGAGTGAAGAGAATTTTAAAAAGGTGTTCCAAGAGTTTGACGAAGACGGAAATGGCTTCATCTCTGTTGCTGAACTGGAACCCCTCTTCAGCAACTTTCAAGCACGGCTGTCTGCCGAAGGGATTCGCAAAACTTTCCGTTACACCGATATCGACAGAAATGGTCAAGTTGATTTAGATGAGCTCATCGATGTAACCAGAGCTGTAAATCCTTCTCTT	+	Y73C8B.5
NR_131656.1	Caenorhabditis elegans Non-coding transcript of protein-coding gene hrpu-1 (hrpu-1), miscRNA	5049	GAGCAAAAATGCTGCTCAAATGGAACACAAAATCGATTCCGCCGCATGCGCGCCTCTCGTCGCAGTGGTGCCAGTGGAACGCTCAACAAGGCCACCGTTCCGTTGCTGCCTAAAAATCGACTTGTAAAGGAACTACAAGACCGCGGACTCGACACTTCCGGGGTGCAGACAGTACTTGCCGACAGGCTTGTAGAGTTTTTAAGCGTTGAGGATGGATCGATTTCAAGTCCTGCAGTGGTGAAAAAAGCTCCAGCTGCTGCCAAAAAGACGCCTGCCGCAAAAACTCCGAAATCTGCGACAAAAGTTGATTCAATACGCCGTTCAACTCGAGGAGCTCAGCAAGTGAAAGAAGAAGAACCCGAAGAGGAGGAAGAAGAAGAAGAAGAGCAAGATGAGCCT…	2546	1667	0.654753	1034	106	0.102515	ATGCGCGCCTCTCGTCGCAGTGGTGCCAGTGGAACGCTCAACAAGGCCACCGTTCCGTTGCTGCCTAAAAATCGACTTGTAAAGGAACTACAAGACCGCGGACTCGACACTTCCGGGGTGCAGACAGTACTTGCCGACAGGCTTGTAGAGTTTTTAAGCGTTGAGGATGGATCGATTTCAAGTCCTGCAGTGGTGAAAAAAGCTCCAGCTGCTGCCAAAAAGACGCCTGCCGCAAAAACTCCGAAATCTGCGACAAAAGTTGATTCAATACGCCGTTCAACTCGAGGAGCTCAGCAAGTGAAAGAAGAAGAACCCGAAGAGGAGGAAGAAGAAGAAGAAGAGCAAGATGAGCCTGTCCGGGAGACTCCGAAACCGAAACGAAGAGGACGACCATCAATA…	+	hrpu-1
NR_138492.1	Caenorhabditis elegans Non-coding transcript of protein-coding gene F32D1.3b (F32D1.3), miscRNA	2277	ACCCGCAATTCTCACGAACGACGATGTTCTCGGCCGGACGCCATGGCGCTCACTTATCGTTCACAACGACTTTTGGGGTAATCCGATCGGTTTACAAGGATCCCATAAAAGCTATCGCCCATTGATCACCGCCTCGTTTCGCCTTCAATTTGCCGTTCATGGATTGAAAGCCGAATTATTTCATGGGGTCAATTTGATATGCCATATGATCAATTCCATGTTGGTGTTGAAACTCGCCAGGCAGATGAGGATAATGGGAAATGAATTCTCCCTCCTCTCCGCTCTAATCTTTGCTTGCCACCCAATAACTTCCGAAGCAGTTTGCTCAATTGTCGGTAGAGCAGACTTGCTGAGCACAATGCTAATTTTACTGGCAATCACATGTCATACCTCGGATCC…	1011	659	0.65183	446	41	0.0919283	ATGATCAATTCCATGTTGGTGTTGAAACTCGCCAGGCAGATGAGGATAATGGGAAATGAATTCTCCCTCCTCTCCGCTCTAATCTTTGCTTGCCACCCAATAACTTCCGAAGCAGTTTGCTCAATTGTCGGTAGAGCAGACTTGCTGAGCACAATGCTAATTTTACTGGCAATCACATGTCATACCTCGGATCCAAGTACCTTCCGAACAATTGTGCTGTCAATATTGGCAGTAACAGCTAAAGAAACTGGAATTATCTTGCTGCCGCTGATAACTCTCTACGATGTTTTGTTCAAGACCTCCAACACCAAACAATTCCGCCGTGACGTCACTGCCTACCTCATATCCCTTCTTGCTCTCTGCTACCTTCGACTATCAATTAACAATTTCCAATCCCCA…	+	F32D1.3
NR_144480.1	Caenorhabditis elegans Non-coding transcript of protein-coding gene iars-2 (iars-2), miscRNA	3216	ATGAGTTTCAAAGATTTTTCTTTCGAGTTCAACGGAGAACCAATTCACTTTTCGATAACCTCGCATCCCGACAAAGATCTTGTGCACTTCAATTCAACAGGAAGAATCGGACAAGTAATCGAAGTTATTCAGCCACCAGAGATTCTATCTAGCCAGCTCTCCGATCAACAAAGAGTCGAATACGAGTTGAAGAGCTTGCTGGGAAATCCTGAATTGCCCGGCGTTGAGTTATTCATTCGTAGATTTGTGATCCATTTCGCAGGAACAAACCAGAGGAAGAGTGCTCTTTTTGAATCGATCTTGATGGCATCCCGAACGAATGCATTGCAGCCGCTTTGCAAGCCCTCGAAGAGAATCATTAGTAACTCTCTCACACATCTTTCCTCGTCATCCACGTCG…	1647	1071	0.650273	456	38	0.0833333	ATGAGTTTCAAAGATTTTTCTTTCGAGTTCAACGGAGAACCAATTCACTTTTCGATAACCTCGCATCCCGACAAAGATCTTGTGCACTTCAATTCAACAGGAAGAATCGGACAAGTAATCGAAGTTATTCAGCCACCAGAGATTCTATCTAGCCAGCTCTCCGATCAACAAAGAGTCGAATACGAGTTGAAGAGCTTGCTGGGAAATCCTGAATTGCCCGGCGTTGAGTTATTCATTCGTAGATTTGTGATCCATTTCGCAGGAACAAACCAGAGGAAGAGTGCTCTTTTTGAATCGATCTTGATGGCATCCCGAACGAATGCATTGCAGCCGCTTTGCAAGCCCTCGAAGAGAATCATTAGTAACTCTCTCACACATCTTTCCTCGTCATCCACGTCG…	+	iars-2
NR_131345.1	Caenorhabditis elegans Non-coding transcript of protein-coding gene Y92H12A.4b (Y92H12A.4), miscRNA	3627	ATGAACGAACAGCAGACGAGGAGGATTCAAAAACTGATGAAAATCAATCTAAAATGCGAAACACCGCCAGAACTCGTCGCTCGACTCGCAAATGACTCAATTGTGCTGGATAGCCGTATCACTGGAAAGTCTGATAAGGAAGTAATTGATATTATGATTTCCAAAGAGGAACACGATGTGAAATCGATTGGATTAATGTATCACATTCTTACAAGCGGCGAGAACCCGGATTTATTTGGCAAAATGATCAGATACGTGACAGGAGGCGGCGCTGAGTATTGGCATCACGTGCTTTGCAATATGAATATGATTTTATTCGAAGTCTGGCCATTCCTGCATCTTCTGTGCAAAGAGCAATTGCTCCGATTGATTCGAGAAGCCGTTCGCCAAAATGTGAAA…	1624	1052	0.647783	879	85	0.0967008	ATGAACGAACAGCAGACGAGGAGGATTCAAAAACTGATGAAAATCAATCTAAAATGCGAAACACCGCCAGAACTCGTCGCTCGACTCGCAAATGACTCAATTGTGCTGGATAGCCGTATCACTGGAAAGTCTGATAAGGAAGTAATTGATATTATGATTTCCAAAGAGGAACACGATGTGAAATCGATTGGATTAATGTATCACATTCTTACAAGCGGCGAGAACCCGGATTTATTTGGCAAAATGATCAGATACGTGACAGGAGGCGGCGCTGAGTATTGGCATCACGTGCTTTGCAATATGAATATGATTTTATTCGAAGTCTGGCCATTCCTGCATCTTCTGTGCAAAGAGCAATTGCTCCGATTGATTCGAGAAGCCGTTCGCCAAAATGTGAAA…	+	Y92H12A.4
NR_131363.1	Caenorhabditis elegans Non-coding transcript of protein-coding gene ctn-1 (ctn-1), miscRNA	2540	ATGGCGGCGTCATCGATGTCATCGTTGACGTCCTCATATCACACGACGGCAATGCCGTCCTCGAACTCTGTGGTCCCGCCGTTTGATGCTCGAAATTTGGAAATTAAGACAAAATCCATAGAGCAGACACTTATCCCGCTAGTTACTCAGATCACCACACTCGTCAACTATAAAGAAAGTTACATGGCAAGTGGGAAGCCGAAATCTGAACGAGCAATGAGAGCAGCGTTGAAGATCGGAAGCGCCGTTGAGGCAGCAATCGAACGGTTTGTGTGTGTTGGAGAGACGATAGCCGACGAGAACGCGGATATTCAGCCGGAAATGTATGATGCGTGTACTGAAGCTCGGCTAGCTGGTGCTTCAATGGCCAACCTATCATGTGCATGTAACGATGATCCC…	1212	784	0.646865	571	84	0.14711	ATGGCGGCGTCATCGATGTCATCGTTGACGTCCTCATATCACACGACGGCAATGCCGTCCTCGAACTCTGTGGTCCCGCCGTTTGATGCTCGAAATTTGGAAATTAAGACAAAATCCATAGAGCAGACACTTATCCCGCTAGTTACTCAGATCACCACACTCGTCAACTATAAAGAAAGTTACATGGCAAGTGGGAAGCCGAAATCTGAACGAGCAATGAGAGCAGCGTTGAAGATCGGAAGCGCCGTTGAGGCAGCAATCGAACGGTTTGTGTGTGTTGGAGAGACGATAGCCGACGAGAACGCGGATATTCAGCCGGAAATGTATGATGCGTGTACTGAAGCTCGGCTAGCTGGTGCTTCAATGGCCAACCTATCATGTGCATGTAACGATGATCCC…	+	ctn-1
NR_132527.1	Caenorhabditis elegans Non-coding transcript of protein-coding gene F22F7.4b (F22F7.4), miscRNA	1438	ATCTAAAATTCAACCATTTCAAAGCACTCACACATTTATTCACTCTGCCTACTACTATCCAATTTCCAAGTCACTCGGAAGAAACGCAGTCGCCATGGTAACCACTATGAACAAGCGGACAGTTTCCAAAATCACAAGACACACAATCAACTTGATAGGCACCAATAGGACATCAAGATGGCTGAAGAAAGCTACTTTAACTACTGAACACGCGCTGGACGATCGTTGTGACTACTCGCTAATTTTAGCGCAGACCAACTTGCTGGAGAATATGAGGACACTGGAAATTGAAGCCGATGGGATTTTGATGCAGATACCTATGAAACGTCCAAAATATTCGGCTCCCAAGCCAGTGGTTTTCTGCGTTTCCCCACAGTTTGCTGCAGAGCAGTGGCAGAC…	692	447	0.645954	293	53	0.180887	ATGGTAACCACTATGAACAAGCGGACAGTTTCCAAAATCACAAGACACACAATCAACTTGATAGGCACCAATAGGACATCAAGATGGCTGAAGAAAGCTACTTTAACTACTGAACACGCGCTGGACGATCGTTGTGACTACTCGCTAATTTTAGCGCAGACCAACTTGCTGGAGAATATGAGGACACTGGAAATTGAAGCCGATGGGATTTTGATGCAGATACCTATGAAACGTCCAAAATATTCGGCTCCCAAGCCAGTGGTTTTCTGCGTTTCCCCACAGTTTGCTGCAGAGCAGTGGCAGACTTTTCTGGTGCAGTTGCATGTTTCAAAGCGATACGGAGCTCATCTACAACTGTACGTGGTATCTATGGTAGAGTCCTACTTCAACTTGCTCAAG…	+	F22F7.4
NR_132545.1	Caenorhabditis elegans Non-coding transcript of protein-coding gene mek-1 (mek-1), miscRNA	1170	ATGGAGAGAGACTTCGACCTTGGCATGGGCAGACCTGGCGGGCTCGGAGGACTTGGTGGTGAACCGATCATGCAACAAATGCCACAGCCAGCGCCTCATCATCCATCCCGTAGTAGTAACGACCACAATGTGAAGAACCTCATGAAGCAGGCCGAGGAGAACTCCGGATATCTCACATTGCAAGGTAACCGTCGTAAAGCTGACTTGAAGGAGCTTCAGTTCGTGGAAGATATTGGTCATGGAAGCTGCGGTACGGTCACAAAGTGCAGATACAAGAGTGTGATCATGGCTGTGAAGACGATGCCTCGGACGTCAAACAGTTATGAAATGTCCCGCATTTTGATGGATCTTGACGTCATCTGTCTCTCTTTCGACTGTCCGTACATTGTACGTTGCTTC…	465	300	0.645161	339	94	0.277286	ATGGAGAGAGACTTCGACCTTGGCATGGGCAGACCTGGCGGGCTCGGAGGACTTGGTGGTGAACCGATCATGCAACAAATGCCACAGCCAGCGCCTCATCATCCATCCCGTAGTAGTAACGACCACAATGTGAAGAACCTCATGAAGCAGGCCGAGGAGAACTCCGGATATCTCACATTGCAAGGTAACCGTCGTAAAGCTGACTTGAAGGAGCTTCAGTTCGTGGAAGATATTGGTCATGGAAGCTGCGGTACGGTCACAAAGTGCAGATACAAGAGTGTGATCATGGCTGTGAAGACGATGCCTCGGACGTCAAACAGTTATGAAATGTCCCGCATTTTGATGGATCTTGACGTCATCTGTCTCTCTTTCGACTGTCCGTACATTGTACGTTGCTTC…	+	mek-1
NR_131607.1	Caenorhabditis elegans Non-coding transcript of protein-coding gene sri-19 (sri-19), miscRNA	1077	GAAAAGCACAACAACAGTTGACCGCCCCCATCTGACTCTAAATCTCTTCATTTGAACGATCTTTCCACCGGATGCCTACTCATCAGAGATTGAATGTGGTTTTCGAATGTTCTGATAAAATATGAAAATGAGAAAGTTTTGAACTGCTAAATTTCACGACTGTACTGAATTAGCTTTCCAGAAGATATGCCAAGACTACGACAGATTCTGTCTCTATTGGCTGACGCTCAGACAACACTGCTAATGCAGCCAGTCTACATACTTCCAATAATTGGTGGATATACAAATGGACTTTTGTGGCAGGTGTTCAGACTATCTTCACATATTCAAATGGCAATGTTTCTCTTGTTATTGTATCTTCAAGTTGCTTCAATTGTCTGTGCAATTGTTACCAAATAT…	459	296	0.64488	217	52	0.239631	ATGCCAAGACTACGACAGATTCTGTCTCTATTGGCTGACGCTCAGACAACACTGCTAATGCAGCCAGTCTACATACTTCCAATAATTGGTGGATATACAAATGGACTTTTGTGGCAGGTGTTCAGACTATCTTCACATATTCAAATGGCAATGTTTCTCTTGTTATTGTATCTTCAAGTTGCTTCAATTGTCTGTGCAATTGTTACCAAATATCATGTTGTTTCAAATATTGGAAAGCTCTCTGATCGATCAATACTATTCTGGATTTTTGTTATAGTTTATCATGGGTGTGCGTTTGTCATTACAGGATTTTTTAGTGTTTCTTGTTTGGCACGACAAGAGGAAGAAAATTTGATTAAAACGAAGTTTCCAAATGCGATCAGCGTATTCACATTGGAA…	+	sri-19
NR_131666.1	Caenorhabditis elegans Non-coding transcript of protein-coding gene srz-38 (srz-38), miscRNA	899	ATGGACGAAATTTCCACGGATATGCCGGACGTTGTCAAATATGTCAATGCAATCATTTTTTGTGCTTCAATTATCATGTTTTTGATTGTGTTTCCATTTTATGTGTACGTGTTTAAAATGAATCGGAAACAGGATCAAGAGCAGTCAATCATTTCTATCAAATGACAAGAAACGTTTTTTTCCTCTGCATAGCTATGATATTTTTTGCGTGTCTTAGTCTACTTGAAAGATTTTCCGGACTTTTCAAGTTGCTACCTCTAATTTTAATGTACATCATTTACATAATCACCCAGATTTTTTCTTTTTTGACATTTCTCCTATCCTTTCAAAGATTCATACTCTATTTCATCAGTTCAAGCGAACCCTATATAGTCCAAATACAGAAGCAGGCACCAAAAT…	382	245	0.641361	246	101	0.410569	ATGACAAGAAACGTTTTTTTCCTCTGCATAGCTATGATATTTTTTGCGTGTCTTAGTCTACTTGAAAGATTTTCCGGACTTTTCAAGTTGCTACCTCTAATTTTAATGTACATCATTTACATAATCACCCAGATTTTTTCTTTTTTGACATTTCTCCTATCCTTTCAAAGATTCATACTCTATTTCATCAGTTCAAGCGAACCCTATATAGTCCAAATACAGAAGCAGGCACCAAAATACATATGGGCTTTGTATCTTGTGTTTATTATCAAAGACATTTTTATTTTTGTTTTCATTTTTGTTGATGCAAAAGAAGAGAGCAATGGATTCAAAACTATTTACATTGTAATATTCTTCACTTTCAATATTTTTTCTATACTATCGGCAATATTACATGTC…	+	srz-38
NR_133590.1	Caenorhabditis elegans Non-coding transcript of protein-coding gene Y19D10A.4b (Y19D10A.4), miscRNA	1076	GACTAACCTTGTCATTTTGCGGACTCTGCTCCACACTTGGCACCTTCTTCACACCGCTCGCCGTCACTTATAGCTTTTACCTCGTCGTTTTCTGCCGTGTTCTTCAGGGAATCGGGATAAGTGTGATTCTGACAGTTCTCGGTGTAATTCCTTCATATTGGTCGCCAAAAACCGAATACAGTACCTATTTGGCGATATTATCGTGTGCCTGGCAGTTTTCAAATGTGATTTTCATGCCGATTTCGGGGATTTTGTGCGATTCTTCGTTCGGTTGGCGGTCGATTTATTATGTTTTCGGCGTGGCTACTGGGTTTTTTTATTTCGTGTTTTTCATGTTTTACACGGATATTCCCGGAATTCATAAAAACGTCTCCGAAAAAGAGCTCGGCCAAATCGTCG…	437	280	0.640732	228	67	0.29386	ATGCCGATTTCGGGGATTTTGTGCGATTCTTCGTTCGGTTGGCGGTCGATTTATTATGTTTTCGGCGTGGCTACTGGGTTTTTTTATTTCGTGTTTTTCATGTTTTACACGGATATTCCCGGAATTCATAAAAACGTCTCCGAAAAAGAGCTCGGCCAAATCGTCGAAGGAAAACCCGAGCACACTGTCCGTGAAGCCGTCCCATACTGGAAAATTTGCACAGACCGCTGTGTTCTGTCTGCGTGGGTGAGCTTCCTTGGCGGAAACCTCGGCTTCATCACCCTGCTTCTGTACGGACCAACTTATCTTCGAGAAGTTCTGCAATTCGATGTGAGGTCGACTGGATATATCAACGCGTTACCGTATGCTCTTTGTGCGATCTATAAATTTGGCGCCGGC…	+	Y19D10A.4
NR_133604.1	Caenorhabditis elegans Non-coding transcript of protein-coding gene C01B4.7b (C01B4.7), miscRNA	1076	GACTAACCTTGTCATTTTGCGGACTCTGCTCCACACTTGGCACCTTCTTCACACCGCTCGCCGTCACTTATAGCTTTTACCTCGTCGTTTTCTGCCGTGTTCTTCAGGGAATCGGGATAAGTGTGATTCTGACAGTTCTCGGTGTAATTCCTTCATATTGGTCGCCAAAAACCGAATACAGTACCTATTTGGCGATATTATCGTGTGCCTGGCAGTTTTCAAATGTGATTTTCATGCCGATTTCGGGGATTTTGTGCGATTCTTCGTTCGGTTGGCGGTCGATTTATTATGTTTTCGGCGTGGCTACTGGGTTTTTTTATTTCGTGTTTTTCATGTTTTACACGGATATTCCCGGAATTCATAAAAACGTCTCCGAAAAAGAGCTCGGCCAAATCGTCG…	437	280	0.640732	264	63	0.238636	ATGCCGATTTCGGGGATTTTGTGCGATTCTTCGTTCGGTTGGCGGTCGATTTATTATGTTTTCGGCGTGGCTACTGGGTTTTTTTATTTCGTGTTTTTCATGTTTTACACGGATATTCCCGGAATTCATAAAAACGTCTCCGAAAAAGAGCTCGGCCAAATCGTCGAAGGAAAACCCGAGCACACTGTCCGTGAAGCCGTCCCATACTGGAAAATTTGCACAGACCGCTGTGTTCTGTCTGCGTGGGTGAGCTTCCTTGGCGGAAACCTCGGCTTCATCACCCTGCTTCTGTACGGACCAACTTATCTTCGAGAAGTTCTGCAATTCGATGTGAGGTCGACTGGATATATCAACGCGTTACCGTATGCTCTTTGTGCGATCTATAAATTTGGCGCCGGC…	+	C01B4.7
NR_132579.1	Caenorhabditis elegans Non-coding transcript of protein-coding gene T04B8.5c (T04B8.5), miscRNA	2913	ATGTCATCAGACACGAGCACCATATTTGGTGCTCCAAGTATGACGTCATACGGGGGAATTGTCAACGAAATGTACGATGGAGGTGGAGGTGACGCTGAGATTCCAGGCGAAAATGGGAAAAGCCCGAAGAAGGGAGCCGTGCCGTTGATTGACGAAGAATCCCAGTCAACGCCACGTGGCAGCACATCTGGAGATGGAGGTGGCGGATCGCCGAGCATGGAGTTCAGCTCAAGCAGGCCTGGCGGCTTATCCACAATATCTGGAGTATTTGCTCCGGTGGCGCTGAGCATGTTCAGTATATTGCTCTTTTTAAGAATGGGTAAAGCTTTAGATTTTTTAATTTCAGAATTTTCTTCTAAATGTGAATTTTGAGGATTTGTGGTGGGTCAACTGGGATTC…	1308	836	0.639144	667	98	0.146927	ATGACAATACTACAACTAGCGATGGCTTATGCGATAGTTATGCTCACCGTGCTCTCACTTTGTGCAATTTCCTCAAATGGAGCTGTTGAAGGTGGTGGTGTATATTACATGATTTCCCGATCCTTGGGTCCTGAGTTTGGTGGAGCCATCGGAGTTTTATTTTTTGTTGCAAATGTATTTTCATGTGCTCTGTACATATCTGGATTTACCGAAGCTCTAATGAATAATATTGGAAATGGACAATTCCCCGACTCGCCAGCCTGGCGGTTTGTCTACTGCGTCCTTGTCTCCCTGGTCCTCCTTGTCCTATCCCTGTTAGGCTCCGCCCTCTTCGCCAAGACCGCCCTGATCACATTTGTCCTGATCTCAGTTTGCTACGGAACATGGATTGTTTCTGTG…	+	T04B8.5
NR_132575.1	Caenorhabditis elegans Non-coding transcript of protein-coding gene cbn-1 (cbn-1), miscRNA	2126	ATGCGGATAACGGTGTTAATCCTATCAACGTTACTGGTCACTATTCTCAACGGTTTACCAATTGTACCTGTAGTCGAAGATTCAATATCCCCAGAAGAAGTCCCTGAACCGTCTCCAGAAATTGAAGAAAATACAGTACCCCCGCCACGTGTCATATCTCCACGTGTCGATGTGAGTGTTGATGTTAATGAAGACGGAGTGTTGGATATTGATGAAATACGATATGCAGCATTTGTGCATCACGGACTGTCGGCTTCGGTAGTCGAGGACTTGTTTAAGCAGGTAGACACAAACCGTGACAACGTGCTAGATGCCCGAGAATTCGATGCGATTCGAATGTTGGTACTAGAAAAAGCTGAAAATGCAGCTCTGAGATATCTTCAAAATGTCGATACCGAC…	723	462	0.639004	582	61	0.104811	ATGCGGATAACGGTGTTAATCCTATCAACGTTACTGGTCACTATTCTCAACGGTTTACCAATTGTACCTGTAGTCGAAGATTCAATATCCCCAGAAGAAGTCCCTGAACCGTCTCCAGAAATTGAAGAAAATACAGTACCCCCGCCACGTGTCATATCTCCACGTGTCGATGTGAGTGTTGATGTTAATGAAGACGGAGTGTTGGATATTGATGAAATACGATATGCAGCATTTGTGCATCACGGACTGTCGGCTTCGGTAGTCGAGGACTTGTTTAAGCAGGTAGACACAAACCGTGACAACGTGCTAGATGCCCGAGAATTCGATGCGATTCGAATGTTGGTACTAGAAAAAGCTGAAAATGCAGCTCTGAGATATCTTCAAAATGTCGATACCGAC…	+	cbn-1
NR_132493.1	Caenorhabditis elegans Non-coding transcript of protein-coding gene Y50D4C.6b (Y50D4C.6), miscRNA	578	AACGCCTAATACCTGGTCGGATATCTCGCGTCATACAAACATTACGCAAAGAAACGTCAGGAATTCGATATGCAGACGTATACCAGGACGATTATTGCCACGTCAACACTTTTGGACTTTTAAAATCCGGACTAAAAATCCCGCTTCACGACCATCCCAACCAGCACGCCGTCATGAAAGTCTATCAAGGATCCGTGAAAATTCGATCATTTTCGATTATCGATTGCGATGAAAGTGATGATGATGATGAGGGGGGTGGAGCAGCGAGCAGCAGCTCGGCGAGCCCCGTACGAGTACGATATGAGGGAGAAATTGTGCTCTCCAGTGGCTCGGAGCAGCAACATTCGGCGGTTTTGGGTCCGAGAAATGGAAACATCCACGAAGTGACGTCACTGGAAC…	210	134	0.638095	85	35	0.411765	ATGAAAGTCTATCAAGGATCCGTGAAAATTCGATCATTTTCGATTATCGATTGCGATGAAAGTGATGATGATGATGAGGGGGGTGGAGCAGCGAGCAGCAGCTCGGCGAGCCCCGTACGAGTACGATATGAGGGAGAAATTGTGCTCTCCAGTGGCTCGGAGCAGCAACATTCGGCGGTTTTGGGTCCGAGAAATGGAAACATCCACGAAGTGACGTCACTGGAACCGCACACCTATTTTTGCGATTTTTTCATCGCAAACTCACCGAATTGCAATTATTATCGAGTTGACGAGTCATCGGAACCCCTCGTCGCCGGAAAATCAGCAATTTTGAACAGAATTCGATGTCCCAGCGATTTCTATTGTGATATTATGGATTTCCCGTCATTTGAGAAATTT…	+	Y50D4C.6
NR_056884.1	Caenorhabditis elegans Non-coding transcript of protein-coding gene pik-1 (pik-1), miscRNA	1569	ATGGAAGAGAGAGAAAATGTAGAGAGAGGGAGAGGGATGAGACGACGAGAGGAAGTGACGACACTCCGCTTTCCTCCGCTTTTGGATTTATTGGAATTTCAGAATTAGACAATGGATGATTCTCTTGGAGTATCAGAAGTTGTAATGATTCCATTCATGAAACGAGAAGTTCTCCAGCAAATATGTGCGATTTTAGATACGGATAACACTTGGGAGACGATTGCACCTTACATGCCCGGAATTGAGTTGAGAGATGTTGAAGGTTGCAAGAGATATTCAAGTTATAACCAAAGTCCATCGGAGTTACTTTTAAGAATATGGAGCTCGAAAGGATACTCGACAACTCATCTTTATCAACTTTTTGCGAAAACAAAATTGATTCGATTGATGAGAATGATG…	762	485	0.636483	621	162	0.26087	ATGGATGATTCTCTTGGAGTATCAGAAGTTGTAATGATTCCATTCATGAAACGAGAAGTTCTCCAGCAAATATGTGCGATTTTAGATACGGATAACACTTGGGAGACGATTGCACCTTACATGCCCGGAATTGAGTTGAGAGATGTTGAAGGTTGCAAGAGATATTCAAGTTATAACCAAAGTCCATCGGAGTTACTTTTAAGAATATGGAGCTCGAAAGGATACTCGACAACTCATCTTTATCAACTTTTTGCGAAAACAAAATTGATTCGATTGATGAGAATGATGAGGTCACAAGTACATGAGAAGTATCATTATTTGGAGAACAAGGTCACAAATTCGACGTCTCGAGTTTCGAAACAAATGGTCCAACCGCCGGGGTCTCAAAGTGCGTCTCGT…	+	pik-1
NR_133607.1	Caenorhabditis elegans Non-coding transcript of protein-coding gene acr-17 (acr-17), miscRNA	2333	AAAAATTCAGCACCCAATATGATAAGCTTTCAACTTTTATTAAGGATAGTGGTGCTGCATTTTTTAATGGGACTTGCAATGGCTCAACAAAAACAACTGATAAAATACTTGTTCAGGGACTATCATAAAGAATTAAGGCCAGTAAAAGACGAGTCAAGTGGTCCAACAAATGTCACAGTCCAATTATATTTCAAGCAAATTCAAAAAGTTCACGAAAATGATCAAATAATCACCCTTTACTGCTGGATCGAAGAATATTGGCAGGATGAGTTTTTGACATGGAATCCATCAGATTTCGGGAACATTAAGTCACTTCATGTTCCGTCGGAGATGATTTGGAAGCCAGATTTGCTAGTCTATAATAACGCCAACATGAATATCAAGGAGAACGAAATGCAG…	745	474	0.636242	539	76	0.141002	ATGATAAGCTTTCAACTTTTATTAAGGATAGTGGTGCTGCATTTTTTAATGGGACTTGCAATGGCTCAACAAAAACAACTGATAAAATACTTGTTCAGGGACTATCATAAAGAATTAAGGCCAGTAAAAGACGAGTCAAGTGGTCCAACAAATGTCACAGTCCAATTATATTTCAAGCAAATTCAAAAAGTTCACGAAAATGATCAAATAATCACCCTTTACTGCTGGATCGAAGAATATTGGCAGGATGAGTTTTTGACATGGAATCCATCAGATTTCGGGAACATTAAGTCACTTCATGTTCCGTCGGAGATGATTTGGAAGCCAGATTTGCTAGTCTATAATAACGCCAACATGAATATCAAGGAGAACGAAATGCAGACTAACGTTCAAATCGAG…	+	acr-17
NR_133608.1	Caenorhabditis elegans Non-coding transcript of protein-coding gene acr-17 (acr-17), miscRNA	2249	AAAAATTCAGCACCCAATATGATAAGCTTTCAACTTTTATTAAGGATAGTGGTGCTGCATTTTTTAATGGGACTTGCAATGGCTCAACAAAAACAACTGATAAAATACTTGTTCAGGGACTATCATAAAGAATTAAGGCCAGTAAAAGACGAGTCAAGTGGTCCAACAAATGTCACAGTCCAATTATATTTCAAGCAAATTCAAAAAGTTCACGAAAATGATCAAATAATCACCCTTTACTGCTGGATCGAAGAATATTGGCAGGATGAGTTTTTGACATGGAATCCATCAGATTTCGGGAACATTAAGTCACTTCATGTTCCGTCGGAGATGATTTGGAAGCCAGATTTGCTAGTCTATAATAACGCCAACATGAATATCAAGGAGAACGAAATGCAG…	701	446	0.636234	634	80	0.126183	ATGATAAGCTTTCAACTTTTATTAAGGATAGTGGTGCTGCATTTTTTAATGGGACTTGCAATGGCTCAACAAAAACAACTGATAAAATACTTGTTCAGGGACTATCATAAAGAATTAAGGCCAGTAAAAGACGAGTCAAGTGGTCCAACAAATGTCACAGTCCAATTATATTTCAAGCAAATTCAAAAAGTTCACGAAAATGATCAAATAATCACCCTTTACTGCTGGATCGAAGAATATTGGCAGGATGAGTTTTTGACATGGAATCCATCAGATTTCGGGAACATTAAGTCACTTCATGTTCCGTCGGAGATGATTTGGAAGCCAGATTTGCTAGTCTATAATAACGCCAACATGAATATCAAGGAGAACGAAATGCAGACTAACGTTCAAATCGAG…	+	acr-17
NR_132568.1	Caenorhabditis elegans Non-coding transcript of protein-coding gene ascc-1 (ascc-1), miscRNA	1222	ATGGCCGCTACATTCCCACTGTCAGCTGGAACGTATTCGATCAATGGAAGAAAGTACCGAAAAACGGCTTATAACCTGAAGGCTGACACGTCATTTGATCTGAATACGGATACGACATTTGCAGATACTCCGGATATCTACGAAGATGAAGCATCAGCTGATTGTTTTGCTCCACCTGGTCTCCCTGAATTGCGGAAAAGGGCAGCAAAAGCTAAGATAGTTGCAAAAGCTGTGGAAACAAGTTCTAAGGAACCGGAGCCAACTGAAGATGATCGTATCAAAGTGATTGGTGGCAAGAAATGGATTTCTAGCATTAATGTGGCGCCCTGTTTTATTGGAAAATTGATTGGAACAAACCGTCGAACTCTGAATTCACTAGAAAACGAGACTCAATGTCGA…	595	378	0.635294	345	65	0.188406	ATGGCCGCTACATTCCCACTGTCAGCTGGAACGTATTCGATCAATGGAAGAAAGTACCGAAAAACGGCTTATAACCTGAAGGCTGACACGTCATTTGATCTGAATACGGATACGACATTTGCAGATACTCCGGATATCTACGAAGATGAAGCATCAGCTGATTGTTTTGCTCCACCTGGTCTCCCTGAATTGCGGAAAAGGGCAGCAAAAGCTAAGATAGTTGCAAAAGCTGTGGAAACAAGTTCTAAGGAACCGGAGCCAACTGAAGATGATCGTATCAAAGTGATTGGTGGCAAGAAATGGATTTCTAGCATTAATGTGGCGCCCTGTTTTATTGGAAAATTGATTGGAACAAACCGTCGAACTCTGAATTCACTAGAAAACGAGACTCAATGTCGA…	+	ascc-1
NR_131667.1	Caenorhabditis elegans Non-coding transcript of protein-coding gene C35D6.13b (C35D6.13), miscRNA	1199	ATTTTCTGAAAACTATGAACTCAACAACCGAGCGTCTTCTTTCATCCGTTATTTCTGACAAAAATGACAATGTGTTCTGGTTTTGGTTTTATAATATTTTGGGCTCCGTGTATTTTATCGGGCACTTATTTTACGTGTACGTTTTTAATGAAAATCAGGATCGCGATAAAAAGCAAAAGACACATTTAGGCATAAGAATTAAAATTTGATTTTTCAAAAGATTTCTACAGGAAAACTGAAATTAGTTCTTTCATTATTTGTCGCAAAATTGCTCCAAAAATCGAATTTTCTTCAGGACCTCCTGTTTCCAATAACAACTCATATTTTCCATGCAATGAAAATTGTCACCATCCTGTTATTGTTCATGTTCATTTCTCAAGTTTTGTTACGCTGGCATCA…	419	266	0.634845	315	105	0.333333	ATGAAAATTGTCACCATCCTGTTATTGTTCATGTTCATTTCTCAAGTTTTGTTACGCTGGCATCACTTTGAAAATGAAAAAAGATTGAAAAATGGAAATGAGTGTGATCACATTTTAACGTATGATGATATCTTGCAACAACCCAAATTGCACATTTTCCTTGAAGTAATTGGGATTATCTCTTGGATCTTCACTTATCCCATTTATATTGTAGCCCAAACATACCACGTGATCATATTCCTTCTATCAGTTCAATTCTTCATAGTTTGCTTCTTCCCAAGACTCGAGCAAAAATTTCGGAAAATTCATAGAAAAATCAGAAGGAAAACAATACACTTTTATTGGATACTATTCATTTTTCAAGTTTTTCACTATTTTATTAAACTTTTTTATCAACAT…	+	C35D6.13
NR_102121.1	Caenorhabditis elegans Non-coding transcript of protein-coding gene str-81 (str-81), miscRNA	1313	ATGACTACTACTACTGTCACTTTTCCAATTCTCCAGTTGCCCACGCAGGCTCTGAGAAAAGCACTTTGGATATTGGCACCCCGTGATATAATCAATTTTGCTCTAATCTCCGAATCTGCAAAACAAGCAGCTGAGTCATTGAATCTCAAAAAGAAGCAAATTGTGATCGATGTTAATGAAACAATTTCCGTAGAAGTCACTGATTTCAAATTCGGATGACAGTGCTTAAAGGTTCGGTGTGGATAGCACTCACATCGTTTATCGATTTGGCAGCTCTAAGCTTTTCAATTCCCGTCAATCTTCTTTTGTTGTACTGTATTTGCACAAAATCTGAAAAATCATTTGGTCGATACAAACATCTCATGGCTTGGTTTTCAATGCAAAGCATATTTTTTACGA…	575	365	0.634783	284	55	0.193662	ATGACAGTGCTTAAAGGTTCGGTGTGGATAGCACTCACATCGTTTATCGATTTGGCAGCTCTAAGCTTTTCAATTCCCGTCAATCTTCTTTTGTTGTACTGTATTTGCACAAAATCTGAAAAATCATTTGGTCGATACAAACATCTCATGGCTTGGTTTTCAATGCAAAGCATATTTTTTACGATTATCGCTTCTGTCACACACATGTGTTTCCACACAATTGGAGGAACATTTATGATGTTTACTATAAGTAATCACTTGAATCTTCCATCATGGGGTATTTGGGCTTCATTAGGTTTATGTTGTGTATCCGTTGGATATGTTCTTTTGATTCTTAGTGCACAATTTGTTTTTCGGTATTTTGCAATGCACAATAAAAAAAATCTGAAATACTTCTTC…	+	str-81
NR_132583.1	Caenorhabditis elegans Non-coding transcript of protein-coding gene plpp-1.2 (plpp-1.2), miscRNA	1127	ATGTCTACAATAACTAGGAAGTTGTCAAGTCGAATAGTTCCTGTCTTTCGAAAAATATCTACAATGTCCTTATTCCAGGTGATGGAACCCTCATTGGATCCAAAAGTTTTCAATGTCAACGAAGTAGCTGTTGGACTCAATTTAGTTCTTTTGTATGGATTTGCTGCTGTAACCGTGATCGTTCCCACTCTGCTTGGTGTCTCACAACGTGGATTTTTCTGTGATGATGATTCGATTCGATATGAATATCGGAAAGATACAATAACTGCAGTACAGTTGATGCTGTATAATTTAGTGCTCAATGCAGCAACAGTATTGTTCGTCGAATATTATCGAATGCAAAAGGTAGAATCAAATATCAATAATCCGAGATATCGCTGGAGAAACAATCATCTTCAC…	457	290	0.634573	264	137	0.518939	ATGTCTACAATAACTAGGAAGTTGTCAAGTCGAATAGTTCCTGTCTTTCGAAAAATATCTACAATGTCCTTATTCCAGGTGATGGAACCCTCATTGGATCCAAAAGTTTTCAATGTCAACGAAGTAGCTGTTGGACTCAATTTAGTTCTTTTGTATGGATTTGCTGCTGTAACCGTGATCGTTCCCACTCTGCTTGGTGTCTCACAACGTGGATTTTTCTGTGATGATGATTCGATTCGATATGAATATCGGAAAGATACAATAACTGCAGTACAGTTGATGCTGTATAATTTAGTGCTCAATGCAGCAACAGTATTGTTCGTCGAATATTATCGAATGCAAAAGGTAGAATCAAATATCAATAATCCGAGATATCGCTGGAGAAACAATCATCTTCAC…	+	plpp-1.2
NR_136394.1	Caenorhabditis elegans Non-coding transcript of protein-coding gene oac-50 (oac-50), miscRNA	2047	ATGTGTTTGATATTCTGTCGATTCGTTATAATTTTTTGGATCCTATTGCAAATTGAGGGGGTTGTTGTTAATGATTCAAGAATCCAGAGTTGGATGCATTCGCGAGATATCCGGCACCGGGATCCCCAAATATTTATGATGGATCTTTCCGGAAGTGTAACGATTTGAATGAGAAAGGAGGACATCGGAGGAAATATTGTTATTTAATTCAGGCAGATGAAAAAATGAATTGTCGAGAGGAATATCATTCGATTCTTTTTAAGCCCAACAGGACTGCTTTTGGGTTTTGTGGTCCTGAAATCTGTCATGGGAAAGACTACGCTTCAATGTTTGGAAGCATGGAAAAAACATTTCATTTTTTGATGGATAGGCCCGTCTGTGCTGCATTTTGCACAGTTC…	939	594	0.632588	378	56	0.148148	ATGAATTGTCGAGAGGAATATCATTCGATTCTTTTTAAGCCCAACAGGACTGCTTTTGGGTTTTGTGGTCCTGAAATCTGTCATGGGAAAGACTACGCTTCAATGTTTGGAAGCATGGAAAAAACATTTCATTTTTTGATGGATAGGCCCGTCTGTGCTGCATTTTGCACAGTTCGAGATATTCCAAAAAAACTTCAATTTTATTTTTTCACAGCTTTCTTGATAATGCTCGGCAGTGTTGTTTTCTTCTCGTCGCTGTATGATTATGTTAGAGACACTAGATATCGCCTGAGCTCCGAGTCTGAAAAAGTTTTCGGTCAACGAATAATATTATCATTTTCTCTATGGTCCAACATCGAATTCATATTTCAAGATAAACGGCCCGATTACATTAGAAGT…	+	oac-50
NR_138512.1	Caenorhabditis elegans Non-coding transcript of protein-coding gene egl-13 (egl-13), miscRNA	1706	ATGAGCCGTAGACGAAAAGCGAATCCGACAAAACTGAGTGAAAACGCGAAGAAGCTTGCCAAGGAAGTTGAAAATAGTCAAGAAGAAAACGACTGCGACATGCTGGCCAAACCGCAAACCCCCACGATTATCATACCTGGTCATATGGACGACACGCCGAATCCAGCCGGGTCACCTCACGACGCCTCAATCAAATCGAGCTCGAGCACCATCTCCGATCATACGAGGTGGGTGAAATTGGCCGAATGACCGGTTTATTAGAGTTGGGAGGGCGAACGATAATGTGTTAACATGACAGTTTACGTGTGTGTTGCAAGTAAGAAAATACTGAAAGAGACAGGAAAACGACATATTGTTCCCCCGATTAGAGACGTTTGGAAATCGAGGTCATGATGATAA…	694	438	0.631124	292	48	0.164384	ATGATGATAACGGGCGAATTGCCGAGTTTTGAATTTTTACCGCTCCCCCCTCAGTTACTATTTTTTCATCCATTCCTTTCGCAAACAATGAGTGTGCTCACATATACCCATCCCGTGATCTACAATTTCGGCACGTCAGCAACAACCGGAATTTCTGATTTTCCCGATATTCTGGCACAAACTGAACACGGCTGTTCTGTACTAATAGACGGAAATCACTTAAGAGAGATTATCAATTCAGTGGATACGCAAGACGGAAAACAAGATCTATTATCAGACGTTATCCGACAGCTGACATCAATAAAAGAGAGGTTAACAAACGACGAGAGTCCTGTCAAAGACGATTTAAAAGAAGATCCTGACGACATGAGCCCGATGCTCCATGCCGGCAATTTCGAC…	+	egl-13
NR_133622.1	Caenorhabditis elegans Non-coding transcript of protein-coding gene C09E8.1b (C09E8.1), miscRNA	2897	ATGCAACATGTCGACCAAATCTATGGGTACTCTACTATTATTCTAGCCGCCGCGCCGCTGGCTTCTCAGTTGGCTATTTCTGATATTCGATGGATATTCTACTTCCCGTTTTTTGCCATCCCAGCGCTCACCCTTATGATGATAGTTGGTCACCTATCAAAATCAGCAGCAGTTTCGACATTTCGGAAACTGGCGCCAATATCTGCTGGAATCGGGTGGGCGCTAACATGGCATGTGGCTGAAAAACTGTACGCTGAAAGCCTCCGCGCCTCCCAATACGTACTCTACATCCTTTTCTCAATTCGCCCCTACTTGTCATGGGCAGTGTCATGTGATCATACTTACAATACAGAGTATTGTCACGATTTTGATGACTCGAATATTACGGTGACGGAGGGC…	1201	756	0.629475	726	83	0.114325	ATGCAACATGTCGACCAAATCTATGGGTACTCTACTATTATTCTAGCCGCCGCGCCGCTGGCTTCTCAGTTGGCTATTTCTGATATTCGATGGATATTCTACTTCCCGTTTTTTGCCATCCCAGCGCTCACCCTTATGATGATAGTTGGTCACCTATCAAAATCAGCAGCAGTTTCGACATTTCGGAAACTGGCGCCAATATCTGCTGGAATCGGGTGGGCGCTAACATGGCATGTGGCTGAAAAACTGTACGCTGAAAGCCTCCGCGCCTCCCAATACGTACTCTACATCCTTTTCTCAATTCGCCCCTACTTGTCATGGGCAGTGTCATGTGATCATACTTACAATACAGAGTATTGTCACGATTTTGATGACTCGAATATTACGGTGACGGAGGGC…	+	C09E8.1
NR_145828.1	Caenorhabditis elegans Non-coding transcript of protein-coding gene ncs-5 (ncs-5), miscRNA	963	ATGAATTTTCTGCAAACGGACCCAATTATGGCTCGCCGAACCCGGAGCCGAAGTTCTCGGAAGAAAGAGAAGCGGAGCTCATTATTGGGCTCGACATTCATGACGTACTACAACGCTGTCGACAACTTTGGGAGTCTTGAAAGCAAAAATGTGTTCTCCCCATTGGCAAGCGAACGGATACGTCGGAGGCCGAGTCAGTTCGACCGAGCCGTGCACAACGCCTACTCAGAGCCACCAAAACTATTCACCAACTCCATATTCGACACCCTCTTCCACCGCCTGTACTGGTCGATACGGGCGCTGCAATTCAAGATTTTCTACAAAAATGAAGATATGGATCTAGACGAGGTGGTGGACAAATGGGAGATCGGAGTTCAACCACCGTCGTTGGAGCAGTTG…	509	320	0.628684	99	59	0.59596	ATGAATTTTCTGCAAACGGACCCAATTATGGCTCGCCGAACCCGGAGCCGAAGTTCTCGGAAGAAAGAGAAGCGGAGCTCATTATTGGGCTCGACATTCATGACGTACTACAACGCTGTCGACAACTTTGGGAGTCTTGAAAGCAAAAATGTGTTCTCCCCATTGGCAAGCGAACGGATACGTCGGAGGCCGAGTCAGTTCGACCGAGCCGTGCACAACGCCTACTCAGAGCCACCAAAACTATTCACCAACTCCATATTCGACACCCTCTTCCACCGCCTGTACTGGTCGATACGGGCGCTGCAATTCAAGATTTTCTACAAAAATGAAGATATGGATCTAGACGAGGTGGTGGACAAATGGGAGATCGGAGTTCAACCACCGTCGTTGGAGCAGTTG…	+	ncs-5
NR_069213.1	Caenorhabditis elegans Non-coding transcript of protein-coding gene sulp-8 (sulp-8), miscRNA	1994	CTCTAAAAATGCTGCAACCAAACTAATTAGACGTCGGCGAATAACAACAATGATCGGTGGCTCGTGCTTGAAAACGCCCACGGAAACGAAACGTATAATCAAGTTCAAATCGGAATTGCCGCAATACTGCAGACACTATCATTCACAGATAGAAAGTGATGAAGGAGGTGTACCAACCCTGTACAACTACGGATCAAGATATTGTCGAAAAGAAAGAATGTTCTCCGTTTCGAAAAAAGCTTCAGAAGTACATACCAATTCTTGAATGGCTGCCAAATTATCAATGGAAAGATCATTTTCATGGAGATGTCATTGCCGGTCTGACTGTTGGAATTATGCATGTTCCACAAGGAATGGCGTATGCTAGTTTAGCAGGAGTACCACCAGTTTATGGAATGT…	972	611	0.628601	514	64	0.124514	ATGAAGGAGGTGTACCAACCCTGTACAACTACGGATCAAGATATTGTCGAAAAGAAAGAATGTTCTCCGTTTCGAAAAAAGCTTCAGAAGTACATACCAATTCTTGAATGGCTGCCAAATTATCAATGGAAAGATCATTTTCATGGAGATGTCATTGCCGGTCTGACTGTTGGAATTATGCATGTTCCACAAGGAATGGCGTATGCTAGTTTAGCAGGAGTACCACCAGTTTATGGAATGTATTCATCGTTTTTTGCGAGCACAATATACATGTTTTTTGGTACTGCACGACATATTTCAATTGGCGTCTTCGCAGTAGCTTCAATGATGGTAGGAGCCGCAAGACTTCGACTGGCTCCAGATATTCCAATTTCCAACTCATCTGATATCAATCCTTCT…	+	sulp-8
NR_003173.1	Caenorhabditis elegans Non-coding transcript of protein-coding gene nhr-101 (nhr-101), miscRNA	1171	GTTCGAGGAGCTATGCCTGGTATGTAATGATCTATCAAGTGGATATCATTATGGAGTTCCATCTTGTAATGGATGCAAAACGTTCTTCCGCCGAACAATAATGAAAAAACAGCTCTTCGTCTGTCAACACGAGAAAAATTGTCCAGTTGACAAAAGTATCCGATGTGCGTGCCGTTTTTGTCGATTCGAAAAATGTATTCAAGTTGGAATGGATAAATCTGCACTACAAGCATCAAGAGATCGGATTGGATACACAAAAAGAACGAGAAAACCTAAAACGAAAGATGTATCATTTAGTAGTTCAAGTGAAATGTCTCCAGGAAGTTATTTTGCTGAATCTCCTGGATATGCTCAAAAAGCATTTGAAACATATTGGAGCTATGTAGTCAGTAGAGAAAA…	568	356	0.626761	373	51	0.136729	ATGAAAAAACAGCTCTTCGTCTGTCAACACGAGAAAAATTGTCCAGTTGACAAAAGTATCCGATGTGCGTGCCGTTTTTGTCGATTCGAAAAATGTATTCAAGTTGGAATGGATAAATCTGCACTACAAGCATCAAGAGATCGGATTGGATACACAAAAAGAACGAGAAAACCTAAAACGAAAGATGTATCATTTAGTAGTTCAAGTGAAATGTCTCCAGGAAGTTATTTTGCTGAATCTCCTGGATATGCTCAAAAAGCATTTGAAACATATTGGAGCTATGTAGTCAGTAGAGAAAAAGCATCTAATGAAATGCGTCTGTCAGATTATCTACCAAAGAGAAGTTTGAAAGAAGCCCTGTGCTCAAAAAGTTTATTAAATGATCCGATATTTTTAAGC…	+	nhr-101
NR_131591.1	Caenorhabditis elegans Non-coding transcript of protein-coding gene ent-7 (ent-7), miscRNA	1378	ATGTTCAAAAAAGTTCCTCACTCAAAATGAACGAGGAACTTGCCGAAAATTCATCAGTCACTGGCAACTCACAAATTGGTTTAGTGACACCTCGAGACACATGGGGCCGGAAAGAGAGTTCACCAACAGATCGATGGTATCTTGTTTATATAATTTTTACAATGCACGGAATGGGAATGTTAATGTCATGGAATATGTTTATTACAATTGCTCCACAATACTATCACGATTATTGGTTTAACAATACAAATTATCAAGACAGTTTTATGTCAATTATTGGAGTGACGTCACAGATTCCAAATGTTGGAATTATGATTTTAAATACAATTGTGGTCATGGTAGGTTTCATGATGCTTCGAGTTGTGGTTCCTCTCATTGTGAACTGCATTTTGATTGGGG…	718	449	0.625348	349	95	0.272206	ATGAACGAGGAACTTGCCGAAAATTCATCAGTCACTGGCAACTCACAAATTGGTTTAGTGACACCTCGAGACACATGGGGCCGGAAAGAGAGTTCACCAACAGATCGATGGTATCTTGTTTATATAATTTTTACAATGCACGGAATGGGAATGTTAATGTCATGGAATATGTTTATTACAATTGCTCCACAATACTATCACGATTATTGGTTTAACAATACAAATTATCAAGACAGTTTTATGTCAATTATTGGAGTGACGTCACAGATTCCAAATGTTGGAATTATGATTTTAAATACAATTGTGGTCATGGTAGGTTTCATGATGCTTCGAGTTGTGGTTCCTCTCATTGTGAACTGCATTTTGATTGGGGTCATTGTTATTCTTGCCATTTTTGTA…	+	ent-7
NR_002363.2	Caenorhabditis elegans Non-coding transcript of protein-coding gene egl-43 (egl-43), miscRNA	1791	ATGAGCATCGACACAGACTTCCTCACGAGTGTTGAGGTAAAGGAGGATGAGCTACATGGAAATGTGCTCATTGCAGTAACTCAAATTGCACTCGGAAGGACCATCGGTGTGATTGATAAGGCTACACCGAATGATTCGAATGCTCTTCTCATCTTGAACCTGATTAAGGAAGCTGATGACGGAGAAGATGCCAATATTTGTATGAGGCAGGAGGATAGAAAGACTTTTCTACAAACCAGTAAGATTATCAATATTGGAGAGCGTCTTCTTCTACAAAGACTGTCCGAAGAGGAGTGTGATGAGGAGGATCAGGATGATCTTGAGAATTTAATTTTGTTAAAAGATGAAGATCGGTGAGTATGACCCTTGAAAGAAACAAGAAAAAGAGCATGCTAAAAA…	635	397	0.625197	405	83	0.204938	ATGACCCTTGAAAGAAACAAGAAAAAGAGCATGCTAAAAAGGCCGGACAGTACTCAAAGCTGCACAAAGAGCAGCAGTGAAGACAGCAATCTAAACGGTTTCGAGGAGTATATTCGAGAACACGGCGAACTTGTACCTGGTCAAACGCCTCCCGACGGATCACACAAGTGTGGAGTTTGTCCAAAGAGTTTTTCAAGTGCAAGCGGTCTCAAACAACACTCTCATATTCATTGCTCCTTAAAGCCGTTTCGGTGTCATTTGTGTCCAAAGTCCTACACACAATTCTCAAATCTGTGCAGGCACCGGAGAGTTCATTCAGACGGTTGGACGTGCCCAACGTGTCAAAGTCAGATGCCATCACAAGCGGCACTAACGAAGCATCGACCAGTTTGCGAGATG…	+	egl-43
NR_132581.1	Caenorhabditis elegans Non-coding transcript of protein-coding gene sam-4 (sam-4), miscRNA	969	ATGTCGTTCGTCCCATCAGAAGTTCGACTTGATCACACATTTTTAGAGTGGGACAAAGAGTGGATATTCCAGCGTCTGCCAAAGACCGAGATTCAAATTCCGCGCGAGTTTGAGCCAGATATCGAAACCGACGCAATTCCCACCATTGCTCGTCAGCCCGCCGACCCAAACACTACCTGGAACGAGACTGGTTTGGATCAAATTCAAATGGGACCAACCATCAATAGTACAAAAAATTAAATCAAGATGGGAAACGAACAAAGCTCGTCAACAGCGGGCACATCATCTAATCCTCAAAATCAACAGTCGTCTTTTTCATTTCTCACTCGAGCCAGTACTAAACGATCAAAAGGCATTATCACGGTCAAAGATGGCAATATTCCTCAAGAAAAACTCGAA…	384	240	0.625	296	57	0.192568	ATGGGAAACGAACAAAGCTCGTCAACAGCGGGCACATCATCTAATCCTCAAAATCAACAGTCGTCTTTTTCATTTCTCACTCGAGCCAGTACTAAACGATCAAAAGGCATTATCACGGTCAAAGATGGCAATATTCCTCAAGAAAAACTCGAAGATGATGAAATTTACAAAAGATTCACCGAAATTCCCCGTTTTTTGCCGGTGATTCCAGCCGTAATAGGCAAACGAGATCCACAAACGAATCAAGGAGCTTCTTACACTCATCAAAAAATCAGTTCGCGGCCCTTTTTTCGACTAGCAACACGATTACAAGAACATTTTGCCGTTAATGCGAAAGCAGTGGCAGCAGATCAAGCTAAAATTCCAGCAACTTGCAAGAGTGTTGAAGCGAAAATGATC…	+	sam-4
NR_132472.1	Caenorhabditis elegans Non-coding transcript of protein-coding gene DC2.5b (DC2.5), miscRNA	964	AAAAGTTGACGATGGAAAAAGAACACGAAAATTTCATTCAAGAACAAATGCACTGGAAGTAGTGCGTGGTATTGATCTATCTGGTAAAACGTATGCAATTACTGGAACAACATCTGGAGTCGGAACTGAGACAGCTAGAGCCTTTATCCTGAAAGGCGCCCATATTGTTATGATTAACAGAAACTATGCAGCATCTGAAACATTGAAACAATCACTTTTATGTGAAACCCCAGATGCCCGAATTGATATTGTTCAGTGTGATTTGAGTTCACTTGCATCGGTTAAAAAAACGGCGGAAGAATATTTGACGAAGAAATGGCCTCTCCATGGACTAATTTTGAACGCCGGCGTTCTTGGACGAAAAGAAAAAACGACTGCTGATAGATTTGAAGCTCATTT…	423	264	0.624113	178	33	0.185393	ATGATTAACAGAAACTATGCAGCATCTGAAACATTGAAACAATCACTTTTATGTGAAACCCCAGATGCCCGAATTGATATTGTTCAGTGTGATTTGAGTTCACTTGCATCGGTTAAAAAAACGGCGGAAGAATATTTGACGAAGAAATGGCCTCTCCATGGACTAATTTTGAACGCCGGCGTTCTTGGACGAAAAGAAAAAACGACTGCTGATAGATTTGAAGCTCATTTTGGAATAAATCATCTTGCTCATTTTTTGCTGATAAAGGAGCTTCTTCCAGTTCTTCGATCGTCAGCTCCATCAAGAATTGTCATCCTTTCTTCGACGCTTAGCAAGTTCACTTCGATCAATCCTGATTCCAAAATTGAGGAGAAGCTTGGCACTCTTTGCCCAAAAAAC…	+	DC2.5
NR_069262.1	Caenorhabditis elegans Non-coding transcript of protein-coding gene fubl-1 (fubl-1), miscRNA	1718	ATGGAAGGATTTAACCCGCAGATTCGCTTCCCGCCAAGCGACCGGCTGACGACACGGATTTGAATCCGTTCATGGATGACAATGAGGCCGTTAACGAGAAGTATCCGATTCCCGAATCGGCTGTTGGAATTGTAATTGGTCGAGGGGGATCCGAAATTCAGGGAATTCAAGCCAAGGCTGGTTGTCGTGTTCAAATGTCACCAGACGCCGACCCATCTTCTGGAGTCAGGATGGTTACTTTAGAAGGATCCCGTTCCAATGTTGAGACCGCGAAACATCTTATCAACGAGGTCGTTGCACGTTCTCAAAATCCTCGTCCTCAGTACGGGTTCCCCCGCGCCCAAACCACTATTGACATTGCAATCCCACCAAACCGTTGTGGTCTGATCATTGGAAAGT…	879	548	0.623436	422	91	0.21564	ATGGATGACAATGAGGCCGTTAACGAGAAGTATCCGATTCCCGAATCGGCTGTTGGAATTGTAATTGGTCGAGGGGGATCCGAAATTCAGGGAATTCAAGCCAAGGCTGGTTGTCGTGTTCAAATGTCACCAGACGCCGACCCATCTTCTGGAGTCAGGATGGTTACTTTAGAAGGATCCCGTTCCAATGTTGAGACCGCGAAACATCTTATCAACGAGGTCGTTGCACGTTCTCAAAATCCTCGTCCTCAGTACGGGTTCCCCCGCGCCCAAACCACTATTGACATTGCAATCCCACCAAACCGTTGTGGTCTGATCATTGGAAAGTCTGGTGATACCATTAGACAGCTTCAGGAGAAAAGTGGTTGTAAAATGATCCTTGTACAAGACAATCAATCC…	+	fubl-1
NR_024298.2	Caenorhabditis elegans Non-coding transcript of protein-coding gene F26C11.3e (F26C11.3), miscRNA	3916	ATGAGTAACACAGTTATCTACGTCATTTTCATATTTGTTCCCCTTTCCGGAGTGTTTTGTCAGTTTTCTAATTGCGACGCGTTGGGTTTTGGCTTGGATTCCCAAAACCCATCTGAATGTTGCACGTCGGAAGCTTTTGATTATTTGAATAGAAACTATAAATGGAAGTACACACTTAATGAAACACGATCATTGTATATTGCTGAACTGAGATCTCTCAGGACTTTGTGAAAACAGCAGTACTTTTCTCTCTACAACAGAAAAACTGACGACAAGTTTCACAACTACAGAAACCTCTATTACAGACTTGGACTCCACAACTGCTGAAACCACGAGTGTACCTACAACAACAACATCTATTCAATGTGGAGTATTGGCAAACACATCATGCTGTAATCT…	1643	1024	0.62325	899	125	0.139043	ATGCTTTGGACTAACTGCTCAAATTTATCAACAACCACTTCAAGTTCTACCATGTTATCTTCTACAACATTGCTTACAACAGAGACGGAAACACGTGAATCATCATCTACTGGCTCAACTCAAACGACAACTCCATCTACAGAACCATCTACTACAATCACAACTCCAATGGAGCAAAGTTCTACAGTTTCATCGGTCCAGAAAACTAGAACATCTGAAGACAAACCCAGTAGCTCAACAACAGTGCCCACATCTGCATCGACATCTGAATCATCTACGTCCTCTCCAATGGCTGAGACGTCCAGCTCTTCTACCACGTCTCAATCATCTCCGGCATCAACATCCACTGTTCCAGAGAGTTCTACAGTCGGCAGCACTCCCACGACAGGATTGACAACT…	+	F26C11.3
NR_003172.2	Caenorhabditis elegans Non-coding transcript of protein-coding gene F58H1.3b (F58H1.3), miscRNA	668	ATGAGCTTTTTCCATACGCGTTCGAGAACGTTGGAAATTATTTGGAGGAGCACTACGACAATCCAGCAACTCAAATAATTGTTGAAGATTTGAGGCACATTGCAGACCAACAAGCGGAAAATGATGTGGCAGTTGTGCGGATCCGCGAACCAAGAAAGGAATGCATTGAGGATGTAACAAAAAATGTCAGACACTGGATAAAAAGAGACAAAAAACTGACACCAATGAAAGCTCTCCAGGGGCTCATTTGGGAAGAGGCTTACCAGCGCGGAGATGTGAAAGGACATGTATATCCGGACGTTTTACCAGTTTTGAAAATTGTTGAAAATAGAAAAATCCCGATCTACATCTACTCATCGGGATCGGTCCACGCTCAAAAGCTCTTGTTTGCCAATTCAA…	236	147	0.622881	258	46	0.178295	ATGAAAGCTCTCCAGGGGCTCATTTGGGAAGAGGCTTACCAGCGCGGAGATGTGAAAGGACATGTATATCCGGACGTTTTACCAGTTTTGAAAATTGTTGAAAATAGAAAAATCCCGATCTACATCTACTCATCGGGATCGGTCCACGCTCAAAAGCTCTTGTTTGCCAATTCAATTGAAGGAGATATGACCAAAATTCTCTATGGCTACTTTGACACAAATATCGGTCTGAAGGGAGAAAGCAATTCATACACGAAAATCAGCGAGCGAATTAAAATTCCTCCCAGTGAAATACTATTCCTGACTGATGTTGAAGCAGAAGCGGCTGCTGCCAAGAAAGCTGGGTTACAGACAAAGTTAGTAGTTCGTCCTGGAAATGCGGGTCTAACACAAGAAGCT…	+	F58H1.3
NR_132553.1	Caenorhabditis elegans Non-coding transcript of protein-coding gene shc-1 (shc-1), miscRNA	947	ATGTATACAACACGTTGCAGCTACTGTTGGCGTGACTGCGGCTCGAGAAATCAATCCAGTTGTTAGTAGGGTCGATCAAAAATCGCGCTAAATGATGTCAGCCGCTATTCATAGAAAAGTTATTATCACTAATTTCGACTAAAATTATTGCAGCCGACACTTCACGGGTCGATGAAAAAGCCCAGGTAAACCATCCTTATTTTCAGGTAATCGGTGAAGTGAAAAAAGAAAACTTCCCCGTAGACATCAACATTTCCTCGAAAATGATCAAAATCATAAAACAAAGTCGTCTAATTCAACGTCATCCCTTCTCATTCTTCTCATTCGGAGCCCAAGGCCAAAAGGGTACGGACACGGAGCTAATGTTCGGCTACATTGCAAAAAACAAGGATGGAACGG…	365	227	0.621918	277	97	0.350181	ATGATCAAAATCATAAAACAAAGTCGTCTAATTCAACGTCATCCCTTCTCATTCTTCTCATTCGGAGCCCAAGGCCAAAAGGGTACGGACACGGAGCTAATGTTCGGCTACATTGCAAAAAACAAGGATGGAACGGATCGTCGATGCCACGTGGTGTTCATCGAGGATGTGCACAAGCTCATCGACGTCCTTACCACTGCGATCAATGTGAACACTTTTGATGCACAGGCGAATGCTTCAACTTCTAACGATGGATTTACGGTGCCGGCGCCGCCGATGAGACATCGAAGTTCCCTGCATCGACAGTCATTTGTGTCGAATTGCCGAGCACCTACTGTAACTGAGGATGTTGTGGGGAAAGTTTGGTATCATGGAAATTTATCCAGAGAGGATGCACAG…	+	shc-1
NR_131371.1	Caenorhabditis elegans Non-coding transcript of protein-coding gene Y71F9B.6g (Y71F9B.6), miscRNA	1294	TGTTGATGGAAGCCACAATGACACAAATCTTCGAATTTTCCAAACAAAAGGCCTTCCGAAGATATCTCCAACGGAAAAGAAGTTTTCAAACGGCGCAAGCTCCACAACCACCATCCGCAACAATGAATCAGTGATCTCACTCGGAACATCCGCTTCACTCGGAGAACGGCTAAGCTCGTCGAATTTGCCGCAGGAATACGCGGAGACACCACAGAAAAAAACTTCAATCTTCCGAAGAATCGCGAAAATCATGAGCTCCGACGACGTGATCTATTCAATGACCGCCACAAACAGTAGATCTCCGATTCTTGAAGAAGGCGTCGGGAGAGAAGATAGTGGGCTGATTGAATTTCGCTCAGAATCACCATCTTGTTCTTCAAATCAGTTCAGTTTTCTGAG…	558	347	0.621864	326	83	0.254601	ATGAGCTCCGACGACGTGATCTATTCAATGACCGCCACAAACAGTAGATCTCCGATTCTTGAAGAAGGCGTCGGGAGAGAAGATAGTGGGCTGATTGAATTTCGCTCAGAATCACCATCTTGTTCTTCAAATCAGTTCAGTTTTCTGAGAAGGCTCAAAAGCACCATTACCCATGCAGATAGCTCGGATCGCATGCGGCATCAGGCTCACTTATCAACAGAAGAGCTGCGGCCATTTGTCTTCCGAGACGCTGAAGATCAAGTAATTCTGGGGCAGATTCGCCGAAAGCGGAATCCTTCGCCGTTTTTCACGCTGTTCGACAAGTCGCCCGCCTCGATTTCCAGGAAAGAGCGGAGGGAAAGCTTCCGAAACGGCGAAACCTCGGAGGAAATGTTTGCG…	+	Y71F9B.6
NR_131379.1	Caenorhabditis elegans Non-coding transcript of protein-coding gene ccb-2 (ccb-2), miscRNA	1234	ATGAGTATGGGGGCGCTGATTGGAAGCCGTTTGTGGAAGCAAGGGTGCACATACATACATACACGACTCATATATCTTTGCCGACGCATTCCCAGAGGATACATTTTTCGAGAAAAAATGCACAGTGTTGCTCGGGAGAACCTCCAGGCGTATCTTCATTCCTACAAGCTGTCTTCAAATGAGGTACTACTCAACTTTGGAAGCTTCTAACTCAGTTGTTTCAGAACCCGGTATAAAACTAATGCACAATTCTCAACGGGATGATCAACACCGGAAGGATGTGGAGCATTTTGCAGCTCTTAGAGCATTACAGCATTCAAAGAGAAAACACGTGGCGTTTGCGGTGCAAGCCATGCGGGATTACGATGGGAGTCTTGACGAGAAAAGCCCGCTAAAGGA…	565	351	0.621239	279	90	0.322581	ATGAGGTACTACTCAACTTTGGAAGCTTCTAACTCAGTTGTTTCAGAACCCGGTATAAAACTAATGCACAATTCTCAACGGGATGATCAACACCGGAAGGATGTGGAGCATTTTGCAGCTCTTAGAGCATTACAGCATTCAAAGAGAAAACACGTGGCGTTTGCGGTGCAAGCCATGCGGGATTACGATGGGAGTCTTGACGAGAAAAGCCCGCTAAAGGATCATACAATATCGTTTAATACCAATGATTTTATTCATATTCACACGAAATTCAACTCGGATTGGTGGATCGGTCGAATCGTCAGGTCTCACAGCGAATTCGGATTCGTGCCGACCGCCCGTCGCCTGGCAAACTACATGGTGTCCGATGAGGATCCCCCAGTGAAACACAACACTTCA…	+	ccb-2
NR_133579.1	Caenorhabditis elegans Non-coding transcript of protein-coding gene str-253 (str-253), miscRNA	1007	ATGTTTTCTGAAATAAGAGTCATTTTTGCTGAAAAAACCAGGGCGTTGTTCCTTGATGCTTCGGCATTTTTTGCAATTTCCATCAACTTTATATTAATAATTTTAATTCTCACAAAGTCCCCAAAAACACTGGGAGCATATAAGTACTTGATGGTTTACATTGCATTTTTCGAGTTAGCTTATGCCGGGCTTTATGTTGCTGAAAAACCAACCTTTTTTACCAAAGATTCTGCATTTCTGCTTATCACTAATACCAAAAATTCAATTTTTCCGAGGAGAATTTCAATGTTTGTTGAAGAACTTTTTATTGGGTTCTACGGTTTAGCAATGGCAATTCTTGCAATTCATTTCATTTATCGTTATCTGGCACTCAGCAGCAATATTTGGCTTCACACATTT…	423	262	0.619385	224	40	0.178571	ATGTTTTCTGAAATAAGAGTCATTTTTGCTGAAAAAACCAGGGCGTTGTTCCTTGATGCTTCGGCATTTTTTGCAATTTCCATCAACTTTATATTAATAATTTTAATTCTCACAAAGTCCCCAAAAACACTGGGAGCATATAAGTACTTGATGGTTTACATTGCATTTTTCGAGTTAGCTTATGCCGGGCTTTATGTTGCTGAAAAACCAACCTTTTTTACCAAAGATTCTGCATTTCTGCTTATCACTAATACCAAAAATTCAATTTTTCCGAGGAGAATTTCAATGTTTGTTGAAGAACTTTTTATTGGGTTCTACGGTTTAGCAATGGCAATTCTTGCAATTCATTTCATTTATCGTTATCTGGCACTCAGCAGCAATATTTGGCTTCACACATTT…	+	str-253
NR_003175.1	Caenorhabditis elegans Non-coding transcript of protein-coding gene pqn-68 (pqn-68), miscRNA	449	ATGAAGGTAGTTCTTCAACGAGTTACTCGAGCTGCAGTCACCGTAGGTGATGAAGTGGTTCCATTGGAAGAGGTCTGTGTGTGCTTGTCGGAGTTCATCGAGATGACACGGAAGAGGATATGAAGTATATCATTAGGAAAATTTTGAATCTACGAGTTTTCCCTGCTTCGGAACAAAAACCATGGGATAAATCAGTTATGGATCTCGATTTAGAAGTGCTGTCTGTCAGTCAGTTCACCCTTTACGGTCAGTTTAAAGGAAATAAACTGGACTTTCATACCGCAATGGCCCCAACAGAAGCTTCAAAATTTTATGCTTCTTTTCTTGAAGCCATGAAAAAAGCTTACAAAGCTGATAAGATTCAGGACGGCAAATTTGCAGCAATGATGAGCGTCGATA…	176	109	0.619318	96	38	0.395833	ATGAAGTATATCATTAGGAAAATTTTGAATCTACGAGTTTTCCCTGCTTCGGAACAAAAACCATGGGATAAATCAGTTATGGATCTCGATTTAGAAGTGCTGTCTGTCAGTCAGTTCACCCTTTACGGTCAGTTTAAAGGAAATAAACTGGACTTTCATACCGCAATGGCCCCAACAGAAGCTTCAAAATTTTATGCTTCTTTTCTTGAAGCCATGAAAAAAGCTTACAAAGCTGATAAGATTCAGGACGGCAAATTTGCAGCAATGATGAGCGTCGATATTGTAAATGACGGACCTGTTACAGTTACTTTTGATAGTAAAGAAAAA	+	pqn-68
NR_136377.1	Caenorhabditis elegans Non-coding transcript of protein-coding gene ags-3 (ags-3), miscRNA	1787	ATGCAGGACCGTTCCTGCTACAAGCTCACACAGGAAGGGGAACGTCTTTTTCGCATGCAAAAGTATGAGAAAGGCATCGACTTGTTGAAAAAAGCGTTGGAAGTAGGCACAGATGATTTTTCATTACTCTCGGCTATCTATTGTCAGCTCGGAAATGCACACACAATGCTTAAAGATTATGAGCAAGCTCTCAAGTTCCATACGTATGACATTCTTGTTGAAAGGTAACGAATGCGAAAGAAATTTAAACAAAAAATAAACAAAATTTCAGATTGCTTGGAAACAAGGAGGGAGAAGCAAAGTCGTGTGCCAACTTGGGAAATATATTCAAGATGAAAGGCGCTTACAACGACGCGCTCACCTTCACATTCAAACAGCTGGATTTTGCCGAAGAGTTGG…	787	484	0.614994	483	49	0.101449	ATGAAAGGCGCTTACAACGACGCGCTCACCTTCACATTCAAACAGCTGGATTTTGCCGAAGAGTTGGGCGATAGAGTTCTCAAATCTCGAGCTTATTACAACATTGCGACGATTTATGTGGAGCGAGGGCGATGCACAAAACTGGAAGCTGCTGAAGAGAAAAATGACGCCAAAAATGCAGAAGCCACTTCGGATTTTGAGAATGCTGCCAAGTACTTTATGCTAAATCTGGAGATGTCGGAAAAATCGGAAGATGCGCTGACGATGGGGCGATGCTACGGCAGCTTAGGAAATACTTATTATTGCCTTGGAGACTATGACCAATCTATCCACTTTCATAAACTTAGACTTGAATTATCTCAACAATACGGAGACCGAGCGTCGATGCGTCGCGCTCAC…	+	ags-3
NR_003179.1	Caenorhabditis elegans Non-coding transcript of protein-coding gene srbc-43 (srbc-43), miscRNA	454	ATGTCTTCTGAATTCAACTATCGAGCATTTTCTGTCACTTCAGTTGGATTTATTGCTTCAATTTTTATTGTGGTTCTCAATATTCGACTTCTATGGAAATTTCAAAACTCTCTCATGAAAAACAAACCTGAATATCACTTATTCAAAATTAGATTCATAGTTGATATATGTTATTCTTTGACAGACGAATTACTTATGCATCGGCGACGCGTGCCTAACTCTTATATTTGACTTTTCACCTTTTCTGGTGACACTCATTTTCAAAACTCAACTTTTGTCAGCAGACATCTATGGGCCATACAATGCTACTGCGAAAAGTCTTGCATGTTTTATTGATGCTGTAATTGCAGCTATCGTGTTGAAAATACCATCAAAAATAAATTCTATAAAGAGTGTAAA…	124	76	0.612903	115	88	0.765217	ATGTCTTCTGAATTCAACTATCGAGCATTTTCTGTCACTTCAGTTGGATTTATTGCTTCAATTTTTATTGTGGTTCTCAATATTCGACTTCTATGGAAATTTCAAAACTCTCTCATGAAAAACAAACCTGAATATCACTTATTCAAAATTAGATTCATAGTTGATATATGTTATTCTTTGACAGACGAATTACTTATGCATCGGCGACGCGTGCCTAACTCTTATATT	+	srbc-43
NR_138519.1	Caenorhabditis elegans Non-coding transcript of protein-coding gene Y39H10B.2c (Y39H10B.2), miscRNA	682	GAGAGCCTACTTCGGAAGAGCAAATTGCATGGCGTCAAGCTGAAAATGATGTTGCTCAACAAGAGAGAGATGCCGAAACCCGTAAACTGATCCTTCTCACAATGGAGCAATCTCGTCAGCAAAGTGAAGCCATGATTTCCCAAATGAAAACTCAAACGGAAGAGTTTCAACGGATAGTTCAAGAACTGAAAGATGATGCGGATGAAAGAAGAAACCGGGCTCAAACCAGCTTGGACAATTCGGAGTATGAAACCCTGGTACAACAACGTCAAAAACTGATCGAAAATTCTGAAAAAAGCCAGCAGGAAACCAAGGAGCAATTGGAAAAAATCGTGGAGCTGCAAAGAAAATCTTGTGATCAAAACAAAGAAAAATTCACAGCTCTGGAATTGCAGTTGC…	263	161	0.612167	149	42	0.281879	ATGGAGCAATCTCGTCAGCAAAGTGAAGCCATGATTTCCCAAATGAAAACTCAAACGGAAGAGTTTCAACGGATAGTTCAAGAACTGAAAGATGATGCGGATGAAAGAAGAAACCGGGCTCAAACCAGCTTGGACAATTCGGAGTATGAAACCCTGGTACAACAACGTCAAAAACTGATCGAAAATTCTGAAAAAAGCCAGCAGGAAACCAAGGAGCAATTGGAAAAAATCGTGGAGCTGCAAAGAAAATCTTGTGATCAAAACAAAGAAAAATTCACAGCTCTGGAATTGCAGTTGCAAGAAACTAATGAGAGAATGCAGAAACAATTAGATGAATTAAACGCCAAGTTTGAGGATGTGAACAGGAAATTGCAAAAGGCAAGTGATTGTAACGCTGAC…	+	Y39H10B.2
NR_069619.1	Caenorhabditis elegans Non-coding transcript of protein-coding gene F55A11.4b (F55A11.4), miscRNA	1872	ATGCCTAGAAATTGGAATATCGATGCCAAATACTCATTTTTCTGTTTTGCCGATTGAATCATAATGATCAACAAAAATGAACAAACTGAAAGCACCTCAGGAGCAGCAGAACAAAAAGAGGACGATGAAGAACAATATGTACAACTTAGTAGTCTCGGAGAATATAAGGACGAAGTTACTCCTCTTTTAAGCCCGAAACATGTTCCATTGGTTTTGGGAAAAGTGACCAAAGAAGCAGCAATTGCAACACATTCAGCTTTGCATGGTGGAATGTCGGAGGAAAAAGAGCGACAAATTCGGGACATTTACGACCGTCTCGATATTGATAATGATGGAACAATAGACATTCGAGATTTGACTCTTGCCCTCAAACATGAGACACCTCACATTCCTGCAAAT…	874	535	0.612128	548	87	0.158759	ATGATCAACAAAAATGAACAAACTGAAAGCACCTCAGGAGCAGCAGAACAAAAAGAGGACGATGAAGAACAATATGTACAACTTAGTAGTCTCGGAGAATATAAGGACGAAGTTACTCCTCTTTTAAGCCCGAAACATGTTCCATTGGTTTTGGGAAAAGTGACCAAAGAAGCAGCAATTGCAACACATTCAGCTTTGCATGGTGGAATGTCGGAGGAAAAAGAGCGACAAATTCGGGACATTTACGACCGTCTCGATATTGATAATGATGGAACAATAGACATTCGAGATTTGACTCTTGCCCTCAAACATGAGACACCTCACATTCCTGCAAATCTCGCACCTGTTATCATGTCGAAAATGAGTCCAGATGATGAGGGACGCGTCGACTTTTACAGT…	+	F55A11.4
NR_133603.1	Caenorhabditis elegans Non-coding transcript of protein-coding gene mct-2 (mct-2), miscRNA	1698	GGAGACGTCAACAGCGTCAATAAACAACTACAACAACTGAAAACGTCGCCGATTTGTACGACAATGTCCAAACAACCCATCGATGGACCGCTCGATGCGGAAAAGAAAGAGGTTACCGTCGCTGTGACGGCCGCCGAAAATTTTGAAGAGCAAGTCGAGGAAGTCGGGAAAGTCACGCCGCCGGATGGTGGTTACGGATGGGTTGTGGTCGCCGCGAGTTTCCTGGTCAACATGGCGGTCGACGGGGTGATCTACACGTGTGGAAAGATCCTTGTACCGATCTGGGCAGATCAGTTTGGATCCACATCGGTTGCCGGTGCTGTCATCTCGATTCTCACCGGATGCTATTATCTTGCTGGACCACTGGCCTCGTCGTTCGTCAATGTGTTCGGAATCAGA…	891	544	0.61055	460	81	0.176087	ATGTCCAAACAACCCATCGATGGACCGCTCGATGCGGAAAAGAAAGAGGTTACCGTCGCTGTGACGGCCGCCGAAAATTTTGAAGAGCAAGTCGAGGAAGTCGGGAAAGTCACGCCGCCGGATGGTGGTTACGGATGGGTTGTGGTCGCCGCGAGTTTCCTGGTCAACATGGCGGTCGACGGGGTGATCTACACGTGTGGAAAGATCCTTGTACCGATCTGGGCAGATCAGTTTGGATCCACATCGGTTGCCGGTGCTGTCATCTCGATTCTCACCGGATGCTATTATCTTGCTGGACCACTGGCCTCGTCGTTCGTCAATGTGTTCGGAATCAGATCGGTAGCGATCGCCGGATCGATTCTCGCCACCACCGCCTTCCTCCTGTCCCGTTTCGCCAGC…	+	mct-2
NR_133614.1	Caenorhabditis elegans Non-coding transcript of protein-coding gene str-46 (str-46), miscRNA	779	ATGCTCCGCTATTTTGAATATTTGGATATTTTCACTAAACTGGGAATCTTCACAGCATCCTTCTCAAACTTCCTGCTTATCTATCTTACTTTATTTTACATCCGACAAATTCGTGGAACCTATAAGCAAATGGTTGTGATCTTAGCGCTCACTGGAATTGCTTTTTCCAGCTGGGAGCTACTTGCTCGACCATTTGCTCATAACTATAATCGAGCTTTCGTGTTTTTTAGCCTAAACACCCAAAATTCCTTATTTCTTGTTCAAATTTCGGTGGCAGTTTATGCAGGATTTTATCTCTTCATTCTGGCATTTTTTGTAGTTCAATTTGTCTTTCGCTATGTAAGCCTGGTAAATCCAATTTCTACGAGAAAATTTGGCGGTTTTGGATGTATCCTTTGG…	354	216	0.610169	81	21	0.259259	ATGCTCCGCTATTTTGAATATTTGGATATTTTCACTAAACTGGGAATCTTCACAGCATCCTTCTCAAACTTCCTGCTTATCTATCTTACTTTATTTTACATCCGACAAATTCGTGGAACCTATAAGCAAATGGTTGTGATCTTAGCGCTCACTGGAATTGCTTTTTCCAGCTGGGAGCTACTTGCTCGACCATTTGCTCATAACTATAATCGAGCTTTCGTGTTTTTTAGCCTAAACACCCAAAATTCCTTATTTCTTGTTCAAATTTCGGTGGCAGTTTATGCAGGATTTTATCTCTTCATTCTGGCATTTTTTGTAGTTCAATTTGTCTTTCGCTATGTAAGCCTGGTAAATCCAATTTCTACGAGAAAATTTGGCGGTTTTGGATGTATCCTTTGG…	+	str-46
NR_132526.1	Caenorhabditis elegans Non-coding transcript of protein-coding gene F36F12.3c (F36F12.3), miscRNA	1050	GGCATTCAAGTAACCCTTGTCCAGAGGAATCGTGGAATCAAAAAAATACAGAGTCCATTCCAAACGGGGATATTCACGAAGAATGGATGAAGCAGAATTGGAGTAGGCGGGACAACATGTACAATTCGGAATTGCGTCTAATAAATGCATACCTTTATGAGGACTACATCGCAGTCACGACGACGATTCAATTCAGAACTGGAACCAATTCACGAGTTGACAATGTGCGTGGGGCCGTTCTACGGTGCCGATAGAAAATGGCTCCAGCTTGTGGAATTTGTGGAGCACATGCGGATATTTGAAGTATCAATGTTCTTCTTTACTGTATTCGATATGGATGCGTATTCCCGTCTGGCGTTGGATGAATACGAGCGGCAGGGGATCGCCGAGACTACAGTA…	456	277	0.607456	262	64	0.244275	ATGCATACCTTTATGAGGACTACATCGCAGTCACGACGACGATTCAATTCAGAACTGGAACCAATTCACGAGTTGACAATGTGCGTGGGGCCGTTCTACGGTGCCGATAGAAAATGGCTCCAGCTTGTGGAATTTGTGGAGCACATGCGGATATTTGAAGTATCAATGTTCTTCTTTACTGTATTCGATATGGATGCGTATTCCCGTCTGGCGTTGGATGAATACGAGCGGCAGGGGATCGCCGAGACTACAGTAATCCAGACAGAGTATGAGCAACTCGATTGGATGTTCCACTTGCTGCAGCTTCATGACTGTTTCCATCGCAGCAAATACATCTCAAGATGGGTCATAAATGCAGATATTGACGAGCGATTCGTGATGTTTCAGCCAGAAACTACC…	+	F36F12.3
NR_151559.1	Caenorhabditis elegans Non-coding transcript of protein-coding gene vhp-1 (vhp-1), miscRNA	1577	ATGACTCGTTTGCCACAAAGCCTCTCACAACCATGTCTATCCCAACCAACTGGAGATGGAATCACATTGATCACTCCAAATATTTATCTCGGAAGTCAAATTGATAGCTTGGATGAGACCATGTTAGATGCTCTTGATATCAGTGTTGTCATCAACCTTTCTATGACTTGCCCCAAATCCGTATGCATCAAAGAAGATAAGAATTTTATGAGAATCCCAGTAAATGACTCCTATCAAGAAAAACTTTCTCCATATTTTCCAATGGCTTATGAATTTCTTGAAAAATGCAGAAGAGCCGGAAAGAAGTGCCTGATTCATTGTTTGGCTGGCATTTCTAGAAGCCCCACACTGGCTATTTCGTATATTATGCGCTACATGAAAATGGGAAGCGATGATGCA…	724	439	0.606354	205	59	0.287805	ATGACTCGTTTGCCACAAAGCCTCTCACAACCATGTCTATCCCAACCAACTGGAGATGGAATCACATTGATCACTCCAAATATTTATCTCGGAAGTCAAATTGATAGCTTGGATGAGACCATGTTAGATGCTCTTGATATCAGTGTTGTCATCAACCTTTCTATGACTTGCCCCAAATCCGTATGCATCAAAGAAGATAAGAATTTTATGAGAATCCCAGTAAATGACTCCTATCAAGAAAAACTTTCTCCATATTTTCCAATGGCTTATGAATTTCTTGAAAAATGCAGAAGAGCCGGAAAGAAGTGCCTGATTCATTGTTTGGCTGGCATTTCTAGAAGCCCCACACTGGCTATTTCGTATATTATGCGCTACATGAAAATGGGAAGCGATGATGCA…	+	vhp-1
NR_132585.1	Caenorhabditis elegans Non-coding transcript of protein-coding gene clh-3 (clh-3), miscRNA	2436	ATGCCCTCTCGGACGCCTCTTTCCAAGATTGAATGGCAAAGCCTGTTGCCTCTTCCACCAGAAAAATCCGAGAAGGACGCGACTATAGAGAACAATGAAGAACTGGAAAAGATTCGGATGCCTGCGGGCAAAGAATACGATCTACAGCCGGGTTCGCATCTCGGTGTCTACAAAACAGTTCGTGGTCTACCAATTGACGAGGATTCCAAAAGTATGGGTATTGGTACAAAAATATTATCAAAAATTGAAAAGAACAAAACATCTGATGGCCTTACGATACCGCTCACCCCGACTACACAAAAACAATCATCAAGTTGGTGTTCTTTTGAAAGTATCAAAACATTTTTTCGGACGGTGATCCGTGATTGGATCTTTCTGGCACTACTTGGATTCATCATG…	1340	811	0.605224	820	131	0.159756	ATGCCCTCTCGGACGCCTCTTTCCAAGATTGAATGGCAAAGCCTGTTGCCTCTTCCACCAGAAAAATCCGAGAAGGACGCGACTATAGAGAACAATGAAGAACTGGAAAAGATTCGGATGCCTGCGGGCAAAGAATACGATCTACAGCCGGGTTCGCATCTCGGTGTCTACAAAACAGTTCGTGGTCTACCAATTGACGAGGATTCCAAAAGTATGGGTATTGGTACAAAAATATTATCAAAAATTGAAAAGAACAAAACATCTGATGGCCTTACGATACCGCTCACCCCGACTACACAAAAACAATCATCAAGTTGGTGTTCTTTTGAAAGTATCAAAACATTTTTTCGGACGGTGATCCGTGATTGGATCTTTCTGGCACTACTTGGATTCATCATG…	+	clh-3
NR_138513.1	Caenorhabditis elegans Non-coding transcript of protein-coding gene tbx-41 (tbx-41), miscRNA	763	ATGACTGTCACAAGAAATGGTTGTCGGATTTTCCCCAAGCTCCATTATGAAGTCCATGGTCTCGTCGCGGACAAGTGCTACAGTATGGTGTTTCATATAGCGGCAGTGGACAATTTCCGCTACAAATATGAAGAAGGAAGCTAGAAGCGATACAGAATCCAGCAGTTCAAGGAGCCCAAGTTCATTTGTCATCCGGCTGGAATCAAGATGGGAGCGTACATTGTGGACGTCCAGAACAATTTCATTTGAGGATTTTTTCATCACCACCAACCCACAACCTACCGACAATTCCATGATCCATCTGCCGCCACACTGTAAGTTCACACCAATTCTAGATGTGTATGAGGTGGTGTTGGATCATATGCAGCAACCTGCAACAATGCATCGCGTCAGTTCCTG…	349	211	0.604585	183	49	0.26776	ATGAAGAAGGAAGCTAGAAGCGATACAGAATCCAGCAGTTCAAGGAGCCCAAGTTCATTTGTCATCCGGCTGGAATCAAGATGGGAGCGTACATTGTGGACGTCCAGAACAATTTCATTTGAGGATTTTTTCATCACCACCAACCCACAACCTACCGACAATTCCATGATCCATCTGCCGCCACACTGTAAGTTCACACCAATTCTAGATGTGTATGAGGTGGTGTTGGATCATATGCAGCAACCTGCAACAATGCATCGCGTCAGTTCCTGCCGACTTCCGTACACTTTTATGACAGTCACGATGTACAAGAATCGAGAAGCCCGTGTCTTGAAATTGGGGATGAACCCTCACGCTCGACATTTTCTGAAGAATAATACCAATAAAAACCATCTGGAT…	+	tbx-41
NR_069685.1	Caenorhabditis elegans Non-coding transcript of protein-coding gene C27A7.6b (C27A7.6), miscRNA	1510	ATGGACAAGAAAGCGGTTGATGCAACAAGAAAGTTCGCAGCTGTTGATGGGATCGGCGATCAACAAAGAAGCCGTCGCCGCAGATAAGGATACTTCGGCAAATGAAGGAATCAGCGAAAATAGTGTTATATACAAGGTCTACCCAGCTCGATGGCTCGTTCTAGCTGTTTGTTGCTTTCTTGCTCTTTCAAACGCAATGCAATGGATAAGCTTCAGCTCTCTATCCGACGAAGTTCAGATATATTATAGAGGACGTCCAGCCAACGGGAGCATTGATGTATCACTTGTCACGAATCAAATTTTCCAGTTTGTCGCCGTGTTCACTGGATTTGGTGGAATGTACATAACTGATAACAAAGGAATAAAAACGGCTGGTCTTCTTGGTACAACTTTAAATGT…	822	496	0.603406	262	42	0.160305	ATGCAACAAGAAAGTTCGCAGCTGTTGATGGGATCGGCGATCAACAAAGAAGCCGTCGCCGCAGATAAGGATACTTCGGCAAATGAAGGAATCAGCGAAAATAGTGTTATATACAAGGTCTACCCAGCTCGATGGCTCGTTCTAGCTGTTTGTTGCTTTCTTGCTCTTTCAAACGCAATGCAATGGATAAGCTTCAGCTCTCTATCCGACGAAGTTCAGATATATTATAGAGGACGTCCAGCCAACGGGAGCATTGATGTATCACTTGTCACGAATCAAATTTTCCAGTTTGTCGCCGTGTTCACTGGATTTGGTGGAATGTACATAACTGATAACAAAGGAATAAAAACGGCTGGTCTTCTTGGTACAACTTTAAATGTAATTGGAGCATCGATTCGG…	+	C27A7.6
NR_131372.1	Caenorhabditis elegans Non-coding transcript of protein-coding gene Y71F9B.6f (Y71F9B.6), miscRNA	1444	TGTTGATGGAAGCCACAATGACACAAATCTTCGAATTTTCCAAACAAAAGGCCTTCCGAAGATATCTCCAACGGAAAAGAAGTTTTCAAACGGCGCAAGCTCCACAACCACCATCCGCAACAATGAATCAGTGATCTCACTCGGAACATCCGCTTCACTCGGAGAACGGCTAAGCTCGTCGAATTTGCCGCAGGAATACGCGGAGACACCACAGAAAAAAACTTCAATCTTCCGAAGAATCGCGAAAATCATGAGCTCCGACGACGTGATCTATTCAATGACCGCCACAAACAGTAGATCTCCGATTCTTGAAGAAGGCGTCGGGAGAGAAGATAGTGGGCTGATTGAATTTCGCTCAGAATCACCATCTTGTTCTTCAAATCAGTTCAGTTTTCTGAG…	658	397	0.603343	324	49	0.151235	ATGAGCTCCGACGACGTGATCTATTCAATGACCGCCACAAACAGTAGATCTCCGATTCTTGAAGAAGGCGTCGGGAGAGAAGATAGTGGGCTGATTGAATTTCGCTCAGAATCACCATCTTGTTCTTCAAATCAGTTCAGTTTTCTGAGAAGGCTCAAAAGCACCATTACCCATGCAGATAGATTTTACATCTGCACCTCGACGAATGGCCAGCCTCTGGCAGTTTTCTCGTATATCTCGCCGAACAGCGACTACGTGGATCCGCTGGCGCCGATTTTCGCCAACACAACCGTCAATAAGAAGAAATTCCGATCGAAATCGATTTTTGGAAGCTCGGATCGCATGCGGCATCAGGCTCACTTATCAACAGAAGAGCTGCGGCCATTTGTCTTCCGAGAC…	+	Y71F9B.6
NR_133582.1	Caenorhabditis elegans Non-coding transcript of protein-coding gene nhr-228 (nhr-228), miscRNA	1172	GAAGAACTGCTTCTGGGAAATGGGATAACCAAAAGTGTCGTGGAGGGTCTTGTGATAAGAAAACGTACTACTGCAAACCGTGTAGATTACAAAAATGTCGAGACATGGGAATGGACACTACCAAATTCCAATTCAACCGAGACAACATTCCCACCGCTGGTCAATTCCAACTCCCTCCGCAAACTTTCGAAGCTTATGTCGGACGGCCCGAATTCCTGCTCTTCTGTGATACCGATGCTCCAAACTCCAAAGTCCTGATAGACGTCAGATACCTCCTTGAAGAAGCCGGCCGGCTATTGAATAATGGGATTATCACACCAATTTGGGCTGAAAATCAACTGAAGAAGTTGACGCAAGGCTTTAAGCACATTAAGCTGGATACAGATAACATAAAGAAGG…	538	324	0.60223	245	54	0.220408	ATGGGAATGGACACTACCAAATTCCAATTCAACCGAGACAACATTCCCACCGCTGGTCAATTCCAACTCCCTCCGCAAACTTTCGAAGCTTATGTCGGACGGCCCGAATTCCTGCTCTTCTGTGATACCGATGCTCCAAACTCCAAAGTCCTGATAGACGTCAGATACCTCCTTGAAGAAGCCGGCCGGCTATTGAATAATGGGATTATCACACCAATTTGGGCTGAAAATCAACTGAAGAAGTTGACGCAAGGCTTTAAGCACATTAAGCTGGATACAGATAACATAAAGAAGGTTGAAACTGCGGATCAGAAAGAGTTTATGGAGATGTGGGAGTACTATTTTATTACGGTGACAAAGTGGTTGATGTACTTCGACGAGTTCCAGAAGTTGAACAGA…	+	nhr-228
NR_131581.1	Caenorhabditis elegans Non-coding transcript of protein-coding gene pct-1 (pct-1), miscRNA	2425	ATGAAGAAGCTTAAACGGCGTTTGTCAGCAGCATTCCGTCCTGGAAGTAACAATAATGTGAGCATTACCAGTTCTGGAGGATCTTATTATGATTCGGATTGTGAAGGACGTAATAATATTGTAATCGGTTACGGTATGATGTCAGCACCACTTCATGGAAGAACTTGGACACTTTCCGAATCAATGAGCCATTTATCAGACAAAAATGGTGCAATTTTAGAAGAATGTGCAGTTGTTGATCCAACAGCATTGCTTAGAGTTTCACGAGGAGGTACTGCTGGTAGACGATATGATACAAATGTTAATTATATCAACGGAATGCATGTCCCACCACCACGAACACACAGTCTCTACTATCCACGTGGCTACAATTCTCGTCGAAACTCATATTACGGATCC…	1183	711	0.601014	479	57	0.118998	ATGATACAAATGTTAATTATATCAACGGAATGCATGTCCCACCACCACGAACACACAGTCTCTACTATCCACGTGGCTACAATTCTCGTCGAAACTCATATTACGGATCCAATGCTTTTGTCCGCCAAGTGCATGACCGCGTACTCTCCGGCGGATTCGAACGCCGAGGCGCGTCTTCTGTCAGGAGGTTCGGACCCGATCTCGGATACTGAAAACCTATTAGATCTTGCATATGAAGTTGGAACGTCATCATCTGATAATACTCGATACGATAGAGAAAGTGAAAATGATGAAGAGGAAATTGGTGTTGGATGGGAAGATACAACATCTTCGAGTTTAAATAAAAGAATGTGCAAATCAGCGACATTTCATGATTTTTGTGATGATTCTGAATATTCG…	+	pct-1
NR_132570.1	Caenorhabditis elegans Non-coding transcript of protein-coding gene C50D2.8c (C50D2.8), miscRNA	1089	ATGTCGGCTCGCAACGCTATGGCAGCAATGCTCGACGAGCTAATGGGTCCCAAACGGAATGTTGAACTAGGAAAAGACACAAAAGTCACATTTGATGATCCTGACATATGCCCGTACTTCCTGGTCGGTTTCTGTCCTCACGACATGTTCATCAATACAAAGGCAGATTTGGGAGCGTGCCAGCTAGTACATGACGATAATCTTCGAAGATTGTATCCAGAATCTCCAGAATATGGACAACTTGGCTTTGAAAGACGTCTTATGCGGTTTCTCGTTCAATTAGATGAAGATAATCAGCGAAGAATTCGAAAGAACAAAGACAAATTGTCCGGAATGGATGATAGTGGAAAGCGAAAGTTAGAGGAAGAGAAGCGTCAGGTACAATTGGAGATCAATTCG…	416	250	0.600962	349	79	0.226361	ATGTCGGCTCGCAACGCTATGGCAGCAATGCTCGACGAGCTAATGGGTCCCAAACGGAATGTTGAACTAGGAAAAGACACAAAAGTCACATTTGATGATCCTGACATATGCCCGTACTTCCTGGTCGGTTTCTGTCCTCACGACATGTTCATCAATACAAAGGCAGATTTGGGAGCGTGCCAGCTAGTACATGACGATAATCTTCGAAGATTGTATCCAGAATCTCCAGAATATGGACAACTTGGCTTTGAAAGACGTCTTATGCGGTTTCTCGTTCAATTAGATGAAGATAATCAGCGAAGAATTCGAAAGAACAAAGACAAATTGTCCGGAATGGATGATAGTGGAAAGCGAAAGTTAGAGGAAGAGAAGCGTCAGGTACAATTGGAGATCAATTCG…	+	C50D2.8
NR_151564.1	Caenorhabditis elegans Non-coding transcript of protein-coding gene cgt-3 (cgt-3), miscRNA	1504	ATGGAAGTTGCAAAAGCCGTGGCCACGAATTTGAGCACGGCGGCCAACTCGACAGTACTTAGAACCGTGGCGTCATCAACATCGTCGATAATCGGTGCGGCGGCAGCAGCAGTGGCTGAGGCTCAGCCGTCGGCCTCTCCATCCACATCTTCATCATTTCTACTGCTGGAAGTTCCATTCCGTCACTTGCTCCGACTACAACCACCACCATATTTTATTGCCGGAACAAGACGGATGGCAGCTCAGCTTGATGTTACGACACTGATTGCCATCGTTGGCTTCGTCTTCGTATTTTGCCTCTACCTTATTCACATTATTGCATTGTCTTATTCAAAATATCGATTACATCACAAAGTGAAAGAAGATTCATCGCTTCCTGGAGTTTCTATAATTAAACCA…	631	379	0.600634	324	56	0.17284	ATGGAAGTTGCAAAAGCCGTGGCCACGAATTTGAGCACGGCGGCCAACTCGACAGTACTTAGAACCGTGGCGTCATCAACATCGTCGATAATCGGTGCGGCGGCAGCAGCAGTGGCTGAGGCTCAGCCGTCGGCCTCTCCATCCACATCTTCATCATTTCTACTGCTGGAAGTTCCATTCCGTCACTTGCTCCGACTACAACCACCACCATATTTTATTGCCGGAACAAGACGGATGGCAGCTCAGCTTGATGTTACGACACTGATTGCCATCGTTGGCTTCGTCTTCGTATTTTGCCTCTACCTTATTCACATTATTGCATTGTCTTATTCAAAATATCGATTACATCACAAAGTGAAAGAAGATTCATCGCTTCCTGGAGTTTCTATAATTAAACCA…	+	cgt-3
