# Supplementary material for: Open reading frame dominance indicates protein‐coding potential of RNAs
Source: EMBO Rep. 2022 Apr 19;23(6):e54321. doi: 10.15252/embr.202154321 (PMC9171421; doi:10.15252/embr.202154321)
Supplement: Supplementary file 11 — Dataset EV10 [file EMBR-23-e54321-s001.xlsx]

## Sheet: Legend of Dataset EV10
Dataset EV10. Functional annotation of NR transcripts with high protein-coding potential and without putative domain structure(s) in C. elegans.

## Sheet: Dataset EV10
Category	Term	Count	%	P-Value	Benjamini
GOTERM_BP_4	embryo development	5	3.9	0.028	1
CHROMOSOME	V	10	7.8	0.079	0.48
GOTERM_BP_ALL	embryo development	5	3.9	0.093	1
GOTERM_BP_4	cell differentiation	3	2.3	0.096	1
