# Supplementary material for: Open reading frame dominance indicates protein‐coding potential of RNAs
Source: EMBO Rep. 2022 Apr 19;23(6):e54321. doi: 10.15252/embr.202154321 (PMC9171421; doi:10.15252/embr.202154321)
Supplement: Supplementary file 12 — Dataset EV11 [file EMBR-23-e54321-s017.xlsx]

## Sheet: Legend of Dataset EV11
Dataset EV11. Functional annotation of NR transcripts with high protein-coding potential and putative domain structure(s) in C. elegans.

## Sheet: Dataset EV11
Category	Term	Count	%	P-Value	Benjamini
CHROMOSOME	V	29	40.8	0.0023	0.011
GOTERM_BP_2	single-organism cellular process	40	56.3	0.00032	0.027
GOTERM_BP_DIRECT	transmembrane transport	9	12.7	0.00045	0.065
GOTERM_MF_1	transporter activity	12	16.9	0.0093	0.065
PFAM	Major Facilitator Superfamily	5	7	0.0015	0.09
UP_KEYWORDS	Alternative splicing	9	12.7	0.0036	0.14
UP_KEYWORDS	Receptor	15	21.1	0.0047	0.14
UP_SEQ_FEATURE	domain:Rhodanese	2	2.8	0.0074	0.14
PROSITE	PS00018	4	5.6	0.0073	0.16
PROSITE	PS50222	4	5.6	0.0086	0.16
GOTERM_BP_1	regulation of biological process	28	39.4	0.016	0.16
GOTERM_BP_1	cellular process	44	62	0.016	0.16
INTERPRO	Major facilitator superfamily	5	7	0.0015	0.17
GOTERM_MF_2	transmembrane transporter activity	11	15.5	0.0076	0.17
GOTERM_BP_5	anion transport	7	9.9	0.00056	0.19
GOTERM_BP_1	biological regulation	30	42.3	0.041	0.19
GOTERM_BP_1	localization	22	31	0.041	0.19
GOTERM_BP_1	signaling	16	22.5	0.05	0.19
INTERPRO	Major facilitator superfamily domain	6	8.5	0.0034	0.2
GOTERM_BP_ALL	single-organism cellular process	40	56.3	0.00043	0.21
GOTERM_BP_ALL	anion transport	7	9.9	0.00055	0.21
SUPFAM	SSF103473:MFS general substrate transporter	6	8.5	0.0063	0.21
INTERPRO	EF-Hand 1, calcium-binding site	4	5.6	0.0069	0.21
INTERPRO	EF-hand domain	4	5.6	0.0074	0.21
GOTERM_BP_5	transmembrane transport	12	16.9	0.0014	0.23
GOTERM_BP_FAT	anion transport	7	9.9	0.00042	0.29
GOTERM_BP_FAT	transmembrane transport	12	16.9	0.0009	0.31
GOTERM_BP_2	regulation of cellular process	26	36.6	0.0072	0.31
INTERPRO	EF-hand-like domain	4	5.6	0.014	0.31
PROSITE	PS50850	4	5.6	0.027	0.32
GOTERM_BP_3	transmembrane transport	12	16.9	0.0014	0.33
GOTERM_BP_ALL	transmembrane transport	12	16.9	0.0014	0.34
SUPFAM	SSF47473:EF-hand	4	5.6	0.02	0.34
GOTERM_BP_2	single-organism localization	14	19.7	0.015	0.36
SP_COMMENT	similarity:Contains 1 rhodanese domain.	2	2.8	0.017	0.36
GOTERM_BP_2	establishment of localization	19	26.8	0.017	0.36
SP_COMMENT	catalytic activity:Protein tyrosine phosphate + H(2)O = protein tyrosine + phosphate.	2	2.8	0.036	0.36
GOTERM_BP_2	regulation of localization	6	8.5	0.022	0.38
GOTERM_BP_4	transmembrane transport	12	16.9	0.0013	0.39
GOTERM_MF_2	substrate-specific transporter activity	9	12.7	0.036	0.41
SMART	EFh	3	4.2	0.022	0.44
UP_KEYWORDS	Transcription regulation	6	8.5	0.035	0.5
UP_KEYWORDS	Transcription	6	8.5	0.043	0.5
UP_KEYWORDS	Hydrolase	7	9.9	0.05	0.5
GOTERM_BP_2	single organism signaling	16	22.5	0.049	0.69
GOTERM_BP_5	ion transport	9	12.7	0.015	0.92
GOTERM_BP_5	regulation of stress-activated MAPK cascade	2	2.8	0.022	0.92
GOTERM_BP_5	regulation of stress-activated protein kinase signaling cascade	2	2.8	0.022	0.92
GOTERM_BP_5	regulation of axon extension involved in regeneration	2	2.8	0.027	0.92
GOTERM_BP_5	regulation of sprouting of injured axon	2	2.8	0.027	0.92
GOTERM_BP_5	MAPK cascade involved in axon regeneration	2	2.8	0.027	0.92
GOTERM_BP_5	sprouting of injured axon	2	2.8	0.031	0.92
GOTERM_BP_5	axon extension involved in regeneration	2	2.8	0.031	0.92
GOTERM_BP_5	regulation of neuron differentiation	3	4.2	0.036	0.92
GOTERM_BP_5	regulation of neurogenesis	3	4.2	0.038	0.92
GOTERM_BP_5	regulation of axon regeneration	2	2.8	0.04	0.92
GOTERM_BP_5	regulation of neuron projection regeneration	2	2.8	0.04	0.92
GOTERM_BP_5	regulation of nervous system development	3	4.2	0.044	0.92
GOTERM_BP_5	regulation of kinase activity	3	4.2	0.046	0.92
GOTERM_BP_5	stress-activated MAPK cascade	2	2.8	0.049	0.92
GOTERM_BP_5	stress response to copper ion	2	2.8	0.049	0.92
GOTERM_MF_ALL	transmembrane transporter activity	11	15.5	0.008	0.93
GOTERM_MF_ALL	transporter activity	12	16.9	0.0093	0.93
GOTERM_BP_4	single-organism transport	14	19.7	0.0087	0.95
GOTERM_BP_4	ion transport	9	12.7	0.014	0.95
GOTERM_BP_4	regulation of stress-activated protein kinase signaling cascade	2	2.8	0.022	0.95
GOTERM_BP_4	response to metal ion	3	4.2	0.025	0.95
GOTERM_BP_4	regulation of sprouting of injured axon	2	2.8	0.026	0.95
GOTERM_BP_DIRECT	response to copper ion	2	2.8	0.027	0.95
GOTERM_BP_DIRECT	MAPK cascade involved in axon regeneration	2	2.8	0.027	0.95
GOTERM_BP_4	sprouting of injured axon	2	2.8	0.031	0.95
GOTERM_BP_4	axon extension involved in regeneration	2	2.8	0.031	0.95
GOTERM_BP_DIRECT	anion transport	3	4.2	0.031	0.95
GOTERM_BP_DIRECT	regulation of translational fidelity	2	2.8	0.035	0.95
GOTERM_BP_4	regulation of neurogenesis	3	4.2	0.037	0.95
GOTERM_BP_4	regulation of axon regeneration	2	2.8	0.039	0.95
GOTERM_BP_4	regulation of neuron projection regeneration	2	2.8	0.039	0.95
GOTERM_BP_DIRECT	response to cadmium ion	2	2.8	0.04	0.95
GOTERM_BP_4	regulation of nervous system development	3	4.2	0.043	0.95
GOTERM_BP_4	regulation of response to wounding	2	2.8	0.044	0.95
GOTERM_BP_4	stress response to copper ion	2	2.8	0.048	0.95
GOTERM_BP_4	regulation of cell development	3	4.2	0.05	0.95
GOTERM_BP_ALL	regulation of cellular process	26	36.6	0.0074	0.97
GOTERM_BP_ALL	single-organism transport	14	19.7	0.0094	0.97
GOTERM_BP_ALL	transport	19	26.8	0.012	0.97
GOTERM_BP_ALL	ion transport	9	12.7	0.015	0.97
GOTERM_BP_ALL	single-organism localization	14	19.7	0.015	0.97
GOTERM_BP_ALL	regulation of biological process	28	39.4	0.016	0.97
GOTERM_BP_ALL	cellular process	44	62	0.016	0.97
GOTERM_BP_ALL	establishment of localization	19	26.8	0.017	0.97
GOTERM_BP_ALL	regulation of localization	6	8.5	0.022	0.97
GOTERM_BP_ALL	regulation of JNK cascade	2	2.8	0.022	0.97
GOTERM_BP_ALL	regulation of stress-activated protein kinase signaling cascade	2	2.8	0.022	0.97
GOTERM_BP_ALL	regulation of stress-activated MAPK cascade	2	2.8	0.022	0.97
GOTERM_BP_ALL	response to metal ion	3	4.2	0.025	0.97
GOTERM_BP_ALL	regulation of axon extension involved in regeneration	2	2.8	0.027	0.97
GOTERM_BP_ALL	MAPK cascade involved in axon regeneration	2	2.8	0.027	0.97
GOTERM_BP_ALL	regulation of sprouting of injured axon	2	2.8	0.027	0.97
GOTERM_BP_ALL	sprouting of injured axon	2	2.8	0.031	0.97
GOTERM_BP_ALL	axon extension involved in regeneration	2	2.8	0.031	0.97
GOTERM_BP_ALL	regulation of neuron differentiation	3	4.2	0.035	0.97
GOTERM_BP_ALL	JNK cascade	2	2.8	0.035	0.97
GOTERM_BP_ALL	regulation of neurogenesis	3	4.2	0.037	0.97
GOTERM_BP_ALL	regulation of axon regeneration	2	2.8	0.04	0.97
GOTERM_BP_ALL	regulation of neuron projection regeneration	2	2.8	0.04	0.97
GOTERM_BP_ALL	regulation of cellular metabolic process	12	16.9	0.04	0.97
GOTERM_BP_ALL	biological regulation	30	42.3	0.041	0.97
GOTERM_BP_ALL	localization	22	31	0.041	0.97
GOTERM_BP_ALL	regulation of nervous system development	3	4.2	0.043	0.97
GOTERM_BP_ALL	regulation of translational fidelity	2	2.8	0.044	0.97
GOTERM_BP_ALL	regulation of response to wounding	2	2.8	0.044	0.97
GOTERM_BP_ALL	regulation of kinase activity	3	4.2	0.045	0.97
GOTERM_BP_ALL	stress-activated MAPK cascade	2	2.8	0.048	0.97
GOTERM_BP_ALL	stress response to copper ion	2	2.8	0.048	0.97
GOTERM_BP_ALL	single organism signaling	16	22.5	0.049	0.97
GOTERM_BP_ALL	signaling	16	22.5	0.05	0.97
GOTERM_BP_3	single-organism transport	14	19.7	0.0099	1
GOTERM_BP_FAT	ion transport	9	12.7	0.011	1
GOTERM_BP_3	transport	19	26.8	0.013	1
GOTERM_BP_FAT	regulation of stress-activated protein kinase signaling cascade	2	2.8	0.021	1
GOTERM_BP_FAT	regulation of JNK cascade	2	2.8	0.021	1
GOTERM_BP_FAT	regulation of stress-activated MAPK cascade	2	2.8	0.021	1
GOTERM_BP_FAT	response to metal ion	3	4.2	0.023	1
GOTERM_BP_FAT	regulation of sprouting of injured axon	2	2.8	0.025	1
GOTERM_BP_FAT	MAPK cascade involved in axon regeneration	2	2.8	0.025	1
GOTERM_BP_FAT	regulation of axon extension involved in regeneration	2	2.8	0.025	1
GOTERM_MF_FAT	aminoacyl-tRNA editing activity	2	2.8	0.028	1
GOTERM_BP_FAT	sprouting of injured axon	2	2.8	0.03	1
GOTERM_BP_FAT	axon extension involved in regeneration	2	2.8	0.03	1
GOTERM_MF_ALL	aminoacyl-tRNA editing activity	2	2.8	0.031	1
GOTERM_MF_DIRECT	aminoacyl-tRNA editing activity	2	2.8	0.031	1
GOTERM_MF_5	aminoacyl-tRNA editing activity	2	2.8	0.032	1
GOTERM_BP_FAT	regulation of neuron differentiation	3	4.2	0.032	1
GOTERM_BP_FAT	JNK cascade	2	2.8	0.034	1
GOTERM_BP_FAT	regulation of neurogenesis	3	4.2	0.034	1
GOTERM_MF_FAT	nucleic acid binding transcription factor activity	7	9.9	0.035	1
GOTERM_MF_FAT	transcription factor activity, sequence-specific DNA binding	7	9.9	0.035	1
GOTERM_MF_ALL	substrate-specific transporter activity	9	12.7	0.038	1
GOTERM_BP_FAT	regulation of neuron projection regeneration	2	2.8	0.038	1
GOTERM_BP_FAT	regulation of axon regeneration	2	2.8	0.038	1
INTACT	178933:Nuclear hormone receptor family member nhr-47(nhr-47)	2	2.8	0.039	1
GOTERM_BP_FAT	regulation of nervous system development	3	4.2	0.04	1
GOTERM_BP_FAT	regulation of kinase activity	3	4.2	0.042	1
GOTERM_BP_3	regulation of cellular metabolic process	12	16.9	0.042	1
GOTERM_BP_FAT	regulation of translational fidelity	2	2.8	0.042	1
GOTERM_BP_FAT	regulation of response to wounding	2	2.8	0.042	1
GOTERM_MF_3	substrate-specific transmembrane transporter activity	8	11.3	0.044	1
GOTERM_BP_3	regulation of translational fidelity	2	2.8	0.044	1
GOTERM_BP_FAT	stress-activated MAPK cascade	2	2.8	0.046	1
GOTERM_BP_FAT	stress response to copper ion	2	2.8	0.046	1
GOTERM_BP_FAT	regulation of cell development	3	4.2	0.047	1
REACTOME_PATHWAY	R-CEL-2871796	2	2.8	0.05	1
GOTERM_BP_FAT	regulation of cellular localization	3	4.2	0.05	1
GOTERM_MF_ALL	substrate-specific transmembrane transporter activity	8	11.3	0.05	1
GOTERM_BP_FAT	positive regulation of response to external stimulus	2	2.8	0.05	1
GOTERM_BP_FAT	stress-activated protein kinase signaling cascade	2	2.8	0.05	1
