# Supplementary material for: Open reading frame dominance indicates protein‐coding potential of RNAs
Source: EMBO Rep. 2022 Apr 19;23(6):e54321. doi: 10.15252/embr.202154321 (PMC9171421; doi:10.15252/embr.202154321)
Supplement: Supplementary file 13 — Dataset EV12 [file EMBR-23-e54321-s005.xlsx]

## Sheet: Legend of Dataset EV12
Dataset EV12. Twenty-three human noncoding transcripts showing both negative selection (Ka/Ks < 0.5) and high ORF dominance.

## Sheet: Dataset EV12
ID	Gene_name	Length_of_transcript	Whole_sequence	pORF_sequence	ORF_dominance
ref|NR_110329.1|	Homo sapiens HOXB cluster antisense RNA 3 (HOXB-AS3), transcript variant 6, long non-coding RNA	336	GGAACCAGATCTTGATCTGGCGCTCGGACAGGCAGAGTGCGTGGGCGATCTCGATGCGCCGTCGCCGGGTCAGACTTCGCTTGAAAAGATCGAGAATGGAGGAGGGGATCGGCACTCACTTGCAGACATCAACAGTTTCCAGAAAATTCGGTTCAATTCCTTCACCACGGACCCACCAACCAAGGAGCTGGCAAAACCCACTAACCAACCAGGAGAACACAGACCCGGTTTGTCTTTTGACAACCGAGTGGAACTGACGGGGCCGGCGCCTGCCCTGCGGGTCCCCTCCCTTGGCTGAGAAGAAAACCAAATAAACCTTGAACAGCCTTGGCTTCG	ATGCGCCGTCGCCGGGTCAGACTTCGCTTGAAAAGATCGAGAATGGAGGAGGGGATCGGCACTCACTTGCAGACATCAACAGTTTCCAGAAAATTCGGTTCAATTCCTTCACCACGGACCCACCAACCAAGGAGCTGGCAAAACCCACTAACCAACCAGGAGAACACAGACCCGGTTTGTCTTTTGACAACCGAGTGGAAC	1
ref|NR_110330.1|	Homo sapiens HOXB cluster antisense RNA 3 (HOXB-AS3), transcript variant 7, long non-coding RNA	446	GGCTTTGGGGAGGGGGTGGGAGAGACGACAGGTCTGGGATCAGGGAGTCTTCAAGGCCCCCGCTGAGGGGACAGCGAATCTACCATTGAACCGTGCACGGGGGACATGGACAAAATGAGACGCGACAGGGACAAGAGCATTTTGCTCTGCTTCCAGGAAACATCAAGTAGACTTCGCTTGAAAAGATCGAGAATGGAGGAGGGGATCGGCACTCACTTGCAGACATCAACAGTTTCCAGAAAATTCGGTTCAATTCCTTCACCACGGACCCACCAACCAAGGAGCTGGCAAAACCCACTAACCAACCAGGAGAACACAGACCCGGTTTGTCTTTTGACAACCGAGTGGAACTGACGGGGCCGGCGCCTGCCCTGCGGGTCCCCTCCCTTGGCTGAGAAG…	ATGGACAAAATGAGACGCGACAGGGACAAGAGCATTTTGCTCTGCTTCCAGGAAACATCAAGTAGACTTCGCTTGAAAAGATCGAGAATGGAGGAGGGGATCGGCACTCACTTGCAGACATCAACAGTTTCCAGAAAATTCGGTTCAATTCCTTCACCACGGACCCACCAACCAAGGAGCTGGCAAAACCCACTAACCAACCAGGAGAACACAGACCCGGTTTGTCTTTTGACAACCGAGTGGAAC	1
ref|NR_104345.1|	Homo sapiens proline rich 36 (PRR36), transcript variant 2, non-coding RNA	1861	CCCGCGGCCGAGGGGCGGGACCGGCTCGGCTCCCCCGGCGCCGCAGCCCGCAGCCCCCTCCCCTCGCCTCCTCGCCGCTGGCGGCCACCGCGTCGCTCCGGCCCGGGCCCCACCCCAGGCGACTCTGTGAGGAGCGGCCGGAGGCCGGAGGCGGAGGTGCAAGATGGACAACAAGAGAGACAAGGCGAAGGCAGGGGCCGCCGCGCGGACGCCGGCTGCTCGCGCTCCTGGACTTCTGACCCCCAGGCCCCCAGGCTCTCCTCGACCCCCTCCCCCAGTAACTCCCGCAGCCCTCCGAGTTCTGGGAGCTGCGGGAGCAGTGGGGCGAAAGCCTCTGGCAGAGCGAGCGGGGGGCATCGGCGGGGCCACTATTCCCGAGTCTGCTCCCCGAGCGGGACC…	ATGGACAACAAGAGAGACAAGGCGAAGGCAGGGGCCGCCGCGCGGACGCCGGCTGCTCGCGCTCCTGGACTTCTGACCCCCAGGCCCCCAGGCTCTCCTCGACCCCCTCCCCCAGTAACTCCCGCAGCCCTCCGAGTTCTGGGAGCTGCGGGAGCAGTGGGGCGAAAGCCTCTGGCAGAGCGAGCGGGGGGCATCGGCGGGGCCACTATTCCCGAGTCTGCTCCCCGAGCGGGACCAACGCGGAGTGCTGGGACAAGTTCCCGAAACCCTGCCTCCAGGCCCCCAGCCTCTGGGAGAGGGGAGAGAGCTCCTCCTGCCAAGAACACCAGCCCAGGCCCTGTTTCTAGCCCAGGGCGTGCCAGCGGGACCACCAGGCCAGGCCCTCTTGGCCAGAAGGGA…	1
ref|NR_046625.1|	Homo sapiens MEIS1 antisense RNA 2 (MEIS1-AS2), long non-coding RNA	709	CGGCTCTCGGGGAGGCTGCTCAGACCGCCGAGTCCACAGCAGCTACAACCGTGGTGTTCTTGATTTTATTCTGCAGAGTGAGCTCTCCACGTTTGCTTTCTGGAGGACCCAGGTGACCGCTCACCTCCCCTTCCTCCTGGAGCCCTGAAGTCGGAGGCCCTGAGCCATGGACGGTATCTGAGGATCGGTTTAGCGTATCTGGCCGGAGAAATTGGCAACATTTGCTACGAATAAAACCCAAGCGTTTCCAGCAGCCATTTTGAATTAAGTTTCCCACCCGACAAGCCCTCGTCCCCTCCACTGCACATCCAGGATCCGGTGGAGGAGAAAGGCGCCGGGCGGAGAGTTGGGGAGGGCTGGTTCCTGCGGGTTCCTCCTAGGCGGCCGCGCGAAGCCCAG…	ATGGCCGTGGGGCCGACTGTCAACGGGCTGCACCTAGGGATCCCAACCCCAAGGCCCTCGGAGAGCCGGGAGGCTCCTCCTCAGCTCCACGCACATTCCCCTCCCTTCGCTGATAGCCCCCACCGCCCCCCAAAGAAAGTTCCTTCAAATGTTCCTGCAGTAGAGCCTTTCATTTTGTCTCTGCGAAGTGGCAAAGCAGCTAGTATTGCGAGGGGCCTAGATGTCGCTTGTCTCAGCCCA	0.909091
ref|NR_126352.1|	Homo sapiens long intergenic non-protein coding RNA 1264 (LINC01264), long non-coding RNA	500	TGAGGTCAGACGGGCCCTTGGGCTCCCGGGCAGGAGCACCCGGCCTCCCAGCTCCAGAAGCTGCGCCTCCTCCAGCTCGCCTGCCCCCACGCTGCCCAGTGACTCTCAGGAGGAGAGGAGCTGATGTTCCTGCACCCATGATGAGGAAATCAAGACTCGGAATGTCCTGGTCCCTTTCCACAAGGCCTCGCCTTATCCGCTCCCACAAAGGGCTTACCTCTTCAGGAGGATCTGGCCCCATGGTCAGAGAAGTGAGTGAATATCAGCTGTGGGGCACCCAGAGCAGTTGCCATCTTCTGCTCTGTCTAGCCTGGGAGTCCTGGAAGGAGACTGCAGCCTGAGTGCCTCCCGAGCCAGCTCCTCTCCAGGACATCACCTTGGCCCCTGGGTGTCCCAACA…	ATGATGAGGAAATCAAGACTCGGAATGTCCTGGTCCCTTTCCACAAGGCCTCGCCTTATCCGCTCCCACAAAGGGCTTACCTCTTCAGGAGGATCTGGCCCCATGGTCAGAGAAGTGAGTGAATATCAGCTGTGGGGCACCCAGAGCAGTTGCCATCTTCTGCTCTGTCTAGCCTGGGAGTCCTGGAAGGAGACTGCAGCC	0.893333
ref|NR_033205.1|	Homo sapiens HOXB cluster antisense RNA 3 (HOXB-AS3), transcript variant 5, long non-coding RNA	545	GGCTTTGGGGAGGGGGTGGGAGAGACGACAGGTCTGGGATCAGGGAGTCTTCAAGGCCCCCGCTGAGGGGACAGCGAATCTACCATTGAACCGTGCACGGGGGACATGGACAAAATGAGACGCGACAGGGACAAGAGCATTTTGCTCTGCTTCCAGGAAACATCAAGTTGCTTGTCTGGAGATGGAGCCACTACAGGCGGGCCTGGGCGCCTGGAGTCGGGCATGAAAGAAAATAGCGCCTCATCGCTCTTATCTAAGCCCAGAGGTAGACTTCGCTTGAAAAGATCGAGAATGGAGGAGGGGATCGGCACTCACTTGCAGACATCAACAGTTTCCAGAAAATTCGGTTCAATTCCTTCACCACGGACCCACCAACCAAGGAGCTGGCAAAACCCACTA…	ATGGACAAAATGAGACGCGACAGGGACAAGAGCATTTTGCTCTGCTTCCAGGAAACATCAAGTTGCTTGTCTGGAGATGGAGCCACTACAGGCGGGCCTGGGCGCCTGGAGTCGGGCATGAAAGAAAATAGCGCCTCATCGCTCTTATCTAAGCCCAGAGGTAGACTTCGCTTGAAAAGATCGAGAATGGAGGAGGGGATCGGCACTCACTTGCAGACATCAACAGTTTCCAGAAAATTCGGTTCAATTCCTTCACCACGGACCCACCAACCAAGGAGCTGGCAAAACCCACTAACCAACCAGGAGAACACAGACCCGGTTTGTCTTTTGACAACCGAGTGGAAC	0.891473
ref|NR_001553.1|	Homo sapiens family with sequence similarity 197 Y-linked member 2 (FAM197Y2), long non-coding RNA	467	ACTCAGCCATCCCGGTTACCGGTGGCAGGATGATTTCCTTTCATCCCAACCTTTATTTCCACAGTGAAATCATCATGAAGGAGCACTGTGTTGGCATCCTCGGCTACAGGGTGTCTCATTCCACTGCAGTCCAGCGGTTCTGGGATCACGAAGGTCAAGCCTCCAGCTGCAGGCAGTACACCTCCTACCTGAGCTCATTCAGCTGTTTGGCTGAACATGACTGCCCGGGTTTTGGCAGGATTGCTGAGTTGGAGTCTCACTGTGTCATCCAGGCTGCAGTCAAGTGGCAAACTCTCAGATCACTGCAACCTCTCCCTCCAGCTTCAAAGGATTCCTCTGCCTGCTGATGCTGCTTTTCCCCCACATGAGGAGAACATGCAGACAGTTATAAAAAATTCT…	ATGATTTCCTTTCATCCCAACCTTTATTTCCACAGTGAAATCATCATGAAGGAGCACTGTGTTGGCATCCTCGGCTACAGGGTGTCTCATTCCACTGCAGTCCAGCGGTTCTGGGATCACGAAGGTCAAGCCTCCAGCTGCAGGCAGTACACCTCCTACCTGAGCTCATTCAGCTGTTTGGCTGAACATGACTGCCCGGGTTTTGGCAGGATTGCTGAGTTGGAGTCTCACTGTGTCATCCAGGCTGCAGTCAAGTGGCAAACTCTCAGATCACTGCAACCTCTCCCTCCAGCTTCAAAGGATTCCTCTGCCTGC	0.882353
ref|NR_046300.1|	Homo sapiens family with sequence similarity 197 Y-linked member 5 (FAM197Y5), long non-coding RNA	467	ACTCAGCCATCCCGGTTACCGGTGGCAGGATGATTTCCTTTCATCCCAACCTTTATTTCCACAGTGAAATCATCATGAAGGAGCACTGTGTTGGCATCCTCGGCTACAGGGTGTCTCATTCCACTGCAGTCCAGCGGTTCTGGGATCACGAAGGTCAAGCCTCCAGCTGCAGGCAGTACACCTCCTACCTGAGCTCATTCAGCTGTTTGGCTGAACATGACTGCCCGGGTTTTGGCAGGATTGCTGAGTTGGAGTCTCACTGTGTCATCCAGGCTGCAGTCAAGTGGCAAACTCTCAGATCACTGCAACCTCTCCCTCCAGCTTCAAAGGATTCCTCTGCCTGCTGATGCTGCTTTTCCCCCACATGAGGAGAACATGCAGACAGTTATAAAAAATTCT…	ATGATTTCCTTTCATCCCAACCTTTATTTCCACAGTGAAATCATCATGAAGGAGCACTGTGTTGGCATCCTCGGCTACAGGGTGTCTCATTCCACTGCAGTCCAGCGGTTCTGGGATCACGAAGGTCAAGCCTCCAGCTGCAGGCAGTACACCTCCTACCTGAGCTCATTCAGCTGTTTGGCTGAACATGACTGCCCGGGTTTTGGCAGGATTGCTGAGTTGGAGTCTCACTGTGTCATCCAGGCTGCAGTCAAGTGGCAAACTCTCAGATCACTGCAACCTCTCCCTCCAGCTTCAAAGGATTCCTCTGCCTGC	0.882353
ref|NR_145460.2|	Homo sapiens family with sequence similarity 197 Y-linked member 7 (FAM197Y7), long non-coding RNA	467	ACTCAGCCATCCCGGTTACCGGTGGCAGGATGATTTCCTTTCATCCCAACCTTTATTTCCACAGTGAAATCATCATGAAGGAGCACTGTGTTGGCATCCTCGGCTACAGGGTGTCTCATTCCACTGCAGTCCAGCGGTTCTGGGATCACGAAGGTCAAGCCTCCAGCTGCAGGCAGTACACCTCCTACCTGAGCTCATTCAGCTGTTTGGCTGAACATGACTGCCCGGGTTTTGGCAGGATTGCTGAGTTGGAGTCTCACTGTGTCATCCAGGCTGCAGTCAAGTGGCAAACTCTCAGATCACTGCAACCTCTCCCTCCAGCTTCAAAGGATTCCTCTGCCTGCTGATGCTGCTTTTCCCCCACATGAGGAGAACATGCAGACAGTTATAAAAAATTCT…	ATGATTTCCTTTCATCCCAACCTTTATTTCCACAGTGAAATCATCATGAAGGAGCACTGTGTTGGCATCCTCGGCTACAGGGTGTCTCATTCCACTGCAGTCCAGCGGTTCTGGGATCACGAAGGTCAAGCCTCCAGCTGCAGGCAGTACACCTCCTACCTGAGCTCATTCAGCTGTTTGGCTGAACATGACTGCCCGGGTTTTGGCAGGATTGCTGAGTTGGAGTCTCACTGTGTCATCCAGGCTGCAGTCAAGTGGCAAACTCTCAGATCACTGCAACCTCTCCCTCCAGCTTCAAAGGATTCCTCTGCCTGC	0.882353
ref|NR_145461.1|	Homo sapiens family with sequence similarity 197 Y-linked member 3 (FAM197Y3), long non-coding RNA	467	ACTCAGCCATCCCGGTTACCGGTGGCAGGATGATTTCCTTTCATCCCAACCTTTATTTCCACAGTGAAATCATCATGAAGGAGCACTGTGTTGGCATCCTCGGCTACAGGGTGTCTCATTCCACTGCAGTCCAGCGGTTCTGGGATCACGAAGGTCAAGCCTCCAGCTGCAGGCAGTACACCTCCTACCTGAGCTCATTCAGCTGTTTGGCTGAACATGACTGCCCGGGTTTTGGCAGGATTGCTGAGTTGGAGTCTCACTGTGTCATCCAGGCTGCAGTCAAGTGGCAAACTCTCAGATCACTGCAACCTCTCCCTCCAGCTTCAAAGGATTCCTCTGCCTGCTGATGCTGTTTTTCCCCCACATGAGGAGAACATGCAGACAGTTATAAAAAATTCT…	ATGATTTCCTTTCATCCCAACCTTTATTTCCACAGTGAAATCATCATGAAGGAGCACTGTGTTGGCATCCTCGGCTACAGGGTGTCTCATTCCACTGCAGTCCAGCGGTTCTGGGATCACGAAGGTCAAGCCTCCAGCTGCAGGCAGTACACCTCCTACCTGAGCTCATTCAGCTGTTTGGCTGAACATGACTGCCCGGGTTTTGGCAGGATTGCTGAGTTGGAGTCTCACTGTGTCATCCAGGCTGCAGTCAAGTGGCAAACTCTCAGATCACTGCAACCTCTCCCTCCAGCTTCAAAGGATTCCTCTGCCTGC	0.882353
ref|NR_145462.1|	Homo sapiens family with sequence similarity 197 Y-linked member 9 (FAM197Y9), long non-coding RNA	467	ACTCAGCCATCCCGGTTACCGGTGGCAGGATGATTTCCTTTCATCCCAACCTTTATTTCCACAGTGAAATCATCATGAAGGAGCACTGTGTTGGCATCCTCGGCTACAGGGTGTCTCATTCCACTGCAGTCCAGCGGTTCTGGGATCACGAAGGTCAAGCCTCCAGCTGCAGGCAGTACACCTCCTACCTGAGCTCATTCAGCTGTTTGGCTGAACATGACTGCCCGGGTTTTGGCAGGATTGCTGAGTTGGAGTCTCACTGTGTCATCCAGGCTGCAGTCAAGTGGCAAACTCTCAGATCACTGCAACCTCTCCCTCCAGCTTCAAAGGATTCCTCTGCCTGCTGATGCTGTTTTTCCCCCACATGAGGAGAACCTGCAGACAGTTATAAAAAATTCT…	ATGATTTCCTTTCATCCCAACCTTTATTTCCACAGTGAAATCATCATGAAGGAGCACTGTGTTGGCATCCTCGGCTACAGGGTGTCTCATTCCACTGCAGTCCAGCGGTTCTGGGATCACGAAGGTCAAGCCTCCAGCTGCAGGCAGTACACCTCCTACCTGAGCTCATTCAGCTGTTTGGCTGAACATGACTGCCCGGGTTTTGGCAGGATTGCTGAGTTGGAGTCTCACTGTGTCATCCAGGCTGCAGTCAAGTGGCAAACTCTCAGATCACTGCAACCTCTCCCTCCAGCTTCAAAGGATTCCTCTGCCTGC	0.882353
ref|NR_145468.1|	Homo sapiens family with sequence similarity 197 Y-linked member 8 (FAM197Y8), long non-coding RNA	467	ACTCAGCCATCCCGGTTACCGGTGGCAGGATGATTTCCTTTCATCCCAACCTTTATTTCCACAGTGAAATCATCATGAAGGAGCACTGTGTTGGCATCCTCGGCTACAGGGTGTCTCATTCCACTGCAGTCCAGCGGTTCTGGGATCACGAAGGTCAAGCCTCCAGCTGCAGGCAGTACACCTCCTACCTGAGCTCATTCAGCTGTTTGGCTGAACATGACTGCCCGGGTTTTGGCAGGATTGCTGAGTTGGAGTCTCACTGTGTCATCCAGGCTGCAGTCAAGTGGCAAACTCTCAGATCACTGCAACCTCTCCCTCCAGCTTCAAAGGATTCCTCTGCCTGCTGATGCTGCTTTTCCCCCACATGAGGAGAACATGCAGACAGTTATAAAAAATTCT…	ATGATTTCCTTTCATCCCAACCTTTATTTCCACAGTGAAATCATCATGAAGGAGCACTGTGTTGGCATCCTCGGCTACAGGGTGTCTCATTCCACTGCAGTCCAGCGGTTCTGGGATCACGAAGGTCAAGCCTCCAGCTGCAGGCAGTACACCTCCTACCTGAGCTCATTCAGCTGTTTGGCTGAACATGACTGCCCGGGTTTTGGCAGGATTGCTGAGTTGGAGTCTCACTGTGTCATCCAGGCTGCAGTCAAGTGGCAAACTCTCAGATCACTGCAACCTCTCCCTCCAGCTTCAAAGGATTCCTCTGCCTGC	0.882353
ref|NR_145469.1|	Homo sapiens family with sequence similarity 197 Y-linked member 6 (FAM197Y6), long non-coding RNA	467	ACTCAGCCATCCCGGTTACCGGTGGCAGGATGATTTCCTTTCATCCCAACCTTTATTTCCACAGTGAAATCATCATGAAGGAGCACTGTGTTGGCATCCTCGGCTACAGGGTGTCTCATTCCACTGCAGTCCAGCGGTTCTGGGATCACGAAGGTCAAGCCTCCAGCTGCAGGCAGTACACCTCCTACCTGAGCTCATTCAGCTGTTTGGCTGAACATGACTGCCCGGGTTTTGGCAGGATTGCTGAGTTGGAGTCTCACTGTGTCATCCAGGCTGCAGTCAAGTGGCAAACTCTCAGATCACTGCAACCTCTCCCTCCAGCTTCAAAGGATTCCTCTGCCTGCTGATGCTGCTTTTCCCCCACATGAGGAGAACATGCAGACAGTTATAAAAAATTCT…	ATGATTTCCTTTCATCCCAACCTTTATTTCCACAGTGAAATCATCATGAAGGAGCACTGTGTTGGCATCCTCGGCTACAGGGTGTCTCATTCCACTGCAGTCCAGCGGTTCTGGGATCACGAAGGTCAAGCCTCCAGCTGCAGGCAGTACACCTCCTACCTGAGCTCATTCAGCTGTTTGGCTGAACATGACTGCCCGGGTTTTGGCAGGATTGCTGAGTTGGAGTCTCACTGTGTCATCCAGGCTGCAGTCAAGTGGCAAACTCTCAGATCACTGCAACCTCTCCCTCCAGCTTCAAAGGATTCCTCTGCCTGC	0.882353
ref|NR_145470.1|	Homo sapiens family with sequence similarity 197 Y-linked member 4 (FAM197Y4), long non-coding RNA	467	ACTCAGCCATCCCGGTTACCGGTGGCAGGATGATTTCCTTTCATCCCAACCTTTATTTCCACAGTGAAATCATCATGAAGGAGCACTGTGTTGGCATCCTCGGCTACAGGGTGTCTCATTCCACTGCAGTCCAGCGGTTCTGGGATCACGAAGGTCAAGCCTCCAGCTGCAGGCAGTACACCTCCTACCTGAGCTCATTCAGCTGTTTGGCTGAACATGACTGCCCGGGTTTTGGCAGGATTGCTGAGTTGGAGTCTCACTGTGTCATCCAGGCTGCAGTCAAGTGGCAAACTCTCAGATCACTGCAACCTCTCCCTCCAGCTTCAAAGGATTCCTCTGCCTGCTGATGCTGCTTTTCCCCCACATGAGGAGAACATGCAGACAGTTATAAAAAATTCT…	ATGATTTCCTTTCATCCCAACCTTTATTTCCACAGTGAAATCATCATGAAGGAGCACTGTGTTGGCATCCTCGGCTACAGGGTGTCTCATTCCACTGCAGTCCAGCGGTTCTGGGATCACGAAGGTCAAGCCTCCAGCTGCAGGCAGTACACCTCCTACCTGAGCTCATTCAGCTGTTTGGCTGAACATGACTGCCCGGGTTTTGGCAGGATTGCTGAGTTGGAGTCTCACTGTGTCATCCAGGCTGCAGTCAAGTGGCAAACTCTCAGATCACTGCAACCTCTCCCTCCAGCTTCAAAGGATTCCTCTGCCTGC	0.882353
ref|NR_073461.1|	Homo sapiens phenylethanolamine N-methyltransferase (PNMT), transcript variant 2, non-coding RNA	843	GCTGCGAGGGGGAAACTGGGGAAAGGGCCTAATTCCCCAGTCTCCACCTCGAATCAGGAAAGAGAAGGGGCGGGCTGCTGGGCAAAAGAGGTGAAGTGTCCGGACGCACCCTCATCGACATTGGTTCAGGCCCCACCGTGTACCAGCTGCTCAGTGCCTGCAGCCACTTTGAGGACATCACCATGACAGATTTCCTGGAGGTCAACCGCCAGGAGCTGGGGCGCTGGCTGCAGGAGGAGCCGGGGGCCTTCAACTGGAGCATGTACAGCCAACATGCCTGCCTCATTGAGGGCAAGGGGGAATGCTGGCAGGATAAGGAGCGCCAGCTGCGAGCCAGGGTGAAACGGGTCCTGCCCATCGACGTGCACCAGCCCCAGCCCCTGGGTGCTGGGAGCCCAG…	ATGACAGATTTCCTGGAGGTCAACCGCCAGGAGCTGGGGCGCTGGCTGCAGGAGGAGCCGGGGGCCTTCAACTGGAGCATGTACAGCCAACATGCCTGCCTCATTGAGGGCAAGGGGGAATGCTGGCAGGATAAGGAGCGCCAGCTGCGAGCCAGGGTGAAACGGGTCCTGCCCATCGACGTGCACCAGCCCCAGCCCCTGGGTGCTGGGAGCCCAGCTCCCCTGCCTGCTGACGCCCTGGTCTCTGCCTTCTGCTTGGAGGCTGTGAGCCCAGATCTTGCCAGCTTTCAGCGGGCCCTGGACCACATCACCACGCTGCTGAGGCCTGGGGGGCACCTCCTCCTCATCGGGGCCCTGGAGGAGTCGTGGTACCTGGCTGGGGAGGCCAGGCTGACGGTG…	0.87619
ref|NR_103770.1|	Homo sapiens SMIM10L2B antisense RNA 1 (SMIM10L2B-AS1), long non-coding RNA	413	TTCAAACACTGGCCACCATGCCTGGCTTCCTTCTGGTTCAAGCCTGAATAAGGTCCCTCTTCTGTGCTGTCTTCCTGAAGCCATCTGTGGAGTCAAGCAGTCATGGCTCAGGGACACTCTGAAGTAGGTCCCAGCACATCTGCGTGGAGCATCAGGAGGAAGGTGGATGAATACTTAAGACCCAGCCTGGCCTCTAAATCGGTGCTGAGCGTTTTACTCAGTAGACAGCTTGGGAATCATAGAAACGATGTGGATCTGACAGAGTGGCTGTGGACACTGAAGCAAGCCATACCAGGGTGGACCTGGCCTTTGCCGACACGCCACACAATCAACCCACCTCTGCCCCCTGGGGAGGATAGAAAATCCAAGAAAATGGTGTGGATCAATAAATCCTTCCCC…	ATGGCTCAGGGACACTCTGAAGTAGGTCCCAGCACATCTGCGTGGAGCATCAGGAGGAAGGTGGATGAATACTTAAGACCCAGCCTGGCCTCTAAATCGGTGCTGAGCGTTTTACTCAGTAGACAGCTTGGGAATCATAGAAACGATGTGGATCTGACAGAGTGGCTGTGGACACTGAAGCAAGCCATACCAGGGTGGACCTGGCCTTTGCCGACACGCCACACAATCAACCCACCTCTGCCCCCTGGGGAGGATAGAAAATCCAAGAAAATGGTGTGGATCAATAAATCCTTCCCC	0.868421
ref|NR_136518.1|	Homo sapiens p53-regulated lncRNA 1 (LOC105371267), transcript variant 2, long non-coding RNA	464	CTGGAAGGGCAAGGGGTGGTGGGTGTCACTAAAAGGAACCAGCCCCAGCTACTTCACTGCAGGCTGGTGCCCTGGTGAAGGTGAATCAGTCAGAGGAGTGCTGACTGCCCATGGGGCTGCACCATATCATGGTTCCCACTAGCAATATATGAGAGTTCCAGTTGCTCCACAACCTCGCCAACATATGACAGGAAAGGGTCTCACTCTGTCACACAGGCTGGAGTGCAGTGGTGTGATCACAGCTCACTGCAGCTCCAAACTCCTAGGCACAAGTCATCCTCCCACCTCAGCCTTCCAAGTGGCTAAAACTACAGGCATGTGCCACCATGCCTGGCTAATTTTTAATTATTTTTTTGGGAGGTGGGGTCTCACTATGTTGCCCAGGCTGGTCTCAAATTC…	ATGAGAGTTCCAGTTGCTCCACAACCTCGCCAACATATGACAGGAAAGGGTCTCACTCTGTCACACAGGCTGGAGTGCAGTGGTGTGATCACAGCTCACTGCAGCTCCAAACTCCTAGGCACAAGTCATCCTCCCACCTCAGCCTTCCAAGTGGCTAAAACTACAGGCATGTGCCACCATGCCTGGCTAATTTTTAATTATTTTTTTGGGAGGTGGGGTCTCACTATGTTGCCCAGGCTGGTCTCAAATTCCTGGGGTCAAGTGATCCTCCTGCCTCAGCCTCCTAAAATGCTGATATTATGGGTG	0.864407
ref|NR_146647.1|	Homo sapiens long intergenic non-protein coding RNA 2098 (LINC02098), long non-coding RNA	545	AACCTCAAAAAACTAGTCATTCGGAATTCTGAAAGACCACAGCACTCTATGTCTACTTCTATTATAGATTCATATTTGACCATAATTATTTATTTCAACATTTCTCTGCACTACCAGACTTTGAGTTCCCTGGAACTAAAAATATTGCTTGGACCTCACGCTGTACCTGAATACCTGAGAGGGAACAAATTCTACCAGTTGCTGTTGGAAGCAAAAGATCTTTTTCATTCTTGGATGCTTTATATTTGGACAGAGAAAGAATCAGAATCCATCCTTCTTTTTCCTAACCGGAATTTGAGAGACATGAGAAGGGAACTAAACACACAGGCTTCAGGATCTGGTGGAAAGAGATAAGGTGTCTCAACGACTGTTGGCCTCATCAAGAGATACTACCCCTGA…	ATGTCTACTTCTATTATAGATTCATATTTGACCATAATTATTTATTTCAACATTTCTCTGCACTACCAGACTTTGAGTTCCCTGGAACTAAAAATATTGCTTGGACCTCACGCTGTACCTGAATACCTGAGAGGGAACAAATTCTACCAGTTGCTGTTGGAAGCAAAAGATCTTTTTCATTCTTGGATGCTTTATATTTGGACAGAGAAAGAATCAGAATCCATCCTTCTTTTTCCTAACCGGAATTTGAGAGACATGAGAAGGGAACTAAACACACAGGCTTCAGGATCTGGTGGAAAGAGA	0.855932
ref|NR_135180.1|	Homo sapiens uncharacterized LOC101928659 (LOC101928659), long non-coding RNA	401	GCGGCTCAGAGCGCGGCTGTGTGGGGCTGCGGGGCTCCCGCCATGCCCGCTGGGGTAGGTCCTGCGGACCCCGGCCACTGGAGCCACTCATCATTTCCGACGGATGGGCCGGAGGGGCCGCCGGCCGCCCCAGCCAGGGTCTCGGTAGCCTGCAAGGAGAGAAAGAGGTGGGAGCAGCCCGCGCGGGGCCCTGCGTCTTGCATAGGCGCTTCTGGGCGCGGAATTGGAAGCAGTCGTCACCCGGAGGCCTGGGCGTGCAAGCACCGAAGCTCTGGCTGGCCCTGAGCCTCCCCACCCCACCCGCTCTTTTCGCTGGAACGCGTGTACTTTGGGCAGTTGCTGACGTGGAGACAGGACGTATGTCTTCATATTTTAGTAAAACCCAATGCCCTCTGCCTC…	ATGCCCGCTGGGGTAGGTCCTGCGGACCCCGGCCACTGGAGCCACTCATCATTTCCGACGGATGGGCCGGAGGGGCCGCCGGCCGCCCCAGCCAGGGTCTCGGTAGCCTGCAAGGAGAGAAAGAGGTGGGAGCAGCCCGCGCGGGGCCCTGCGTCTTGCATAGGCGCTTCTGGGCGCGGAATTGGAAGCAGTCGTCACCCGGAGGCCTGGGCGTGCAAGCACCGAAGCTCTGGCTGGCCC	0.851064
ref|NR_033202.2|	Homo sapiens HOXB cluster antisense RNA 3 (HOXB-AS3), transcript variant 2, long non-coding RNA	549	GTCATAGCGACTTTTGGGATAGTTTGCTATCGACAAAGGGAGACAAAGTCAAGGGGTGAAGGGAAAGGAGGGCCAAGTAGAGCCTCCACGACCCTCGGCTTCCTCCTCACCAGCTCCCCCTCCCTCCAAGTCCAGTAAGAAGTTGGGCCAAGCTGGAAGGGATTGACCGGGTTGCTTGTCTGGAGATGGAGCCACTACAGGCGGGCCTGGGCGCCTGGAGTCGGGCATGAAAGAAAATAGCGCCTCATCGCTCTTATCTAAGCCCAGAGGTAGACTTCGCTTGAAAAGATCGAGAATGGAGGAGGGGATCGGCACTCACTTGCAGACATCAACAGTTTCCAGAAAATTCGGTTCAATTCCTTCACCACGGACCCACCAACCAAGGAGCTGGCAAAACCC…	ATGAAAGAAAATAGCGCCTCATCGCTCTTATCTAAGCCCAGAGGTAGACTTCGCTTGAAAAGATCGAGAATGGAGGAGGGGATCGGCACTCACTTGCAGACATCAACAGTTTCCAGAAAATTCGGTTCAATTCCTTCACCACGGACCCACCAACCAAGGAGCTGGCAAAACCCACTAACCAACCAGGAGAACACAGACCCGGTTTGTCTTTTGACAACCGAGTGGAAC	0.844444
ref|NR_146141.1|	Homo sapiens solute carrier family 25 member 48 (SLC25A48), transcript variant 4, non-coding RNA	1662	AGCGCGGCAGCCCGCGCAGCCGGTGACTGGGGGACTGGGTTTGGAGTAGGACCTGCGGCGTGCTCGAGACTCCGACTTCGGTCTTGCGGCGCGCTCGCGCCCGCGGGCCATGCCCCACTGACTCTAAGTGGGCACTGCCCCGGCTCCGGGAGGGCGAGACCGAGCGCCGGCCATGGGAAGCTTCCAGCTGGAAGACTTTGCGGCGGGCTGGATCGGAGGTGCAGCCAGTGTCATCGTTGGCCACCCTCTGGACACAGTCAAGACTCGCCTGCAGGCTGGCGTTGGCTACGGAAACACCCTCAGCTGCATCCGCGTGGTGTACAGGAGGGAGAGTATGTTCGGCTTCTTCAAGGGCATGTCCTTCCCCCTCGCCAGCATTGCCGTCTACAACTCCGTGGT…	ATGGGAAGCTTCCAGCTGGAAGACTTTGCGGCGGGCTGGATCGGAGGTGCAGCCAGTGTCATCGTTGGCCACCCTCTGGACACAGTCAAGACTCGCCTGCAGGCTGGCGTTGGCTACGGAAACACCCTCAGCTGCATCCGCGTGGTGTACAGGAGGGAGAGTATGTTCGGCTTCTTCAAGGGCATGTCCTTCCCCCTCGCCAGCATTGCCGTCTACAACTCCGTGGTGTTTGGGGTCTTCAGTAACACGCAGCGGTTCCTCAGCCAGCACCGCTGCGGGGAGCCAGAGGCCAGTCCTCCCCGCACGCTGTCAGACCTGCTCCTGGCCAGCATGGTGGCCGGCGTGGTCTCTGTCGGGCTGGGAGGGCCCGTGGACCTCATCAAGATCCGGTTGCAGATG…	0.83378
ref|NR_137630.1|	Homo sapiens NEDD8-MDP1 readthrough (NEDD8-MDP1), transcript variant 2, non-coding RNA	610	AGACAGTGACCCGGAAGTAGAAGTGGCCCTTGCAGGCAAGAGTGCTGGAGGGCGGCAGCGGCGACCGGAGCGGTAGGAGCAGCAATTTATCCGTGTGCAGCCCCAAACTGGAAAGAAGATGCTAATTAAAGTGAAGACGCTGACCGGAAAGGAGATTGAGATTGACATTGAACCTACAGACAAGGTGGAGCGAATCAAGGAGCGTGTGGAGGAGAAAGAGGGAATCCCCCCACAACAGCAGAGGCTCATCTACAGTGGCAAGCAGATGAATGATGAGAAGACAGCAGCTGATTACAAGATTTTAGTGATGGAACTGTACGAGATAGGCGGGGCCAAGACGTCCGACTGTACCCAGAGGTGCCTGAGGTCCTAAAACGATTGCAGAGCCTTGGGGTGCCC…	ATGCTAATTAAAGTGAAGACGCTGACCGGAAAGGAGATTGAGATTGACATTGAACCTACAGACAAGGTGGAGCGAATCAAGGAGCGTGTGGAGGAGAAAGAGGGAATCCCCCCACAACAGCAGAGGCTCATCTACAGTGGCAAGCAGATGAATGATGAGAAGACAGCAGCTGATTACAAGATTTTAGTGATGGAACTGTACGAGATAGGCGGGGCCAAGACGTCCGACTGTACCCAGAGGTGCCTGAGGTCC	0.823529
ref|NR_138089.1|	Homo sapiens family with sequence similarity 163 member A (FAM163A), transcript variant 12, non-coding RNA	726	CGCGTGCATCAGCCTCTCTGGCGGGGGATTCTCCCCGGACTCCGGCCAGCGCCAATCAGGTCGCGCGGTACCTGCCCCCAGCCCTGGCCACCTGGAGGGGCGATGAGGCTCCACGCCCGGAGCAGGGCAGTCCTCGGAGCGCCGGGGAGGCCGCGGAGCCTCACGTGTGCCGCCCCAGCCGCTGGCGCCCGGAAGGACGCGCTGCGACCCCGTGGGAGCCGAACGCGGGAGTCGCTGCCCGAGCGGAGCTGCTCAGCCGCGGGACTGATGCCCTTGGCCAGACGCACCCCCAACTGCTGTCTGCTCAGGTGTAGCCCGCGTGACTGAGTCACCGCTGCTCCAGCTGTTTCACTCACACTTGAGAATTCAGAGGAAGAGAGGCAAGCCTTGGTTACGATT…	ATGAGGCTCCACGCCCGGAGCAGGGCAGTCCTCGGAGCGCCGGGGAGGCCGCGGAGCCTCACGTGTGCCGCCCCAGCCGCTGGCGCCCGGAAGGACGCGCTGCGACCCCGTGGGAGCCGAACGCGGGAGTCGCTGCCCGAGCGGAGCTGCTCAGCCGCGGGACTGATGCCCTTGGCCAGACGCACCCCCAACTGCTGTCTGCTCAGGTGTAGCCCGCGTGAC	0.813187
