# Supplementary material for: Open reading frame dominance indicates protein‐coding potential of RNAs
Source: EMBO Rep. 2022 Apr 19;23(6):e54321. doi: 10.15252/embr.202154321 (PMC9171421; doi:10.15252/embr.202154321)
Supplement: Supplementary file 14 — Dataset EV13 [file EMBR-23-e54321-s003.xlsx]

## Sheet: Legend of Dataset EV13
Dataset EV13. Official names, taxonomy IDs, lineage information, numbers of coding or noncoding transcripts, Odom, and Ocov for the organisms shown in Figure 6 . The effective population sizes (Ne) and mutation rates (Up) were estimated by Lynch et al. (2016).

## Sheet: Dataset EV13
No.	species	Taxonomy ID	Lineage	File name (coding)	File name (noncoding)	Ensemble (Coding RNA)	Ensemble (Noncoding RNA)	Ensemble (Coding RNA with pORF)	Ensemble (lncRNA with pORF)	Odom	Ocov	Ne	Up
1	Arabidopsis thaliana	NCBI:txid3702	cellular organisms; Eukaryota; Viridiplantae; Streptophyta; Streptophytina; Embryophyta; Tracheophyta; Euphyllophyta; Spermatophyta; Magnoliopsida; Mesangiospermae; eudicotyledons; Gunneridae; Pentapetalae; rosids; malvids; Brassicales; Brassicaceae; Camelineae; Arabidopsis	Arabidopsis_thaliana.TAIR10.cdna.all.fa.gz	Arabidopsis_thaliana.TAIR10.ncrna.fa.gz	48359	5654	48333	3129	0.511554	0.263204	288669	0.292386
2	Caenorhabditis briggsae	NCBI:txid6238	cellular organisms; Eukaryota; Opisthokonta; Metazoa; Eumetazoa; Bilateria; Protostomia; Ecdysozoa; Nematoda; Chromadorea; Rhabditida; Rhabditina; Rhabditomorpha; Rhabditoidea; Rhabditidae; Peloderinae; Caenorhabditis	Caenorhabditis_briggsae.CB4.cdna.all.fa.gz	Caenorhabditis_briggsae.CB4.ncrna.fa.gz	25980	1287	25980	34	0.307313	0.0535412	267380	0.0319976
3	Caenorhabditis elegans	NCBI:txid6239	cellular organisms; Eukaryota; Opisthokonta; Metazoa; Eumetazoa; Bilateria; Protostomia; Ecdysozoa; Nematoda; Chromadorea; Rhabditida; Rhabditina; Rhabditomorpha; Rhabditoidea; Rhabditidae; Peloderinae; Caenorhabditis	Caenorhabditis_elegans.WBcel235.cdna.all.fa.gz	Caenorhabditis_elegans.WBcel235.ncrna.fa.gz	36172	25279	35920	1026	0.567672	0.219785	541379	0.03625
4	Daphnia pulex	NCBI:txid6669	cellular organisms; Eukaryota; Opisthokonta; Metazoa; Eumetazoa; Bilateria; Protostomia; Ecdysozoa; Panarthropoda; Arthropoda; Mandibulata; Pancrustacea; Crustacea; Branchiopoda; Phyllopoda; Diplostraca; Cladocera; Anomopoda; Daphniidae; Daphnia	Daphnia_pulex.V1.0.cdna.all.fa.gz	Daphnia_pulex.V1.0.ncrna.fa.gz	30634	2436	30634	26	0.605025	0.0734478	826011	0.171647
5	Drosophila melanogaster	NCBI:txid7227	cellular organisms; Eukaryota; Opisthokonta; Metazoa; Eumetazoa; Bilateria; Protostomia; Ecdysozoa; Panarthropoda; Arthropoda; Mandibulata; Pancrustacea; Hexapoda; Insecta; Dicondylia; Pterygota; Neoptera; Endopterygota; Diptera; Brachycera; Muscomorpha; Eremoneura; Cyclorrhapha; Schizophora; Acalyptratae; Ephydroidea; Drosophilidae; Drosophilinae; Drosophilini; Drosophila; Sophophora; melanogast…	Drosophila_melanogaster.BDGP6.28.cdna.all.fa.gz		30944	3976	30925	2762	0.434162	0.291352	863020	0.119673
6	Heliconius melpomene	NCBI:txid34740	cellular organisms; Eukaryota; Opisthokonta; Metazoa; Eumetazoa; Bilateria; Protostomia; Ecdysozoa; Panarthropoda; Arthropoda; Mandibulata; Pancrustacea; Hexapoda; Insecta; Dicondylia; Pterygota; Neoptera; Endopterygota; Amphiesmenoptera; Lepidoptera; Glossata; Neolepidoptera; Heteroneura; Ditrysia; Obtectomera; Papilionoidea; Nymphalidae; Heliconiinae; Heliconiini; Heliconius	Heliconius_melpomene.Hmel1.cdna.all.fa.gz	Heliconius_melpomene.Hmel1.ncrna.fa.gz	13797	4408	13797	10	0.19239	0.28209	2.06897e+06	0.11339
7*	Homo sapiens	NCBI:txid9606	cellular organisms; Eukaryota; Opisthokonta; Metazoa; Eumetazoa; Bilateria; Deuterostomia; Chordata; Craniata; Vertebrata; Gnathostomata; Teleostomi; Euteleostomi; Sarcopterygii; Dipnotetrapodomorpha; Tetrapoda; Amniota; Mammalia; Theria; Eutheria; Boreoeutheria; Euarchontoglires; Primates; Haplorrhini; Simiiformes; Catarrhini; Hominoidea; Hominidae; Homininae; Homo	Homo_sapiens.GRCh38.cdna.all.fa.gz	Homo_sapiens.GRCh38.ncrna.fa.gz	190432	58028	187542	49044	0.578689	0.617744	21091.5	0.492533
8	Mus musculus	NCBI:txid10090	cellular organisms; Eukaryota; Opisthokonta; Metazoa; Eumetazoa; Bilateria; Deuterostomia; Chordata; Craniata; Vertebrata; Gnathostomata; Teleostomi; Euteleostomi; Sarcopterygii; Dipnotetrapodomorpha; Tetrapoda; Amniota; Mammalia; Theria; Eutheria; Boreoeutheria; Euarchontoglires; Glires; Rodentia; Myomorpha; Muroidea; Muridae; Murinae; Mus; Mus	Mus_musculus.GRCm38.cdna.all.fa.gz	Mus_musculus.GRCm38.ncrna.fa.gz	119353	22045	117805	15255	0.620751	0.62293	177315	0.191538
9	Oryza sativa	NCBI:txid4530	cellular organisms; Eukaryota; Viridiplantae; Streptophyta; Streptophytina; Embryophyta; Tracheophyta; Euphyllophyta; Spermatophyta; Magnoliopsida; Mesangiospermae; Liliopsida; Petrosaviidae; commelinids; Poales; Poaceae; BOP clade; Oryzoideae; Oryzeae; Oryzinae; Oryza	Oryza_sativa.IRGSP-1.0.cdna.all.fa.gz	Oryza_sativa.IRGSP-1.0.ncrna.fa.gz	44761	1011	44295	35	0.546527	0.367641	52816.9	0.71945
10	Pan troglodytes	NCBI:txid9598	cellular organisms; Eukaryota; Opisthokonta; Metazoa; Eumetazoa; Bilateria; Deuterostomia; Chordata; Craniata; Vertebrata; Gnathostomata; Teleostomi; Euteleostomi; Sarcopterygii; Dipnotetrapodomorpha; Tetrapoda; Amniota; Mammalia; Theria; Eutheria; Boreoeutheria; Euarchontoglires; Primates; Haplorrhini; Simiiformes; Catarrhini; Hominoidea; Hominidae; Homininae; Pan	Pan_troglodytes.Pan_tro_3.0.cdna.all.fa.gz	Pan_troglodytes.Pan_tro_3.0.ncrna.fa.gz	50434	11023	50357	3692	0.551044	0.357075	28750	0.44628
11	Chlamydomonas reinhardtii	NCBI:txid3055	cellular organisms; Eukaryota; Viridiplantae; Chlorophyta; core chlorophytes; Chlorophyceae; CS clade; Chlamydomonadales; Chlamydomonadaceae; Chlamydomonas	Chlamydomonas_reinhardtii.Chlamydomonas_reinhardtii_v5.5.cdna.all.fa.gz	Chlamydomonas_reinhardtii.Chlamydomonas_reinhardtii_v5.5.ncrna.fa.gz	19528	200	19527	9	0.326915	0.211633	4.33123e+07	0.01487
12	Plasmodium falciparum	NCBI:txid5833	cellular organisms; Eukaryota; Sar; Alveolata; Apicomplexa; Aconoidasida; Haemosporida; Plasmodiidae; Plasmodium; Plasmodium (Laverania)	Plasmodium_falciparum.ASM276v2.cdna.all.fa.gz	Plasmodium_falciparum.ASM276v2.ncrna.fa.gz	5515	252	5512	62	0.132532	0.0143246	345489	0.02513
13	Saccharomyces cerevisiae	NCBI:txid4932	cellular organisms; Eukaryota; Opisthokonta; Fungi; Dikarya; Ascomycota; saccharomyceta; Saccharomycotina; Saccharomycetes; Saccharomycetales; Saccharomycetaceae; Saccharomyces	Saccharomyces_cerevisiae.R64-1-1.cdna.all.fa.gz	Saccharomyces_cerevisiae.R64-1-1.ncrna.fa.gz	6612	424	6612	42	0.153748	0.00033428	7.78284e+06	0.00229
14	Schizosaccharomyces pombe	NCBI:txid4896	cellular organisms; Eukaryota; Opisthokonta; Fungi; Dikarya; Ascomycota; Taphrinomycotina; Schizosaccharomycetes; Schizosaccharomycetales; Schizosaccharomycetaceae; Schizosaccharomyces	Schizosaccharomyces_pombe.ASM294v2.cdna.all.fa.gz	Schizosaccharomyces_pombe.ASM294v2.ncrna.fa.gz	5175	2094	5175	1378	0.231983	0.128354	1.39017e+07	0.00156
15	Trypanosoma brucei	NCBI:txid5691	cellular organisms; Eukaryota; Discoba; Euglenozoa; Kinetoplastea; Metakinetoplastina; Trypanosomatida; Trypanosomatidae; Trypanosoma; Trypanozoon	Trypanosoma_brucei.TryBru_Apr2005_chr11.cdna.all.fa.gz	Trypanosoma_brucei.TryBru_Apr2005_chr11.ncrna.fa.gz	8773	683	8773	67	0.0959627	0.00284965	5.33224e+06	0.01811
16	Bacillus subtilis	NCBI:txid1423	cellular organisms; Bacteria; Terrabacteria group; Firmicutes; Bacilli; Bacillales; Bacillaceae; Bacillus; Bacillus subtilis group	Bacillus_subtilis_gca_006364495.ASM636449v1.cdna.all.fa.gz	Bacillus_subtilis_gca_006364495.ASM636449v1.ncrna.fa.gz	4039	121	4039	22	0.0601202	0.0235207	6.1194e+07	0.00119662
17	Deinococcus radiodurans	NCBI:txid1299	cellular organisms; Bacteria; Terrabacteria group; Deinococcus-Thermus; Deinococci; Deinococcales; Deinococcaceae; Deinococcus	Deinococcus_radiodurans_r1_gca_000008565.ASM856v1.cdna.all.fa.gz	Deinococcus_radiodurans_r1_gca_000008565.ASM856v1.ncrna.fa.gz	3102	58	3102	6	0.0385999	0.0203095		0.00147064
18	Escherichia coli	NCBI:txid562	cellular organisms; Bacteria; Proteobacteria; Gammaproteobacteria; Enterobacterales; Enterobacteriaceae; Escherichia	Escherichia_coli.HUSEC2011CHR1.cdna.all.fa.gz	Escherichia_coli.HUSEC2011CHR1.ncrna.fa.gz	5494	113	5442	14	0.00110254	0.0178376	179600000	0.00078
19	Mesoplasma florum	NCBI:txid2151	cellular organisms; Bacteria; Terrabacteria group; Tenericutes; Mollicutes; Entomoplasmatales; Entomoplasmataceae; Mesoplasma	Mesoplasma_florum_gca_002999415.ASM299941v1.cdna.all.fa.gz	Mesoplasma_florum_gca_002999415.ASM299941v1.ncrna.fa.gz	695	38	695	5	0.143885	0.136691	1.06851e+06	0.00717852
20	Pseudomonas aeruginosa	NCBI:txid287	cellular organisms; Bacteria; Proteobacteria; Gammaproteobacteria; Pseudomonadales; Pseudomonadaceae; Pseudomonas; Pseudomonas aeruginosa group	Pseudomonas_aeruginosa_gca_006364795.ASM636479v1.cdna.all.fa.gz	Pseudomonas_aeruginosa_gca_006364795.ASM636479v1.ncrna.fa.gz	6497	83	6497	8	0	0.0107742	210164141	0.000467
21	Salmonella enterica	NCBI:txid28901	cellular organisms; Bacteria; Proteobacteria; Gammaproteobacteria; Enterobacterales; Enterobacteriaceae; Salmonella	Salmonella_enterica_gca_006370495.ASM637049v1.cdna.all.fa.gz	Salmonella_enterica_gca_006370495.ASM637049v1.ncrna.fa.gz	4667	121	4667	15	0.0688204	0.0235697	3.48991e+08	0.000699205
22	Salmonella typhimurium	NCBI:txid90371	cellular organisms; Bacteria; Proteobacteria; Gammaproteobacteria; Enterobacterales; Enterobacteriaceae; Salmonella; Salmonella enterica; Salmonella enterica subsp. enterica	Salmonella_enterica_subsp_enterica_serovar_typhimurium.ASM63613v1.cdna.all.fa.gz	Salmonella_enterica_subsp_enterica_serovar_typhimurium.ASM63613v1.ncrna.fa.gz	4548	113	4547	14	0.000219925	0.00241865		0.00065664
23	Thermus thermophilus	NCBI:txid274	cellular organisms; Bacteria; Terrabacteria group; Deinococcus-Thermus; Deinococci; Thermales; Thermaceae; Thermus	Thermus_thermophilus_gca_900604845.TTHNAR1.cdna.all.fa.gz	Thermus_thermophilus_gca_900604845.TTHNAR1.ncrna.fa.gz	2767	58	2767	5	0.0767486	0.0693892	2.28426e+08	0.000285453
24	Vibrio cholerae	NCBI:txid666	cellular organisms; Bacteria; Proteobacteria; Gammaproteobacteria; Vibrionales; Vibrionaceae; Vibrio	Vibrio_cholerae_gca_003716425.ASM371642v1.cdna.all.fa.gz	Vibrio_cholerae_gca_003716425.ASM371642v1.ncrna.fa.gz	3843	137	3843	21	0.0478831	0.0442363	478260870	0.000395141
