# Supplementary material for: Open reading frame dominance indicates protein‐coding potential of RNAs
Source: EMBO Rep. 2022 Apr 19;23(6):e54321. doi: 10.15252/embr.202154321 (PMC9171421; doi:10.15252/embr.202154321)
Supplement: Supplementary file 15 — Dataset EV14 [file EMBR-23-e54321-s008.xlsx]

## Sheet: Legend of Dataset EV14
Dataset EV14. Positive-sense, single-stranded human viruses official names, taxonomy IDs, lineage information, genome lengths, and sequences.

## Sheet: Dataset EV14
ID	Genome_name	Length_of_transcript	Whole_seqence	Number of proteins	Host	Date completed	Date updated	Taxonomy ID	Lineage	vORF_length	all_ORF_length	vORF score
NC_001434.1	|Hepatitis E virus, complete genome	7176	GCCATGGAGGCCCATCAGTTTATTAAGGCTCCTGGCATCACTACTGCTATTGAGCAGGCTGCTCTAGCAGCGGCCAACTCTGCCCTTGCGAATGCTGTGGTAGTTAGGCCTTTTCTCTCTCACCAGCAGATTGAGATCCTTATTAACCTAATGCAACCTCGCCAGCTTGTTTTCCGCCCCGAGGTTTTCTGGAACCATCCCATCCAGCGTGTTATCCATAATGAGCTGGAGCTTTACTGTCGCGCCCGTTCCGGCCGCTGCCTTGAAATTGGTGCCCACCCCCGCTCAATAAATGATAACCCTAATGTGGTCCACCGCTGCTTCCTCCGCCCTGCCGGGCGTGATGTTCAGCGTTGGTATACTGCCCCTACCCGCGGGCCGGCTGCTAATTGCCGGCGT…	3	human, vertebrates	08/02/1993	08/13/2018	NCBI:txid12461	Viruses; Riboviria; Orthornavirae; Kitrinoviricota; Alsuviricetes; Hepelivirales; Hepeviridae; Orthohepevirus; Orthohepevirus A	2467	3884	0.63517
NC_038504.1	|Hepatitis E virus rat/R63/DEU/2009, complete genome	6965	GCAACCCCCGATGGAGACCCATCAGTATGTCGCCGCCACGGGGGTTAATACTGCTAGAGAGGCCCAGGCTACTGCGGCGGCGGCTACCGCCTTTGCTAATGCTCAGGTGGTACGCCCCTACCTGTCGCACTCTCAAGCCTCTCTCCTTGTTGAGCTCTTCTCCCCTCTGCAGCTTGTCTTTGAACCCGCTGTTTCTTGGTCGCATCCGATACAGCGCGTTATTCATAATTTTCTGGAAGCGTATGTCCGGCGTAAGGCTGGCCCCTGCTTGGAGGTTGGTGCGCACCCTCGATCTATTAATGAGCACGCCAATGTCATTCACAGATGTTTTCTTCCACCTGACGGTAGAGATATGCAGCGCTGGCGAGATTGCCCGCGGCGCGGGCCGGCCAACAACAT…	6	human, vertebrates	08/24/2018	06/04/2019	NCBI:txid879096	Viruses; Riboviria; Orthornavirae; Kitrinoviricota; Alsuviricetes; Hepelivirales; Hepeviridae; Orthohepevirus; Orthohepevirus C	2861	3647	0.78448
NC_001545.2	|Rubella virus, complete genome	9762	CAATGGAAGCTATCGGACCTCGCTTAGGACTCCCATTCCCATGGAGAAACTCCTAGATGAGGTTCTTGCCCCCGGTGGGCCTTATAACTTAACCGTCGGCAGTTGGGTAAGAGACCACGTCCGATCAATTGTCGAGGGCGCGTGGGAAGTGCGCGATGTTGTTACCGCTGCCCAAAAGCGGGCCATCGTAGCCGTGATACCCAGACCTGTGTTCACGCAGATGCAGGTCAGTGATCACCCAGCACTCCACGCAATTTCGCGGTATACCCGCCGCCATTGGATCGAGTGGGGCCCTAAAGAAGCCCTACACGTCCTCATCGACCCAAGCCCGGGCCTGCTCCGCGAGGTCGCTCGCGTTGAGCGCCGCTGGGTCGCACTGTGCCTCCACAGGACGGCACG…	2	human	08/03/1993	08/13/2018	NCBI:txid11041	Viruses; Riboviria; Orthornavirae; Kitrinoviricota; Alsuviricetes; Hepelivirales; Matonaviridae; Rubivirus	3179	4979	0.638482
NC_004162.2	|Chikungunya virus, complete genome	11826	ATGGCTGCGTGAGACACACGTAGCCTACCAGTTTCTTACTGCTCTACTCTGCAAAGCAAGAGATTAAGAACCCATCATGGATCCTGTGTACGTGGACATAGACGCTGACAGCGCCTTTTTGAAGGCCCTGCAACGTGCGTACCCCATGTTTGAGGTGGAACCTAGGCAGGTCACACCGAATGACCATGCTAATGCTAGAGCGTTCTCGCATCTAGCTATAAAACTAATAGAGCAGGAAATTGATCCCGACTCAACCATCCTGGATATTGGTAGTGCGCCAGCAAGGAGGATGATGTCGGACAGGAAGTACCACTGCGTTTGCCCGATGCGCAGTGCAGAAGATCCCGAGAGACTCGCCAATTATGCGAGAAAGCTAGCATCTGCCGCAGGAAAAGTCCT…	2	human, invertebrates, vertebrates	09/06/2002	10/29/2018	NCBI:txid37124	Viruses; Riboviria; Orthornavirae; Kitrinoviricota; Alsuviricetes; Martellivirales; Togaviridae; Alphavirus	3722	5005	0.743656
NC_023812.1	|Madariaga virus strain MADV/Cebus apella/BRA/BEAN5122/1956, complete genome	11624	GGGTATGGTGTAGAGGCAACCACCCGACCTATCCTATCCAAAATGGAGAAAGTACACGTGGACTTAGACGCTGACAGCCCTTACGTCAAGTCACTGCAGAAGTGCTTTCCGCATTTTGAGATAGAAGCCACGCAGGTCACTGACAATGACCATGCTAATGCTAGAGCGTTTTCGCATCTAGCCACCAAACTCATCGAAAGCGAAGTGGACCAAGACCAGGTTATCCTGGATATTGGAAGCGCGCCTGTGCGGCACACGCATTCCAAGCACAAGTACCACTGTATCTGCCCGATGATCAGTGCGGAAGACCCTGATCGACTCCATAGGTATGCAGATAAGCTGAGAAAGAGTGACGTAACAGATAGGTTTATAGCCTCTAAAGCTGCTGACCTACTGACG…	2	human, invertebrates, vertebrates	03/20/2014	08/13/2018	NCBI:txid1440170	Viruses; Riboviria; Orthornavirae; Kitrinoviricota; Alsuviricetes; Martellivirales; Togaviridae; Alphavirus	3716	5196	0.715166
NC_039218.1	|Kyasanur forest disease virus polyprotein gene, complete cds	10376	ATGGCCAAAGGAGCCGTCCTTAAAGGAAAGGGGGGCGGTCCCCCTAGGCGAGTGCCGAAAGAGACCGCAAAAAAGACGCGTCAAGGACCAGGCCGATTGCCAAACGGACTGGTATTGATGCGCATGATGGGAGTGCTGTGGCATATGGTCGCTGGAACGGCCAGGAATCCGATCCTCAAGCGATTCTGGGCGACTGTTCCGGTACGGCAGGCCATTGCAGCGCTCCGTAAAATCCGAAAGACAGTTGGACTGCTATTGGACTCTTTAAATAAAAGAAGAGGGAAGAGAAGGTCAACCACCGGATTGCTCACGCCAATCTTGCTAGCTTGCCTGGCGACCCTGGTGTTCTCTGCGACAGTTCGCAGAGAGAGAACAGGGAACATGGTGATCAGGGCAGAA…	1	human, invertebrates, vertebrates	08/24/2018	05/24/2019	NCBI:txid33743	Viruses; Riboviria; Orthornavirae; Kitrinoviricota; Flasuviricetes; Amarillovirales; Flaviviridae; Flavivirus	3416	5048	0.676704
NC_005062.1	|Omsk hemorrhagic fever virus, complete genome	10787	AGATTTTCTTGCACGTGCGTGCGCTTGCTTCAGACAGCAATAGCAGCGGCAGGGTTGGTGGAAGGAATTGCCCGCATCAGCCAGTCGTGAACGTGTTGAGAAAAAGACAGCTTAGGAGAACAAGAGCTGGGGATGGCCGGGAAGGCCATTCTGAAAGGAAAGGGGGGCGGTCCCCCTCGACGAGTGTCGAAAGAGACCGCTAAGAAGACGCGTCAACGCGTGGTCCAAATGCCAAATGGACTAGTGTTGAAGCGCATAATGGAGATTTTGTGGCATGCCATGGTCGGAACCGCCCGAAGTCCTCTCTTAAAATCATTCTGGAAGGTAGTCCCCCTCAAACAGGCGATGGCAGCACTCCGGAAGATAAAGAAGGCGGTCAGCACCCTGATGATTGGCTTG…	1	human, invertebrates, vertebrates	08/12/2003	05/23/2019	NCBI:txid12542	Viruses; Riboviria; Orthornavirae; Kitrinoviricota; Flasuviricetes; Amarillovirales; Flaviviridae; Flavivirus	3414	5134	0.664979
NC_002031.1	|Yellow fever virus, complete genome	10862	AGTAAATCCTGTGTGCTAATTGAGGTGCATTGGTCTGCAAATCGAGTTGCTAGGCAATAAACACATTTGGATTAATTTTAATCGTTCGTTGAGCGATTAGCAGAGAACTGACCAGAACATGTCTGGTCGTAAAGCTCAGGGAAAAACCCTGGGCGTCAATATGGTACGACGAGGAGTTCGCTCCTTGTCAAACAAAATAAAACAAAAAACAAAACAAATTGGAAACAGACCTGGACCTTCAAGAGGTGTTCAAGGATTTATCTTTTTCTTTTTGTTCAACATTTTGACTGGAAAAAAGATCACAGCCCACCTAAAGAGGTTGTGGAAAATGCTGGACCCAAGACAAGGCTTGGCTGTTCTAAGGAAAGTCAAGAGAGTGGTGGCCAGTTTGATGAGAGG…	1	human, invertebrates, vertebrates	11/18/1986	05/23/2019	NCBI:txid11089	Viruses; Riboviria; Orthornavirae; Kitrinoviricota; Flasuviricetes; Amarillovirales; Flaviviridae; Flavivirus	3411	5208	0.654954
NC_009026.2	|Bussuquara virus, complete genome	10815	AGTATTTCTTCTGCGTGAGACCATTGCGACAGTTCGTACCGGTGAGTTTTGACTTAACGCAGTGAGAAAAGTTTTCGAGGAAAGACGAGAAGCGAATTCTCTGAATGGCTAGAAAACCAGGAAGACCCGGAGGAAACCGGGTCGTCAATATGCTAAAGCGTACGGCGGCCAACGCAGCCAGCCCCTTGGGGCTGGCAAAAAGGCTGCTTGGAGACGCGTTTGCTGGTAGGGGACCCTTAAGGGTTATCCTAGCAGTGGTCGCGTTCTTCAGATTTACAGCAATCAAAATGTCCCCCGCTTTACTCAAAAAGTGGGGGACGGTTGAAAAAGGGGCGGCAATAGCCATAATGAAAAGTTTCAAAAAGGAGATTGGAAGCATGCTGGATGTTGTTGCCCGCA…	1	human, invertebrates, vertebrates	02/20/2007	08/13/2018	NCBI:txid64303	Viruses; Riboviria; Orthornavirae; Kitrinoviricota; Flasuviricetes; Amarillovirales; Flaviviridae; Flavivirus	3429	5277	0.649801
NC_015843.2	|Tembusu virus flavivirus polyprotein (flavivirus polyprotein gene) gene, complete cds	10990	AGAAGTTCGCCTGTGTGAACTTATTCCAAACAGCTTTTGGAGTAGTGCGTGTGAACGTAAACACAGTTTGAACGTTTTTTGGATAGAGACAACTATGTCTAACAAAAAACCAGGAAGACCCGGCTCAGGCCGGGTTGTCAATATGCTAAAGCGCGGAACGTCCCGCGGAAATCCGCTAGCGCGGATAAAGAGGACGATTGATGGGGTCCTGAGAGGAGCAGGACCCATAAGGTTTGTGCTGGCTCTACTGACTTTCTTCAAGTTTACAGCCCTGAGGCCAACCATTGGAATGCTGAAGAGATGGAAGCTGGTTGGAGTTAATGAGGCGACCAAACATCTGAAAAGCTTCAAGCGTGACATTGGACAGATGCTCGACGGACTGAATAAGCGGAAGGCGAA…	1	human, invertebrates, vertebrates	07/15/2011	08/13/2018	NCBI:txid64293	Viruses; Riboviria; Orthornavirae; Kitrinoviricota; Flasuviricetes; Amarillovirales; Flaviviridae; Flavivirus	3425	5317	0.64416
NC_001809.1	|Louping ill virus, complete genome	10871	AGATTTTCTTGCACGTGCGATAGCTTCGGACAGCTTTGGCAGCGGCAGGTTTGAAAGAGACATTTTTTTTTCTTTCATCAGCCGTGAACGTGTTGAGAAAAAGACAGCTTAGGAGAACAAGAGCTGGGGATGGGCAGGAAGACCATCCTGAAAGGCAAGGGGGGCGGTCCCCCTCGACGAGTGTCGAAAGAGACCGCGACGAAGACGCGTCAATCTAGAGTCCAAATGCCAAATGGACTGGTGTTGATGCGCATGATGGGGATCTTGTGGCATGCTGTGGCTGGCACTGCGAGAAACCCTGTTTTGAAAGCATTCTGGAATTCCGTCCCGTTGAGGCAGGCCACTGCAGCACTTCGGAAGATAAAGAGGACAGTGAGTGCTTTGATGGTTGGCTTGCAA…	1	human, invertebrates, vertebrates	04/29/1997	05/23/2019	NCBI:txid11086	Viruses; Riboviria; Orthornavirae; Kitrinoviricota; Flasuviricetes; Amarillovirales; Flaviviridae; Flavivirus	3414	5328	0.640766
NC_007580.2	|Saint Louis encephalitis virus, complete genome	10940	AGATGTTCGCGTCGGTGAGCGGAGAGGAAACAGATTTCCTTTTTGGAGGATAATAACTTAACTTGACTGCGAACAGTTTTTTAGCAGGGAATTACCCAATGTCTAAAAAACCAGGAAAACCCGGTAGAAACCGGGTTGTCAATATGCTAAAACGCGGCGTATCCCGCGTGAACCCCTTGACGGGGTTGAAGAGGATACTTGGAAGTCTGCTGGATGGCCGTGGACCCGTGCGGTTCATACTAGCCATCCTGACATTCTTCCGATTTACAGCTCTACAGCCAACTGAGGCGCTGAAGCGCAGATGGAGGGCTGTGGACAAAAGAACGGCATTGAAACACCTGAACGGATTTAAACGTGACCTCGGATCCATGCTAGACACCATCAACCGGCGGCCAAGCA…	1	human, invertebrates, vertebrates	11/04/2005	05/24/2019	NCBI:txid11080	Viruses; Riboviria; Orthornavirae; Kitrinoviricota; Flasuviricetes; Amarillovirales; Flaviviridae; Flavivirus	3430	5390	0.636364
NC_012735.1	|Wesselsbron virus strain SAH177, complete genome	10814	AGTATATTCTGCGTGCTAATCGTTCGACGTTAGTCCGTGGAGTGAGCTTCTATTAGAGTCGTTAACACGTTTGAATAATTTCTACTGAAAGGAGTAGAAGAAAGGAGATTCATTCCCAATGGCAACAAAGGGGATGAATAAGTCTCGGGCTCGATCCCGAGGCGTCAATATGGTAGCGGCTAGAGTGAAGAACCTAGCCGTTAAAGTAAAAAACAAAACAAAACAAAGTGCAAGAGGTTTGCGAGGGTTCCTCTTGTTTCTAGTGGCCCAAATTTTCTGGGCTAGAAAACTAACCCCGCAGGTTAAAAGATTGTGGAGAATGGTGGACAAAGTGCAAGGTCTCCGGATCCTGAAGAACATTAGGAACATCGTTACCAATCTGATGAAGGGACTGGCTGG…	1	human, invertebrates, vertebrates	06/02/2009	06/04/2019	NCBI:txid164416	Viruses; Riboviria; Orthornavirae; Kitrinoviricota; Flasuviricetes; Amarillovirales; Flaviviridae; Flavivirus	3405	5379	0.633017
NC_003687.1	|Powassan virus, complete genome	10839	AGATTTTCTTGCACGTGTGTGCGGGTGCTTTAGTCAGTGTCCGCAGCGTTCTGTTGAACGTGAGTGTGTTGAGAAAAAGACAGCTTAGGAGAACAAGAGCTGGGAGTGGTTATGATGACCACTTCTAAAGGAAAGGGGGGCGGTCCCCCTAGGCGCAAGCTTAAAGTGACCGCAAATAAGTCGCGACCAGCAACGAGCCCAATGCCAAAGGGCTTCGTGCTGTCGCGCATGCTGGGGATTCTTTGGCACGCCGTGACAGGCACGGCCAGACCCCCAGTGCTGAAAATGTTCTGGAAAACGGTACCACTGCGCCAGGCGGAGGCTGTTCTGAAGAAGATAAAGAGAGTTATCGGGAACTTGATGCAGAGCCTTCACATGAGAGGGCGTCGCAGGTCAGGT…	1	human, invertebrates, vertebrates	07/26/1993	05/23/2019	NCBI:txid11083	Viruses; Riboviria; Orthornavirae; Kitrinoviricota; Flasuviricetes; Amarillovirales; Flaviviridae; Flavivirus	3415	5436	0.628219
NC_009028.2	|Ilheus virus, complete genome	10755	AGAAATTCACCTGTGTGAATTTCACTAACCGTTTTAGTGGAGAGAACTTTTGTTTAACACAGTCTGAATAGTTTTTTAGCAAGGGATTTCCCATGTCTAAAAAACCAGGAAAGTCCGCTGCAAAGCGGACTGTCAATATGCTAAAACGCCTGGCTAGCGTGTCCCCCTCAAGGGGGCGAAGAACTATTCGGAGAATGCTAGATGTGAGAGGAGCACCAAGATTGATCCTAGCCCTCATGGCTTTTTTCCGTTTCGCAGCAATCAAGCCCACTCTGGGCTTGAAAAAACGATGGCGTTCTGTCAACAAGACAGTCGCTGTCAAACATCTGACCAACTTCAAAAAGGAACTGACCACCATGCTCGACTCAGTCAACAAGCGCAAGGAAAAGAAGAAGAGCT…	1	human, invertebrates	02/20/2007	05/24/2019	NCBI:txid59563	Viruses; Riboviria; Orthornavirae; Kitrinoviricota; Flasuviricetes; Amarillovirales; Flaviviridae; Flavivirus	3424	5505	0.62198
NC_003690.1	|Langat virus, complete genome	10943	AGATTTTCTTGCGCGTGCATGCGTGTGCTTCAGACAGCCCAGGCAGCGACTGTGATTGTGGATATTCTTTCTGCAAGTTTTGTCGTGAACGTGTTGAGAAAAAGACAGCTTAGGAGAACAAGAGCTGGGAATGGCCGGGAAGGCCGTTCTAAAAGGAAAGGGGGGGGGTCCCCCTCGACGAGCGTCGAAAGTGGCCCCAAAGAAGACGCGTCAGTTGCGGGTCCAAATGCCAAATGGACTTGTACTGATGCGCATGCTGGGAGTTCTGTGGCATGCCCTGACTGGGACTGCACGAAGCCCAGTACTGAAAGCGTTTTGGAAAGTCGTTCCTTTGAAGCAGGCTACTCTGGCACTGCGTAAGATCAAGAGAACGGTGAGCACCCTCATGGTAGGCCTGCA…	1	human, invertebrates, vertebrates	06/11/2000	05/23/2019	NCBI:txid11085	Viruses; Riboviria; Orthornavirae; Kitrinoviricota; Flasuviricetes; Amarillovirales; Flaviviridae; Flavivirus	3414	5638	0.605534
NC_001672.1	|Tick-borne encephalitis virus, complete genome	11141	AGATTTTCTTGCACGTGCATGCGTTTGCTTCGGACAGCATTAGCAGCGGTTGGTTTGAAAGAGATATTCTTTTGTTTCTACCAGTCGTGAACGTGTTGAGAAAAAGACAGCTTAGGAGAACAAGAGCTGGGGATGGTCAAGAAGGCCATCCTGAAAGGTAAGGGGGGCGGTCCCCCTCGACGAGTGTCGAAAGAGACCGCAACGAAGACGCGTCAACCCAGAGTCCAAATGCCAAATGGGCTTGTGTTGATGCGCATGATGGGGATCTTGTGGCATGCCGTAGCCGGCACCGCGAGAAACCCCGTATTGAAGGCGTTCTGGAACTCAGTCCCTCTGAAACAGGCAACAGCAGCACTGCGGAAGATCAAAAGGACGGTGAGTGCCCTAATGGTTGGCTTG…	1	human, invertebrates, vertebrates	09/05/1995	05/23/2019	NCBI:txid11084	Viruses; Riboviria; Orthornavirae; Kitrinoviricota; Flasuviricetes; Amarillovirales; Flaviviridae; Flavivirus	3414	5788	0.589841
NC_002640.1	|Dengue virus 4, complete genome	10649	AGTTGTTAGTCTGTGTGGACCGACAAGGACAGTTCCAAATCGGAAGCTTGCTTAACACAGTTCTAACAGTTTGTTTGAATAGAGAGCAGATCTCTGGAAAAATGAACCAACGAAAAAAGGTGGTTAGACCACCTTTCAATATGCTGAAACGCGAGAGAAACCGCGTATCAACCCCTCAAGGGTTGGTGAAGAGATTCTCAACCGGACTTTTTTCTGGGAAAGGACCCTTACGGATGGTGCTAGCATTCATCACGTTTTTGCGAGTCCTTTCCATCCCACCAACAGCAGGGATTCTGAAGAGATGGGGACAGTTGAAGAAAAATAAGGCCATCAAGATACTGATTGGATTCAGGAAGGAGATAGGCCGCATGCTGAACATCTTGAACGGGAGAAAAAGGT…	1	human, invertebrates, vertebrates	01/03/2001	07/11/2019	NCBI:txid11070	Viruses; Riboviria; Orthornavirae; Kitrinoviricota; Flasuviricetes; Amarillovirales; Flaviviridae; Flavivirus; Dengue virus	3387	5040	0.672024
NC_001474.2	|Dengue virus 2, complete genome	10723	AGTTGTTAGTCTACGTGGACCGACAAAGACAGATTCTTTGAGGGAGCTAAGCTCAACGTAGTTCTAACAGTTTTTTAATTAGAGAGCAGATCTCTGATGAATAACCAACGGAAAAAGGCGAAAAACACGCCTTTCAATATGCTGAAACGCGAGAGAAACCGCGTGTCGACTGTGCAACAGCTGACAAAGAGATTCTCACTTGGAATGCTGCAGGGACGAGGACCATTAAAACTGTTCATGGCCCTGGTGGCGTTCCTTCGTTTCCTAACAATCCCACCAACAGCAGGGATATTGAAGAGATGGGGAACAATTAAAAAATCAAAAGCTATTAATGTTTTGAGAGGGTTCAGGAAAGAGATTGGAAGGATGCTGAACATCTTGAATAGGAGACGCAGATCT…	1	human, invertebrates, vertebrates	08/02/1993	07/11/2019	NCBI:txid11060	Viruses; Riboviria; Orthornavirae; Kitrinoviricota; Flasuviricetes; Amarillovirales; Flaviviridae; Flavivirus; Dengue virus	3391	5074	0.668309
NC_001475.2	|Dengue virus 3, complete genome	10707	AGTTGTTAGTCTACGTGGACCGACAAGAACAGTTTCGACTCGGAAGCTTGCTTAACGTAGTGCTGACAGTTTTTTATTAGAGAGCAGATCTCTGATGAACAACCAACGGAAGAAGACGGGAAAACCGTCTATCAATATGCTGAAACGCGTGAGAAACCGTGTGTCAACTGGATCACAGTTGGCGAAGAGATTCTCAAAAGGACTGCTGAACGGCCAGGGACCAATGAAATTGGTTATGGCGTTCATAGCTTTCCTCAGATTTCTAGCCATTCCACCAACAGCAGGAGTCTTGGCTAGATGGGGAACCTTCAAGAAGTCGGGGGCCATTAAGGTCCTGAAAGGCTTCAAGAAGGAGATCTCAAACATGCTGAGCATAATCAACCAACGGAAAAAGACATC…	1	human, invertebrates, vertebrates	08/02/1993	07/11/2019	NCBI:txid11069	Viruses; Riboviria; Orthornavirae; Kitrinoviricota; Flasuviricetes; Amarillovirales; Flaviviridae; Flavivirus; Dengue virus	3390	5160	0.656977
NC_001477.1	|Dengue virus 1, complete genome	10735	AGTTGTTAGTCTACGTGGACCGACAAGAACAGTTTCGAATCGGAAGCTTGCTTAACGTAGTTCTAACAGTTTTTTATTAGAGAGCAGATCTCTGATGAACAACCAACGGAAAAAGACGGGTCGACCGTCTTTCAATATGCTGAAACGCGCGAGAAACCGCGTGTCAACTGTTTCACAGTTGGCGAAGAGATTCTCAAAAGGATTGCTTTCAGGCCAAGGACCCATGAAATTGGTGATGGCTTTTATAGCATTCCTAAGATTTCTAGCCATACCTCCAACAGCAGGAATTTTGGCTAGATGGGGCTCATTCAAGAAGAATGGAGCGATCAAAGTGTTACGGGGTTTCAAGAAAGAAATCTCAAACATGTTGAACATAATGAACAGGAGGAAAAGATCTGT…	1	human, invertebrates, vertebrates	02/28/1997	05/03/2019	NCBI:txid11053	Viruses; Riboviria; Orthornavirae; Kitrinoviricota; Flasuviricetes; Amarillovirales; Flaviviridae; Flavivirus; Dengue virus	3392	5427	0.625023
NC_040776.1	|Rocio virus strain SPH 34675, complete genome	10794	AGAAATTCACCTGTGTGAAATTTCACCAACAGTTTTAGTGAAAAGAACTTTGTTTAACACAGTCTGAATAGTTTTTTAGCAGAGGTACTACCATGTCTAAAAAACCAGGAGGACCCGCCGGAAGGCGGGTTGTCAATATGCTGAAACGCCCAGCCAGCGTTTCCCCAATAAAAGGGATAAAGAGGCTAATTGGAAATTTGACTGATGGGAGAGGACCACTACGAGTGGTTCTCGCTTTCATCGCATTTTTCCGTTTTGCAGCCATCATGCCCACCCAAGGACTACTCCGCAGGTGGCGCGTGATGAACAAAAGTGAGGCGCTTAAGCACCTCACTTCATTTAAAAAAGAAATATCCAACATGCTGAACATCATCAATAGACGGAAGGCCAAACGTGGAA…	1	human, invertebrates	02/12/2019	06/03/2019	NCBI:txid64315	Viruses; Riboviria; Orthornavirae; Kitrinoviricota; Flasuviricetes; Amarillovirales; Flaviviridae; Flavivirus; Ilheus virus	3425	5241	0.653501
NC_029055.1	|Spondweni virus, complete genome	10290	ATGAAAAACCCAAAAAGAGCCGGTAGCAGCCGGCTTGTCAATATGCTAAGACGCGGTGCAGCCCGTGTCATCCCTCCAGGAGGAGGGCTCAAGAGGCTGCCTGTAGGATTGCTGTTGGGTCGGGGTCCGATCAAAATGATCCTGGCCATACTGGCATTCCTACGATTTACAGCAATAAAACCGTCCACTGGCCTCATCAACAGATGGGGAAAAGTGGGCAAAAAAGAGGCCATCAAAATCCTCACAAAATTCAAGGCTGACGTGGGCACCATGCTGCGTATCATCAACAATCGGAAGACAAAAAAGAGAGGAGTCGAAACTGGAATTGTGTTCCTGGCATTGCTGGTGTCTATTGTTGCTGTGGAAGTCACAAAAAAGGGGGACACCTATTACATGTTT…	1	human, invertebrates	02/05/2016	08/01/2019	NCBI:txid64318	Viruses; Riboviria; Orthornavirae; Kitrinoviricota; Flasuviricetes; Amarillovirales; Flaviviridae; Flavivirus; unclassified Flavivirus	3429	5482	0.625502
NC_038426.1	|Hepacivirus B polypeptide gene, complete cds	9143	ACCACAAACACTCCAGTTTGTTACACTCCGCTAGGAATGCTCCTGGAGCACCCCCCCTAGCAGGGCGTGGGGGATTTCCCCTGCCCGTCTGCAGAAGGGTGGAGCCAACCACCTTAGTATGTAGGCGGCGGGACTCATGACGCTCGCGTGATGACAAGCGCCAAGCTTGACTTGGATGGCCCTGATGGGCGTTCATGGGTTCGGTGGTGGTGGCGCTTTAGGCAGCCTCCACGCCCACCACCTCCCAGATAGAGCGGCGGCACTGTAGGGAAGACCGGGGACCGGTCACTACCAAGGACGCAGACCTCTTTTTGAGTATCACGCCTCCGGAAGTAGTTGGGCAAGCCCACCTATATGTGTTGGGATGGTTGGGGTTAGCCATCCATACCGTACTGCCTG…	1	human	08/24/2018	07/22/2019	NCBI:txid2008762	Viruses; Riboviria; Orthornavirae; Kitrinoviricota; Flasuviricetes; Amarillovirales; Flaviviridae; Hepacivirus	2864	4507	0.635456
NC_001655.1	|Hepatitis GB virus B, complete genome	9399	ACCACAAACACTCCAGTTTGTTACACTCCGCTAGGAATGCTCCTGGAGCACCCCCCCTAGCAGGGCGTGGGGGATTTCCCCTGCCCGTCTGCAGAAGGGTGGAGCCAACCACCTTAGTATGTAGGCGGCGGGACTCATGACGCTCGCGTGATGACAAGCGCCAAGCTTGACTTGGATGGCCCTGATGGGCGTTCATGGGTTCGGTGGTGGTGGCGCTTTAGGCAGCCTCCACGCCCACCACCTCCCAGATAGAGCGGCGGCACTGTAGGGAAGACCGGGGACCGGTCACTACCAAGGACGCAGACCTCTTTTTGAGTATCACGCCTCCGGAAGTAGTTGGGCAAGCCCACCTATATGTGTTGGGATGGTTGGGGTTAGCCATCCATACCGTACTGCCTG…	1	human, vertebrates	10/07/1999	05/23/2019	NCBI:txid39113	Viruses; Riboviria; Orthornavirae; Kitrinoviricota; Flasuviricetes; Amarillovirales; Flaviviridae; Hepacivirus	2864	4532	0.631951
NC_001837.1	|Hepatitis GB virus A, complete genome	9550	GCCGGGTGGAAGGCCCGGAACCGCCCCACCACCTCAACTAGGTGGTAAGGGTACGTCTATCGGTCCGGCTGGCCCGAAAGGCGGTGGATCCTGTGTGTTAGGGTTCGTAGGTGGTAAATCCCAGCACAGGTGGTAATCGCTATAGGGCAGGCTTATCCCGGTGACCGCTTCCCTGGATCCTGGAGCGGGTCGTGGCGGCACGGTCCACAGGAGTGGGGCCTCCGGTGTGAATAAGCCCTCGTCTGGAGCATCAGACGTTAAACTGAGACGTCCCGAAGAGATCGGAACGACGCCCCACGTATGGCAACGCCGCTTAAAACCCTTCGGGGACAGCTATGCGGGTTGACAATGCCAGTGGGGGGCCGGGCCCACTATTGTTGTGGGCTCCGAGTTCCTCTA…	1	human, vertebrates	09/23/1997	08/13/2018	NCBI:txid1307800	Viruses; Riboviria; Orthornavirae; Kitrinoviricota; Flasuviricetes; Amarillovirales; Flaviviridae; Pegivirus	2967	4474	0.663165
NC_024377.1	|Simian pegivirus isolate SPgVkrc_RC08 polyprotein precursor, gene, complete cds	9525	GGGGAATCTCACCCCCCGTCCGGTTCCGGAAGAATCGGAAACCGACACCCTGACCAATCATTCTTGATCATAGAGTGGATGTTAGTGAAAGCCAGACGAAAGCCGGCGGATGGGTGGTGACAGGGTTGGTAGGTCGTAAATCCCGGCCACCCTGGTACCCGGTATAAGTTGGGCGGAAGCTGACTGAAGCTCCGTGCTCTTTTCTGTGCGTTCTTGGTGCACGGTCCACAGGTGACGCCTATACCGGTGTGAATAATAGGCCGACTCGAGCGGAGTCGTTAAACTGAGAACCTCCATACGGATGGCAACTTGGCTTGCGTACGGGGACGCCGCTAAAGTCACAGTGGGTTAAGTCCGGCGGGTTGACAACCCCAGCAAGGCGAGGGGGTCCTATTGTTG…	1	human, vertebrates	06/24/2014	08/13/2018	NCBI:txid1454041	Viruses; Riboviria; Orthornavirae; Kitrinoviricota; Flasuviricetes; Amarillovirales; Flaviviridae; Pegivirus; Pegivirus A	2898	4285	0.676313
NC_001710.1	|GB virus C/Hepatitis G virus, complete genome	9392	ACGTGGGGGAGTTGATCCCCCCCCCCCGGCACTGGGTGCAAGCCCCAGAAACCGACGCCTATCTAAGTAGACGCAATGACTCGGCGCCGACTCGGCGACCGGCCAAAAGGTGGTGGATGGGTGATGACAGGGTTGGTAGGTCGTAAATCCCGGTCACCTTGGTAGCCACTATAGGTGGGTCTTAAGAGAAGGTTAAGATTCCTCTTGTGCCTGCGGCGAGACCGCGCACGGTCCACAGGTGTTGGCCCTACCGGTGGGAATAAGGGCCCGACGTCAGGCTCGTCGTTAAACCGAGCCCGTTACCCACCTGGGCAAACGACGCCCACGTACGGTCCACGTCGCCCTTCAATGTCTCTCTTGACCAATAGGCGTAGCCGGCGAGTTGACAAGGACCAGTGG…	1	human, vertebrates	01/27/1996	08/13/2018	NCBI:txid54290	Viruses; Riboviria; Orthornavirae; Kitrinoviricota; Flasuviricetes; Amarillovirales; Flaviviridae; Pegivirus; Pegivirus C	2873	4423	0.649559
NC_027998.2	|Human pegivirus 2 isolate UC0125.US polyprotein gene, complete cds	9867	AACTGTTGTTGTAGCAATGCGCATATTGCTACTTCGGTACGCCTAATTGGTAGGCGCCCGGCCGACCGGCCCCGCAAGGGCCTAGTAGGACGTGTGACAATGCCATGAGGGATCATGACACTGGGGTGAGCGGAGGCAGCACCGAAGTCGGGTGAACTCGACTCCCAGTGCGACCACCTGGCTTGGTCGTTCATGGAGGGCATGCCCACGGGAACGCTGATCGTGCAAAGGGATGGGTCCCTGCACTGGTGCCATGCGCGGCACCACTCCGTACAGCCTGATAGGGTGGCGGCGGGCCCCCCCAGTGTGACGTCCGTGGAGCGCAACATGGGGTGTTCAACTGATCAAACCATTTGTTCTCCAGTCGTGGGGGCCGACTATAATACCTCCTCGGGCTGC…	1	human	10/08/2015	08/13/2018	NCBI:txid1729141	Viruses; Riboviria; Orthornavirae; Kitrinoviricota; Flasuviricetes; Amarillovirales; Flaviviridae; Pegivirus; Pegivirus H	3057	4668	0.654884
NC_038436.1	|Human hepegivirus isolate AK-790 polyprotein gene, complete cds	9538	TGAACTGTTGTTGTAGCAATGCGCATATTGCTACTTCGGTACGCCTAATTGGTAGGCGCCCGGCCGACCGGCCCCGCAAGGGCCTAGTAGGACGTGTGACAATGCCATGAGGGATCATGACACTGGGGTGAGCGGAGGCAGCACCGAAGTCGGGTGAACTCGACTCCCAGTGCGACCACCTGGCTTGGTCGTTCATGGAGGGCATGCCCACGGGAACGCTGATCGTGCAAAGGGATGGGTCCCTGCACTGGTGCCATGCGCGGCACCACTCCGTACAGCCTGATAGGGTGGCGGCGGGCCCCCCCAGTGTGACGTCCGTGGAGCGCAACATGGGGTGTTCAACTGATCAAACCATTTGTTCTCCAGTCGTGGGGGCCGACTATAATACCTCCTCGGGCT…	1	human	08/24/2018	08/24/2018	NCBI:txid1704090	Viruses; Riboviria; Orthornavirae; Kitrinoviricota; Flasuviricetes; Amarillovirales; Flaviviridae; Pegivirus; Pegivirus H	3057	4675	0.653904
NC_001461.1	|Bovine viral diarrhea virus 1, complete genome	12573	GTATACGAGAATTAGAAAAGGCACTCGTATACGTATTGGGCAATTAAAAATAATAATTAGGCCTAGGGAACAAATCCCTCTCAGCGAAGGCCGAAAAGAGGCTAGCCATGCCCTTAGTAGGACTAGCATAATGAGGGGGGTAGCAACAGTGGTGAGTTCGTTGGATGGCTTAAGCCCTGAGTACAGGGTAGTCGTCAGTGGTTCGACGCCTTGGAATAAAGGTCTCGAGATGCCACGTGGACGAGGGCATGCCCAAAGCACATCTTAACCTGAGCGGGGGTCGCCCAGGTAAAAGCAGTTTTAACCGACTGTTACGAATACAGCCTGATAGGGTGCTGCAGAGGCCCACTGTATTGCTACTAAAAATCTCTGCTGTACATGGCACATGGAGTTGATCAC…	1	human, vertebrates	08/02/1993	08/13/2018	NCBI:txid11099	Viruses; Riboviria; Orthornavirae; Kitrinoviricota; Flasuviricetes; Amarillovirales; Flaviviridae; Pestivirus; Pestivirus A	3988	5371	0.742506
NC_039237.1	|Bovine viral diarrhea virus 2 polyprotein gene, complete cds	12513	GTATACGAGATTAGCTAAAGTACTCGTATACGGATTGGACGTCGACAAACTTTGAATTGGCAACACAGGGAACCTTCCCCTCGGCGAAGGCCGAAAAGAGGCTAGCCATGCCCTTAGTAGGACTAGCCAAAGGAGGGGACTAGCGGTAGCAGTGAGTCCATTGGATGGCCGAACCCCTGAGTACAGGGGAGTCGTCAATGGTTCGACACTCCTTTAGTCGAGGAGTCTCGAGATGCCATGTGGACGAGGGCATGCCCACGGCACATCTTAACCCACGCGGGGGTTGCGTGGGTGAAAGCGCCATTCGTGGCGTCATGGACACAGCCTGATAGGGTGTAGCAGAGACCTGCTACTCCGCTAGTAAAAACTCTGCTGTACATGGCACATGGAGTTGTTTTC…	1	human, vertebrates	08/24/2018	08/24/2018	NCBI:txid54315	Viruses; Riboviria; Orthornavirae; Kitrinoviricota; Flasuviricetes; Amarillovirales; Flaviviridae; Pestivirus; Pestivirus B	3973	5747	0.691317
NC_008311.1	|Norovirus GV, complete genome	7382	GTGAAATGAGGATGGCAACGCCATCTTCTGCGCCCTCTGTGCGCAACACAGAGAAACGCAAAAACAAGAAGGCTTCGTCTAAAGCTAGTGTCTCCTTTGGAGCACCTAGCCCCCTCTCTTCGGAGAGCGAAGACGAAATTAATTACATGACCCCTCCTGAGCAGGAAGCTCAGCCCGGCGCCCTTGCGGCCCTTCATGCGGAAGGGCCGCTTGCCGGGCTCCCCGTGACGCGTAGTGATGCACGCGTGCTGATCTTCAATGAGTGGGAGGAGAGGAAGAAGTCTGATCCGTGGCTACGGCTGGACATGTCTGATAAGGCTATCTTCCGCCGTTACCCCCATCTGCGGCCTAAGGAGGATAGGCCTGACGCGCCCTCCCATGCGGAGGACGCTATGGATG…	4	human, vertebrates	08/30/2006	08/13/2018	NCBI:txid1246677	Viruses; Riboviria; Orthornavirae; Pisuviricota; Pisoniviricetes; Picornavirales; Caliciviridae; Norovirus; Norwalk virus	2649	3793	0.698392
NC_029646.1	|Norovirus GII nonstructural polyprotein (ORF1), VP1 (ORF2), and VP2 (ORF3) genes, complete cds	7518	GTGAATGAAGATGGCGTCTAACGACGCTTCCGCTGCCGCTGCTGCTAACAGCAACAACGACACCGCAAAATCTTCAAGTGACGGAATGCTTTCTAGTATGGCTGTCACATTTAAACGAGCCCTCGGGGCACGGCCTAAACAGCCTCCCCCGAGGGAAATACCACAAAGACCCCCACGACCACCCACCCCAGAACTGGTCAAAAAGATCCCTCCTCCTCCACCCAACGGGGAGGATGAACCAGTGGTTTCTTACAGCGTCAAAGATGGCGTTTCCGGCTTGCCTGAGCTTACCACTGTCAGGCAGCCGGGTGAAACCAACACGGCGTTCAGTGTTCCCCCACTCAATCAAAGGGAGAATAGGGACGCCAAGGAGCCACTAACTGGAACAATCCTGGAAAT…	3	human, vertebrates	03/18/2016	11/23/2018	NCBI:txid95340	Viruses; Riboviria; Orthornavirae; Pisuviricota; Pisoniviricetes; Picornavirales; Caliciviridae; Norovirus; Norwalk virus	2493	3719	0.670341
NC_029645.1	|Norovirus GIII, complete sequence	7313	GTGAATGAAGACTTTGACGACATGGATTCCTCCAACGTTAAAGTTACTGGTCCCCTAGCCGCTAAAGCTAGCGATCCAGATTCCACCTTCGCCAAGCTTAAGGCGAAGTTTTCTGCCCTCCGCAATCCACAGCCTCCTGACCCCCCGGAGGCACCGCGGCTGGAAACACCCCCCATGGCCGCGCCTCCCCTGGGCAGCCCCCCAATCGCCCTCCCCACCGGTTGGGAACCCGCAGAGCCCCATCGAGAGCAGGCAGATCAATTCCCAGTGCGCTACTCCCGGGGCGCCGTTGACCTCGACGTCCACCCCCCCCATGTCGCCCCAGGGCCCGCCTGGAATGGCTGTCCCCTGCCACCAGTCGAGCAGCGGAGCACGGAGCCTCCTGCCGAGCCGCCTGTG…	3	human, vertebrates	03/17/2016	08/09/2019	NCBI:txid340017	Viruses; Riboviria; Orthornavirae; Pisuviricota; Pisoniviricetes; Picornavirales; Caliciviridae; Norovirus; Norwalk virus	2422	3627	0.66777
NC_039897.1	|Norovirus GI/Hu/JP/2007/GI.P3_GI.3/Shimizu/KK2866, complete genome	7745	GTGAATGATGATGGCGTCTAACGACGCTATTGCCGTTGCTGATGTCAGCAATAACAATGCTAACACCAACAATGATAACATTGGATCCCGCCTCATGGCGAGGATCCGTGGGCGTATAGGCCCACAACGTGGTGAGACAACCACAAAGATAAAAGATGCCAATATGGCGCTTGATCTGCTACGCCGATCACAAACACCTTCCCCATCCCGGCAAGAGAGCCCCCCCAAGAGTCAGAGAGACCGCCCCCCCCGGACCGCTTCTGAGGTAAAGAAAGTGATGGGGTGGGATGCCGAACCAGAACATCAGGAAAGTACGGCTAAGGCATGGTGCGACCTCGCGCAAGAAGAGAAGGAGGAGATAATGCGTAATAATGAAAAGCTCTTCGACGCTGGGGGAAT…	3	human, vertebrates	11/21/2018	07/31/2019	NCBI:txid1529909	Viruses; Riboviria; Orthornavirae; Pisuviricota; Pisoniviricetes; Picornavirales; Caliciviridae; Norovirus; Norwalk virus; Norovirus GI; Norovirus genogroup 1 isolates	2559	4026	0.635618
NC_039476.1	|Norovirus GII.2 strain Env/CHN/2016/GII.P16-GII.2/BJSMQ, complete genome	7536	GTGAATGAAGATGGCGTCTAACGACGCTACCGTTGCCGTTGCTTGCAACAACAACAACGACAAAGAAAAATCTTCAGGTGAAGGCTTATTCACAAATATGTCTTCCACCTTAAAGAAAGCCCTCGGGGCTAGGCCCAAACAGCCCGCCCCGAGAGACAAACCACAAAAGCCCCCAAGACCACCAACTCCCGAGTTGGTCAAGAGGATACCCCCTCCTCCACCTAACGGCGAAGAAGAAGAAGAACCAGTCATTAGGTATGAGGTTAAGAGTGGGATCTCTGGCCTGCCCGAGCTCACAACAGTCCCCCAACCGGACGTGGCCAACACAGCATTCAGTGTTCCACCACTGAGCTTGAGAGAAAACAGGGAGGCCAAGGAGCCGCTAACAGGGGCAGTATT…	3	human, vertebrates	10/12/2018	11/08/2018	NCBI:txid490039	Viruses; Riboviria; Orthornavirae; Pisuviricota; Pisoniviricetes; Picornavirales; Caliciviridae; Norovirus; Norwalk virus; Norovirus GII	2500	3593	0.695797
NC_039475.1	|Norovirus GII.17, complete genome	7556	GTGAATGAAGATGGCGTCTAACGACGCTTCCGCTGCCGTTGCTGGCAAAAACAACAACAACGACAAGGAAAAATCTTCAAGTGACAGCTTGTTTGCTAACATGTCTGTCACTTTTAAGAAAGCCCTCGGGGCGCGGTCTAAACAACCGCCCCCGGGAGAAACAAAACAAATACAAAAACCACCAAGGCCACCGACACCGGAATTGGTGAAGAGAATACCTCCACCCCCACCCAATGGCGAGGATGAACCAGGGATAGTGTACAAGGTGGGAGAGGGTGTGTCTGGGCTGCCCGACCTAACAACTGTGGTACAACCTGACGCACAAAACACAGCTTATAGTGTTCCCCCACTTAGCCAGAGAGAAGTCGGCGAAGCTAAAGAACCGCTGCCTGGCTCCAT…	3	human, vertebrates	10/12/2018	08/09/2019	NCBI:txid552592	Viruses; Riboviria; Orthornavirae; Pisuviricota; Pisoniviricetes; Picornavirales; Caliciviridae; Norovirus; Norwalk virus; Norovirus GII	2501	3826	0.653685
NC_044046.1	|Norovirus GII/Hu/JP/2011/GII/Yuzawa/Gira2HS, complete genome	7543	GTGAATGAAGATGGCGTCTAATGACGCTATTGTTGCCGTTGCAGGCAAAAACCACAACGACAATGAAAATCAAAACAAAGACGGCATATTGTCAAACATGGCCGTCACTTTTAAAAAGGCTTTGGGGGCGAGACCTAAAAGGCCCCCCCCTAATACACAGCCACTGAGACCAACCACCCCAGAGCTCGTGGCACAGATACCGCCTCCACCGCCCAACGGAGAGGATGAAACTACTGTTAAGTATGAGGTGGACAAAGGGATCACTGGGCTGCCAGAGCTGACAACAGTAACACAGCCAGCAGAGAATAACACGGCATTTAGTGTCCCCCCCCTCAGTCAGAGGGAGAAAAACGATGCCAAAGAACCCCTTCCTGGTACCATACTAGAGATGTGGGATGG…	3	human, vertebrates	07/29/2019	07/31/2019	NCBI:txid1529924	Viruses; Riboviria; Orthornavirae; Pisuviricota; Pisoniviricetes; Picornavirales; Caliciviridae; Norovirus; Norwalk virus; Norovirus GII; Norovirus GII isolates	2490	3611	0.68956
NC_044045.1	|Norovirus GII/Hu/JP/2007/GII.P15_GII.15/Sapporo/HK299, complete genome	7551	GTGAATGAGGATGGCGTCGAGTGACGTCGCTACTGCCTTTGGCAGCCAGAAAGCTACCAATGACAGCTATAACACACCCCCTCCCAACAAGGAGGAGGCTAGTGTGCTCACCAACGTTAAAGTTGGTTTTAAGAAGATCCTCGGGGCCGTTCCCAAGGCTTCGAGACAGCATGGCAACACACAAAAACCGTCGACCGTTGAGATCGATGGTGTGGCCATGCGTGTGCCCTCTCCCCCCCCAAACGGCGAGGACGCGGTTCACTTTGTGAAGGAAACGGAGACCATCAAGGGATTGCCAGATTTGTCCACCGTGGAAAACGAATCTGAACACTCCCCATACACAGTCCCACCACTGAGTGAGAGGGAACACAGGCCAGCAACAGAACCCCTGCCTGGCAC…	3	human, vertebrates	07/29/2019	07/31/2019	NCBI:txid1529918	Viruses; Riboviria; Orthornavirae; Pisuviricota; Pisoniviricetes; Picornavirales; Caliciviridae; Norovirus; Norwalk virus; Norovirus GII; Norovirus GII isolates	2496	3734	0.668452
NC_044047.1	|Norovirus dog/GVI.1/HKU_Ca026F/2007/HKG ORF1 polyprotein, VP1 capsid protein, and VP2 minor structural protein genes, complete cds	7637	GTGAATGATGATGGCGTCTAACGACGTCACCCCCTGTGGGAATGAAATTCCCAAGACTGAAATCAACAACCAGTCTTCCGGTCGCATAGACCGACAGGCTGAAACAAGAACTACCACCGGCACCCAAGATGGTGCCCCCCCAGCGCCAGCTGGGGGCTTCTTCACCCGCCTCAAGGATCGGGTGAAGCAACCTAAGGCCCCCCCACCCCAACCCCCTGGCCATGAGACCCAGCGTCAGGAGGAACCGGTCGTCACTTACGAGGTGAGGACCGAGGCCGTCCGGGGCGTCCCTGACGTCAAGGCGGCGGATTTGCCTCCAGGCTACGTGGTCCCCCCCCATCTGCCACCAATAAAACTGAGGGAGTCCCAAGATGCCCCAGAACCCCCGACGGGCGCCAT…	3	human, vertebrates	07/29/2019	08/09/2019	NCBI:txid673457	Viruses; Riboviria; Orthornavirae; Pisuviricota; Pisoniviricetes; Picornavirales; Caliciviridae; Norovirus; Norwalk virus; Norovirus GIV; Norovirus GIV.1	2498	3781	0.660672
NC_010624.1	|Sapovirus Mc10, complete genome	7458	GTGATTGGTTAGTATGGCTTCCAAGCCATTCTACCCAATAGAGTTCAACCCGAGTGTTGAGCTTCAAGTGCTCCGATCGGCCCACCTCAGGGTGGGTGGTCGTGAGCAAATGTTTGAAACCATTAATGACCTCAATGATCATGTCAGGGGTGTGGTGGCCAAACTGTGGTGCAAGCATTTGCACCGTAGTTTGGCTGCCGCCCCCACATTCACGGAGGAGGGCTTGTTAGACTCTTTCCTTTCAAAACCACCGGTTGACATCAATCCTGACACAACGTTCCGTGAGCTGTTTGGTATTAATCCCCACGAGCAGTTCCCGCTGTCCATTCATGATTTGGCAAAATTACAGGGTGAGCTTGTGGATGCGGCACGCAACCCAGGCCATGTGTTGCGGCGTCA…	2	human, vertebrates	06/05/2004	08/13/2018	NCBI:txid234601	Viruses; Riboviria; Orthornavirae; Pisuviricota; Pisoniviricetes; Picornavirales; Caliciviridae; Sapovirus; Sapporo virus; Sapovirus GII	2444	3765	0.649137
NC_006554.1	|Sapovirus C12 strain C12	7476	GTGATTGGTTGGATGGCTTCCAAGCCATTCTACCCAATAGAGTTCAACCCAAGGGTTGAGCTTCAAGTGCTCCGATCGGCCCACCTCAGGGTGGGTGGTCGTGAGCAAATGTTTGAAACCATCAATGATCTTAACGATCATGTTAGGGGTGTGGTGGCCGGACTGTGGTGTAAGCATTTGCACCGTAGTTTGGCTACCGCCCCCACATTCACAGAGGAGGGCTTACTGGACTCTTTCCTCTCAAAGCCACCTGTTGATATCAATCCTGACACAACGTTCCGTGAGCTGTTTGGTGTTGACCCCCACGAACAATTCCCGTTGTCCATTCACGATTTGGCAAAGTTACAGGGTGAGCTTGTGGATGCGGCACGTAACCCAGGCCATGTGTTGCGTCGTCAT…	2	human, vertebrates	12/17/2004	08/13/2018	NCBI:txid290314	Viruses; Riboviria; Orthornavirae; Pisuviricota; Pisoniviricetes; Picornavirales; Caliciviridae; Sapovirus; Sapporo virus; Sapovirus GII	2447	3924	0.623598
NC_000940.1	|Porcine enteric sapovirus, complete genome	7320	GTGATCGTGATGGCTAATTGCCGTCCGTTGCCTATTGGGCAGTTGCCCAACAGGATTTTTGACACCCCACGACTCACCCCAGGGTGGGTGTGGGCGTGCACGAGTGAAGCCACGTTTAAGTTGGAATGGCTTCAGGATCCGGTGGTCATTCGACCCCCGGACGTGTTTGTGGCGCAAGGGGTGGTGGATGATTTCTTCCGCCCCAAGCGCGTTTTGCAGGGCGACCCGCAACTCATCGCACAGGTCCTGCTTGGTGACGCCAATGGACCACTGGTTGGCCCTGTGTCCATGCAGCAACTGACATCACTGTTGCATGAGGTGTCGCAGGCCCTAAGTGACCACAAGCACCCACTGGCCAACAGATACACTAGGGCCTCTTTGCAGAGGTATGCTGACACC…	2	human, vertebrates	10/31/1999	08/13/2018	NCBI:txid106333	Viruses; Riboviria; Orthornavirae; Pisuviricota; Pisoniviricetes; Picornavirales; Caliciviridae; Sapovirus; Sapporo virus; Sapovirus GIII	2418	3548	0.681511
NC_006269.1	|Sapovirus Hu/Dresden/pJG-Sap01/DE, complete genome	7429	GTGATTGGTTAGATGGTTTCCAAGCCATTCAAGCCAATAGTTCTCAATGCCACTTTCGAGTGGCAGGTCTTCAAGCGGTGCTACCTCAGGGTAGCGCCACGTGAAGCATTTTGCGAGAACTTGAGTGAACTTCATCACTACTTTGCCAGGCGTGTGAACGCCTGGCTCAAGCATGCCACAAGGACCCTCCCAGACGGATATACGTTCGTCGAGGAGGGTCTCCTTGACATGTTTGGTACAAAGGCCCCTGACAGTGTTCAAGAAGGTACACTGTTCCGGGAGCTGTTCGGGGTTGACCAAACCGAGCAGTTCCCTTTGTCCCTCGCAGACCTGGCCAAGTTGCAAGGGGAACTTGTTGACGCAACTCGCACCCCAGGACATGCATTGCGTCAAAAGTAT…	3	human, vertebrates	09/09/2004	08/13/2018	NCBI:txid291175	Viruses; Riboviria; Orthornavirae; Pisuviricota; Pisoniviricetes; Picornavirales; Caliciviridae; Sapovirus; Sapporo virus; Sapovirus isolates	2606	3908	0.666837
NC_027026.1	|Sapovirus Hu/Nagoya/NGY-1/2012/JPN genomic RNA, complete genome	7521	GTGATCACCTTGGGATGGCTTCCAAGCCATTCCAAGTTGAGTCTTGCGACTTCATGTTTGAAGTCCATGTTCTCCACATGTGCTACCTCAGGGTAGCACCGAGAGAACAGTTTCTTGATGACTGTACTATAAGTGCAGTTACCAAATATTATTTGCACCACGTGCCCCTACATAATAGAAATGGCATGGACTGCGAGTTTGAGGCTGAGGGGTTGCTGTCCCGGTTATTCGGGACGGCCGGTTCCCCCTCACTGGATTCGCAGTCCGCTTTCAAGGAGCTTTTCGGCTTTGACACCGATGAGCAAATGCCATTGTCCCTTGAAGAATTGGCCAAATTGCAAGGCGAAATCACCGCCTCGCTTCAAATGAACAATAACCAATTCGTTGCTAAACATGGTA…	2	human, vertebrates	05/14/2015	08/13/2018	NCBI:txid1280920	Viruses; Riboviria; Orthornavirae; Pisuviricota; Pisoniviricetes; Picornavirales; Caliciviridae; Sapovirus; Sapporo virus; Sapovirus isolates	2468	3766	0.655337
NC_002551.1	|Vesicular exanthema of swine virus, complete genome	8284	GTAAATGAGAATTTGAGCTATGGCTCAAACGCTCTCAAAAATCTCTAACAAAGAAAACGCCTCTTCAGGCCTTCGGCCTAAGAGGTTTAAACCCCACCAACCCATCCCAACGTGGATGGTGCGGTGTGAGCCTCTTGACCACGACTCACGTCGTGGTCGAGACCCTGTACGTGCTTCGCCACAAGCGAAACGCGTCAGAACACCTACTCCCTACCCCCGCCATCTCAAACCTGCAGCATCTGCTGTAGTTAGGAGTGGTAACAATCCTTCCCATCTCAAACCTGCATCAACGGATGTAGTTAGGAGTGGACCCCAACCCCTTTGCTGCGAAGCCAAGGACGGAGGTGTAGTTAGGAGTTGCAAAACCTACAATCTCAAACCTGCACACGAATCCAAGGC…	3	human, vertebrates	03/03/1997	08/13/2018	NCBI:txid35612	Viruses; Riboviria; Orthornavirae; Pisuviricota; Pisoniviricetes; Picornavirales; Caliciviridae; Vesivirus	2692	4125	0.652606
NC_004541.1	|Walrus calicivirus non-structural polyprotein, capsid, and putative nucleic-acid binding protein genes, complete cds	8289	GCTATGGCTCAAACGCTCTCAAAAATCTCTAACAAGGAAAACTCCTCTTCAGGCCATTGGCCTAAGAGGTTTAAACCGCACCAACCCATCCCAACGTGGATGGTACGGTGTGGGCTTCTCGACTACGACTCACGTCGTGGTCGGGAACCTGTCCGTGCTTCGCCACAAGCGAAGCGCGTCAGGACACCTACCCCCTACCCTCGCCATCTCAAACCTGCAGCATCTGCTGTAGTTAGGAGTGGCAACAATCCTCCCCATCTCAAACCCACATCAACAGATGTGGTTAGGAGTGGACCCGAAACCCCCTGCTGTGAAGTTAAGGACGGAGGTGTAGTTAGGAGTTGCAAGACCTGCAATCTCAAACCTGCACACGAATCCAAGACTGTCAGCTTCTCCCTT…	3	human, vertebrates	01/23/2003	08/13/2018	NCBI:txid146073	Viruses; Riboviria; Orthornavirae; Pisuviricota; Pisoniviricetes; Picornavirales; Caliciviridae; Vesivirus; Vesicular exanthema of swine virus	2698	4191	0.64376
NC_012798.1	|Human cosavirus E1, complete genome	6580	CTTTGCTCACTCAGCACAGGATCTGATCAGGAGATTTGTCTCCGGTGCTTTACACCGGAGCACAAATTTAAAAATTGCCCAAGGCCTGGCAAATAACCTAGGGGACTAGGTTTTCTTTTAATTTACACGTCTGTCAATATGGGTGCAAACAATAGCAAGGAGTCTGTGTCAAGCAATGGCAATCAAGGGACTATTGTTAATAACTTTTATGCTAACCAGTATTATGGCTCTGTTGATGCTTCTGCCCAGGGGGTCGGTAGCGATACTACTCCTGAAAATGGTACTGTCTCTGGCTTTCTTGGACTTGCAGCTTCTGCTTTTAATGCGGCCGGATTTCTTGCAACCCCGAGCGCAGAAAACTCTACGAACATGGGTGATAGAATTCTGACACTGCGTGAA…	1	human	06/11/2009	08/13/2018	NCBI:txid2003651	Viruses; Riboviria; Orthornavirae; Pisuviricota; Pisoniviricetes; Picornavirales; Picornaviridae; Cosavirus	2113	3058	0.690974
NC_034385.1	|Human cosavirus F strain PK5006 polyprotein gene, complete cds	6656	GTCTTAGGACGACGCATGTGGTATCCCAGCCCCCGCCTACATTGGCGGGGGCTTTTGAAGCACCAGACACTGGATCTGATCAGGAGGAGGGTAGCTGCTTTACAGCCCCTCTTAAAAATTGCCCAAGGTCCGGCCACCCAACCTAGGGGACTAGGTTTTCCTTTTATTTTTAAATTGTCATTATGGGTGCAAACAACAGTAAGACGAGTGCAAACACAAATGGCAATGAGGGAACTACAGTTAACAATTTTTATGCAAACAATTACTATGGCTCTATTGATGCTTCTGCCCAAGGAATTGGCTCCTGTACTACTCCTGAAAATGGTAATGTTTCTGGCATTCTCGGACTTGCAGGTAGTGCTTTTAATGCTTTATCTCTATTGGCCAACCCCCGGACAG…	1	human, vertebrates	05/01/2017	08/13/2018	NCBI:txid2003652	Viruses; Riboviria; Orthornavirae; Pisuviricota; Pisoniviricetes; Picornavirales; Picornaviridae; Cosavirus	2128	3287	0.647399
NC_012802.1	|Human cosavirus D1, complete genome	7215	TGGCAGTCCTTGAAACGTGTGGTGCGACGTCTAACCATTATGGCAGTGGGTGGAGTACTGCAAAGATGTCACCGTGCTTTACACGGTTTTTGAACCCCACACCGGCTGTTTGGCGCTTGCAGGACAGTAGGTATATTTTCTTTCATTTCTCTTTTCTAGCCGCGTAGGTTCTATCTACGCGGGCGGAGTGATACTCCCGCTCCTTCTTGGACAGGCGGCCTCCACGCTCTTTGTGGATCTTAAGGCTGCCAAGTCACTGGTGTTTGAAGTGAAGAATGGAGAGACACTAGGGCGTTTCATGTGGCTTTGCCAGGGATTGTAGCGATGCTGTGTGTGTGTGCGGATTTCCCCTCGTGGCGACACGAGCCTCACAGGCCAAAAGCCCTGTCCGAAAGGACC…	1	human	06/11/2009	08/13/2018	NCBI:txid2003650	Viruses; Riboviria; Orthornavirae; Pisuviricota; Pisoniviricetes; Picornavirales; Picornaviridae; Cosavirus	2126	3284	0.647381
NC_012800.1	|Cosavirus A strain HCoSV-A1 polyprotein gene, complete cds	7632	TTCTGAGACCGGCACGGTCAACCCGACTCATTTACGAGTTACTCATTTATTTTGAAACATCATAAAGAACGTGAACCGCTCTTTGTTTCTTTAAGGAATTTAGAGTAGAAAACATTTGAGATGAGGCCCGGTTGAACTCCGGGCGCTTTCCATCCGCTGTGATGGGCTCACTCCTGTACACCGTGAGTCCGCGCAGTGCTGACTTAACACTTAAGTAATGTATAGGCCGAGGATTACACCGCTCGGCTCCCACCTTTCACCACCGTGGGATTAACAGGTTCAATGCACAAATTCCTGTCCTTGGCTATGTCAAAGCAATACAGTGTGTACATGGCGTGCACGCTCAAAGCGGAGACTTAGGCCTCACAGATTGTGTTTTGTGTTATTGGATGCTGGATG…	1	human, vertebrates	06/11/2009	08/13/2018	NCBI:txid1330491	Viruses; Riboviria; Orthornavirae; Pisuviricota; Pisoniviricetes; Picornavirales; Picornaviridae; Cosavirus	2124	3809	0.557627
NC_012801.1	|Human cosavirus B1, complete genome	7205	TTGCCAGTTTTTTGAAACGTGTGGTTTGACGTCTAACCATTATGGCAGTGGGTGGAGTACTGCAAAGATGTCACCGTGCTTTACACGGTTTTTGAACCCCACACCGGCTGTTTGGCGCTTGCAGGACAGCAGGTTTATTTTCTTTTAACTCTCTCTTTCTAGCCACACACGATCTATGTGTGTGGGCGGAGTGATACTCCCGTTCCTTCTTGGACAGGCGGCCTCCACGCCCTTTGTGGATCTTAAGGCTACCAAGTCACTGGTGTTGGAAAGTGAAGAGAAAGGAGTTCCTTGGGAACTACATGTGGCATTGACAGAGGTTGTAGCGATGCTGTGTGTGTGTGCGGATTACCCCCGTGGCGACACGGACCCCACAGGCCAAAAGCCCTGTCCGAAAGG…	1	human	06/11/2009	08/13/2018	NCBI:txid586420	Viruses; Riboviria; Orthornavirae; Pisuviricota; Pisoniviricetes; Picornavirales; Picornaviridae; Cosavirus; Cosavirus B	2124	3445	0.616546
NC_025961.1	|Cosavirus JMY-2014 isolate Cosa-CHN, complete genome	7213	ACATGGGGGAGACTGCATGTGGCAGTCTTGAAACGTGTGGTTTGACGTCTACCTTATATGGCAGTGGGTGGAGTACTGCAAAGATGTCACCGTGCTTTACACGGTTTTTGAACCCCACACCGGCTGTTTGACGCTCGTAGGGCAGCAGGTTTATTTTCATTAAAATTCTTACTTTCTAGCTGCATGAGTTCTATTCATGCAGACGGAGTGATACTCCCGTTCCTTCTTGGACAGGTTGCCTCCACGCCCTTTGTGGATCTTAAGGTGACCAAGTCACTGGTGTTGGAGGTGAAGATAGAGAGTCCTCTTGGGAATGTCATGTGGCTGTGCCAGGGGTTGTAGCGATGCCATTCGTGTGTGCGGATTTCCTCTCGTGGTGACACGAGCCTCACAGGCCAA…	1	human	12/24/2014	08/13/2018	NCBI:txid1582094	Viruses; Riboviria; Orthornavirae; Pisuviricota; Pisoniviricetes; Picornavirales; Picornaviridae; Cosavirus; unclassified Cosavirus	2119	3379	0.627109
NC_023984.1	|Human cosavirus isolate Cosavirus_Amsterdam_1994, complete genome	7802	AGTTGCAAGAAACGCGGTTTGAAAATAAAGAACGTTGGCCCTTCCATAAGGAATGGAAGAGATGTTTTGAAAGGGGGTCTGGGGGTTTTTCCCCAGACCCCGGGCCCGCCGCTCAGGCGGGTTACTGTGTCATCCATACACACCTTTCCGTGTAGCGCACGTAAAATGCTAGGCCCGTAATAGGCCGACTGGCTTTGCCAGTGATTCCCCTTGCGGGATCTTTGTTCTTTATTTTCAAACCGCGTTTCTTGCAACTTTGAATCAACAAGAACGTTGGCCCTTCCATAAGGAATGGAAGAGATGTATTTGAAATGGAGGTACACTATTGTAATGTCAATGACCTTACCATCCGCTGTGATGGGCTCACTCCTGTACACCGTGAGTCCGCGCAGTGCTGAC…	1	human	04/14/2014	08/13/2018	NCBI:txid1233383	Viruses; Riboviria; Orthornavirae; Pisuviricota; Pisoniviricetes; Picornavirales; Picornaviridae; Cosavirus; unclassified Cosavirus	2121	3518	0.602899
NC_002058.3	|Poliovirus, complete genome	7440	TTAAAACAGCTCTGGGGTTGTACCCACCCCAGAGGCCCACGTGGCGGCTAGTACTCCGGTATTGCGGTACCCTTGTACGCCTGTTTTATACTCCCTTCCCGTAACTTAGACGCACAAAACCAAGTTCAATAGAAGGGGGTACAAACCAGTACCACCACGAACAAGCACTTCTGTTTCCCCGGTGATGTCGTATAGACTGCTTGCGTGGTTGAAAGCGACGGATCCGTTATCCGCTTATGTACTTCGAGAAGCCCAGTACCACCTCGGAATCTTCGATGCGTTGCGCTCAGCACTCAACCCCAGAGTGTAGCTTAGGCTGATGAGTCTGGACATCCCTCACCGGTGACGGTGGTCCAGGCTGCGTTGGCGGCCTACCTATGGCTAACGCCATGGGACGCT…	1	human, vertebrates	11/03/1982	08/13/2018	NCBI:txid138950	Viruses; Riboviria; Orthornavirae; Pisuviricota; Pisoniviricetes; Picornavirales; Picornaviridae; Enterovirus	2209	3281	0.67327
NC_001472.1	|Human enterovirus B, complete genome	7389	TTAAAACAGCCTGTGGGTTGTTCCCACCCACAGGCCCATTGGGCGCTAGCACTCTGGTATCACGGTACCTTTGTGCGCCTGTTTTACATCCCCTCCCCAAATTGTAATTTAGAAGTTTCACACACCGATCATTAGCAAGCGTGGCACACCAGCCATGTTTTGATCAAGCACTTCTGTTACCCCGGACTGAGTATCAATAGACCGCTAACGCGGTTGAAGGAGAAAACGTTCGTTACCCGGCCAACTACTTCGAAAAACCTAGTAACACCATGGAAGTTGCGGAGTGTTTCGCTCAGCACTACCCCAGTGTAGATCAGGTCGATGAGTCACCGCGTTCCCCACGGGCGACCGTGGCGGTGGCTGCGTTGGCGGCCTGCCTACGGGGAAACCCGTAGGACG…	1	human, vertebrates	08/02/1993	08/13/2018	NCBI:txid138949	Viruses; Riboviria; Orthornavirae; Pisuviricota; Pisoniviricetes; Picornavirales; Picornaviridae; Enterovirus	2182	3414	0.639133
NC_001430.1	|Human enterovirus D, complete genome	7390	TTAAAACAGCTCTGGGGTTGTTCCCACCCCAGAGGCCCACGTGGCGGCTAGTACTCCGGTACCCCGGTACCCTTGTACGCCTGTTTTATACTCCCTTTCCCAAGTAACTTTAGAAGAAATAAACTAATGTTCAACAGGAGGGGGTACAAACCAGTACCACCACGAACACACACTTCTGTTTCCCCGGTGAAGTTGCATAGACTGTACCCACGGTTGAAAGCGATGAATCCGTTACCCGCTTAGGTACTTCGAGAAGCCTAGTATCATCTTGGAATCTTCGATGCGTTGCGATCAGCACTCTACCCCGAGTGTAGCTTGGGTCGATGAGTCTGGACACCCCACACCGGCGACGTGGTCCAGGCTGCGTTGGCGGCCTACCCATGGCTAGCACCATGGGAC…	1	human	04/29/1993	08/13/2018	NCBI:txid138951	Viruses; Riboviria; Orthornavirae; Pisuviricota; Pisoniviricetes; Picornavirales; Picornaviridae; Enterovirus	2194	3435	0.638719
NC_001617.1	|Human rhinovirus 89, complete genome	7152	TTAAAACTGGGAGTGGGTTGTTCCCACTCACTCCACCCATGCGGTGTTGTACTCTGTTATTACGGTAACTTTGTACGCCAGTTTTTCCCACCCTTCCCCATAATGTAACTTAGAAGTTTGTACAATATGACCAATAGGTGACAATCATCCAGACTGTCAAAGGTCAAGCACTTCTGTTTCCCCGGTCAATGAGGATATGCTTTACCCAAGGCAAAAACCTTAGAGATCGTTATCCCCACACTGCCTACACAGAGCCCAGTACCATTTTTGATATAATTGGGTTGGTCGCTCCCTGCAAACCCAGCAGTAGACCTGGCAGATGAGGCTGGACATTCCCCACTGGCGACAGTGGTCCAGCCTGCGTGGCTGCCTGCTCACCCTTCTTGGGTGAGAAGCCTA…	1	human, vertebrates	09/22/1993	08/13/2018	NCBI:txid147711	Viruses; Riboviria; Orthornavirae; Pisuviricota; Pisoniviricetes; Picornavirales; Picornaviridae; Enterovirus	2164	3391	0.63816
NC_009996.1	|Human rhinovirus C, complete genome	7099	TTAAAACTGGGCTCGGGTTGTACCCACCCGAGCTGCCCATGTGGCGTGGTGCTCTTGTATCCCGGTACACTTGCACGCCAGTTTGCCTCTCCTTACCCCGTAACATATCTAGAAGAATGTGCATAACGGACCAATAGGTGGTGGCAACCCATGCCACTGACGGTCAAGTACTTCTGTTTCCCCGGTGTGATGTGGAATAGACTCTCTCAGGGTTGAAGCCATAAGCATCGTTATCCGCTACGTGCCTACGCAAAACCTAGTAGCATTTTGAAGCTTACTTGGTTGGCCGCTCAGCCACTAACCCGTGGTAGGCCTGGCAGATGAGGCTGGGCGCACCCCACTGGCGACAGTGGCCCAGCCTGCGTGGCTGCCTGCCCCTCTTTGAGGGGAAGCCATTTA…	1	human, vertebrates	11/20/2007	08/13/2018	NCBI:txid463676	Viruses; Riboviria; Orthornavirae; Pisuviricota; Pisoniviricetes; Picornavirales; Picornaviridae; Enterovirus	2144	3364	0.637337
NC_001612.1	|Human enterovirus A, complete genome	7413	TTAAAACAGCCTGTGGGTTGTACCCACCCACAGGGCCCACTGGGCGCTAGCACTCTGATTCTACGGAATCCTTGTGCGCCTGTTTTATGTCCCTTCCCCCAATCAGTAACTTAGAAGCATTGCACCTCTTTCGACCGTTAGCAGGCGTGGCGCACCAGCCATGTCTTGGTCAAGCACTTCTGTTTCCCCGGACCGAGTATCAATAGACTGCTCACGCGGTTGAGGGAGAAAACGTCCGTTACCCGGCTAACTACTTCGAGAAGCCTAGTAGCACCATGAAAGTTGCAGAGTGTTTCGCTCAGCACTTCCCCCGTGTAGATCAGGTCGATGAGTCACTGCGATCCCCACGGGCGACCGTGGCAGTGGCTGCGTTGGCGGCCTGCCTGTGGGGTAACCCAC…	1	human, vertebrates	03/08/1994	08/13/2018	NCBI:txid138948	Viruses; Riboviria; Orthornavirae; Pisuviricota; Pisoniviricetes; Picornavirales; Picornaviridae; Enterovirus	2193	3856	0.568724
NC_038306.1	|Human coxsackievirus A2 strain Fleetwood, complete genome	7398	TTAAAACAGCCTGTGGGTTGCACCCACCCACAGGGCCCACTGGGCGCTAGCACTCTGGTATCACGATACCTTTGTGCGCCTGTTTTATATCCCCACCCCGAGTAAACGTTAGAAGTTACGCAACCCCGATCAATAGTAGGTGTAGCACTCCAGCTGCATCGAGATCAAGCACTTCTGTCTCCCCGGACCGAGTATCAATAGACTGCTAACGCGGTTGAAGGAGAAAACGTTCGTTACCCGGCCAATTACTTCGAGAAGCCCAGTAGTGCCGTGAAAGTTGCGGAGTGTTTCGCTCAGCACTTCCCCCGTGTAGATCAGGCTGATGAGTCACCGCGATCCCCACAGGTGACTGTGGCGGTGGCTGCGTTGGCGGCCTGCCTATGGGGCAACCCATAGGAC…	1	human, vertebrates	08/24/2018	06/04/2019	NCBI:txid33757	Viruses; Riboviria; Orthornavirae; Pisuviricota; Pisoniviricetes; Picornavirales; Picornaviridae; Enterovirus; Enterovirus A	2190	3209	0.682456
NC_038307.1	|Coxsackievirus B3 mRNA, complete genome	7399	TTAAAACAGCCTGTGGGTTGATCCCACCCACAGGGCCCATTGGGCGCTAGCACTCTGGTATCACGGTACCTTTGTGCGCCTGTTTTATACCCCCTCCCCCAACTGTAACTTAGAAGTAACACACACCGATCAACAGTCAGCGTGGCACACCAGCCACGTTTTGATCAAGCACTTCTGTTACCCCGGACTGAGTATCAATAGACTGCTCACGCGGTTGAAGGAGAAAGCGTTCGTTATCCGGCCAACTACTTCGAAAAACCTAGTAACACCGTGGAAGTTGCAGAGTGTTTCGCTCAGCACTACCCCAGTGTAGATCAGGTCGATGAGTCACCGCATTCCCCACGGGCGACCGTGGCGGTGGCTGCGTTGGCGGCCTGCCCATGGGGAAACCCATGGGAC…	1	human, vertebrates	08/24/2018	08/24/2018	NCBI:txid12072	Viruses; Riboviria; Orthornavirae; Pisuviricota; Pisoniviricetes; Picornavirales; Picornaviridae; Enterovirus; Enterovirus B	2185	3183	0.686459
NC_038308.1	|Human enterovirus 68 strain Fermon, complete genome	7367	TTAAAACAGCTCTGGGGTTGTTCCCACTCAAGGGCCCACGTGGCGGCTAGTACTCTGGTATCTCGGTACCTTTGTACGCCTGTTTTAATTCCCTCCCCAACGTAACTTAGAAGCTTTTAAACCAAAGCTCAATAGGTGGAGCGCAAACCAGCGCTCTTATGAGCAAGCACTTCTGTCTCCCCGGTGTGGTTGTATAGACTGTCCCCACGGTTGAAAACAACTTATCCGTTAACCGCTATAGTACTTCGAGAAACCTAGTATTGCCTTCGGAGTGTTGATGCGTTGCGCTCAGCACACTAACCCGTGTGTAGCTTGGGTCGATGAGTCTGGACGTACCCCACTGGCGACAGTGGTCCAGGCTGCGTTGGCGGCCTACTCATGGTGAAAACCATGAGACGC…	1	human	08/24/2018	08/24/2018	NCBI:txid42789	Viruses; Riboviria; Orthornavirae; Pisuviricota; Pisoniviricetes; Picornavirales; Picornaviridae; Enterovirus; Enterovirus D	2188	3343	0.654502
NC_004441.1	|Porcine enterovirus 9 strain UKG/410/73 polyprotein gene, complete cds	7388	TTAAAACAGCCTGTGGGTTGTTCCCACCCACAGGGCCCACTGGGCGCTAGTACACTGGTATGCCTTACCTCGGTATTACGGTACCGATGTATATAGTACCTTTGTACGCCTGTTTTATATCCCTCCCCCACATGTAACCTTAGAAGTTTACACAAACAAAGACCAATAGGAGTCCAACACCCAGTTGGATTGCGGTCAAGCACTTCTGTTTCCCCGGACCTAGTAGTGATAGGCTGTACCCACGGCCGAAGATGAACCCGTCCGTTATCCGGCTACCTACTTCGGGAAGCCTAGTAACATTCTGAAGTCTCTGAGGCGTTTCGCTCAGCACGACCCCGGTGTAGATCGGGCTGATGGGTCTCCGCATACCCCACGGGCGACCGTGGCGGAGGCCGCGTT…	1	human, vertebrates	12/16/2002	08/13/2018	NCBI:txid64141	Viruses; Riboviria; Orthornavirae; Pisuviricota; Pisoniviricetes; Picornavirales; Picornaviridae; Enterovirus; Enterovirus G	2168	3434	0.631334
NC_038311.1	|Human rhinovirus 1 strain ATCC VR-1559, complete genome	7137	TTAAAACTGGGTGTGGGTTGTTCCCACCCACACCACCCAATGGGTGTTGTACTCTGTTATTCCGGTAACTTTGTACGCCAGTTTTTCCCTCCCCTCCCCATCCTTTTACGTAACTTAGAAGTTTTAAATACAAGACCAATAGTAGGCAACTCTCCAGGTTGTCTAAGGTCAAGCACTTCTGTTTCCCCGGTTGATGTTGATATGCTCCAACAGGGCAAAAACAACAGATACCGTTATCCGCAAAGTGCCTACACAGAGCTTAGTAGGATTCTGAAAGATCTTTGGTTGGTCGTTCAGCTGCATACCCAGCAGTAGACCTTGCAGATGAGGCTGGACATTCCCCACTGGTAACAGTGGTCCAGCCTGCGTGGCTGCCTGCGCACCTCTCATGAGGTGTGA…	1	human, vertebrates	08/24/2018	08/24/2018	NCBI:txid573824	Viruses; Riboviria; Orthornavirae; Pisuviricota; Pisoniviricetes; Picornavirales; Picornaviridae; Enterovirus; Rhinovirus A	2157	3535	0.610184
NC_038312.1	|Human rhinovirus 3, complete genome	7208	TTAAAACAGCGGATGGGTACCCCACCATCCGACCCACTGGGTGTAGTACTCTGGTACTTCGTACCTTTGTACGCCTGTTCTTCCCATTGTACCCTTCCTGAACTTCCAACCCAAGTAACGTTAGAAGCTCAACATTTAGTACAACAGGAAGCACCACATCCAGTGGTGTTTAGTACAAGCACTTCTGTTTCCCCGGAGCGAGGTATAGGCTGTACCCACTGCCAAAAACCTTTAACCGTTATCCGCCAACCAACTACGTAAAAGCTAGTAGTATTATGTTTTTAACTAGGCGTTCGATCAGGTGGATTTCCCCTCCACTAGTTTGGTCGATGAGGCTAGGAATTCCCCACGGGTGACCGTGTCCTAGCCTGCGTGGCGGCCAACCCAGCTTATGCTGGG…	1	human	08/24/2018	06/04/2019	NCBI:txid44130	Viruses; Riboviria; Orthornavirae; Pisuviricota; Pisoniviricetes; Picornavirales; Picornaviridae; Enterovirus; Rhinovirus B	2178	3430	0.634985
NC_001490.1	|Human rhinovirus 14, complete genome	7212	TTAAAACAGCGGATGGGTATCCCACCATTCGACCCATTGGGTGTAGTACTCTGGTACTATGTACCTTTGTACGCCTGTTTCTCCCCAACCACCCTTCCTTAAAATTCCCACCCATGAAACGTTAGAAGCTTGACATTAAAGTACAATAGGTGGCGCCATATCCAATGGTGTCTATGTACAAGCACTTCTGTTTCCCAGGAGCGAGGTATAGGCTGTACCCACTGCCAAAAGCCTTTAACCGTTATCCGCCAACCAACTACGTAACAGTTAGTACCATCTTGTTCTTGACTGGACGTTCGATCAGGTGGATTTTCCCTCCACTAGTTTGGTCGATGAGGCTAGGAATTCCCCACGGGTGACCGTGTCCTAGCCTGCGTGGCGGCCAACCCAGCTTATGCT…	1	human	08/02/1993	08/13/2018	NCBI:txid12131	Viruses; Riboviria; Orthornavirae; Pisuviricota; Pisoniviricetes; Picornavirales; Picornaviridae; Enterovirus; Rhinovirus B	2179	3512	0.620444
NC_038878.1	|Human rhinovirus NAT001 polyprotein gene, complete cds	6944	GTGACAATCAGCCAGATTGTTAACGGTCAAGCACTTCTGTTTCCCCGGTACCCTTGTATACGCTTCACCCGAGGCGAAAAGTGAGGTTATCGTTATCCGCAAAGTGCCTACGAGAAGCCTAGTAGCACTTTTGAAGCCTATGGCTGGTCGCTCAACTGTTTACCCAGCAGTAGACCTGGCAGATGAGGCTAGATGTTCCCCACCAGCGATGGTGATCTAGCCTGCGTGGCTGCCTGCACACTCTATTGAGTGTGAAGCCAGAAAGTGGACAAGGTGTGAAGAGCCTATTGTGCTCACTTTGAGTCCTCCGGCCCCTGAATGTGGCTAATCCTAACCCCGTAGCTGTTGCATGTAATCCAACATGTCTGCAGTCGTAATGGGCAACTATGGGATGGAACC…	1	human, vertebrates	08/24/2018	08/24/2018	NCBI:txid992230	Viruses; Riboviria; Orthornavirae; Pisuviricota; Pisoniviricetes; Picornavirales; Picornaviridae; Enterovirus; Rhinovirus C; Human rhinovirus C1	2142	3310	0.64713
NC_030454.1	|Human enterovirus strain V13-0285, partial genome	7317	TTAAAACAGCCTGTGGGTTGTTCCCACCCACAGGGCCCACTGGGCGCTAGCACTCTGGTTCTCCGGAACCTTTGTGCGCCTGTTTTGAAACCCCCTCCCCCAACTCGAAACGTAGAAGTAATGTACACTACTGATCAGTAGCAGGCGTGGCGCACCAGCCATGTCTCGATCAAGCACTTCTGTTTCCCCGGACTGAGTATCAATAGACTGCTCACGCGGTTGAAGGTGAAAACGTCCGTTACCCGGCTAACTACTTCGAGAAACCTAGTAGCACCATAGAAACTGCAGAGTGTTTCGCTCAGCACTTCCCCCGTGTAGATCAGGTCGATGAGTCACTGCAATCCCCACGGGTGACCGTGGCAGTGGCTGCGTTGGCGGCCTGCCTATGGGGCAACCCAT…	1	human, vertebrates	07/12/2016	08/13/2018	NCBI:txid1193974	Viruses; Riboviria; Orthornavirae; Pisuviricota; Pisoniviricetes; Picornavirales; Picornaviridae; Enterovirus; unclassified Enterovirus	2187	3425	0.63854
NC_024073.1	|Enterovirus sp. isolate CPML_8109/08, complete genome	7376	TTAAAATAGCCTGAGGGTTGTTCCCACCCACAGGGCCCACGTGGCGCAGTACTCTGGTATCACGGTACCTTTGCACGCCTATTTTATACCCCTTCCCCATCGTAACTTAGAAGCAACAAACAAACTGCCCAATAGCAGCACAACACCCAGTTGTGTTAGGGGCAAGCACTTCTGTTTCCCCGGAAGGGTCTGACGGTATGCTGTACCCACGGCAGAAGTATGACCTACCGTTAACCGGCCATGTACTTCGAGAAGCCTAGTACCATTATGAAGGTTGATTGATGTTACGCTCCCCAGCAACCCCAGCTGGTAGTTCTGGTCGATGAGTCTCGGCATTCCCCACGGGCGACCGTGGCCGAGGCTGCGTTGGCGGCCAGCCTACACCATACGGTGTAGGAC…	1	human, vertebrates	05/06/2014	08/13/2018	NCBI:txid47681	Viruses; Riboviria; Orthornavirae; Pisuviricota; Pisoniviricetes; Picornavirales; Picornaviridae; Enterovirus; unclassified Enterovirus	2182	3555	0.613783
NC_004421.1	|Aichivirus B genomic RNA, complete genome, strain:U-1	8374	TTTGAAAAGGGGGTGGGGGGGCTTCGGCCCCCTCACCCTCTTTTCCGGCGGCGCATGTTCGCGTCGTCGTAAGTCTGGATTCCCAAGGCCCACTCGGTTCAACTTCGGTTTCCGGACAAATACAAAGAACCTCAGTCCTCTTGGTACTTTCTCGCCTGAGTCTACAAAGCGAGAAACCTGCCCCTCTAACGCCAGACGAGCGGCATAAAACTCGAACTTCTGGCACGTTCCACCACCCCTTCTCCTATCCCAACCCCCATTGCGCTCTCAAGGTCGCGCTTTTCCGAGACTAGCTCGGATTCAAAAAGTTCCTGGCACCCTTTACCCCTTCAGGCCCTTAAGGTAGGAACTGACCTTGTGCTGTGATCTCGGTGCGGAAGTGCTACTGCGTAGTGATTG…	1	human, vertebrates	11/18/2002	08/13/2018	NCBI:txid194965	Viruses; Riboviria; Orthornavirae; Pisuviricota; Pisoniviricetes; Picornavirales; Picornaviridae; Kobuvirus	2463	4210	0.585036
NC_001918.1	|Aichi virus, complete genome	8251	TCACCCTCTTTCCCGGTGGTCTGGTCCCGGACCACCGTTACTCCATTCAGCTTCTTCGGAACCTGTTCGGAGGAATTAAACGGGCACCCATACTCCCCCCACCCCCCTTTGGTAACTAAGTATGTGTGCTCGTGATCTTGGCTCCCACGGAGCGGACCGATCCGTTGGTGAACAAACAGCTAGGTCCACATCCTCCCTTCCCCTGGGAGGGCCCCCGCCCTCCCACATCCTCCCCCCAGCCTGACGTATCACAGGCTGTGTGAAGCCCCCGCGAAAGCTGCTCACGTGGCAATTGTGGGTCCCCCCTTCATCAAGACACCAGGTCTTTCCTCCTTAAGGCTAGCCCCGGCGTGTGAATTCACGTTGGGCAACTAGTGGTGTCACTGTGCGCTCCCAATC…	1	human, vertebrates	07/09/1998	08/13/2018	NCBI:txid1313215	Viruses; Riboviria; Orthornavirae; Pisuviricota; Pisoniviricetes; Picornavirales; Picornaviridae; Kobuvirus; Aichivirus A	2433	4868	0.499795
NC_001897.1	|Human parechovirus, genome	7348	TTTGAAAGGGGTCTCCTAGAGAGCTTGGCCGTCGGGCCTTACACCCCGACTTGCTGAGTTTCTCTAGGAGAGTCCCTTTCCCAGCCAGAGGTGGCTGGTCAAACAATACCAAACGTAACTAAACATCTAAGATAACATAGCCCTATGCCTGGTCTCCACCAGTTGAAGGCATCTTGCAATAAAATGGGTGGATTAAGACGCTTAAAGCATGGAGTCAATTATCTTTTCTAACTAGTGATCTTCACTGGGTGGCAGATGGCGTGCCATAACTCTATTAGTGGGATACCACGCTCGTGGATCTTATGCCCACACAGCCATCCTCTAGTAAGTTTGCAAGGTGTCTGATGAGGCGTGGGAACTTATTGGAAATAATTACTTGCTGCGAAGCATCCTACTGCC…	1	human, vertebrates	05/25/1998	08/13/2018	NCBI:txid1803956	Viruses; Riboviria; Orthornavirae; Pisuviricota; Pisoniviricetes; Picornavirales; Picornaviridae; Parechovirus	2179	3423	0.636576
NC_038319.1	|polyprotein [echovirus 22 EV22, Harris, Genomic RNA Complete, 7339 nt]	7339	TTTGAAAGGGGTCTCCTAGAGAGCTTGCCTAGGGCCTTATAACCCGACTTGCTGAGCTTCTATAGGAAAAAACCCTTTCCCAGCCTTGGGGTGGCTGGTCAATAAAAACCCCCATAGTAACCAACACCTAAGACAATTTGATCAACCCTATGCCTGGTCCCCACTATTCGAAGGCAACTTGCAATAAGAAGAGTGGAACAAGGATGCTTAAAGCATAGTGTAAATGATCTTTTCTAACCTGTATTATGTACAGGGTGGCAGATGGCGTGCCATAAATCTATTAGTGGGATACCACGCTTGTGGACCTTATGCCCACACAGCCATCCTCTAGTAAGTTTGTAAAATGTCTGGTGAGATGTGGGAACTTATTGGAAACAACAATTTGCTTAATAGCATCCT…	1	human, vertebrates	08/24/2018	08/24/2018	NCBI:txid12063	Viruses; Riboviria; Orthornavirae; Pisuviricota; Pisoniviricetes; Picornavirales; Picornaviridae; Parechovirus; Parechovirus A	2180	3558	0.612704
NC_024070.1	|Rosavirus 2 strain GA7403, complete genome	8931	TTTTCAAAGCCGGGGTTGGGGGGGCTGCACCCCATCCCCCCTTCTTCCCCTCTTCCTCCGTTGCGCGCGTTCCTGACGCCCGCCGCGGAGTTCCTAGCTGGCTAACACCCAGTTGGGAGGGCTCTCACTCCCTCACACCTCGCGCTTTGGACGCCAGGCATGGCGTTAAACATGCATTCCCTTCCCCTAGTAACCTCCCTTCGCCCCTTCCCCACGTTGTACCCCCTCCGAGATGGCTGCTAAGGCGCTTGCTGCTACAGCAGTCTCGTGTTTCGGGTGTTATAAGTGCTTTCTTTTCCACTCCACTCCCTGCCTATGGGGAGCGGAACGGCCTTGTCTCGGTCGTTGCTTCTTGCAGATCTTCACCCCTCCAGGCTTTCTGGACTCGCCAGGGGTGGA…	1	human, vertebrates	05/05/2014	08/13/2018	NCBI:txid1511807	Viruses; Riboviria; Orthornavirae; Pisuviricota; Pisoniviricetes; Picornavirales; Picornaviridae; Rosavirus; Rosavirus A	2468	3995	0.617772
NC_038880.1	|Rosavirus M-7 polyprotein gene, complete cds	8749	TATGCATCACTGGACGGCCTAACCTCGGTCGTGGCTTCTTGCCGATTTCAGCGCTACCAGGCTTTCTGGTCTCGCCAGGCGTTGATTAGTAGGTGCACTGTCTAAGTGAAGACAGCAGTGCTCTCTGTGAAAAGTTGATGACACTCTTCAGGTTTGTAGCGATCACTCAAGGCTAGCGGATTTCCCCGTGTGGTAACACACGCCTCTAGGCCCAGAAGGCACGGTGTTGACAGCACCCCTTGAGTGGCTGGTCTTCCCCACCAGCACCTGATTTGTGGATTCTTCCTAGTAACGGACAAGCATGGCTGCTCTTAAGCATTCAGTGCGTCCGGGGCTGAAGGATGCCCAGAAGGTACCCGCAGGTAACGATAAGCTCACTGTGGATCTGATCTGGGGCTG…	1	human, vertebrates	08/24/2018	08/24/2018	NCBI:txid1268383	Viruses; Riboviria; Orthornavirae; Pisuviricota; Pisoniviricetes; Picornavirales; Picornaviridae; Rosavirus; Rosavirus A; Rosavirus A1	2470	4260	0.579812
NC_012986.1	|Salivirus A isolate 02394-01, complete genome	7989	TTTCGACCGCCTTATGGCAGGCGGGCTTGTGGACGGCTTCGGCCCACCCACAGCAAGAATGCCATCATCTGTCCTCACCCCCATTTCTCCCCTCCTTCCCCTGCAACCATTACGCTTACTCGCATGTGCATTGAGTGGTGCACGTGTTGAACAAACAGCTACACTCACGTGGGGGCGGGTTTTCCCGCCCTTCGGCCTCTCGCGAGGCCCACCCTTCCCCTTCCTCCCATAACTACAGTGCTTTGGTAGGTAAGCATCCTGATCCCCCGCGGAAGCTGCTCGCGTGGCAACTGTGGGGACCCAGACAGGTTATCAAAGGCACCCGGTCTTTCCGCCTCCAGGAGTATCCCTGCTAGTGAATTCTAGTGGGGCTCTGCTTGGTGCCAACCTCCCCCAAAT…	1	human, vertebrates	07/20/2009	08/13/2018	NCBI:txid1330524	Viruses; Riboviria; Orthornavirae; Pisuviricota; Pisoniviricetes; Picornavirales; Picornaviridae; Salivirus	2370	4053	0.584752
NC_012957.1	|Salivirus NG-J1, complete genome	7982	TATGGCAGGCGGGCTTGTGGACGGCTTCGGCCCACCCACAGCAAGAATGCCATCATCTGTCCTCACCCCCAATTTTCCCTTTTCTTCCCCTGCAACCATTACGCTTACTCGCATGTGCATTGAGTGGTGCATGTGTTGAACAAACAGCTACACTCACATGGGGGCGGGTTTTCCCGCCCTACGGCCTCTCGCGAGGCCCACCCCTTCCCTCCCCTTATAACTACAGTGCTTTGGTAGGTAAGCATCCTGATCCCCCGCGGAAGCTGCTCACGTGGCAACTGTGGGGACCCAGACAGGTTATCAAAGGCACCCGGTCTTTCCGCCTTCAGGAGTATCCCTACTAGTGAATTCTAGCGGGGCTCTGCTTGGTGCCAACCTCCCCCAAATGCGCGCTGCGGG…	1	human, vertebrates	07/13/2009	08/13/2018	NCBI:txid651733	Viruses; Riboviria; Orthornavirae; Pisuviricota; Pisoniviricetes; Picornavirales; Picornaviridae; Salivirus; Salivirus A	2374	4171	0.569168
NC_025114.1	|Salivirus FHB, complete genome	7998	ACATGGGGGGTCTGCGGACGGCTTCGGCCCACCCGCGACAAGAATGCCGTCATCTGTCCTCATTACCCGTATTCCTTCCCTTCCCCCGCAACCACCACGCTTACTCGCGCACGTGTTGAGTGGCACGTGCGTTGTCCAAACAGCTACACCCACACCCTTCGGGGCGGGTTTGTCCCGCCCTCGGGTTCCTCGCGGAACCCCCCCCTCCCTCTCTCTCTTTCTATCCGCCCTCACTTCCCATAACTACAGTGCTTTGGTAGGTGAGCACCCTGACCCCCCGCGGAAGCTGCTAACGTGGCAACTGTGGGGATCCAGGCAGGTTATCAAAGGCACCCGGTCTTTCCGCCTTCAGGAGTATCTCTGCCGGTGAATTCCGGTAGGGCTCTGCTTGGTGCCAAC…	1	human	09/29/2014	08/13/2018	NCBI:txid1547495	Viruses; Riboviria; Orthornavirae; Pisuviricota; Pisoniviricetes; Picornavirales; Picornaviridae; Salivirus; unclassified Salivirus	2365	4248	0.556733
NC_030922.1	|Mamastrovirus 1 genomic RNA, complete genome, isolate: V1347	6673	ATGGCACTCGGTGAGCCATACTATAGTTCCAAACCTGACAAAGACTTCAATTTTGGAAGCACAATGGCACGTAGGCAAATGACAACTACTATGATCACAAAACTTCCAAAATTTGTTAGGAATTCTCCACAAGCCTATGATTGGATCGTAAGAGGTTTAATCTTTCCCACCACTGGAAAAACTTATTTCCAACGAGTTGTTGTTGTTACTGGTGGGCTTGAGGATGGAACATATGGTTCATTCGCATTTGATGGTAGAGAATGGGTAGAGATCTACCCAATAGAGCATCTGAATCTCATGTCATCTTTGAAACTGATACACAAAGCCAATGCTCTTCAGGAAAGACTACGTCTCTCCCAAGAAGAGAAAGCCACCCTTGCTCTTGATGTGCAATTCCTT…	2	human, vertebrates	09/19/2016	08/13/2018	NCBI:txid1239565	Viruses; Riboviria; Orthornavirae; Pisuviricota; Stelpaviricetes; Stellavirales; Astroviridae; Mamastrovirus	2225	3288	0.676703
NC_025379.1	|Mamastrovirus 3 isolate PAstV-GX1, complete genome	6706	GAAAGAGTCCGGTTGGCTGAGCCTTCCAGTGGGTGCCTTTAAAACAAGATGTTTTACCTTAACGACGCTGACCGCGCCATCTGCTCCGGCAGCATGCGCGCGCGCGAAGAGATAACTCTCTCGTCGATAAGGACATTACCCCCATTCAACCCGGAAACACCACTACACTTTGAGTGGGAGGTTCAAGGCTTGGTCTTTCCTACAGTTGGTACTAAGTACTTTAACCGCATAATCATCGTAACTGGTGAATGCGGTGGGACCATGCGGACCTATGCAACCAACCCGGACGACGATGGGGAGTGGCGTGAAATACCGCCACGTGAGGCACCACGGATCCTTAATTACATCAGGCTCTGGAATAAATATGACTCCCTCAAGCAACGCTTACACGAATCCCAA…	2	human, vertebrates	10/27/2014	08/13/2018	NCBI:txid1239567	Viruses; Riboviria; Orthornavirae; Pisuviricota; Stelpaviricetes; Stellavirales; Astroviridae; Mamastrovirus	2181	3291	0.662716
NC_019026.1	|Astrovirus VA3 isolate VA3/human/Vellore/28054/2005, complete genome	6581	CCAATGTTTGGTTCTGTGCCGATTGGCACCTGTGGGATGGAGCGGACATACCGACCTAGTGGCTTAGGCCACATGGATCCATATGATAGGATCCTTCAGCATGGCAGCTTGAAAGCACGCATACAAGGCATCCAACTTAATAAAGTTGCTAAGACCAAATTAGAAGACATATTTGAGTCAGGAGGTCCTTTGTGCTTTGGATATGGTGATGTGGAAACAACACATGTAAAGAATGGCGTTGTTGAACCACATCCCATAATAGTCAAGACTGTCTATGTGTCAGGAGTCCGTGAAGGTAATGAATATGTTACCTATCTTTTCAAGCCAGGTGTTAATGATTGGGTTGAAACCGAAGTCAATATACACCAACCCACAGCCATAGTTGGCGTCCTGTATCAG…	3	human	10/31/2012	08/13/2018	NCBI:txid683174	Viruses; Riboviria; Orthornavirae; Pisuviricota; Stelpaviricetes; Stellavirales; Astroviridae; unclassified Astroviridae	2197	3279	0.670021
NC_019027.1	|Astrovirus VA4 isolate VA4/human/Nepal/s5363, complete genome	6518	CAAATGAGGGTTGGTGCCTTTTGGCATCTGGGGGGTAGCCATGGAGTGCTCATACAAGCCCAAAGGGTCTCAAGTTTATGACCCTTATGATCGGGTTTTACAACATGGGAGCAGAAGTGCAAGAATTAAGGGGATGCAATTGGACAAGGTTTCAAAGAACAAGCTCTCGGACATATTTCAAGACGGTGGGCCATTGTGTTTTGGTTATGGCGAGCTAGAAATGGCAAAAATTGTTTCTGGCTCAGTCAAACCAATAAATACTTTGGTGAAAACTGTCTATGTATCAGGTGTCCAGGCAGGTAATGATTATGTAACCTTTTGCTTCAAGCCAGGCGTAAACGAATGGGTTGAAGTTGAGCCTGATATTCATCAGCCTACAGCACTTGTTGGCGTTTTGTA…	3	human	10/31/2012	08/13/2018	NCBI:txid1247113	Viruses; Riboviria; Orthornavirae; Pisuviricota; Stelpaviricetes; Stellavirales; Astroviridae; unclassified Astroviridae	2141	3224	0.664082
NC_019028.1	|Astrovirus MLB3 isolate MLB3/human/Vellore/26564/2004, complete genome	6124	CCAAGAGTGGTAGGATGGCTATGCCTTTCCATATTGGTGTTGCAGACAAGTTAATGTCAATGGGATCTTCCAGGTCACGCATGTGGCTTAATGAGTTACATCCAGCTGTTCAAAATCAGCTTCGGGAGATATTTCCCTATGAGGTTCCATTGAATACCATGATTGTTCCACTTTCACGGTATTCCCTTGGGACAGGTGTTACACTTGCTGTCCAAGGGATGACTGAACTTAGTGAATACAACACCTACGTGTTGCACCATGATTCATGGCTTGAGGTTGATGAAGATCGAGTGGATCCTGCATGTGCCTATATTGGCACATTGGCACTAGATAGACTCAAGCTACTTGAACGTAACCGTGAATTGCAAGATGAAAATTCAACATTAATTATGGACAATC…	3	human	10/31/2012	08/13/2018	NCBI:txid1247114	Viruses; Riboviria; Orthornavirae; Pisuviricota; Stelpaviricetes; Stellavirales; Astroviridae; unclassified Astroviridae	2045	3248	0.629618
NC_035758.1	|Bastrovirus 7, complete genome	6339	CACGCTGAGAATGGCGTGGCTTGCCCATTACGATGCCGACCTGCGGGCCGGCTTCTTGGACAAAGTACCCTCGAGAGAGAGGGTCAACAAAGCATTTATAGCCAGATATTTTCTGACTGAGGATGAGCAATCTCTCCTCCGAGACGTCTTGCGGGGTGACGTCATTTACTGCCCCACGGTGGCCAACTCCCACCCCATGCTGCGCACTTTCCACAGCTACGCGGAATGGATCGTGGATCATACAATGAAACCTTGGGGCCGTTTCCTAGACATAGGCGGGAACCCCCGCCTAGCCTCCGACAGGAGGCACGTGGTCGTCCTCGCCAACAATGCGAGGGACCAGCTACGACTTGCCCGCACGCCAGGCGCTGCCAGCGCCTTTGCAAACGGACATTTGTG…	3	human	08/31/2017	08/13/2018	NCBI:txid1803394	Viruses; Riboviria; Orthornavirae; Pisuviricota; Stelpaviricetes; Stellavirales; Astroviridae; unclassified Astroviridae; Bastrovirus BAS-1	2086	3276	0.636752
NC_000858.1	|Simian T-lymphotropic virus 1, complete genome	9028	TGACACTGACCATGAGCCCCAAATATCCCCCGGGGGCTTAGAGCCTCCCGCTGAAAAACATTTCCGCGAAACAGAAGTCTGAAAAGGTCAGGGCCCAGACTAAGGCTCTGACGTCTCCCCCCGGAGGGCAGCTCAGCACCGGCTCAGACTAGGCCCTGACGTATCCCCCTGAAAAGCAATCATGAGCTCAGACCTCCGGGAAGCCACCGGGAACCACCCATTTCCTCCCCATGTTTGTCAAGCCGTCCTCAGGCGTTGACGACAACCCCTCACCTCAAAAAACTTTTCATGGCACGCATACGGCTCAATAAAATAAGAGGAGTCTATAAAAGCGTGGAGACAGTTCAGGAGGGGGCTCGCTTTTTTCTCCTACGCGCCCGCCGCCCTACCTGAGGCCGC…	4	human, vertebrates	06/20/1999	08/13/2018	NCBI:txid33747	Viruses; Riboviria; Pararnavirae; Artverviricota; Revtraviricetes; Ortervirales; Retroviridae; Orthoretrovirinae; Deltaretrovirus; Primate T-lymphotropic virus 1	2056	3437	0.598196
NC_001362.1	|Friend murine leukemia virus FB29 complete genome	8323	GCGCCAGTCCTCCGATAGACTGAGTCGCCCGGGTACCCGTGTATCCAATAAATCCTCTTGCTGTTGCATCCGACTCGTGGTCTCGCTGTTCCTTGGGAGGGTCTCCTCAGAGTGATTGACTACCCGTCTCGGGGGTCTTTCATTTGGGGGCTCGTCCGGGATCTGGAGACCCCTGCCCAGGGACCACCGACCCACCACCGGGAGGTAAGCTGGCCAGCAATTGTTCTGTGTCTGTCCATTGTCCTGTGTCTTTGATTGATTTTATGCGCCTGTGTCTGTACTAGTTGGCCGACTAGATTGGTATCTGGCGGATCCGTGGTGGAACTGACGAGTTCGAGACACCCGGCCGCAACCCTGGGAGACGTCCCAGGGACTTCGGGGGCCATTTTTGTGGCCCGG…	3	human, vertebrates	10/29/1991	08/13/2018	NCBI:txid11795	Viruses; Riboviria; Pararnavirae; Artverviricota; Revtraviricetes; Ortervirales; Retroviridae; Orthoretrovirinae; Gammaretrovirus; Murine leukemia virus	2418	3247	0.744687
NC_001702.1	|Murine type C retrovirus, complete genome	8135	GCGCCAGTCATCCGATAGACTGAGTCGCCCGGGTACCCGTGTTCCCAATAAAGCCTTTTGCTGTTTGCATCCGAAACGTGGCCTCGCTGTTCCTTGGGAGGGTCTCCTCTGAGTGATTGACTACCCGGCTCGGGGGTCTTTCATTTGGGGGCTCGTCCGGGATTTGGAGACCCCCGCCCAGGGACCACCGACCCACCGTCGGGAGGTAAGCTGGCCAGCGATCGTTTTGTCTCCGTCCCTGTCTTTGTGCGTGTGTGTGTGTGCCGGCATCTACTTTTTGCGCCTGCGTCTGAATCTGTACTAGTTAGCTAACTAGATCTGTATCTGGCGGTTCCGTGGAAGAACTGACGAGTTCGTATTCCCGACCGCAGCCCTGGGAGACGTCTCAGAGGCATCAGG…	2	human, vertebrates	12/12/1995	08/13/2018	NCBI:txid44561	Viruses; Riboviria; Pararnavirae; Artverviricota; Revtraviricetes; Ortervirales; Retroviridae; Orthoretrovirinae; Gammaretrovirus; Murine leukemia virus; unclassified Murine leukemia virus	1182	2941	0.401904
NC_009889.1	|RD114 retrovirus, complete genome	8406	TGAGAAGTCAGAACCCCCCACCTTTGCTACATAAATAACCGCTTTCATTTCGCTTCTGTAAAACCGCTTATGCGCCCCACCCTAACCGCTTTCATTTCGCTTCTGTAAAACCGCTTATGCGCCCCACCCTAGCCGGAAAGTCCCCAGCCGCTACGCAACCCGGGCCCCGAGTTGCATCAGCCGCTTCGCAACCCGGGCTCCGAGTTGCATCAGCCGAAAGAAACTTCATTTCCCAAGCTTCCCCGGGACGAAATTACCCACAACCCCAACCACCACCGAGCAGAGAGCCTATCGCCAGCCTGTATGCAAATGTAACTCAAAATGGTATAAAAGACCTGTAACCCCGTTTATCGGGGCTCTCCCGCTTTCTAACACTGGGGAGCCCTGGTGCACCAGTAA…	2	human	10/05/2007	08/13/2018	NCBI:txid11834	Viruses; Riboviria; Pararnavirae; Artverviricota; Revtraviricetes; Ortervirales; Retroviridae; Orthoretrovirinae; Gammaretrovirus; unclassified Gammaretrovirus	2304	3312	0.695652
NC_007815.2	|PreXMRV-1 provirus, complete genome	8197	GCGCCAGTCATCCGATAGACTGAGTCGCCCGGGTACCCGTGTTCCCAATAAAGCCTTTTGCTGTTTGCATCCGAAGCGTGGCCTCGCTGTTCCTTGGGAGGGTCTCCTCAGAGTGATTGACTACCCAGCTCGGGGGTCTTTCATTTGGGGGCTCGTCCGGGATTCGGAGACCCCCGCCCAGGGACCACCGACCCACCGTCGGGAGGTAAGCCGGCCGGCGATCGTTTTGTCTTTGTCTCTGTCTTTGTGCGTGTGTGTGTGTGCCGGCATCTAATCCTCGCGCCTGCGTCTGAATCTGTACTAGTTAGCTAACTAGATCTGTATCTGGCGGTTCCGTGGAAGAACTGACGAGTTCGTATTCCCGACCGCAGCCCTGGGAGACGTCTCAGAGGCATCAGG…	2	human, vertebrates	03/16/2006	08/13/2018	NCBI:txid1038068	Viruses; Riboviria; Pararnavirae; Artverviricota; Revtraviricetes; Ortervirales; Retroviridae; Orthoretrovirinae; Gammaretrovirus; unclassified Gammaretrovirus; Murine leukemia-related retroviruses; XMRV-related viruses	968	3014	0.321168
NC_039025.1	|Eastern chimpanzee simian foamy virus clone pHSRV13, complete genome	11954	TGTGGTGGAATGCCACTAGAAACCAGGGAAAACAAGGAGGAGAGTATTACAGGGAAGGAGGTGAAGAACCTCATTACCCAAATACTCCTGCTCCTCATAGACGTACCTGGGATGAGAGACACAAGGTTCTTAAATTGTCCTCATTCGCTACTCCCTCTGACATCCAACGCTGGGCTACTAAAGCATTGCCTTATGGCTGGAAAGTGGTCACCGAAAGCGGAAATGATTATACTAGCCGCAGAAAGATCAGAACATTGACAGAGATGACTCAGGATGAAATTAGAAAAAGGTGGGAAAGTGGATATTGTGACCCCTTCATTGACTCAGGAAGTGACTCAGATGGACCCTTCTAAAAGCCACAGACAGTAAAAATGTGTTAGCACTTTATACAATATTATA…	5	human	08/24/2018	08/24/2018	NCBI:txid2170195	Viruses; Riboviria; Pararnavirae; Artverviricota; Revtraviricetes; Ortervirales; Retroviridae; Spumaretrovirinae; Simiispumavirus	3435	4958	0.69282
NC_039024.1	|Central cimpanzee simian foamy virus isolate BAD327, complete genome	13220	TGTGGTGGAATGCCACTAGAAATCAAGGAAGAGATGGGGAGTATTACAGAGAAGGAGGTGAAGAGCCTCATTATCCGAATACTCCAGCCCCTCATAAAAAGACCTGGGATGAAAGACATAAGGTCCTTAAGTTGTCCTCATTCGCTACTCCCTCTGACATCCAACGCTGGGCTACCAGAGCACTGCCATATGGCTGGAAAGTAGTTACTGAGGCAGGGGATGACTATACTAGCCGCAGAAAAATCAGAACGCTGACAGATATGACTCAGGATGAAATTAGACAAAGATGGGAAAGGGGATACTGTGACCCTTTCATTGACTCAGGAAGTGACTCAGATGGACCCCTGTAAAAGCCACAAGCAGTAAAAGTATGTTAACACTTTAGACAGTATTATATTT…	5	human	08/24/2018	08/24/2018	NCBI:txid2170194	Viruses; Riboviria; Pararnavirae; Artverviricota; Revtraviricetes; Ortervirales; Retroviridae; Spumaretrovirinae; Simiispumavirus	3557	5209	0.682857
NC_043445.1	|Guenon simian foamy virus isolate AG16, complete genome	13072	TGTGGCTGACTGCCACTAAAATGATAAAACCCCAGGAAGATGCATATTGGAAGGACTATTGGAAATATGGATATTTTCCACTTGTCCCCAATAAACAGGATCCTGGGTGGACAAGGCACTTAACCAAGTTTAAGATATCTAGGTTCTCCACTCCCGCTGATATCCAAAAGATAACTGATGAGTTGCTTCCTAAGGGGGCCTGTATTATGACAACTGATGGAACTAAATATATAAGTACCAGAAAAGTACATCTTGTCAATGAAGGAACCTTGGAAGAATACAAAGCCAGGTGCAAGGAGATTGAGGAAAAATATGGAGGCCATCTTTCCTCAGACAGTGATGATTATTCAGAAGATACTCCTGCTACTGAGACTACCGAAGTAGAGGAGGATTGAAAAA…	5	human	06/28/2019	06/28/2019	NCBI:txid2170197	Viruses; Riboviria; Pararnavirae; Artverviricota; Revtraviricetes; Ortervirales; Retroviridae; Spumaretrovirinae; Simiispumavirus	3562	5519	0.645407
NC_022518.1	|Human endogenous retrovirus K113 complete genome	9472	TGTGGGGAAAAGCAAGAGAGATCAGATTGTTACTGTGTCTGTGTAGAAAGAAGTAGACATAGGAGACTCCATTTTGTTATGTACTAAGAAAAATTCTTCTGCCTTGAGATTCTGTTAATCTATGACCTTACCCCCAACCCCGTGCTCTCTGAAACATGTGCTGTGTCAACTCAGAGTTGAATGGATTAAGGGCGGTGCAGGATGTGCTTTGTTAAACAGATGCTTGAAGGCAGCATGCTCCTTAAGAGTCATCACCACTCCCTAATCTCAAGTACCCAGGGACACAAAAACTGCGGAAGGCCGCAGGGACCTCTGCCTAGGAAAGCCAGGTATTGTCCAAGGTTTCTCCCCATGTGATAGTCTGAAATATGGCCTCGTGGGAAGGGAAAGACCTGACCG…	1	human	09/30/2013	08/13/2018	NCBI:txid166122	Viruses; Riboviria; Pararnavirae; Artverviricota; Revtraviricetes; Ortervirales; Retroviridae; unclassified Retroviridae; Human endogenous retroviruses; Human endogenous retrovirus K	699	3778	0.185019
