# Supplementary material for: Open reading frame dominance indicates protein‐coding potential of RNAs
Source: EMBO Rep. 2022 Apr 19;23(6):e54321. doi: 10.15252/embr.202154321 (PMC9171421; doi:10.15252/embr.202154321)
Supplement: Supplementary file 16 — Dataset EV15 [file EMBR-23-e54321-s006.xlsx]

## Sheet: Legend of Dataset EV15
Dataset EV15. Positive-sense, single-stranded bacteriophages official names, taxonomy IDs, lineage information, source information, genome lengths, and sequences.

## Sheet: Dataset EV15
ID	Genome_name	length_of_transcript	whole_seqence	Number of proteins	Host	Date completed	Date updated	Taxonomy ID	Lineage	Genome	vORF_length	all_ORF_length	vORF score
NC_019707.1	|Enterobacteria phage M, complete genome	3405	GAGGTGGGACGACCTCTCGGTCGTCCTATCTACACATAATGTGTAGGTCCCGTTAGGGCCTATGCTCCCTCACAATGGAGGTTCCATAGATGTATATTGATGTTACTTCCCCTGTGTCTGAGACATGGTCCGGTACGTGTACCGTCCATCGCCCTGCGGATAAAGGGGGACCTTACCAGAAGACTATCTCTGGGAAAGTGACGACTTTATCCTCATCGCGAGCTACTTCCTCGGGAAAGAAGGGAACTGTGGTTATTGCCGGTGAGACGATACCTTGGGCATACCCAAGGCCGTACTCACGTTGCATTACCCAGCGAACCCCCCTCGGAGGTAGTTTCGAGCTAGTTGTTGACGGTTATCCGGCGACTCTCTTTGGTCGTATACCATCGGAGACGATGG…	4	bacteria	12/07/2012	08/13/2018	NCBI:txid1235640	Viruses; Riboviria; Orthornavirae; Lenarviricota; Allassoviricetes; Levivirales; Leviviridae; Levivirus; unclassified Levivirus	ssRNA(+)	1085	1450	0.748276
NC_001426.1	|Enterobacteria phage GA, complete genome	3466	GGTGGTTAGGAATTTAGGGGGGGTTCCCTCACCCTTGAAGGCGCTAGGAATGGTTTGCATAAGCGGCTTAATTCTGCAGTCGTTCCACCATGCCGTTAGGTTTAGGTGACGGTATGTCCACATACCGGAGGATCTATGTTTCCGAAGTCAAATATAGACAGAAATTACAAGGTTAAACTTATATCTTACGACAAGAAAGGGAAGCTTGTTTCCGACGACTCTTTTGAGCAAGTCGAAAACTATCTCTTTCAAAATCGTTCGACTACGTATAAACCTGGTTACATCCGTCGTGACTTTCGAAGACCAACGAACTTCTGGAACGGCTATCGCTGTTTCAATCAGCCAGTTGGTACCTTCACTCGGAAACTCTCTGATGGTGGGAGACAAGTCGCTGATTAT…	4	bacteria	04/28/1993	08/13/2018	NCBI:txid329853	Viruses; Riboviria; Orthornavirae; Lenarviricota; Allassoviricetes; Levivirales; Leviviridae; Levivirus	ssRNA(+)	1115	1739	0.641173
NC_019920.1	|Enterobacteria phage C-1 INW-2012, complete sequence	3523	GGGAACCACCCCTCTTTCGAGGGGGGTCAGGTTCTTTCGAACCGCCACCGAGGTGGTTCGGACAACATCGTTGTCCATTACGCCATGGGTTTCCCTTTAGGCGCAGCTTGCTTTGTCGGTGGCGTGGTTATCCACTCCCTGAGGAAGTATTATGCGTGTGAATGGTACACTCAACCGTACGGGGACACTGGAGAAGGAGTTCACCTTATATAGAACCTTAACAAAGGCACCTGTAGAGGGCAAACCTCCTTCCAAACCTGTGACCTCAACTATCAGGCTTCGGAACAACGTAGTTGAACGCTGTCAGCGTTCTCCATTACGTCGTACTAAAGCTGATAAGTTCGGCTGGCGTAACCCAACGGCGTATAATCGCACCACGCTCTTAAGCGAATCGCTTGG…	4	bacteria	12/19/2012	08/13/2018	NCBI:txid1206313	Viruses; Riboviria; Orthornavirae; Lenarviricota; Allassoviricetes; Levivirales; Leviviridae; Levivirus; unclassified Levivirus	ssRNA(+)	1126	1469	0.766508
NC_019922.1	|Enterobacteria phage Hgal1, complete sequence	3562	GGTGGAGAGCCCTTTCGGGCTCTCTGTCTCACATCTCTGCAAGACTGACCATTAAGGTCTCTCCAAAGAGTTGCCCCATCACTGGGGCTCCGCCATGTCAATAGATTTAGGCGGCTGTGACTCGATATTATCGTCACGGTATGGCCCCTTAGTTCACTTATTAAGGGAACACCATGCAAGTAGCGGCACCTGTCAAGGTGGGCACTGTCTACAAAGGCAATGCAAAATATCGAACCGTAGTGGTAGATCGCAACGGTAATCCTATCTCAGATAAGACTACCGTAAACACTAAATTTGAGCAATGGATCGTCGAACGTGATAACGTTCGTAAATCGACCAAAACTCGAACTAAGTGGCGACCGCCATTGGCTTACCGTAAGACCATATTATCACTGAGTG…	4	bacteria	12/19/2012	08/13/2018	NCBI:txid1206300	Viruses; Riboviria; Orthornavirae; Lenarviricota; Allassoviricetes; Levivirales; Leviviridae; Levivirus; unclassified Levivirus	ssRNA(+)	1127	1508	0.747347
NC_001417.2	|phage MS2 genome	3569	GGGTGGGACCCCTTTCGGGGTCCTGCTCAACTTCCTGTCGAGCTAATGCCATTTTTAATGTCTTTAGCGAGACGCTACCATGGCTATCGCTGTAGGTAGCCGGAATTCCATTCCTAGGAGGTTTGACCTGTGCGAGCTTTTAGTACCCTTGATAGGGAGAACGAGACCTTCGTCCCCTCCGTTCGCGTTTACGCGGACGGTGAGACTGAAGATAACTCATTCTCTTTAAAATATCGTTCGAACTGGACTCCCGGTCGTTTTAACTCGACTGGGGCCAAAACGAAACAGTGGCACTACCCCTCTCCGTATTCACGGGGGGCGTTAAGTGTCACATCGATAGATCAAGGTGCCTACAAGCGAAGTGGGTCATCGTGGGGTCGCCCGTACGAGGAGAAAGCC…	4	bacteria	06/09/1982	06/04/2019	NCBI:txid12022	Viruses; Riboviria; Orthornavirae; Lenarviricota; Allassoviricetes; Levivirales; Leviviridae; Levivirus; Escherichia virus MS2	ssRNA(+)	1143	1382	0.827062
NC_008294.1	|Pseudomonas phage PRR1, complete genome	3573	GGAAACACCCCCCTCGCGGGGGGTGGTTCTCTGGCGAACCAGAAGGGGGTCTTTCGACCTTCGTCTCAACGCTAGCACATCACACCGTACTTAGAGAGGTCATCAATGACTAAACGAAAGTATCGGTTGCGACGGTCAGGAATCCTCCGTCAGACCTTCTCAGCCGAGAATAAATCTGACTGGACGACGTCGACTGGTCAACGCATGACTCAGACCAATATCAGCTCTGCTGACGTTGGGGTAGAGTATGCGACGATCTATCGAGGGAAGGGACGCTGGGTCTGGGTGCAACACCCGGAAGGCTTCCTTTTCCCATGGCGAATGCCATCTTCCTATACCCGAGGACATCAGGTCATAGACCTGACTAGCTCAACATCTACGATCACGTGGGCCTCTCCC…	4	bacteria	08/24/2006	08/13/2018	NCBI:txid12024	Viruses; Riboviria; Orthornavirae; Lenarviricota; Allassoviricetes; Levivirales; Leviviridae; Levivirus; unclassified Levivirus	ssRNA(+)	1143	1437	0.795407
NC_001628.1	|Pseudomonas phage PP7, complete genome	3588	GGTCTACGGGCCCATATGGGCCCGTGACTGGTGGGTTGCTTTCGCAGCTCGCTATTGAGCCCCCGTAGACGAGGATAGCATGCTCGAAGAACACTATTACAGCCGGAAAACGTGTGGATCTGGAGGCGGTCTATCGGTTCAAAGAACCGGTTACCCGCAAACTGACCCCCCCGTTTTTAAGGCTGTTAATAGCTTCGAACGTGCTCCCTTGATCGTCGGTGATCACGTACACAGCTTGCCGTACTGGTCTCGGAAGATAACGCTCGAGTGTACTCCGTACCCCTTCACACTTCGGTGGGAGGGCGGAGTTCACAAGGACGGTATTCCCGATAAGGTACCGCATCCCTCTTGCGACCCTGGGAGTGAGCTTGTCTCATATACCCATTCGCGTGAGGTTGA…	4	bacteria	07/28/1994	08/13/2018	NCBI:txid12023	Viruses; Riboviria; Orthornavirae; Lenarviricota; Allassoviricetes; Levivirales; Leviviridae; unclassified Leviviridae	ssRNA(+)	1184	1570	0.75414
NC_019453.1	|Caulobacter phage phiCb5, complete genome	3762	GAGAGGAGGCAATGGTGCCTCCTCTCATGCGTGAGCATGTCGAATCAACGACTCCTATGTTGGACTGCTTGGTTTTGGCTAGAATCCGGAATCGGTCGAGCATCGCCTCATCTGGGATGAGTACGTTCTATCTTTTTGGAACGCCCATCGTCAATGAGGAGATTATTGTCAGGAACACCGAATGGTGTTCTGACGTAATCGGTAATCCGGGTGATAATCCCCTAGATATTCATAAGCAGGAGTGGACTATTAAGCCGCTCTCTGGTCAGATTATCTTCGGGTCCGGTACTTACCGATCTCTTCAGTGCCCTCCGGAGTACTGTCGTGGCGCTTCATTGAGCCACCTCAGTCTTCCTAGCCAATCCGGTCTCGGAACAACCGCTCTTGCTAGGACTAATC…	4	bacteria	11/16/2012	08/13/2018	NCBI:txid767473	Viruses; Riboviria; Orthornavirae; Lenarviricota; Allassoviricetes; Levivirales; Leviviridae; unclassified Leviviridae	ssRNA(+)	1286	1604	0.801746
NC_002700.2	|Acinetobacter phage AP205, complete genome	4268	GGAGTGAACCCCGGAGGGGGTTCGCTGAAAGCCGAATCGAATTCGACTTTGCGTGATTCACATCACGTCTTACTCACGATACTAGTACCGCGAGTTATCTTGTGGTAATTAAAAACTACCAGGAGATAACTTTATGAAGAAAAGGACAAAAGCCTTGCTTCCCTATGCGGTTTTCATCATACTCAGCTTTCAACTAACATTGTTGACTGCCTTGTTTATGTATTACCATTATACCTTTTAGGAGATGGTGTCATGAACATGTACAAATGGGTACCTGAAAGTATCCGCGATTCTGGCGAGGGGCAACCCTCTTATTCAAATAATGGTGATTATGCACCGAGCGGCCCTTGGGTTGCTGCGGGTATTCATACCATGCCACAATCGCTGCGGGATTCCATG…	4	bacteria	03/18/2001	08/13/2018	NCBI:txid154784	Viruses; Riboviria; Orthornavirae; Lenarviricota; Allassoviricetes; Levivirales; Leviviridae; unclassified Leviviridae	ssRNA(+)	1290	1772	0.727991
NC_004301.1	|Bacteriophage SP genomic RNA	4276	GGGGGTAGGGGGGATAAAGGGGGCCTGCCCTCACCGCACTACAGAGGAGAATCTATGCCAACCCTTCCGAGAGGTCTTCGCTTCGGATCGAATGGCGAAGTTCTTAATGACTTCGAGGCGCTCTGGTTTCCGGAGCGCCATACCGTAGATCTAAGCAATGGGACCTGCAAGCTCACTGGTTATATCACTAACCTGCCTGGCTACAGTGACATATTCCCTAATAAAGGAGTCACTGCTGCTCGTACGCCGTACAGAAGTACAGTGCCCGTTAACCATCTTGGTTACAGGCCAGTTACGACTGTTGAGTACATTCCCGACGGAACTTACGTACGCCTCGATGGGCACGTGAAATTTGAAGGGGACTTGGTTAATGGGTCAGTTGATCTCACGAATTTCGTG…	4	bacteria	12/01/1988	08/13/2018	NCBI:txid12027	Viruses; Riboviria; Orthornavirae; Lenarviricota; Allassoviricetes; Levivirales; Leviviridae; Allolevivirus; Escherichia virus FI	ssRNA(+)	1489	1846	0.806609
										.
